# Supplementary material for: Combined Tissue-Fluid Proteomics to Unravel Phenotypic Variability in Amyotrophic Lateral Sclerosis
Source: Sci Rep. 2019 Mar 14;9:4478. doi: 10.1038/s41598-019-40632-4 (PMC6418138; doi:10.1038/s41598-019-40632-4)
Supplement: Supplementary file 2 — Plasma_peptides [file 41598_2019_40632_MOESM2_ESM.xlsx]

## Sheet: Plasma_QuantSheets peptides
Protein_Group_Accessions	Sequence	Protein_Descriptions	B-ALS_7	B-ALS_5	B-ALS_14	L-ALS_2	L-ALS_3	L-ALS_4	L-ALS_17	B-ALS_10	B-ALS_20	L-ALS_15	L-ALS_12	L-ALS_16	B-ALS_21	B-ALS_25	B-ALS_26	L-ALS_1	L-ALS_19	L-ALS_23	B-ALS_22	B-ALS_27	B-ALS_30	L-ALS_18	L-ALS_24	B-ALS_9	B-ALS_28	B-ALS_29	L-ALS_11	L-ALS_13	L-ALS_8	logFC_B-ALS.L-ALS	P.Value_B-ALS.L-ALS	adj.P.Val_B-ALS.L-ALS
P11142	mkEIAEAYLGk	Heat shock cognate 71 kDa protein OS=Homo sapiens GN=HSPA8 PE=1 SV=1 - [HSP7C_HUMAN]	-8.07988	-7.24456	-7.21556	-2.09948	-1.25751	-0.977437	-1.53138	-7.05951	-7.37481	-1.66307	-1.75424	-1.59604	-7.53012	-8.0137	-7.00857	-1.06913	-1.87129	-1.38162	-6.75595	-7.67097	-7.94968	-1.80124	-1.16521	-7.34111	-7.14508	-7.5852	-1.02397	-1.60865	-2.17042	-5.88854	2.05988e-21	1.01037e-17
O15145	vFDPQNDkPSk	Actin-related protein 2/3 complex subunit 3 OS=Homo sapiens GN=ARPC3 PE=1 SV=3 - [ARPC3_HUMAN]	-7.86586	-7.08676	-6.87959	-1.61558	-1.86761	-1.11115	-1.16318	-8.1393	-7.82755	-0.795765	-1.13015	-0.888107	-8.45078	-7.43701	-8.02186	-0.627793	-1.03339	-0.85571	-7.50501	-7.56314	-7.58155	-1.55258	-1.06109	-6.76103	-8.00214	-7.91779	-1.22418	-0.723656	-1.79774	-6.44305	4.94255e-21	1.21216e-17
J3KQA0	vPYSELGGk	Synaptotagmin I, isoform CRA_b OS=Homo sapiens GN=SYT1 PE=1 SV=1 - [J3KQA0_HUMAN]	-5.42747	-6.36394	-5.77475	-1.07402	-0.900495	-1.0037	-0.778973	-5.80243	-6.54245	-0.945823	-0.633627	-0.550882	-6.65126	-5.29005	-6.08881	-0.529197	-0.609076	-1.37597	-6.38949	-6.41394	-5.43993	-0.820755	-0.70127	-5.80837	-6.47539	-6.49979	-0.525075	-1.0504	-0.185337	-5.30006	8.6445e-21	1.41338e-17
P11766	iDPLAPLDk	Alcohol dehydrogenase class-3 OS=Homo sapiens GN=ADH5 PE=1 SV=4 - [ADHX_HUMAN]	-7.22541	-6.52425	-6.9037	-1.05181	-0.921133	0.222246	-0.207767	-7.11755	-7.42973	0.874084	-0.212745	-1.25786	-7.60441	-6.98652	-7.33904	-0.290131	-0.23976	0.055808	-6.846	-7.53249	-8.00377	-0.0807218	0.266688	-7.36519	-8.14045	-6.62502	-0.490255	0.0681152	0.148736	-7.03512	1.29603e-20	1.58925e-17
P21796	vTQSNFAVGYk	Voltage-dependent anion-selective channel protein 1 OS=Homo sapiens GN=VDAC1 PE=1 SV=2 - [VDAC1_HUMAN]	-7.41009	-6.88777	-6.62491	-0.470597	-1.46639	-0.669354	-0.748559	-7.44335	-6.86902	-0.641357	-1.71683	0.23593	-7.74431	-6.78195	-6.71485	-0.8556	-0.201783	-1.23061	-6.18345	-7.12668	-7.76016	-1.2933	-0.416947	-7.04005	-7.23264	-7.50343	-0.481937	0.0591571	-1.33021	-6.25229	4.65449e-19	3.90201e-16
P11021	nTVVPTk	78 kDa glucose-regulated protein OS=Homo sapiens GN=HSPA5 PE=1 SV=2 - [GRP78_HUMAN]	-6.63227	-6.64817	-5.98574	-2.2287	-1.98917	-0.699108	-1.56687	-6.64567	-6.23682	-1.7077	-1.63815	-1.46063	-6.7901	-6.50541	-6.59731	-0.599822	-1.44023	-2.25028	-5.91121	-6.05644	-6.87679	-2.03728	-1.73456	-6.64313	-6.6152	-6.77422	-1.26086	-1.03226	-1.85748	-4.8925	4.77311e-19	3.90201e-16
Q01082	hQILEQAVEDYAETVHQLSk	Spectrin beta chain, non-erythrocytic 1 OS=Homo sapiens GN=SPTBN1 PE=1 SV=2 - [SPTB2_HUMAN]	-7.75642	-7.58021	-7.57355	-0.976868	1.08805	1.08111	0.298693	-9.6233	-7.9158	0.920089	1.31401	1.12509	-7.44874	-6.08522	-7.06513	0.653647	-0.895088	-0.877366	-7.55867	-7.59222	-7.77362	0.933023	-0.0250995	-7.38813	-6.809	-7.36185	-0.0364281	0.0115875	-0.134069	-7.85298	4.81265e-18	2.80265e-15
A0A087WTM7;P04114	tSQcTLk	Apolipoprotein B-100 OS=Homo sapiens GN=APOB PE=1 SV=2 - [APOB_HUMAN]|Apolipoprotein B-100 OS=Homo sapiens GN=APOB PE=1 SV=1 - [A0A087WTM7_HUMAN]	9.57684	9.06467	9.33854	3.67617	3.62216	3.09503	3.42314	9.28973	9.62958	3.7418	4.05923	2.28508	9.22924	10.101	10.0166	2.30058	2.91193	3.81414	9.21213	9.72788	8.54798	3.78538	3.67691	9.45379	8.65676	9.30734	3.61176	2.84546	4.49831	5.90676	4.99592e-18	2.80265e-15
P46821	sTDFAPIkEDFGQEk	Microtubule-associated protein 1B OS=Homo sapiens GN=MAP1B PE=1 SV=2 - [MAP1B_HUMAN]	-5.72921	-6.23277	-6.46953	-0.734488	0.766831	-0.675314	-0.067396	-6.29395	-5.2852	-0.279903	-0.253676	-0.670999	-6.94657	-4.93793	-6.44162	-0.276235	-0.0551132	-0.417019	-6.04482	-6.80955	-6.20472	0.434592	-0.382603	-6.44247	-7.17963	-7.05277	0.519053	-0.412418	1.49375	-6.12334	5.14248e-18	2.80265e-15
P00505	iAAAILNTPDLRk	Aspartate aminotransferase, mitochondrial OS=Homo sapiens GN=GOT2 PE=1 SV=3 - [AATM_HUMAN]	-6.93241	-6.13577	-5.17103	-1.67763	-1.58136	-0.329143	-1.08261	-6.73632	-6.7482	-0.170933	-0.932224	-1.04649	-6.35893	-6.36731	-6.70225	-0.716989	-0.636643	-1.04522	-5.61529	-6.48763	-6.07111	-1.56858	-1.00211	-5.86605	-5.23883	-6.27326	-1.27891	-1.2607	-1.90958	-5.10877	8.36326e-18	4.10218e-15
P52209-2	vGTGEPccDWVGDEGAGHFVk	Isoform 2 of 6-phosphogluconate dehydrogenase, decarboxylating OS=Homo sapiens GN=PGD - [6PGD_HUMAN]	-7.3508	-7.4779	-7.27196	-1.04669	-0.162701	-2.32919	-0.478041	-8.72218	-7.72229	0.328757	-1.58457	0.129413	-8.68453	-8.28407	-8.62637	-0.678434	0.910135	-0.275971	-7.06021	-7.44457	-8.0558	-0.750553	-1.85006	-9.17795	-8.41315	-8.66545	-0.24328	0.296999	0.563582	-7.49194	1.57403e-17	7.01873e-15
P10412;P16403	aASGEAkPk	Histone H1.4 OS=Homo sapiens GN=HIST1H1E PE=1 SV=2 - [H14_HUMAN]|Histone H1.2 OS=Homo sapiens GN=HIST1H1C PE=1 SV=2 - [H12_HUMAN]	-7.74656	-7.70854	-7.79598	-1.19719	-0.864992	-1.28939	-1.59557	-6.18353	-6.78771	-1.33581	-2.33768	-2.68595	-6.68538	-7.2181	-7.10966	-2.2173	-1.78505	-1.58716	-6.89865	-7.18216	-8.17836	-1.23892	-1.50899	-7.75732	-8.06755	-6.48817	-1.98865	-1.48116	-0.8198	-5.72612	1.84824e-17	7.55469e-15
P30049	aQAELVGTADEATR	ATP synthase subunit delta, mitochondrial OS=Homo sapiens GN=ATP5D PE=1 SV=2 - [ATPD_HUMAN]	1.94049	2.03039	2.32079	-1.31712	-0.443879	-1.21486	-0.940796	2.34306	1.329	-0.810923	-0.818213	-0.773185	1.79024	1.98534	2.24484	-0.523062	-1.05255	-1.12901	2.14923	1.93335	2.49403	-0.960442	-1.35957	2.30429	1.93818	1.84166	-1.09243	-1.02977	-0.646131	2.92606	3.68734e-17	1.39126e-14
P14618;P14618-2	gDYPLEAVR	Isoform M1 of Pyruvate kinase PKM OS=Homo sapiens GN=PKM - [KPYM_HUMAN]|Pyruvate kinase PKM OS=Homo sapiens GN=PKM PE=1 SV=4 - [KPYM_HUMAN]	-3.35377	-4.40705	-3.19607	-0.316211	-0.332196	-1.07665	-0.248069	-4.16957	-3.88612	-0.263973	-0.904308	0.521269	-4.66702	-3.57763	-4.1569	-0.48748	0.0850347	0.122056	-4.49843	-3.83639	-4.06095	-0.152517	0.114413	-3.39777	-3.9056	-4.59618	-0.0201638	-0.203288	-0.558947	-3.67823	1.09694e-16	3.84322e-14
P48426-2	sAPLPNDSQAR	Isoform 2 of Phosphatidylinositol 5-phosphate 4-kinase type-2 alpha OS=Homo sapiens GN=PIP4K2A - [PI42A_HUMAN]	-7.08738	-6.85674	-5.97583	0.675586	1.20868	-0.590408	0.114954	-6.20994	-4.89926	-1.25835	0.443334	-0.378211	-6.83561	-5.88105	-6.36236	0.00179985	-0.259848	0.710993	-4.95226	-5.60563	-6.59424	0.111867	-1.70076	-6.41935	-7.06488	-7.78654	1.04387	0.883366	0.717443	-6.31949	9.17225e-16	2.99933e-13
Q9UI15	tTDIFQTVDLWEGk	Transgelin-3 OS=Homo sapiens GN=TAGLN3 PE=1 SV=2 - [TAGL3_HUMAN]	-6.09437	-7.54822	-5.32492	-0.906343	1.16885	1.33619	0.260624	-4.66101	-7.5251	0.884746	-0.0550992	0.0378777	-5.88404	-5.65681	-4.71156	0.0512995	-0.0823081	-1.08541	-6.23935	-7.47377	-7.3426	1.93445	1.49182	-5.98316	-4.91135	-5.34699	-0.661031	-1.22014	0.75384	-6.41496	3.34589e-15	1.02573e-12
F5GY55	iGRPSETGIIGIIDPEcR	DNA damage-binding protein 1 OS=Homo sapiens GN=DDB1 PE=1 SV=1 - [F5GY55_HUMAN]	-5.43401	-4.50887	-5.81213	0.119502	-0.558076	1.30563	-0.0708141	-5.81625	-4.48936	0.335144	-0.30068	0.275028	-4.58944	-3.76599	-5.21751	-0.791832	0.988093	-1.51129	-4.83645	-5.26263	-4.96379	0.123435	0.122276	-4.70747	-5.10546	-3.97641	-0.140319	-0.605685	-0.352622	-4.7585	3.7093e-15	1.07024e-12
Q9Y2Z0-2	aLEQkPDDAQYYcQR	Isoform 2 of Suppressor of G2 allele of SKP1 homolog OS=Homo sapiens GN=SUGT1 - [SUGT1_HUMAN]	-1.82951	-2.52599	-2.18506	-7.70915	-7.0026	-6.99204	-8.01711	-2.32186	-0.865247	-7.42388	-7.12827	-9.10742	0.133463	-0.740695	-1.42609	-9.34992	-8.37005	-8.49106	-1.10626	-0.558208	-1.56801	-7.30758	-9.68718	-2.78838	-0.841614	-0.943957	-8.29503	-7.89745	-7.47792	6.59093	4.02822e-15	1.09769e-12
Q15691	qGQETAVAPSLVAPALNkPk	Microtubule-associated protein RP/EB family member 1 OS=Homo sapiens GN=MAPRE1 PE=1 SV=3 - [MARE1_HUMAN]	-5.30962	-6.06173	-4.69711	-2.46785	-0.254165	-1.24274	-0.771689	-6.4768	-5.91182	-0.283497	-1.46675	0.0117075	-6.66601	-6.07255	-6.23289	0.579772	-0.339089	-1.30244	-5.71073	-5.60287	-5.86245	-1.22474	-0.860723	-5.93783	-5.31629	-6.82595	-0.46213	-0.937718	-0.553288	-5.12403	5.27939e-15	1.36292e-12
Q13554-2	qETVEcLk	Isoform 1 of Calcium/calmodulin-dependent protein kinase type II subunit beta OS=Homo sapiens GN=CAMK2B - [KCC2B_HUMAN]	-7.98699	-6.76528	-7.3318	-0.694278	-0.292285	-1.42024	-1.01986	-6.29896	-7.10095	-0.768591	0.0524657	-3.23107	-6.60974	-8.04689	-7.78257	-1.37074	-1.71649	1.03555	-6.80946	-7.09885	-6.38944	-1.51811	-1.65516	-7.16888	-7.50885	-7.11407	-0.747578	-1.48782	-0.463675	-6.22497	5.86119e-15	1.43746e-12
Q00610-2	lHIIEVGTPPTGNQPFPk	Isoform 2 of Clathrin heavy chain 1 OS=Homo sapiens GN=CLTC - [CLH1_HUMAN]	-5.14247	-5.31339	-4.61608	-1.35332	-0.766887	-1.95577	-1.41172	-5.05656	-4.96917	-1.30638	-2.09196	-0.75292	-5.36968	-4.35927	-5.04127	-1.24612	-1.37511	-1.75647	-4.20717	-4.83608	-4.40447	-1.98708	-2.3014	-5.16433	-5.28927	-5.82358	-1.16572	-0.52327	-1.18174	-3.54427	1.66955e-14	3.89958e-12
P22891	gLLSGWAR	Vitamin K-dependent protein Z OS=Homo sapiens GN=PROZ PE=1 SV=2 - [PROZ_HUMAN]	5.00735	5.68656	4.12772	2.13056	2.62076	2.18847	2.28466	5.42893	5.62288	2.07679	1.65807	2.0056	4.77287	5.07687	4.84072	2.13455	2.695	2.24143	5.02576	4.62557	5.57048	2.72847	1.52648	5.07061	4.02781	4.68394	2.35293	2.92299	2.70314	2.78275	8.77435e-14	1.95628e-11
P35611-2	aAVVTSPPPTTAPHk	Isoform 2 of Alpha-adducin OS=Homo sapiens GN=ADD1 - [ADDA_HUMAN]	-5.58673	-7.0276	-5.97404	-0.248386	0.0114271	-0.65574	-0.0715322	-7.06611	-7.71727	-0.685848	0.948024	1.4623	-6.02889	-5.66821	-6.24365	0.687721	-0.909082	-1.31896	-6.6094	-7.01215	-7.43957	-0.512844	2.16443	-7.46361	-5.33672	-4.73626	0.401696	-2.57246	0.226276	-6.53396	1.3393e-13	2.85621e-11
Q03252	sEVELAAALSDkR	Lamin-B2 OS=Homo sapiens GN=LMNB2 PE=1 SV=3 - [LMNB2_HUMAN]	-1.63676	-1.89696	-2.00201	-0.445658	-0.548316	-0.45389	-0.234904	-2.09675	-1.73746	-0.567437	-0.0170775	-0.471905	-2.6409	-1.73919	-2.25511	-0.223739	0.0304239	-0.155077	-2.2882	-2.15113	-1.84161	-0.0939816	-0.373759	-1.80597	-2.58077	-2.6286	0.156294	-0.265793	0.141255	-1.78765	5.01805e-13	1.02556e-10
Q04760-2	fSLYFLAYEDkNDIPk	Isoform 2 of Lactoylglutathione lyase OS=Homo sapiens GN=GLO1 - [LGUL_HUMAN]	-5.00517	-5.72105	-3.98824	-0.261348	0.114991	0.309297	0.187869	-3.61088	-4.56301	0.413964	-2.30658	0.553354	-6.2838	-4.27745	-5.82368	0.518831	1.72213	-0.407561	-4.86787	-5.78624	-4.97622	0.00299543	0.887951	-3.99666	-5.79626	-5.84073	0.264901	0.520851	0.296384	-5.12088	6.06372e-13	1.1897e-10
P04406	vIPELnGk	Glyceraldehyde-3-phosphate dehydrogenase OS=Homo sapiens GN=GAPDH PE=1 SV=3 - [G3P_HUMAN]	-5.70979	-5.3305	-5.19541	-3.99027	-3.14379	-3.51975	-3.29884	-5.76006	-5.84612	-2.572	-3.57118	-3.47582	-6.22145	-4.95927	-5.90669	-3.86258	-2.96171	-2.97781	-5.38668	-6.282	-5.61891	-2.95078	-3.35231	-5.33939	-5.98981	-5.75452	-3.11859	-3.46522	-3.22198	-2.30387	9.84877e-13	1.77847e-10
P07437;P68371;Q13885;Q9BVA1	iREEYPDR	Tubulin beta chain OS=Homo sapiens GN=TUBB PE=1 SV=2 - [TBB5_HUMAN]|Tubulin beta-4B chain OS=Homo sapiens GN=TUBB4B PE=1 SV=1 - [TBB4B_HUMAN]|Tubulin beta-2A chain OS=Homo sapiens GN=TUBB2A PE=1 SV=1 - [TBB2A_HUMAN]|Tubulin beta-2B chain OS=Homo sapiens GN=TUBB2B PE=1 SV=1 - [TBB2B_HUMAN]|Tubulin beta-1 chain OS=Homo sapiens GN=TUBB1 PE=1 SV=1 - [TBB1_HUMAN]	0.135617	0.0522162	-0.00629675	-2.79818	-3.52405	-3.32548	-3.0643	-0.727148	-0.773315	-2.77753	-2.72073	-2.37635	-0.487239	0.655831	-0.15022	-2.96228	-2.73675	-3.78551	-0.037329	-0.344602	1.10576	-3.9731	-3.1526	0.0245898	-0.0917497	-0.63138	-2.81041	-3.18736	-2.76986	2.93711	1.05605e-12	1.77847e-10
P45880-2	tGDFQLHTNVNDGTEFGGSIYQk	Isoform 2 of Voltage-dependent anion-selective channel protein 2 OS=Homo sapiens GN=VDAC2 - [VDAC2_HUMAN]	-7.89946	-7.36994	-6.28464	-2.37565	-2.99443	0.358172	-0.530992	-9.46719	-9.2011	3.53426	-1.71199	-1.3956	-9.463	-7.7641	-9.00951	-1.56215	1.39733	-0.164503	-8.20078	-8.78493	-9.12101	-0.904737	0.976503	-7.73405	-8.23544	-8.00535	-1.34669	-0.322372	-0.922042	-7.71876	1.07516e-12	1.77847e-10
Q13813-2;Q13813-3	sLQQLAEER	Isoform 2 of Spectrin alpha chain, non-erythrocytic 1 OS=Homo sapiens GN=SPTAN1 - [SPTN1_HUMAN]|Isoform 3 of Spectrin alpha chain, non-erythrocytic 1 OS=Homo sapiens GN=SPTAN1 - [SPTN1_HUMAN]	-4.29341	-2.6782	-3.5951	-1.73194	-0.612529	0.167205	-1.00844	-3.32741	-2.90891	-1.00294	-0.798136	-1.46703	-3.37134	-3.2107	-2.97271	-0.85556	-1.18442	-1.14923	-2.98845	-3.63987	-3.56135	-0.606017	-0.939844	-2.305	-3.34157	-3.15968	-0.845753	-1.50727	-1.5847	-2.19531	1.10616e-12	1.77847e-10
P68371;Q13885;Q9BVA1	mSATFIGNSTAIQELFk	Tubulin beta-4B chain OS=Homo sapiens GN=TUBB4B PE=1 SV=1 - [TBB4B_HUMAN]|Tubulin beta-2A chain OS=Homo sapiens GN=TUBB2A PE=1 SV=1 - [TBB2A_HUMAN]|Tubulin beta-2B chain OS=Homo sapiens GN=TUBB2B PE=1 SV=1 - [TBB2B_HUMAN]	-2.0582	-1.61435	1.19474	-6.08179	-6.6666	-6.3978	-6.62256	2.09847	-0.986994	-8.01875	-7.53791	-6.59338	-1.34024	-1.1867	-0.47162	-6.62143	-6.43881	-5.56519	0.313115	-1.45503	-2.72976	-5.35345	-5.77631	0.743569	-0.769583	0.0664355	-7.03737	-6.69317	-7.93388	6.11255	1.10964e-12	1.77847e-10
P35611-2	cGLLPISPEALSLGEVAYHDYHGILVDEEEk	Isoform 2 of Alpha-adducin OS=Homo sapiens GN=ADD1 - [ADDA_HUMAN]	-6.23087	-6.72479	-5.37433	0.0475861	-0.382394	-0.515272	-0.405702	-2.32968	-7.95446	-0.89967	-0.934973	-1.07363	-6.63201	-5.75625	-4.60386	-0.96635	-0.665936	-0.555666	-4.99247	-7.28462	-6.60378	0.285937	-0.179441	-6.09528	-7.84293	-5.40185	-0.496012	0.134235	0.521765	-5.66386	1.12401e-12	1.77847e-10
P16298;Q08209	yENNVMNIR	Serine/threonine-protein phosphatase 2B catalytic subunit alpha isoform OS=Homo sapiens GN=PPP3CA PE=1 SV=1 - [PP2BA_HUMAN]|Serine/threonine-protein phosphatase 2B catalytic subunit beta isoform OS=Homo sapiens GN=PPP3CB PE=1 SV=2 - [PP2BB_HUMAN]|Isoform 2 of Serine/threonine-protein phosphatase 2B catalytic subunit gamma isoform OS=Homo sapiens GN=PPP3CC - [PP2BC_HUMAN]	-3.9664	-3.38578	-3.26845	-2.09965	-1.51985	-1.05896	-1.74484	-3.4054	-3.5572	-1.49848	-1.57783	-1.90533	-3.38087	-3.42456	-3.16326	-1.34755	-2.01742	-1.96542	-3.3181	-3.52043	-3.2929	-1.74664	-1.67618	-2.75403	-3.03808	-3.49245	-2.03191	-1.93294	-2.04967	-1.64493	1.16217e-12	1.78139e-10
P02775	gkEESLDSDLYAELR	Platelet basic protein OS=Homo sapiens GN=PPBP PE=1 SV=3 - [CXCL7_HUMAN]	7.95593	8.35357	5.35801	2.78684	3.74274	2.5796	2.66451	6.64233	9.40508	2.0618	1.06301	4.01009	8.58783	7.27085	6.78168	3.25285	3.12713	1.75635	7.09432	8.0642	8.74271	2.04968	2.16127	6.73946	7.64097	7.68444	3.1714	3.22841	2.31201	4.99689	1.31465e-12	1.95405e-10
Q05639	eGnASGVSLLEALDTILPPTRPTDkPLR	Elongation factor 1-alpha 2 OS=Homo sapiens GN=EEF1A2 PE=1 SV=1 - [EF1A2_HUMAN]	-2.19973	-1.73755	-1.92427	-6.61773	-6.83623	-6.22989	-6.05401	-2.60747	-2.1375	-7.62054	-5.90827	-4.8105	-3.8048	-2.22379	-2.64752	-4.34125	-6.16971	-6.35834	-2.34086	-1.93739	-2.80964	-6.33038	-6.07312	-1.49909	-3.7994	-2.78668	-5.36017	-5.28274	-6.81733	3.69741	2.09968e-12	3.02909e-10
K7ER15	aTVVGkPEk	Haloacid dehalogenase-like hydrolase domain-containing protein 2 (Fragment) OS=Homo sapiens GN=HDHD2 PE=1 SV=1 - [K7ER15_HUMAN]	-6.08848	-6.5913	-6.98914	-2.50916	-2.32918	-2.38964	-2.64592	-6.68076	-6.37373	-2.51375	-3.03805	-1.97088	-5.19791	-7.14469	-5.51073	-1.86806	-3.46906	-3.70644	-6.41209	-5.86545	-7.32494	-2.54273	-2.10577	-7.58035	-5.31636	-5.40001	-3.79591	-2.28754	-2.51672	-3.78204	2.58185e-12	3.61828e-10
Q9BUF5	mASTFIGNSTAIQELFk	Tubulin beta-6 chain OS=Homo sapiens GN=TUBB6 PE=1 SV=1 - [TBB6_HUMAN]	-2.43188	-1.80617	1.42976	-6.37296	-6.39272	-6.13679	-6.57077	1.99954	-1.19736	-7.83497	-7.52135	-6.49048	-1.55698	-1.18408	-0.566469	-6.33281	-6.30998	-5.76044	0.527517	-1.54943	-2.96286	-5.2985	-5.8567	0.79676	-0.790598	-0.0338051	-7.01461	-6.77312	-7.89538	5.97173	3.33454e-12	4.54332e-10
Q14847	lkQQSELQSQVR	LIM and SH3 domain protein 1 OS=Homo sapiens GN=LASP1 PE=1 SV=2 - [LASP1_HUMAN]	-7.27886	-7.29057	-7.46637	-1.77213	-1.05094	-0.701227	-2.03093	-7.21453	-5.81276	-1.86853	-2.18433	-1.99084	-4.54126	-7.06996	-7.30786	-1.63272	-2.53901	-2.46929	-6.3567	-5.69773	-6.25185	-2.79005	-2.43284	-7.77959	-5.17272	-5.60667	-2.09121	-1.94754	-2.96236	-4.55718	3.65619e-12	4.84693e-10
Q13813-2;Q13813-3	kHEGFER	Isoform 2 of Spectrin alpha chain, non-erythrocytic 1 OS=Homo sapiens GN=SPTAN1 - [SPTN1_HUMAN]|Isoform 3 of Spectrin alpha chain, non-erythrocytic 1 OS=Homo sapiens GN=SPTAN1 - [SPTN1_HUMAN]	-3.11691	-3.30019	-3.59956	-2.20755	-2.03951	-2.28188	-2.11149	-3.50238	-3.27666	-2.17717	-2.27785	-1.90782	-3.53806	-3.04336	-3.48288	-1.92484	-2.39919	-2.15727	-3.72507	-3.11591	-3.42563	-2.26885	-1.89866	-3.23481	-4.05673	-3.23383	-1.97901	-1.94224	-2.09897	-1.31141	3.91453e-12	5.05283e-10
P07954-2	aADEVAEGk	Isoform Cytoplasmic of Fumarate hydratase, mitochondrial OS=Homo sapiens GN=FH - [FUMH_HUMAN]	-4.02867	-2.3835	-3.51333	-5.79781	-5.0793	-5.89847	-5.60526	-3.40288	-2.65699	-5.79616	-5.82645	-5.7235	-3.72374	-3.3323	-3.50778	-5.57276	-4.93596	-5.62855	-2.62931	-3.27941	-3.64025	-5.48932	-6.05754	-2.79871	-4.07744	-3.15718	-5.37022	-6.12703	-5.1705	2.36115	4.09977e-12	5.15624e-10
A0A087WV47;A0A087WYC5	tHTcPPcPAPELLGGPSVFLFPPkPk	Ig gamma-1 chain C region OS=Homo sapiens GN=IGHG1 PE=1 SV=1 - [A0A087WV47_HUMAN]|Ig gamma-1 chain C region OS=Homo sapiens GN=IGHG1 PE=1 SV=1 - [A0A087WYC5_HUMAN]|Ig gamma-1 chain C region OS=Homo sapiens GN=IGHG1 PE=1 SV=1 - [A0A087WYE1_HUMAN]|Ig gamma-1 chain C region OS=Homo sapiens GN=IGHG1 PE=1 SV=1 - [A0A087X079_HUMAN]	-0.18266	-0.0237031	0.560845	3.05763	2.84488	2.55278	2.68107	0.0269898	0.186548	2.46982	2.0492	3.8217	0.250743	-0.224144	0.656519	2.71073	3.08297	2.33295	0.778888	0.557007	-0.167192	2.18863	2.77136	0.175111	0.941454	0.040884	2.97854	2.65693	2.01686	-2.43052	4.35001e-12	5.33421e-10
P60709	vAPEEHPVLLTEAPLNPk	Actin, cytoplasmic 1 OS=Homo sapiens GN=ACTB PE=1 SV=1 - [ACTB_HUMAN]	-4.18091	-3.76236	-4.43407	-2.80947	-2.48372	-2.11623	-2.32682	-4.39304	-4.00054	-2.39597	-2.73151	-1.99693	-4.33843	-4.71391	-4.48613	-1.60057	-2.06152	-2.58618	-3.92785	-4.03756	-3.94357	-2.93446	-2.6165	-4.62789	-4.43697	-4.47954	-1.89361	-1.74083	-2.60792	-1.9077	4.7299e-12	5.65857e-10
A0A087WV47;A0A087WYC5	tPEVTcVVVDVSHEDPEVk	Ig gamma-1 chain C region OS=Homo sapiens GN=IGHG1 PE=1 SV=1 - [A0A087WV47_HUMAN]|Ig gamma-1 chain C region OS=Homo sapiens GN=IGHG1 PE=1 SV=1 - [A0A087WYC5_HUMAN]|Ig gamma-1 chain C region OS=Homo sapiens GN=IGHG1 PE=1 SV=1 - [A0A087WYE1_HUMAN]|Ig gamma-1 chain C region OS=Homo sapiens GN=IGHG1 PE=1 SV=1 - [A0A087X079_HUMAN]	0.955358	0.767796	1.49329	4.08224	3.58307	3.22835	3.51234	0.812019	1.19823	3.32523	2.97165	4.61195	1.33903	0.964795	1.31827	3.40146	3.98714	3.09941	1.59249	1.33029	0.758763	3.11484	3.80138	0.877224	2.08023	1.18658	3.63794	3.21847	3.10966	-2.32515	4.92836e-12	5.75563e-10
O00468-6	gkDFLALALLDGR	Isoform 6 of Agrin OS=Homo sapiens GN=AGRN - [AGRIN_HUMAN]	-0.880745	-0.643842	0.664656	-6.53722	-3.83231	-6.12652	-5.19642	-0.564386	0.505149	-5.38258	-5.52883	-5.79643	-1.12427	-0.556985	-1.53744	-4.73515	-4.87876	-4.52338	0.181471	0.424221	-2.95177	-4.43859	-5.3749	-0.532091	-1.60355	0.374858	-4.88855	-6.3673	-4.33935	4.63156	5.95296e-12	6.79053e-10
A0A087WV47;A0A087WYC5	fNWYVDGVEVHNAk	Ig gamma-1 chain C region OS=Homo sapiens GN=IGHG1 PE=1 SV=1 - [A0A087WV47_HUMAN]|Ig gamma-1 chain C region OS=Homo sapiens GN=IGHG1 PE=1 SV=1 - [A0A087WYC5_HUMAN]|Ig gamma-1 chain C region OS=Homo sapiens GN=IGHG1 PE=1 SV=1 - [A0A087WYE1_HUMAN]|Ig gamma-1 chain C region OS=Homo sapiens GN=IGHG1 PE=1 SV=1 - [A0A087X079_HUMAN]	0.988125	0.810141	1.55894	4.23772	4.08597	3.72073	3.82442	0.617805	1.50128	3.5656	3.51614	4.89135	1.33648	1.7474	1.37678	3.32019	4.29647	3.32431	1.7712	1.32436	0.888284	3.5827	4.01067	1.14204	2.04759	1.22201	4.41587	3.21283	3.36129	-2.48371	6.71539e-12	7.48613e-10
P36957	tPAFAESVTEGDVR	Dihydrolipoyllysine-residue succinyltransferase component of 2-oxoglutarate dehydrogenase complex, mitochondrial OS=Homo sapiens GN=DLST PE=1 SV=4 - [ODO2_HUMAN]	-1.51009	-0.534082	-1.27907	0.44778	0.276912	0.767485	0.466808	-1.48442	-1.07315	0.678277	0.812288	0.313115	-1.27986	-0.590604	-1.00532	0.324034	0.564711	0.15598	-0.585458	-1.58139	-0.771984	0.538581	0.102378	-0.933246	-1.19531	-1.25628	0.345369	0.577753	0.630654	-1.49448	6.88535e-12	7.50503e-10
P16949	aIEEnNNFSk	Stathmin OS=Homo sapiens GN=STMN1 PE=1 SV=3 - [STMN1_HUMAN]	-1.55771	-1.84302	-1.60442	-2.49415	-3.09559	-3.68679	-3.12202	-1.47047	-1.29511	-3.66557	-3.04175	-3.17024	-1.71665	-1.41392	-1.63812	-3.40755	-3.29138	-2.81406	-1.56658	-1.86199	-1.82538	-2.94496	-2.96076	-1.71321	-1.60329	-1.82966	-3.09789	-3.22063	-2.817	1.51706	7.33926e-12	7.65938e-10
P16949	aLEEnNNFSk	Stathmin OS=Homo sapiens GN=STMN1 PE=1 SV=3 - [STMN1_HUMAN]	-1.55771	-1.84302	-1.60442	-2.49415	-3.09559	-3.68679	-3.12202	-1.47047	-1.29511	-3.66557	-3.04175	-3.17024	-1.71665	-1.41392	-1.63812	-3.40755	-3.29138	-2.81406	-1.56658	-1.86199	-1.82538	-2.94496	-2.96076	-1.71321	-1.60329	-1.82966	-3.09789	-3.22063	-2.817	1.51706	7.33926e-12	7.65938e-10
P62760	nkDDQITLDEFk	Visinin-like protein 1 OS=Homo sapiens GN=VSNL1 PE=1 SV=2 - [VISL1_HUMAN]	-5.64943	-6.87663	-5.56638	-0.733961	1.10101	-0.0470398	-0.1083	-1.71188	-6.00927	-0.860778	-2.15739	-1.21726	-6.35784	-6.27022	-5.52625	0.416586	0.721643	-0.756349	-5.49323	-6.96705	-6.09495	0.36779	0.523301	-5.76288	-7.25344	-5.88236	0.268861	-0.73006	1.58745	-5.75908	8.54732e-12	8.73429e-10
Q9BT78-2	nAAQVLVGIPLETGQk	Isoform 2 of COP9 signalosome complex subunit 4 OS=Homo sapiens GN=COPS4 - [CSN4_HUMAN]	-0.153139	0.555594	0.488159	-2.63743	-3.02066	-2.82152	-2.63184	-0.731813	0.633969	-2.35482	-2.71352	-2.52498	-0.594582	0.805366	-0.213687	-2.83933	-2.47066	-2.2761	0.885596	-0.187556	0.613699	-3.78057	-2.48832	0.270829	0.0692893	-1.01126	-1.54705	-2.46605	-2.90476	2.82263	9.33757e-12	9.3471e-10
A0A087WZH7	aEDGATPSPSnETPkk	Myristoylated alanine-rich C-kinase substrate OS=Homo sapiens GN=MARCKS PE=1 SV=1 - [A0A087WZH7_HUMAN]	-0.799726	0.0651221	0.557861	-3.92754	-4.16288	-4.71143	-3.86409	-0.0538441	-1.07675	-4.56565	-3.07989	-3.74035	-1.17451	-0.387814	-1.53366	-3.43419	-3.50364	-2.94478	0.0950388	-1.86401	0.579704	-2.7805	-5.14473	0.0307681	-0.0699848	-0.837689	-4.61256	-3.42931	-4.05981	3.55845	1.0036e-11	9.84531e-10
I6L894;Q01484	sAALLLQnDHNADVQSk	Ankyrin-2 OS=Homo sapiens GN=ANK2 PE=1 SV=4 - [ANK2_HUMAN]|Ankyrin-2 OS=Homo sapiens GN=ANK2 PE=1 SV=1 - [I6L894_HUMAN]	-3.53802	-3.62419	-2.32897	0.422937	0.0694808	0.601822	-0.0915026	-2.0173	-2.41517	0.11317	-0.343987	-1.02618	-2.92797	-2.66624	-2.43519	-0.181227	0.0149678	-0.201284	-2.63566	-2.54457	-2.78052	-0.453441	0.108755	-1.72826	-2.68509	-3.57754	-0.358953	-0.306729	0.259633	-2.67102	1.16778e-11	1.12313e-09
P07954-2	tHTQDAVPLTLGQEFSGYVQQVk	Isoform Cytoplasmic of Fumarate hydratase, mitochondrial OS=Homo sapiens GN=FH - [FUMH_HUMAN]	-2.33316	-0.842987	-2.22633	-6.18794	-5.06378	-4.56968	-5.33076	-2.40641	-2.06951	-4.13301	-5.39721	-5.47387	-0.799324	-2.89849	-2.67086	-4.99299	-5.26988	-4.59234	-2.20873	-1.31652	-1.21501	-5.68621	-5.46665	-1.63427	-1.25494	-0.537643	-5.65363	-5.45626	-6.68713	3.5034	1.19331e-11	1.12561e-09
I6L894;Q01484	sAALLLqNDHNADVQSk	Ankyrin-2 OS=Homo sapiens GN=ANK2 PE=1 SV=4 - [ANK2_HUMAN]|Ankyrin-2 OS=Homo sapiens GN=ANK2 PE=1 SV=1 - [I6L894_HUMAN]	-2.74083	-2.13504	-2.03102	1.67064	1.14033	1.66912	0.915574	-1.1335	-1.22225	1.04784	0.638474	-0.0328633	-1.77898	-1.80027	-1.26612	0.734201	0.974979	0.70938	-1.66338	-1.69301	-1.61184	0.501609	1.12424	-0.71485	-1.86072	-2.49132	0.623582	0.699849	1.31666	-2.69305	1.40364e-11	1.28288e-09
A0A087WTM7;P04114	gmTRPLSTLISSSQScQYTLDAk	Apolipoprotein B-100 OS=Homo sapiens GN=APOB PE=1 SV=2 - [APOB_HUMAN]|Apolipoprotein B-100 OS=Homo sapiens GN=APOB PE=1 SV=1 - [A0A087WTM7_HUMAN]	7.50194	6.95953	7.36366	5.10569	5.42371	5.37495	5.20792	7.4243	7.5081	5.45398	4.9911	4.98342	7.06057	8.60432	7.30466	4.40396	5.24657	5.1094	7.39697	7.38405	7.51987	5.00641	5.21427	7.51482	6.47068	7.14659	6.06955	5.16394	5.3639	2.17539	1.41235e-11	1.28288e-09
O15020-2	akDELSAQAEVk	Isoform 2 of Spectrin beta chain, non-erythrocytic 2 OS=Homo sapiens GN=SPTBN2 - [SPTN2_HUMAN]	-2.51912	-2.97733	-2.73239	-3.89981	-4.215	-5.19275	-4.59284	-2.13341	-2.7777	-4.86965	-4.85371	-4.31598	-2.13998	-3.10689	-2.97719	-4.29984	-4.32516	-4.68734	-2.93867	-2.30229	-2.20383	-4.50664	-4.99213	-2.74609	-2.4099	-2.23872	-5.38824	-4.57818	-4.17528	1.93524	1.54708e-11	1.37971e-09
P07196	qALQGEREGLEETLR	Neurofilament light polypeptide OS=Homo sapiens GN=NEFL PE=1 SV=3 - [NFL_HUMAN]	-2.43578	-1.8979	-1.97347	-0.101814	0.81997	-0.51677	0.28705	-2.52571	-2.58211	1.4454	0.403145	-0.524188	-2.43996	-2.49728	-1.94818	-0.367575	0.0127823	1.13445	-1.79334	-2.72526	-2.2833	0.606361	-0.197284	-2.62014	-1.96537	-2.82448	-0.147124	0.396637	1.05471	-2.60851	1.63044e-11	1.42809e-09
B1AKY9	lNIPMSQVNPR	Sodium/potassium-transporting ATPase subunit alpha-2 OS=Homo sapiens GN=ATP1A2 PE=1 SV=1 - [B1AKY9_HUMAN]	-4.54992	-4.5202	-3.90399	0.448566	-0.520556	1.00569	0.138459	-3.62019	-3.86513	-1.53962	2.80848	-1.67202	-4.48923	-4.20374	-3.71484	0.785846	-0.51574	0.0972982	-3.9023	-3.8433	-4.47496	0.547441	-0.505745	-3.66626	-4.57221	-4.80072	0.45006	-0.574143	1.12287	-4.28629	1.9793e-11	1.69274e-09
P08697	qLTSGPNQEQVSPLTLLk	Alpha-2-antiplasmin OS=Homo sapiens GN=SERPINF2 PE=1 SV=3 - [A2AP_HUMAN]	6.60743	6.52393	6.78222	4.56468	5.84664	4.98208	5.0411	6.53404	6.7824	5.17559	4.92666	5.16039	6.67548	7.25906	6.42251	5.41383	4.72225	4.81384	6.86786	6.5084	7.27526	4.99088	4.62348	6.76081	6.81405	6.37708	5.0605	5.08645	5.20808	1.68038	2.02628e-11	1.69274e-09
P60174-1	tATPQQAqEVHEk	Isoform 2 of Triosephosphate isomerase OS=Homo sapiens GN=TPI1 - [TPIS_HUMAN]	-3.03998	-3.20599	-2.83699	-6.34027	-5.44846	-4.57861	-5.45563	-3.28628	-2.69786	-5.31197	-6.07908	-5.04731	-3.13972	-2.99867	-3.00344	-5.06966	-5.57611	-5.66269	-3.07544	-3.83668	-2.68728	-5.19567	-5.1996	-2.85607	-1.81137	-3.91343	-5.36059	-4.97492	-6.53392	2.5454	2.03611e-11	1.69274e-09
A0A087WV47;A0A087WYC5	gPSVFPLAPSSk	Ig gamma-1 chain C region OS=Homo sapiens GN=IGHG1 PE=1 SV=1 - [A0A087WV47_HUMAN]|Ig gamma-1 chain C region OS=Homo sapiens GN=IGHG1 PE=1 SV=1 - [A0A087WYC5_HUMAN]|Ig gamma-1 chain C region OS=Homo sapiens GN=IGHG1 PE=1 SV=1 - [A0A087WYE1_HUMAN]|Ig gamma-1 chain C region OS=Homo sapiens GN=IGHG1 PE=1 SV=1 - [A0A087X079_HUMAN]	0.54714	0.394376	1.23377	3.65793	3.52574	3.27123	3.27377	0.195916	0.91445	3.20505	3.00906	4.36941	1.03892	1.12361	1.0859	2.77046	3.81721	2.79407	1.28438	1.12742	0.621698	2.94994	3.37298	0.874737	1.84016	0.825656	3.78544	2.64384	2.66035	-2.33343	2.12914e-11	1.74057e-09
P12036	kAEEEkAPATPk	Neurofilament heavy polypeptide OS=Homo sapiens GN=NEFH PE=1 SV=4 - [NFH_HUMAN]	-5.73009	-5.47155	-4.68988	-2.07957	-1.92925	-2.07363	-2.49515	-4.10669	-4.67995	-2.97377	-2.78879	-2.59526	-4.75844	-5.21715	-4.72677	-2.65366	-2.32572	-2.29223	-4.50898	-4.87039	-4.62856	-2.28114	-3.18975	-4.32051	-4.48175	-5.42237	-2.48761	-2.24225	-3.01948	-2.30955	2.20241e-11	1.77096e-09
Q15056-2	tVATPLNQVANPNSAIFGGARPR	Isoform Short of Eukaryotic translation initiation factor 4H OS=Homo sapiens GN=EIF4H - [IF4H_HUMAN]	-0.889148	-1.85023	-1.5889	-2.87827	-4.24489	-3.12211	-3.87989	-0.881158	-1.2822	-3.77116	-3.79137	-3.86971	0.221901	-1.42353	-1.24562	-3.69421	-3.79875	-4.63333	-1.43912	-0.340363	-0.364038	-4.77103	-3.77911	-1.80546	-0.394498	-0.409021	-4.2848	-3.78535	-3.89442	2.75803	2.30594e-11	1.8243e-09
Q9C0H9-5	sPNTAILIkDEAR	Isoform 4 of SRC kinase signaling inhibitor 1 OS=Homo sapiens GN=SRCIN1 - [SRCN1_HUMAN]	-3.04655	-3.62936	-2.40638	-2.08407	-1.31748	-1.4486	-1.39231	-3.07387	-3.25888	-1.3911	-1.8493	-1.10744	-3.72478	-2.84289	-3.75878	-1.02463	-1.07989	-1.50147	-2.89233	-3.28927	-3.33338	-1.28523	-1.73992	-3.3437	-3.42381	-3.50178	-1.1765	-0.974939	-1.51171	-1.79671	2.43062e-11	1.89241e-09
A0A087WV47;A0A087WYC5	fNWYVDGVEVHnAk	Ig gamma-1 chain C region OS=Homo sapiens GN=IGHG1 PE=1 SV=1 - [A0A087WV47_HUMAN]|Ig gamma-1 chain C region OS=Homo sapiens GN=IGHG1 PE=1 SV=1 - [A0A087WYC5_HUMAN]|Ig gamma-1 chain C region OS=Homo sapiens GN=IGHG1 PE=1 SV=1 - [A0A087WYE1_HUMAN]|Ig gamma-1 chain C region OS=Homo sapiens GN=IGHG1 PE=1 SV=1 - [A0A087X079_HUMAN]	1.82505	1.55207	2.78998	4.294	4.09448	4.04796	4.05079	1.95385	2.10154	3.78839	3.8522	4.75716	1.83095	2.62533	2.24317	3.81697	4.41778	3.66934	2.7378	2.17096	1.86143	3.98296	3.79958	2.20774	2.44971	1.75581	4.37164	4.08992	3.7287	-1.85501	2.49393e-11	1.91136e-09
Q9BR01-2	dLVVSYYQFHR	Isoform 2 of Sulfotransferase 4A1 OS=Homo sapiens GN=SULT4A1 - [ST4A1_HUMAN]	-0.965127	-1.02224	0.153937	1.34766	2.36977	0.927587	1.52754	-0.423454	-0.741332	1.74525	1.11668	1.70479	-1.05001	-0.102438	-0.611755	1.45585	1.05772	2.06221	-0.0821899	-0.0587738	-0.902357	1.26617	1.06119	-0.264069	-1.34484	-0.85024	1.82279	2.03236	1.41559	-2.15212	3.34758e-11	2.52613e-09
D6RI11	eAEAQAAmEANSEGSLTRPk	Complexin-1 OS=Homo sapiens GN=CPLX1 PE=1 SV=1 - [D6RI11_HUMAN]	-2.80511	-3.08809	-1.78028	1.72402	-0.938935	-0.943791	0.791583	-2.88529	-4.32657	0.405405	0.498733	1.87783	-4.7173	-3.35457	-3.7753	0.618304	2.10037	1.29631	-3.13686	-4.33924	-3.5505	1.1556	1.24722	-2.94998	-3.34438	-3.57893	0.0545908	1.05053	0.935983	-4.07478	3.60426e-11	2.67862e-09
Q8IWA5-3	nENkPYLFYFNIVk	Isoform 3 of Choline transporter-like protein 2 OS=Homo sapiens GN=SLC44A2 - [CTL2_HUMAN]	-5.63775	-5.94049	-5.06094	-1.23382	-1.02147	-1.67045	-0.549078	-2.41367	-8.16969	-0.971124	-1.64433	-1.06022	-7.73496	-7.14948	-6.14385	-0.53395	1.30247	-0.305149	-5.69251	-7.87963	-6.35566	0.106071	-0.194109	-6.15837	-8.1462	-5.79935	-0.112567	-1.18794	0.839502	-5.75324	3.79716e-11	2.77986e-09
Q9UQM7	eSSESTNTTIEDEDTkVR	Calcium/calmodulin-dependent protein kinase type II subunit alpha OS=Homo sapiens GN=CAMK2A PE=1 SV=2 - [KCC2A_HUMAN]	-3.20767	-3.11773	-2.84437	-0.692492	-1.09105	-0.748026	-0.858956	-3.21909	-2.76192	-1.47094	0.255636	-1.46355	-3.27049	-3.24491	-3.18803	-0.251499	-1.08126	-0.665148	-3.08154	-2.29132	-2.69818	-0.920929	-1.85041	-2.60626	-3.33441	-3.71497	-0.958925	-0.52769	-0.559099	-2.17935	4.6057e-11	3.3222e-09
P10636;P10636-4;P10636-6;P10636-7	dQGGYTMHQDQEGDTDAGLk	Microtubule-associated protein tau OS=Homo sapiens GN=MAPT PE=1 SV=5 - [TAU_HUMAN]|Isoform Tau-B of Microtubule-associated protein tau OS=Homo sapiens GN=MAPT - [TAU_HUMAN]|Isoform Tau-E of Microtubule-associated protein tau OS=Homo sapiens GN=MAPT - [TAU_HUMAN]|Isoform Fetal-tau of Microtubule-associated protein tau OS=Homo sapiens GN=MAPT - [TAU_HUMAN]|Isoform Tau-D of Microtubule-associated pr…	-6.6297	-5.93648	-5.51854	-0.835093	-0.397509	0.0552176	0.034875	-6.80855	-9.587	2.74045	-2.2509	3.09948	-6.46511	-7.76529	-5.41516	-0.636762	1.56729	-0.547069	-5.66381	-6.55043	-5.73763	-1.69428	0.34917	-7.06368	-5.21713	-6.01955	0.600062	0.906322	-2.46813	-6.62017	4.79749e-11	3.41039e-09
A0A087WV47;A0A087WXL8;A0A087WYC5	aLPAPIEk	Ig gamma-1 chain C region OS=Homo sapiens GN=IGHG1 PE=1 SV=1 - [A0A087WV47_HUMAN]|Ig gamma-1 chain C region OS=Homo sapiens GN=IGHG1 PE=1 SV=1 - [A0A087WYC5_HUMAN]|Ig gamma-1 chain C region OS=Homo sapiens GN=IGHG1 PE=1 SV=1 - [A0A087WYE1_HUMAN]|Ig gamma-1 chain C region OS=Homo sapiens GN=IGHG1 PE=1 SV=1 - [A0A087X079_HUMAN]|Ig gamma-3 chain C region OS=Homo sapiens GN=IGHG3 PE=1 SV=1 - [A0A087W…	1.07401	0.677526	1.87627	4.5707	4.28076	3.67667	3.90345	0.835136	1.62178	3.62257	3.63024	4.96434	1.5239	1.97587	1.58956	3.34983	4.32255	3.39423	1.92556	1.64576	0.960837	3.49891	4.22143	1.404	2.27505	1.36088	4.47521	3.06225	3.57854	-2.42781	5.01906e-11	3.51693e-09
A0A087WTM7;P04114	lSLESLTSYFSIESSTk	Apolipoprotein B-100 OS=Homo sapiens GN=APOB PE=1 SV=2 - [APOB_HUMAN]|Apolipoprotein B-100 OS=Homo sapiens GN=APOB PE=1 SV=1 - [A0A087WTM7_HUMAN]	7.05519	7.15753	7.32139	5.13284	5.70362	5.47981	5.33143	6.63237	7.28409	5.83098	5.45479	5.36278	7.07893	8.40337	7.37031	4.62845	4.87331	5.496	7.22206	7.39258	7.17066	5.18771	5.54593	7.78528	6.84097	7.28037	5.87716	5.07948	4.98712	1.93922	6.1666e-11	4.26016e-09
J3QKL5;P02686-3;P02686-4	dTGILDSIGR	Isoform 3 of Myelin basic protein OS=Homo sapiens GN=MBP - [MBP_HUMAN]|Myelin basic protein OS=Homo sapiens GN=MBP PE=1 SV=1 - [H7BYR8_HUMAN]|Isoform 4 of Myelin basic protein OS=Homo sapiens GN=MBP - [MBP_HUMAN]|Myelin basic protein (Fragment) OS=Homo sapiens GN=MBP PE=1 SV=1 - [J3QKL5_HUMAN]	-3.19933	-4.1255	-4.99669	-2.01605	-1.22822	-1.46919	-0.832447	-3.65392	-5.37523	-1.63821	-1.32123	-0.200523	-5.1328	-6.17508	-4.73184	0.604688	-1.29429	-0.305667	-6.16425	-6.18593	-3.94499	-0.160043	0.252673	-4.88714	-4.08898	-5.18065	-0.952622	-0.571177	-1.35441	-3.95154	6.47168e-11	4.40883e-09
P49411	tVVTGIEmFHk	Elongation factor Tu, mitochondrial OS=Homo sapiens GN=TUFM PE=1 SV=2 - [EFTU_HUMAN]	-0.863928	-2.19868	-2.10334	-3.31453	-4.36344	-5.06056	-4.18777	-1.84396	-1.99654	-3.97327	-3.9039	-4.40641	-0.885896	-2.53916	-1.59589	-5.03143	-4.39091	-3.46118	-2.47633	-1.63609	-1.38867	-3.82795	-4.38765	-2.8954	-0.684065	-1.81751	-4.79165	-3.89292	-3.82291	2.37804	6.65137e-11	4.46918e-09
Q14894	tAAVSAIATk	Ketimine reductase mu-crystallin OS=Homo sapiens GN=CRYM PE=1 SV=1 - [CRYM_HUMAN]	-2.62801	-2.91465	-3.36772	-5.4682	-4.50129	-5.8286	-5.24597	-3.20922	-3.56874	-5.45983	-4.73022	-4.75027	-2.46188	-3.23727	-3.15203	-5.22909	-5.34801	-5.28019	-3.31736	-2.23407	-2.82743	-4.9116	-6.17205	-3.55349	-3.35571	-2.035	-5.16114	-5.4783	-5.12483	2.17391	7.54518e-11	4.9678e-09
A0A087WTM7;P04114	aDSVVDLLSYNVQGSGETTYDHk	Apolipoprotein B-100 OS=Homo sapiens GN=APOB PE=1 SV=2 - [APOB_HUMAN]|Apolipoprotein B-100 OS=Homo sapiens GN=APOB PE=1 SV=1 - [A0A087WTM7_HUMAN]	6.99664	6.94512	6.94671	4.57828	4.74575	4.74268	4.77016	5.92535	7.18905	5.01582	4.9018	5.04159	6.21466	8.14708	7.18063	4.2784	4.45611	4.6783	6.77354	7.25456	6.81234	4.55123	4.79334	7.5414	6.13569	6.27909	5.42708	4.95382	4.61809	2.14951	7.59602e-11	4.9678e-09
P23284	vIFGLFGk	Peptidyl-prolyl cis-trans isomerase B OS=Homo sapiens GN=PPIB PE=1 SV=2 - [PPIB_HUMAN]	-3.67551	-3.75837	-3.27301	-2.6387	-2.67312	-2.79783	-2.56775	-3.56107	-3.87046	-2.86257	-2.51758	-2.30042	-4.01103	-3.86873	-3.67767	-2.27319	-2.43462	-2.55129	-3.55982	-3.48483	-3.95609	-2.73421	-2.51383	-3.57135	-3.84914	-3.7449	-2.33009	-2.69959	-2.62146	-1.14492	8.79019e-11	5.67314e-09
A0A087WV47;A0A087WYC5	tTPPVLDSDGSFFLYSk	Ig gamma-1 chain C region OS=Homo sapiens GN=IGHG1 PE=1 SV=1 - [A0A087WV47_HUMAN]|Ig gamma-1 chain C region OS=Homo sapiens GN=IGHG1 PE=1 SV=1 - [A0A087WYC5_HUMAN]|Ig gamma-1 chain C region OS=Homo sapiens GN=IGHG1 PE=1 SV=1 - [A0A087WYE1_HUMAN]|Ig gamma-1 chain C region OS=Homo sapiens GN=IGHG1 PE=1 SV=1 - [A0A087X079_HUMAN]	0.334486	-0.159455	1.15539	3.40497	3.24844	3.09845	3.11091	0.01665	0.939121	2.46857	2.93778	4.13698	0.238355	1.18921	0.822829	2.63647	3.5289	2.66653	1.03958	0.549582	-0.0176472	3.00187	3.39799	0.720335	1.31996	0.0162522	4.04265	2.44142	2.54167	-2.45419	9.17453e-11	5.84429e-09
A0A087WTM7;P04114	eYSGTIASEANTYLnSk	Apolipoprotein B-100 OS=Homo sapiens GN=APOB PE=1 SV=2 - [APOB_HUMAN]|Apolipoprotein B-100 OS=Homo sapiens GN=APOB PE=1 SV=1 - [A0A087WTM7_HUMAN]	3.94983	4.29787	4.38017	1.15085	1.39552	1.50216	1.41102	3.09679	4.36334	1.81526	1.64983	1.60339	3.1709	5.54518	4.79018	0.897488	0.800569	1.47208	4.11403	4.51054	3.97833	1.02485	1.63763	5.35636	3.28852	3.22687	2.16665	1.57155	1.06645	2.76186	9.46248e-11	5.95045e-09
Q14195-2	iSVGSDSDLVIWDPDAVk	Isoform LCRMP-4 of Dihydropyrimidinase-related protein 3 OS=Homo sapiens GN=DPYSL3 - [DPYL3_HUMAN]	0.594444	0.732057	0.103576	3.5854	3.23714	3.37098	3.6917	-0.0344885	0.0250014	2.41273	3.34185	5.69567	-0.496841	0.939152	0.742233	3.94005	3.52283	2.97617	-0.0160526	-1.18448	-0.578804	4.93305	4.77818	0.64979	0.461931	0.622169	3.58725	3.57849	2.72396	-3.35076	1.03134e-10	6.40346e-09
P09543	aGQVFLEELGNHk	2,3-cyclic-nucleotide 3-phosphodiesterase OS=Homo sapiens GN=CNP PE=1 SV=2 - [CN37_HUMAN]	-0.301012	-1.20713	0.508401	-3.49922	-2.85932	-1.80839	-3.02003	0.732211	0.176013	-2.84933	-2.28101	-4.90903	0.22878	0.281973	-0.4066	-2.88428	-3.68713	-2.6994	-0.0926306	-0.382877	-0.032906	-2.87402	-2.7642	0.0227585	0.398194	-0.422538	-2.99329	-3.50849	-2.6633	2.95116	1.06672e-10	6.54033e-09
Q99497	vTVAGLAGkDPVQcSR	Protein deglycase DJ-1 OS=Homo sapiens GN=PARK7 PE=1 SV=2 - [PARK7_HUMAN]	-2.21217	-2.74366	-3.90316	0.773189	-1.12618	-2.04923	-0.31356	-3.14327	-3.37142	-0.89831	-0.766938	0.358908	-3.51059	-4.80931	-2.6841	-0.663095	0.669186	-0.263285	-3.70371	-3.07925	-3.69855	-0.599037	0.132904	-4.33422	-3.42539	-3.54364	-0.180547	-0.476774	0.69937	-3.12265	1.45642e-10	8.81944e-09
A0A087WV47;A0A087WXL8;A0A087WYC5;P01861	vVSVLTVLHQDWLnGkEYk	Ig gamma-1 chain C region OS=Homo sapiens GN=IGHG1 PE=1 SV=1 - [A0A087WV47_HUMAN]|Ig gamma-1 chain C region OS=Homo sapiens GN=IGHG1 PE=1 SV=1 - [A0A087WYC5_HUMAN]|Ig gamma-1 chain C region OS=Homo sapiens GN=IGHG1 PE=1 SV=1 - [A0A087WYE1_HUMAN]|Ig gamma-1 chain C region OS=Homo sapiens GN=IGHG1 PE=1 SV=1 - [A0A087X079_HUMAN]|Ig gamma-3 chain C region OS=Homo sapiens GN=IGHG3 PE=1 SV=1 - [A0A087W…	2.65627	3.02303	3.42988	6.14658	5.68122	5.39986	5.66272	2.21138	3.19686	5.20164	5.52742	7.0833	3.01318	3.40328	3.04435	5.71599	6.30455	4.85547	3.89006	2.88291	2.86238	5.23979	5.79896	2.90537	4.06049	3.04763	6.00961	5.00147	5.31226	-2.50538	1.50294e-10	8.99016e-09
P49589-2	lNETTDPDkk	Isoform 2 of Cysteine--tRNA ligase, cytoplasmic OS=Homo sapiens GN=CARS - [SYCC_HUMAN]	-3.25475	-2.99609	-2.03714	-6.01688	-5.77942	-6.19543	-5.6886	-2.98938	-2.59063	-5.57669	-6.141	-5.9107	-4.05235	-2.44817	-3.41586	-6.06948	-5.95082	-4.34303	-3.04102	-3.19861	-3.94121	-5.20343	-5.20685	-1.9371	-3.72427	-3.37168	-5.57652	-5.36491	-6.30524	2.72356	1.54506e-10	9.13076e-09
A0A087WV47;A0A087WXL8;A0A087WYC5;P01861	vVSVLTVLHQDWLnGk	Ig gamma-1 chain C region OS=Homo sapiens GN=IGHG1 PE=1 SV=1 - [A0A087WV47_HUMAN]|Ig gamma-1 chain C region OS=Homo sapiens GN=IGHG1 PE=1 SV=1 - [A0A087WYC5_HUMAN]|Ig gamma-1 chain C region OS=Homo sapiens GN=IGHG1 PE=1 SV=1 - [A0A087WYE1_HUMAN]|Ig gamma-1 chain C region OS=Homo sapiens GN=IGHG1 PE=1 SV=1 - [A0A087X079_HUMAN]|Ig gamma-3 chain C region OS=Homo sapiens GN=IGHG3 PE=1 SV=1 - [A0A087W…	-0.0932299	0.241867	0.929982	4.36378	3.82166	3.52195	3.46446	0.0342641	0.940353	3.27235	3.14843	4.59307	0.837522	1.55905	0.9907	2.60102	3.90288	2.89483	1.71662	0.743936	0.600266	2.88843	3.37228	0.729234	1.40857	0.526381	4.19674	3.07708	2.848	-2.63934	1.74389e-10	1.01831e-08
B1AKY9	nHTEIVFAR	Sodium/potassium-transporting ATPase subunit alpha-2 OS=Homo sapiens GN=ATP1A2 PE=1 SV=1 - [B1AKY9_HUMAN]	-0.998108	-2.08442	-0.960803	1.42523	1.04829	0.977383	1.22948	-1.52993	-0.693398	1.50627	0.946961	0.604622	-1.97831	-0.866753	-0.763878	1.05875	0.52757	1.43021	-1.26503	-1.20565	-1.59542	1.0876	1.15659	-1.46636	-1.44801	-3.12126	1.06954	2.46797	1.9057	-2.59507	1.81687e-10	1.04844e-08
P04899	iIHEDGYSEEEcR	Guanine nucleotide-binding protein G(i) subunit alpha-2 OS=Homo sapiens GN=GNAI2 PE=1 SV=3 - [GNAI2_HUMAN]	-0.922863	-1.23851	-0.376537	-2.59868	-2.24919	-2.08577	-2.3666	-0.448031	-1.33723	-2.05501	-2.19612	-2.64458	-0.420894	-1.30474	-1.11115	-1.94999	-2.38736	-2.29741	-0.661697	-0.447705	-0.604281	-2.73956	-2.6517	-1.15688	-0.513922	-0.523721	-2.48976	-2.34862	-2.43864	1.49029	1.85812e-10	1.05978e-08
P04406	lVINGNPITIFQERDPSk	Glyceraldehyde-3-phosphate dehydrogenase OS=Homo sapiens GN=GAPDH PE=1 SV=3 - [G3P_HUMAN]	-3.61877	-3.70872	-3.99694	-5.7017	-6.03329	-6.10114	-6.27284	-4.10647	-3.49233	-5.60659	-6.13086	-6.37698	-2.2871	-4.03455	-3.42945	-5.71637	-6.55171	-7.14139	-3.04402	-2.6147	-3.37003	-7.39461	-6.46438	-4.83952	-2.77232	-2.94801	-6.94492	-6.18396	-5.47184	2.65862	1.99663e-10	1.12569e-08
E9PF17;P13611-4	eTTVLVAqNGNIk	Isoform V3 of Versican core protein OS=Homo sapiens GN=VCAN - [CSPG2_HUMAN]|Versican core protein OS=Homo sapiens GN=VCAN PE=1 SV=2 - [E9PF17_HUMAN]	-3.30579	-2.55826	-4.34371	0.615613	0.170065	1.92416	1.20297	-2.83062	-2.8823	3.49644	-1.31809	-0.261069	-4.37287	-2.7548	-3.51327	0.338514	1.12333	1.68118	-4.03418	-5.82897	-3.45347	1.26552	3.35022	-3.09625	-4.53871	-4.31861	0.298748	2.68931	1.4676	-4.76274	2.09892e-10	1.16991e-08
A0A087WTM7;P04114	vSTAFVYTk	Apolipoprotein B-100 OS=Homo sapiens GN=APOB PE=1 SV=2 - [APOB_HUMAN]|Apolipoprotein B-100 OS=Homo sapiens GN=APOB PE=1 SV=1 - [A0A087WTM7_HUMAN]	5.81079	5.88138	5.76098	3.78489	4.21064	3.90178	4.0255	5.11488	6.05741	4.31376	4.08535	4.02108	5.18812	6.6883	6.10892	3.44881	3.74806	4.16825	5.63454	5.93036	5.74251	4.11247	3.90507	6.39849	5.17499	5.1201	4.46759	4.17839	4.0109	1.77615	2.12679e-10	1.17212e-08
Q96GW7	wEAPQIScVPR	Brevican core protein OS=Homo sapiens GN=BCAN PE=1 SV=2 - [PGCB_HUMAN]	0.408173	0.113927	1.39585	2.67024	2.5894	2.14577	2.51222	0.357203	0.162034	3.23552	2.14845	2.82459	0.107847	1.53555	0.547392	1.67499	2.85371	2.60388	0.800289	0.460039	0.539587	2.64496	2.36628	1.06598	0.511141	0.333001	2.33538	2.60325	2.47462	-1.90331	2.20072e-10	1.19939e-08
P27449	sGTGIAAmSVMRPEQIMk	V-type proton ATPase 16 kDa proteolipid subunit OS=Homo sapiens GN=ATP6V0C PE=1 SV=1 - [VATL_HUMAN]	-2.25477	-2.4966	-2.21449	-0.904029	-1.47703	-1.91483	-1.2103	-2.72647	-2.31244	-1.41404	-1.14487	-1.12033	-2.86134	-2.41107	-2.49126	-1.64202	-1.12545	-0.730619	-2.4319	-2.49224	-2.87363	-0.999546	-1.25414	-2.62644	-2.59169	-2.82626	-1.09189	-1.05004	-1.07543	-1.27024	2.45405e-10	1.3173e-08
P20742	nELIPLIYLENPRR	Pregnancy zone protein OS=Homo sapiens GN=PZP PE=1 SV=4 - [PZP_HUMAN]	5.76592	5.10385	7.80724	1.45514	2.16918	1.80538	1.96692	7.09058	6.98403	0.60346	0.363718	2.99626	5.5935	6.59272	4.40824	3.58345	2.44342	1.48537	8.23135	5.39516	4.86507	1.93652	1.7117	4.68383	6.16093	6.27867	2.25603	3.14658	1.58066	4.30263	2.47079e-10	1.3173e-08
Q14515-2	lLAGDHPIDLLLR	Isoform 2 of SPARC-like protein 1 OS=Homo sapiens GN=SPARCL1 - [SPRL1_HUMAN]	-2.23884	-1.0519	-0.0963214	-4.00063	-4.71455	-3.33262	-3.97404	-1.36664	-1.4228	-3.7913	-3.64337	-4.03983	-2.33293	-0.0712296	-1.19686	-4.55629	-3.67483	-3.60271	-0.211293	-1.7189	-1.24288	-4.52991	-3.75784	0.0993977	-1.6459	-1.89571	-2.99205	-4.0796	-4.92099	2.89103	2.88391e-10	1.52103e-08
Q16181;Q16181-2	qYPWGVAEVENGEHcDFTILR	Septin-7 OS=Homo sapiens GN=SEPT7 PE=1 SV=2 - [SEPT7_HUMAN]|Isoform 2 of Septin-7 OS=Homo sapiens GN=SEPT7 - [SEPT7_HUMAN]	-4.54066	-4.37219	-3.81537	-0.823698	-0.324573	0.350088	-0.428535	-3.76533	-4.24459	2.55188	-2.63826	-1.34983	-3.63295	-4.42215	-4.14657	-1.85195	0.282095	0.24513	-4.01502	-4.41479	-3.88114	-0.834115	0.0472059	-4.13242	-3.42686	-4.31366	-1.18479	0.490863	-0.959529	-3.6768	3.00875e-10	1.56999e-08
P00558	lTLDkLDVk	Phosphoglycerate kinase 1 OS=Homo sapiens GN=PGK1 PE=1 SV=3 - [PGK1_HUMAN]	-8.65294	-4.1929	-9.26304	-2.84713	-0.708449	-5.38597	-1.62856	-9.52831	-8.18287	-1.01302	-4.34127	0.736619	-10.1927	-10.7405	-8.91361	-0.54745	-0.707082	0.050919	-7.76117	-9.77162	-8.35437	-2.24209	-1.29262	-8.27949	-9.37462	-8.89403	-1.4931	-1.09338	-1.91581	-6.93364	3.28122e-10	1.69415e-08
A0A087WTM7;P04114	mGLAFESTk	Apolipoprotein B-100 OS=Homo sapiens GN=APOB PE=1 SV=2 - [APOB_HUMAN]|Apolipoprotein B-100 OS=Homo sapiens GN=APOB PE=1 SV=1 - [A0A087WTM7_HUMAN]	7.67002	7.84946	7.74216	5.46687	5.86281	5.88357	5.84742	6.9319	7.94284	6.29538	5.79344	5.86712	6.96581	8.60599	7.95321	5.34783	5.69918	5.90288	7.57853	7.84509	7.56586	5.68989	5.94812	8.36251	6.98863	7.01701	6.43711	5.93353	5.7361	1.83775	3.33168e-10	1.70228e-08
A0A087WTM7;P04114	qGFFPDSVNk	Apolipoprotein B-100 OS=Homo sapiens GN=APOB PE=1 SV=2 - [APOB_HUMAN]|Apolipoprotein B-100 OS=Homo sapiens GN=APOB PE=1 SV=1 - [A0A087WTM7_HUMAN]	9.03997	8.5936	9.35502	6.17677	5.79205	5.61433	5.946	9.29727	7.58653	4.5055	7.20314	7.06805	8.03259	9.80478	9.7426	5.9554	5.35069	5.68569	8.87731	8.99388	9.08142	6.03745	5.63568	9.69512	7.86672	8.79068	7.05487	5.74843	5.41593	2.93383	3.41833e-10	1.72855e-08
A0A087WTM7;P04114	rGIISALLVPPETEEAk	Apolipoprotein B-100 OS=Homo sapiens GN=APOB PE=1 SV=2 - [APOB_HUMAN]|Apolipoprotein B-100 OS=Homo sapiens GN=APOB PE=1 SV=1 - [A0A087WTM7_HUMAN]	7.86775	8.00715	8.21075	5.94408	6.07078	5.99156	6.12068	7.23168	8.09267	6.31029	6.16301	6.38441	7.11414	8.88438	8.31076	5.83164	5.87798	6.07315	7.96307	8.21607	7.62084	5.94611	6.22529	8.69506	7.21075	7.31502	6.57128	6.26634	6.0336	1.81936	3.73397e-10	1.86889e-08
E9PR44	aPSWFDTGLSEMR	Alpha-crystallin B chain (Fragment) OS=Homo sapiens GN=CRYAB PE=1 SV=1 - [E9PR44_HUMAN]	-0.144337	1.75899	2.10497	-2.16606	-1.38587	-1.08085	-1.83904	1.50664	0.799017	-2.07909	-1.60634	-1.06804	1.11453	2.00053	1.12583	-2.04408	-1.57369	-1.53627	1.53394	-0.237894	1.5278	-1.31729	-0.580673	3.63449	2.64502	2.11566	-1.58868	-4.04863	-3.671	3.39395	3.77804e-10	1.87185e-08
Q9UHD8-7	lEPkPQPPVAEATPR	Isoform 7 of Septin-9 OS=Homo sapiens GN=SEPT9 - [SEPT9_HUMAN]	-2.81444	-3.04463	-2.78805	-4.53312	-4.74599	-4.29496	-4.55045	-2.79674	-3.10581	-4.86136	-4.56551	-4.03515	-3.06152	-2.86244	-2.15845	-4.332	-4.99549	-4.81128	-2.62576	-2.89601	-2.65632	-4.69414	-4.79852	-2.92475	-2.68326	-3.57446	-4.3316	-3.64672	-5.0604	1.72418	3.82134e-10	1.87437e-08
A0A087WTM7;P04114	skPTVSSSmEFk	Apolipoprotein B-100 OS=Homo sapiens GN=APOB PE=1 SV=2 - [APOB_HUMAN]|Apolipoprotein B-100 OS=Homo sapiens GN=APOB PE=1 SV=1 - [A0A087WTM7_HUMAN]	4.7087	4.64894	4.6946	2.52363	3.174	2.90336	2.79834	4.54913	4.89471	2.99503	2.7905	2.67113	4.20482	5.83857	5.18932	2.12957	2.31726	2.97369	4.67212	4.88401	4.82202	2.67557	2.80117	5.42532	3.84307	4.16306	3.66787	2.90875	2.64516	1.96909	3.92052e-10	1.90398e-08
A0A087WTM7;P04114	vIGNmGQTmEQLTPELk	Apolipoprotein B-100 OS=Homo sapiens GN=APOB PE=1 SV=2 - [APOB_HUMAN]|Apolipoprotein B-100 OS=Homo sapiens GN=APOB PE=1 SV=1 - [A0A087WTM7_HUMAN]	7.32856	7.38545	7.53865	5.15591	5.64343	5.448	5.48684	6.74417	7.51082	5.90485	5.49719	5.49649	6.67582	8.45304	7.56411	4.98885	5.15094	5.66727	7.27823	7.52973	7.38715	5.27154	5.54654	8.1034	6.62014	6.73179	6.11303	5.59609	5.33558	1.88275	4.05129e-10	1.94819e-08
A0A087WTM7;P04114	tPALHFk	Apolipoprotein B-100 OS=Homo sapiens GN=APOB PE=1 SV=2 - [APOB_HUMAN]|Apolipoprotein B-100 OS=Homo sapiens GN=APOB PE=1 SV=1 - [A0A087WTM7_HUMAN]	8.86681	9.14809	8.82761	6.80234	7.25091	7.4017	7.22721	8.06179	9.08995	7.55735	7.25086	7.46556	8.28885	9.602	9.28021	7.05716	7.12909	6.94015	8.74497	9.26736	8.78334	6.97749	7.29709	9.58715	8.28049	8.37862	7.74169	7.20807	7.10142	1.65891	4.27722e-10	2.03687e-08
P09104	fTANVGIQIVGDDLTVTNPk	Gamma-enolase OS=Homo sapiens GN=ENO2 PE=1 SV=3 - [ENOG_HUMAN]	-5.78122	-5.83943	-5.86099	-0.743364	-0.640739	-1.78677	-1.25982	-6.65936	-2.54821	-2.63324	-1.24805	-1.93929	-5.71092	-4.55325	-8.16623	-0.679171	0.170144	-1.71308	-5.18251	-5.15682	-5.36707	-1.59953	-2.08677	-5.82275	-5.9129	-6.17926	-0.643787	-2.49369	0.399867	-4.197	4.90532e-10	2.29841e-08
P62280	eAIEGTYIDkk	40S ribosomal protein S11 OS=Homo sapiens GN=RPS11 PE=1 SV=3 - [RS11_HUMAN]	-5.20008	-5.15538	-4.64076	-3.32995	-3.5838	-4.17173	-3.59351	-5.17545	-5.17246	-3.69628	-3.64232	-3.29481	-5.79672	-4.29281	-5.44385	-3.43692	-3.47842	-3.63298	-5.01488	-5.12104	-4.79875	-3.99727	-3.55626	-4.3899	-5.75729	-5.44614	-3.50712	-3.70674	-3.27451	-1.5163	4.94822e-10	2.29841e-08
J3KN67;P06753;P06753-4;P06753-5;P09493-5;P67936;Q6ZN40	iQLVEEELDRAQER	Isoform 5 of Tropomyosin alpha-1 chain OS=Homo sapiens GN=TPM1 - [TPM1_HUMAN]|Isoform 4 of Tropomyosin alpha-3 chain OS=Homo sapiens GN=TPM3 - [TPM3_HUMAN]|Isoform 5 of Tropomyosin alpha-3 chain OS=Homo sapiens GN=TPM3 - [TPM3_HUMAN]|Isoform 6 of Tropomyosin alpha-3 chain OS=Homo sapiens GN=TPM3 - [TPM3_HUMAN]|Tropomyosin beta chain OS=Homo sapiens GN=TPM2 PE=1 SV=1 - [TPM2_HUMAN]|Tropomyosin 1 (…	-1.16136	0.109819	-0.0398349	-5.8421	-2.81985	-4.16768	-4.44483	-1.89235	0.387468	-4.71241	-3.79301	-3.7152	0.337999	-0.588699	-1.56368	-2.87574	-4.35923	-4.87166	0.625922	0.462435	0.0218576	-5.60296	-4.98345	-0.584609	0.931236	0.216625	-3.19092	-6.26858	-5.02476	4.18265	4.9759e-10	2.29841e-08
P08697	dPTPEQTHR	Alpha-2-antiplasmin OS=Homo sapiens GN=SERPINF2 PE=1 SV=3 - [A2AP_HUMAN]	5.63842	5.38642	5.93772	4.70796	5.08043	4.9959	4.80747	6.00853	5.74838	4.8351	4.63034	4.7497	5.72577	5.84769	5.77411	4.77381	4.95162	4.67384	5.73408	6.03605	5.66777	4.75301	4.74846	6.00098	5.59538	5.74608	4.96747	4.6265	4.81044	0.939312	5.01386e-10	2.29841e-08
Q16352	gANESLER	Alpha-internexin OS=Homo sapiens GN=INA PE=1 SV=2 - [AINX_HUMAN]	-0.713019	-0.70673	-0.529043	0.253619	0.709446	0.414117	0.724472	-0.936114	-0.865368	0.716259	0.494824	0.933797	-1.49056	-0.523309	-0.869014	1.13206	0.468191	0.711021	-0.779509	-1.25459	-1.00643	1.33059	0.413856	-0.676946	-1.1543	-1.30519	0.189826	1.53604	0.838954	-1.55921	5.90475e-10	2.68174e-08
P43686	eAVELPLTHFELYk	26S protease regulatory subunit 6B OS=Homo sapiens GN=PSMC4 PE=1 SV=2 - [PRS6B_HUMAN]	-5.13241	-5.95252	-4.59804	-2.50635	-1.42968	-2.64832	-1.91277	-5.99231	-6.04691	-2.83497	-2.54295	0.659505	-5.66759	-5.28004	-6.09594	-1.04923	-2.28277	-1.89174	-5.38368	-5.67699	-5.77515	-2.20691	-1.3118	-5.85499	-4.64645	-5.03228	-0.966396	-1.99667	-3.77053	-3.56636	6.13019e-10	2.75858e-08
Q7L0J3	hLQAVDYASR	Synaptic vesicle glycoprotein 2A OS=Homo sapiens GN=SV2A PE=1 SV=1 - [SV2A_HUMAN]	2.99742	3.22973	3.23213	0.520259	1.52778	1.39407	1.19766	2.66959	3.16841	1.15529	1.57341	1.23189	2.69235	3.62017	3.22548	2.21401	0.063791	1.08561	3.04095	3.48968	3.06338	0.760276	1.34945	3.68051	2.50487	2.82464	1.33846	1.47386	1.07906	1.85437	6.53383e-10	2.9135e-08
P11216	tQQHYYER	Glycogen phosphorylase, brain form OS=Homo sapiens GN=PYGB PE=1 SV=5 - [PYGB_HUMAN]	-2.47234	-2.67251	-2.74473	-3.46443	-4.67416	-4.57238	-4.22095	-2.53795	-2.92832	-4.63129	-4.41082	-3.44628	-2.74898	-2.9744	-1.9616	-4.41812	-3.85099	-4.64648	-2.75245	-2.71265	-2.83687	-4.16772	-3.90992	-2.60983	-2.332	-2.75798	-4.42321	-4.25888	-4.21867	1.57631	7.00666e-10	3.09619e-08
P04080	sQLEEkENk	Cystatin-B OS=Homo sapiens GN=CSTB PE=1 SV=2 - [CYTB_HUMAN]	-2.20344	-2.35319	-2.11833	-4.46819	-4.72107	-5.11364	-4.86565	-2.41001	-1.36533	-4.58156	-4.79897	-5.69503	-0.944151	-3.51201	-3.37837	-4.97412	-4.65141	-3.51781	-2.14846	-1.25987	-2.1103	-5.68542	-4.90816	-3.21184	-1.09978	-1.66253	-4.61896	-5.24864	-5.13611	2.68791	7.5228e-10	3.27179e-08
Q9NUQ9	eAIQHPADEkLQEk	Protein FAM49B OS=Homo sapiens GN=FAM49B PE=1 SV=1 - [FA49B_HUMAN]	-2.03404	-2.65775	-2.93833	-4.76781	-4.06151	-4.71561	-4.95818	-0.834839	-1.12228	-5.40567	-5.6247	-6.0874	-0.888949	-3.33284	-2.47939	-4.80644	-5.50585	-4.16157	-2.49919	-1.73368	-2.35553	-4.79027	-4.83821	-2.97851	-1.94175	-1.60533	-5.0207	-4.76063	-4.86813	2.81311	7.53746e-10	3.27179e-08
P08107;P11021;P11142;P54652	lIGDAAk	Heat shock cognate 71 kDa protein OS=Homo sapiens GN=HSPA8 PE=1 SV=1 - [HSP7C_HUMAN]|Heat shock 70 kDa protein 1A/1B OS=Homo sapiens GN=HSPA1A PE=1 SV=5 - [HSP71_HUMAN]|78 kDa glucose-regulated protein OS=Homo sapiens GN=HSPA5 PE=1 SV=2 - [GRP78_HUMAN]|Heat shock 70 kDa protein 1-like OS=Homo sapiens GN=HSPA1L PE=1 SV=2 - [HS71L_HUMAN]|Heat shock-related 70 kDa protein 2 OS=Homo sapiens GN=HSPA2 …	-2.9247	-3.49014	-3.93001	-6.73198	-5.18721	-6.15254	-6.26596	-3.21558	-3.11698	-6.75241	-6.51796	-5.60742	-1.81094	-3.98251	-4.11526	-5.46732	-6.44988	-6.59066	-3.45826	-2.91644	-2.87757	-5.65943	-7.23892	-4.63102	-2.42647	-1.99133	-6.71868	-5.93584	-6.71324	3.03811	7.90858e-10	3.40277e-08
A0A087WTM7;P04114	qHLFVk	Apolipoprotein B-100 OS=Homo sapiens GN=APOB PE=1 SV=2 - [APOB_HUMAN]|Apolipoprotein B-100 OS=Homo sapiens GN=APOB PE=1 SV=1 - [A0A087WTM7_HUMAN]	8.27638	8.1444	8.29684	5.57622	6.07422	5.83234	6.10752	7.39423	8.11837	6.4664	6.1833	6.07881	7.18075	9.00945	8.18704	5.68303	5.74459	6.39553	8.03999	8.25008	7.76193	5.88593	6.15495	8.33999	6.99822	7.43219	6.92604	6.38055	6.12341	1.89111	8.58672e-10	3.66242e-08
E9PDG8	iAAAQYSVTGSAVAR	Clathrin coat assembly protein AP180 OS=Homo sapiens GN=SNAP91 PE=1 SV=1 - [E9PDG8_HUMAN]	1.22556	1.50147	1.95255	4.1045	4.46214	4.14316	3.8287	2.04321	2.56825	3.26725	4.29889	3.24402	1.71385	2.66079	1.92274	3.76067	3.24858	4.08276	1.94991	2.07779	1.97309	3.85964	3.70026	2.98173	1.55557	1.4222	4.15144	3.43361	3.84485	-1.86447	9.08875e-10	3.81256e-08
P21281	tPVSEDMLGR	V-type proton ATPase subunit B, brain isoform OS=Homo sapiens GN=ATP6V1B2 PE=1 SV=3 - [VATB2_HUMAN]	-0.0440074	-0.682639	-0.44528	-2.55577	-1.9163	-1.99536	-2.26035	-0.725133	-0.0656137	-2.41232	-2.17392	-1.97626	-0.697677	1.07407	-0.0223512	-3.20847	-2.29625	-2.48868	-0.881712	-0.165162	-0.400242	-1.59445	-2.33745	0.478972	-0.931665	-0.497044	-1.53073	-2.57781	-2.58108	2.0323	9.09419e-10	3.81256e-08
P80723	gYnVNDEk	Brain acid soluble protein 1 OS=Homo sapiens GN=BASP1 PE=1 SV=2 - [BASP1_HUMAN]	-4.78603	-4.49445	-4.00933	-3.15877	-3.13055	-3.31646	-2.72792	-4.86615	-4.9526	-3.48112	-2.54079	-2.151	-5.64188	-5.0434	-4.84562	-2.50955	-2.78649	-2.06867	-4.18455	-5.53902	-5.34098	-2.14347	-2.95965	-5.0033	-4.57669	-5.37116	-2.34672	-2.22215	-3.37557	-2.01455	9.33777e-10	3.8815e-08
P11137-3	sVPSETVVEDSR	Isoform 3 of Microtubule-associated protein 2 OS=Homo sapiens GN=MAP2 - [MTAP2_HUMAN]	-0.455435	-0.139023	-0.358557	-2.29102	-1.76694	-1.45518	-1.80421	-0.670551	-0.219949	-1.68176	-1.81134	-1.73137	-0.961589	0.617278	-0.163566	-1.62799	-1.86827	-2.46202	-0.188586	-0.330984	-0.448058	-1.87108	-1.82324	0.200907	-1.2326	-0.565749	-1.54919	-1.75125	-1.56827	1.47258	9.53654e-10	3.89108e-08
P07900;P08238;Q12931-2	gVVDSEDLPLNISR	Heat shock protein HSP 90-alpha OS=Homo sapiens GN=HSP90AA1 PE=1 SV=5 - [HS90A_HUMAN]|Heat shock protein HSP 90-beta OS=Homo sapiens GN=HSP90AB1 PE=1 SV=4 - [HS90B_HUMAN]|Isoform 2 of Heat shock protein 75 kDa, mitochondrial OS=Homo sapiens GN=TRAP1 - [TRAP1_HUMAN]	-5.09824	-2.26819	-7.09003	-0.566792	-1.22473	-1.89036	-0.228737	-5.50537	-5.93277	-1.45636	-2.04743	2.62096	-7.02026	-6.61428	-5.1869	0.517746	0.81477	-0.649431	-4.36052	-6.98148	-5.47033	-0.751576	-0.345711	-6.7905	-7.71759	-5.40687	1.1133	1.65942	-0.996111	-5.34142	9.64606e-10	3.89108e-08
P07900;P08238;Q12931-2	gVVDSEDIPLNLSR	Heat shock protein HSP 90-alpha OS=Homo sapiens GN=HSP90AA1 PE=1 SV=5 - [HS90A_HUMAN]|Heat shock protein HSP 90-beta OS=Homo sapiens GN=HSP90AB1 PE=1 SV=4 - [HS90B_HUMAN]|Isoform 2 of Heat shock protein 75 kDa, mitochondrial OS=Homo sapiens GN=TRAP1 - [TRAP1_HUMAN]	-5.09824	-2.26819	-7.09003	-0.566792	-1.22473	-1.89036	-0.228737	-5.50537	-5.93277	-1.45636	-2.04743	2.62096	-7.02026	-6.61428	-5.1869	0.517746	0.81477	-0.649431	-4.36052	-6.98148	-5.47033	-0.751576	-0.345711	-6.7905	-7.71759	-5.40687	1.1133	1.65942	-0.996111	-5.34142	9.64606e-10	3.89108e-08
Q5T985	sSALDMENFR	Inter-alpha-trypsin inhibitor heavy chain H2 OS=Homo sapiens GN=ITIH2 PE=1 SV=1 - [Q5T985_HUMAN]	4.44093	4.56571	4.46611	5.25688	5.75316	5.41644	5.61951	4.44561	4.02827	5.74767	5.5397	5.79107	3.88878	4.3887	4.98371	5.42912	5.60495	5.60397	4.37469	4.37175	4.22762	5.937	5.36867	4.6832	3.96271	4.02878	5.72688	5.83109	5.66657	-1.25827	9.67812e-10	3.89108e-08
A0A087WTM7;P04114	skPTVSSSMEFk	Apolipoprotein B-100 OS=Homo sapiens GN=APOB PE=1 SV=2 - [APOB_HUMAN]|Apolipoprotein B-100 OS=Homo sapiens GN=APOB PE=1 SV=1 - [A0A087WTM7_HUMAN]	5.97853	6.09174	6.10256	3.7179	4.09518	3.88819	3.80265	5.28647	6.4125	4.48343	3.95521	3.58111	5.68437	7.51335	6.66927	2.2614	3.54014	4.20556	6.13528	6.4216	6.09385	3.895	3.5257	6.82333	5.46373	5.49871	4.65554	3.89703	3.53575	2.40183	9.89064e-10	3.9442e-08
P62258	yLAEFATGnDRk	14-3-3 protein epsilon OS=Homo sapiens GN=YWHAE PE=1 SV=1 - [1433E_HUMAN]	-2.98665	-4.15023	-2.81234	-1.66072	-1.66961	-1.66252	-1.66289	-2.60529	-3.38373	-1.5133	-1.74437	-2.37758	-3.53122	-2.48822	-3.73535	-1.89823	-1.77276	-1.51629	-3.32589	-3.66009	-2.9261	-1.63485	-1.73226	-3.42745	-3.68519	-3.73148	-1.60735	-1.39544	-1.09516	-1.64738	1.01101e-09	3.99918e-08
A0A087WTM7;P04114	iNPLALk	Apolipoprotein B-100 OS=Homo sapiens GN=APOB PE=1 SV=2 - [APOB_HUMAN]|Apolipoprotein B-100 OS=Homo sapiens GN=APOB PE=1 SV=1 - [A0A087WTM7_HUMAN]	8.18712	8.2871	8.29772	6.00425	6.49886	6.34967	6.29798	7.59471	8.46127	6.61366	6.41808	6.2934	7.58242	9.4548	8.65961	5.64473	5.79605	6.48711	8.18026	8.52444	8.15584	6.11036	6.35583	9.02457	7.35691	7.64352	7.11689	6.42108	6.06174	1.96968	1.1534e-09	4.52596e-08
P05141	dFLAGGVAAAISk	ADP/ATP translocase 2 OS=Homo sapiens GN=SLC25A5 PE=1 SV=7 - [ADT2_HUMAN]	-5.91507	-5.05073	-5.54352	-3.42334	-2.76891	-1.93502	-2.97042	-6.27706	-5.2721	-1.2729	-3.48054	-3.09221	-5.01241	-4.44863	-4.74487	-3.75447	-3.42649	-3.24972	-4.81991	-5.49003	-5.2611	-3.29561	-2.79953	-5.2197	-4.94243	-5.38728	-3.1058	-2.37665	-3.60474	-2.2734	1.29329e-09	5.00032e-08
A0A087WTM7;P04114	sPSQADINk	Apolipoprotein B-100 OS=Homo sapiens GN=APOB PE=1 SV=2 - [APOB_HUMAN]|Apolipoprotein B-100 OS=Homo sapiens GN=APOB PE=1 SV=1 - [A0A087WTM7_HUMAN]	7.24158	7.12846	7.42925	5.00525	5.42894	5.52243	5.26135	6.53157	7.60721	5.71051	5.49789	5.08477	6.80865	8.55954	7.65704	4.35302	4.80264	5.57501	7.18062	7.76825	7.29258	5.04159	5.21153	8.06498	6.63197	6.6337	6.19636	5.36573	4.86317	2.08811	1.29627e-09	5.00032e-08
P04075	iGEHTPSALAImEnANVLAR	Fructose-bisphosphate aldolase A OS=Homo sapiens GN=ALDOA PE=1 SV=2 - [ALDOA_HUMAN]	-3.30101	-3.5187	-2.56885	-0.900355	0.311419	-0.768437	-0.670828	-2.2838	-2.45308	-0.922106	-0.315051	-1.86075	-3.10313	-2.37548	-3.27153	-0.322462	-1.62372	-0.0496159	-2.50105	-3.01915	-2.53476	-0.754451	-1.26569	-2.73941	-3.35862	-3.72753	-0.454767	-0.461101	-0.00451369	-2.25317	1.30487e-09	5.00032e-08
P06733	lAQAnGWGVMVSHR	Alpha-enolase OS=Homo sapiens GN=ENO1 PE=1 SV=2 - [ENOA_HUMAN]	-0.54383	-0.386071	-0.256576	-2.01366	-2.15786	-3.83129	-2.4226	-1.30735	-1.00838	-2.19765	-2.17604	-1.85937	-1.09788	-0.712406	-0.0579496	-2.71285	-2.57011	-2.03809	-0.617961	-0.172709	-0.853741	-2.77916	-2.34311	-0.302309	-0.623932	-1.02583	-2.40969	-2.86587	-1.96165	1.71544	1.36593e-09	5.19371e-08
Q13885	iNVYYnEAAGNk	Tubulin beta-2A chain OS=Homo sapiens GN=TUBB2A PE=1 SV=1 - [TBB2A_HUMAN]	-5.41255	-5.7678	-6.8508	-3.42354	-1.98844	-2.44048	-1.84453	-6.70997	-6.46438	1.7854	-4.23881	-3.47251	-7.58839	-6.75297	-5.59018	-3.02733	-1.18276	-1.74196	-7.21518	-7.12225	-7.22384	-2.03644	-0.441383	-6.91726	-7.56372	-7.78752	-2.52073	-1.37123	0.276848	-4.95478	1.39729e-09	5.27207e-08
A0A087WTM7;P04114	vELEVPQLcSFILk	Apolipoprotein B-100 OS=Homo sapiens GN=APOB PE=1 SV=2 - [APOB_HUMAN]|Apolipoprotein B-100 OS=Homo sapiens GN=APOB PE=1 SV=1 - [A0A087WTM7_HUMAN]	9.17506	9.27778	9.27179	6.99064	7.37692	7.27759	7.32107	8.4997	9.34497	7.70014	7.43823	7.25122	8.43007	9.99627	9.6904	6.79861	6.89162	7.56282	9.09999	9.54696	9.00586	7.05765	7.33825	9.83696	8.35689	8.36458	8.05833	7.56036	7.19266	1.8367	1.49024e-09	5.57985e-08
A0A087WTM7;P04114	sEYQADYESLR	Apolipoprotein B-100 OS=Homo sapiens GN=APOB PE=1 SV=2 - [APOB_HUMAN]|Apolipoprotein B-100 OS=Homo sapiens GN=APOB PE=1 SV=1 - [A0A087WTM7_HUMAN]	7.91828	7.91817	7.96245	5.88871	6.35615	6.03253	6.20291	7.18042	8.05414	6.48774	6.07192	6.45955	7.18011	8.77788	8.1572	5.75092	5.97863	6.23155	7.83781	8.09899	7.6307	5.93219	6.3737	8.35388	7.13716	7.30812	6.95498	6.23415	6.08801	1.64501	1.5666e-09	5.82133e-08
P19652	sDVmYTDWk	Alpha-1-acid glycoprotein 2 OS=Homo sapiens GN=ORM2 PE=1 SV=2 - [A1AG2_HUMAN]	8.38238	7.82883	8.17395	5.85374	5.81077	4.98654	5.37676	10.2007	9.94318	4.24468	3.88136	4.4643	7.91647	8.24641	7.99208	5.67416	4.98077	6.22633	8.23885	7.89627	7.72434	5.61609	6.18389	8.6702	7.33765	7.67631	5.49515	6.02703	5.82988	3.02035	1.57991e-09	5.82667e-08
P07900	kHLEINPDHSIIETLR	Heat shock protein HSP 90-alpha OS=Homo sapiens GN=HSP90AA1 PE=1 SV=5 - [HS90A_HUMAN]	-3.99592	-4.42558	-2.77236	-1.21443	-2.54127	-2.29741	-1.65465	-3.1743	-4.54954	-1.55601	-1.35754	-2.51524	-4.82618	-4.72911	-4.43898	-1.20977	-1.2306	-0.812332	-4.15948	-4.05873	-3.81987	-2.20656	-1.34769	-3.39577	-4.08398	-4.89095	-2.08648	-1.79616	-0.993628	-2.48719	1.73623e-09	6.35539e-08
Q14194;Q14194-2	gLGAVILVHAEnGDLIAQEQk	Dihydropyrimidinase-related protein 1 OS=Homo sapiens GN=CRMP1 PE=1 SV=1 - [DPYL1_HUMAN]|Isoform LCRMP-1 of Dihydropyrimidinase-related protein 1 OS=Homo sapiens GN=CRMP1 - [DPYL1_HUMAN]	-5.20036	-5.05071	-4.02681	-1.14399	0.285339	0.8954	-0.0625651	-3.88835	-4.06791	2.45176	-0.700726	-3.35143	-4.86491	-4.64365	-5.66247	-0.916606	0.656507	1.18999	-4.78414	-4.71551	-3.77677	0.240796	-1.14295	-3.8885	-5.12418	-5.88844	-0.944788	0.589	1.01578	-4.59783	1.75683e-09	6.38314e-08
P02671	tFPGFFSPmLGEFVSETESR	Fibrinogen alpha chain OS=Homo sapiens GN=FGA PE=1 SV=2 - [FIBA_HUMAN]	5.32277	5.42976	5.45053	6.88558	6.71598	6.76606	6.83523	5.1821	5.64282	6.18511	6.64148	7.56418	4.87343	5.65178	5.44442	7.33745	6.96436	6.29923	5.74018	5.19861	5.48862	6.50392	6.8041	5.48358	5.31271	4.74855	7.26411	7.05025	6.71147	-1.4185	1.79297e-09	6.46655e-08
H7BYX6;P13591	nDEAEYIcIAENk	Neural cell adhesion molecule 1 OS=Homo sapiens GN=NCAM1 PE=1 SV=3 - [NCAM1_HUMAN]|Neural cell adhesion molecule 1 OS=Homo sapiens GN=NCAM1 PE=1 SV=2 - [H7BYX6_HUMAN]	-1.45581	-1.74878	-1.18482	-2.95798	-3.09657	-4.6978	-3.49463	-1.40005	-2.0739	-4.13605	-3.49317	-2.48597	-1.22036	-2.26249	-1.75741	-3.25428	-3.68814	-2.95908	-1.48176	-1.59464	-1.71679	-3.41311	-3.44084	-2.05259	-0.757184	-1.03022	-3.71171	-3.75441	-3.83565	1.90019	1.87045e-09	6.69675e-08
A0A087WTM7;P04114	fPEVDVLTk	Apolipoprotein B-100 OS=Homo sapiens GN=APOB PE=1 SV=2 - [APOB_HUMAN]|Apolipoprotein B-100 OS=Homo sapiens GN=APOB PE=1 SV=1 - [A0A087WTM7_HUMAN]	7.72241	7.72343	7.82874	5.42516	6.01992	5.98826	5.83046	7.06026	7.92393	6.19844	6.00067	5.78578	7.10269	8.90426	8.1425	5.14508	5.39194	6.02144	7.6634	8.04556	7.76798	5.61268	5.78784	8.46687	6.96071	7.03108	6.77094	5.95195	5.52637	1.93636	1.93526e-09	6.87858e-08
Q13885;Q9BVA1	aLTVPELTQQmFDSk	Tubulin beta-2A chain OS=Homo sapiens GN=TUBB2A PE=1 SV=1 - [TBB2A_HUMAN]|Tubulin beta-2B chain OS=Homo sapiens GN=TUBB2B PE=1 SV=1 - [TBB2B_HUMAN]	-3.86466	-2.76555	-3.02648	-6.56433	-5.64005	-4.36889	-5.91976	-1.54516	-2.29857	-6.06113	-6.68399	-6.81756	-3.37201	-2.84277	-2.46369	-6.01366	-4.08805	-7.44978	-2.00063	-3.45757	-2.99748	-4.35746	-7.49706	-2.05693	-3.50674	-3.33157	-6.60223	-5.68966	-5.04283	3.25372	1.96411e-09	6.93091e-08
P20339-2	gATRPnGPNTGNk	Isoform 2 of Ras-related protein Rab-5A OS=Homo sapiens GN=RAB5A - [RAB5A_HUMAN]	-3.68251	-4.48917	-3.07826	-1.64907	-1.25756	-2.23601	-1.6521	-2.43136	-4.15044	-1.95957	-1.85322	-2.18588	-3.81767	-4.37169	-4.21819	-2.11099	-0.842443	-1.0316	-3.92487	-3.96015	-4.26168	-0.772554	-1.82123	-3.82335	-3.80811	-3.35192	-1.76829	-2.48603	-1.15488	-2.16848	2.05674e-09	7.20593e-08
O75746	iVQLLAGVADQTk	Calcium-binding mitochondrial carrier protein Aralar1 OS=Homo sapiens GN=SLC25A12 PE=1 SV=2 - [CMC1_HUMAN]	-1.46053	-1.31833	-1.36607	1.51138	1.11582	-1.72583	0.864578	-2.2584	-2.11953	0.386882	0.753238	1.94002	-3.04197	-2.09679	-1.72132	0.366436	1.61105	1.63903	-1.97858	-1.53039	-1.91273	0.958917	0.354649	-1.30198	-2.52491	-2.60917	1.09928	0.488136	1.60509	-2.78076	2.12074e-09	7.35204e-08
A0A087WYJ9	gLEWLGR	Ig mu chain C region OS=Homo sapiens GN=IGHM PE=1 SV=1 - [A0A087WYJ9_HUMAN]	4.66245	5.58599	5.45329	6.77209	6.63849	6.60889	6.98837	5.07185	4.77016	7.04945	6.69733	7.21371	3.99378	5.88476	4.97444	6.99583	6.50813	7.36426	5.37201	2.74756	4.81711	7.37914	8.41701	5.64654	5.3033	4.57846	6.74536	6.68091	6.76663	-1.95469	2.12842e-09	7.35204e-08
P13591	tVPnDATQTkEnESkA	Neural cell adhesion molecule 1 OS=Homo sapiens GN=NCAM1 PE=1 SV=3 - [NCAM1_HUMAN]	-2.4277	-4.18272	-3.94027	-5.76401	-5.19572	-6.19517	-6.12608	-3.03783	-2.64336	-6.0438	-7.04342	-5.82806	-1.57189	-3.68869	-4.31839	-5.95826	-5.41515	-6.7532	-4.3076	-1.58236	-3.03869	-6.26913	-6.38172	-4.12925	-3.05396	-1.60484	-6.59522	-6.59441	-5.7279	2.865	2.1483e-09	7.36882e-08
A0A087WTM7;P04114	iEIPLPFGGk	Apolipoprotein B-100 OS=Homo sapiens GN=APOB PE=1 SV=2 - [APOB_HUMAN]|Apolipoprotein B-100 OS=Homo sapiens GN=APOB PE=1 SV=1 - [A0A087WTM7_HUMAN]	8.34713	8.38304	8.50023	6.36308	6.84067	6.58211	6.60755	7.70124	8.62047	6.97825	6.64777	6.67065	7.79057	9.49598	8.85048	5.99148	6.14073	6.74703	8.38269	8.71216	8.24764	6.33384	6.73236	9.07107	7.69691	7.77051	7.37112	6.67624	6.43042	1.80461	2.17135e-09	7.39618e-08
Q01082	vIESTQDLGNDLAGVMALQR	Spectrin beta chain, non-erythrocytic 1 OS=Homo sapiens GN=SPTBN1 PE=1 SV=2 - [SPTB2_HUMAN]	0.438116	0.294048	0.494156	1.52013	1.4747	1.79763	1.60318	0.72104	0.227199	1.5244	2.17952	0.963548	0.215604	0.46427	0.300344	1.78408	1.60701	1.64747	0.0527038	0.620859	0.662747	1.50046	1.57883	0.905879	-0.0848385	0.330933	1.68685	1.17587	2.00409	-1.25218	2.24903e-09	7.60792e-08
A0A087WTM7;P04114	vLADkFIIPGLk	Apolipoprotein B-100 OS=Homo sapiens GN=APOB PE=1 SV=2 - [APOB_HUMAN]|Apolipoprotein B-100 OS=Homo sapiens GN=APOB PE=1 SV=1 - [A0A087WTM7_HUMAN]	8.9691	8.86565	9.16228	6.90371	7.30575	7.14665	7.07195	8.31866	9.38504	7.53189	7.16751	6.90426	8.48276	10.3478	9.36887	6.26689	6.54255	7.34428	8.99574	9.45775	8.96081	6.79814	7.06875	9.73546	8.23898	8.35183	7.8591	7.27517	6.89259	1.99319	2.2712e-09	7.63029e-08
A0A087WTM7;P04114	hVAEAIck	Apolipoprotein B-100 OS=Homo sapiens GN=APOB PE=1 SV=2 - [APOB_HUMAN]|Apolipoprotein B-100 OS=Homo sapiens GN=APOB PE=1 SV=1 - [A0A087WTM7_HUMAN]	6.8357	7.06405	7.08666	4.7783	5.20853	5.12484	5.17907	6.21482	6.94286	5.63347	5.24446	5.20884	6.11774	7.7453	7.27399	4.7662	4.93309	5.26177	6.83351	7.26944	6.55405	5.02599	5.23601	7.62753	5.97448	6.41054	5.69141	5.27327	5.12084	1.68669	2.46974e-09	8.24085e-08
A0A087WTM7;P04114	lTLDIQNkk	Apolipoprotein B-100 OS=Homo sapiens GN=APOB PE=1 SV=2 - [APOB_HUMAN]|Apolipoprotein B-100 OS=Homo sapiens GN=APOB PE=1 SV=1 - [A0A087WTM7_HUMAN]	5.76415	5.86598	5.88737	3.93624	4.24401	4.11989	4.19505	5.14682	5.89755	4.43342	4.26957	4.32612	5.0652	6.7511	6.10315	3.81897	3.89069	4.18852	5.73458	5.9778	5.58118	4.04962	4.2794	6.4127	4.97909	5.25154	4.73702	4.2916	4.14568	1.57263	2.56532e-09	8.48141e-08
A0A087WZ15	hAPVLELEGk	Adenylyl cyclase-associated protein OS=Homo sapiens GN=CAP2 PE=1 SV=1 - [A0A087WZ15_HUMAN]	3.8333	3.71463	4.06288	4.69388	4.5014	4.76229	4.87881	3.61087	3.47969	4.92339	4.71118	5.19926	3.46239	3.97324	3.45147	4.97284	4.99474	4.7137	3.88372	3.27473	3.10207	5.22772	5.20133	3.39651	3.64642	4.12379	4.57623	4.98542	4.84	-1.19098	2.57641e-09	8.48141e-08
A0A087WTM7;P04114	lAAYLMLMR	Apolipoprotein B-100 OS=Homo sapiens GN=APOB PE=1 SV=2 - [APOB_HUMAN]|Apolipoprotein B-100 OS=Homo sapiens GN=APOB PE=1 SV=1 - [A0A087WTM7_HUMAN]	7.51701	7.64699	7.60109	5.04925	5.71514	5.68216	5.61668	6.70876	7.62409	6.04708	5.57069	5.80716	6.68076	8.42527	7.83773	4.85994	5.53902	5.86893	7.23005	7.65528	7.53281	5.71236	5.46447	8.38763	6.83302	6.6736	6.4148	5.79411	5.10849	1.90598	2.62183e-09	8.57338e-08
A0A087WTM7;P04114	lTLDIQNk	Apolipoprotein B-100 OS=Homo sapiens GN=APOB PE=1 SV=2 - [APOB_HUMAN]|Apolipoprotein B-100 OS=Homo sapiens GN=APOB PE=1 SV=1 - [A0A087WTM7_HUMAN]	6.33089	6.45736	6.55357	4.34452	4.6963	4.71555	4.65295	5.70641	6.54898	5.00422	4.78059	4.67821	5.67559	7.47112	6.72049	4.09572	4.37218	4.76309	6.32436	6.7224	6.24922	4.45683	4.69243	7.18826	5.54159	5.82662	5.36348	4.72327	4.45497	1.75114	2.69272e-09	8.7469e-08
A0A087WW96	sSANEDEAkAETIR	Synapsin-2 OS=Homo sapiens GN=SYN2 PE=1 SV=1 - [A0A087WW96_HUMAN]	-5.38988	-5.02545	-4.05242	-1.85649	-1.4729	-1.5412	-2.23849	-3.86589	-4.15022	-2.56759	-2.58575	-1.96127	-4.19969	-4.58676	-4.00808	-1.83937	-1.84482	-2.85961	-4.08342	-3.56088	-4.15542	-2.50876	-2.79136	-3.15749	-3.99913	-4.67196	-2.42024	-2.49763	-2.59188	-2.04051	2.71151e-09	8.74998e-08
A0A087WTM7;P04114	tSSFALNLPTLPEVk	Apolipoprotein B-100 OS=Homo sapiens GN=APOB PE=1 SV=2 - [APOB_HUMAN]|Apolipoprotein B-100 OS=Homo sapiens GN=APOB PE=1 SV=1 - [A0A087WTM7_HUMAN]	7.94776	8.0154	7.96752	5.75352	6.31702	6.15926	6.1049	7.20135	8.27627	6.47694	6.2097	6.04763	7.30962	9.10906	8.39799	5.52695	5.54404	6.27282	7.84134	8.30874	7.81213	5.93502	6.15836	8.69568	7.10845	7.28909	6.83204	6.29535	5.93987	1.86878	2.97093e-09	9.52446e-08
A0A087WTM7;P04114	qVFLYPEkDEPTYILNIk	Apolipoprotein B-100 OS=Homo sapiens GN=APOB PE=1 SV=2 - [APOB_HUMAN]|Apolipoprotein B-100 OS=Homo sapiens GN=APOB PE=1 SV=1 - [A0A087WTM7_HUMAN]	8.4059	8.76274	8.52593	6.19754	6.83759	6.67431	6.72848	7.79533	8.63118	7.01067	6.79307	6.76756	7.59475	9.6285	8.70417	6.36422	6.28061	6.83176	8.50467	8.06159	8.43273	6.7503	6.92624	9.11945	7.78279	7.73694	7.31967	6.80487	6.64028	1.74431	3.08457e-09	9.82455e-08
A0A087WTM7;P04114	aTLYALSHAVNNYHk	Apolipoprotein B-100 OS=Homo sapiens GN=APOB PE=1 SV=2 - [APOB_HUMAN]|Apolipoprotein B-100 OS=Homo sapiens GN=APOB PE=1 SV=1 - [A0A087WTM7_HUMAN]	6.39677	6.50276	6.57485	4.1487	4.81316	4.75149	4.6541	5.62169	6.6028	5.07128	4.6991	4.78438	5.67967	7.53609	6.78316	4.33503	4.31162	4.54217	6.36881	6.76643	6.27272	4.40987	4.71579	7.18866	5.61541	5.80885	5.30561	4.73083	4.53836	1.77145	3.15067e-09	9.97034e-08
A0A087WTM7;P04114	vIGNMGQTMEQLTPELk	Apolipoprotein B-100 OS=Homo sapiens GN=APOB PE=1 SV=2 - [APOB_HUMAN]|Apolipoprotein B-100 OS=Homo sapiens GN=APOB PE=1 SV=1 - [A0A087WTM7_HUMAN]	8.52564	8.6741	8.58747	5.80644	6.1482	6.10905	6.38281	7.39608	8.31176	7.06279	6.5082	6.33789	7.38901	9.20333	8.50821	5.76769	6.18689	6.79575	8.15895	8.4385	8.08613	6.26789	6.51661	8.863	7.45874	7.67718	7.00925	6.55416	6.28855	1.90054	3.28299e-09	1.03225e-07
P61266-2	kFVEVMTEYNATQSk	Isoform 2 of Syntaxin-1B OS=Homo sapiens GN=STX1B - [STX1B_HUMAN]	-3.04539	-2.98995	-3.63501	-4.51356	-4.06763	-4.61518	-4.84416	-3.11894	-2.05573	-5.09869	-5.18521	-4.63007	-1.66835	-3.56426	-2.92274	-4.50568	-5.46907	-4.73663	-2.9061	-1.93751	-2.97847	-5.3431	-4.85739	-3.4925	-2.27977	-2.29848	-4.75976	-4.64148	-5.39474	1.99836	3.36548e-09	1.05145e-07
A0A087WTM7;P04114	eFQVPTFTIPk	Apolipoprotein B-100 OS=Homo sapiens GN=APOB PE=1 SV=2 - [APOB_HUMAN]|Apolipoprotein B-100 OS=Homo sapiens GN=APOB PE=1 SV=1 - [A0A087WTM7_HUMAN]	7.33652	7.25561	7.40903	5.40689	5.64261	5.55168	5.62433	6.51918	7.50068	5.98251	5.65811	5.69874	6.62564	8.26864	7.57474	5.02672	5.36946	5.73715	7.21187	7.54458	7.1094	5.3107	5.80146	7.79842	6.62754	6.62171	6.39486	5.65003	5.50977	1.64513	3.4544e-09	1.0724e-07
P62826	yVATLGVEVHPLVFHTNR	GTP-binding nuclear protein Ran OS=Homo sapiens GN=RAN PE=1 SV=3 - [RAN_HUMAN]	-2.21191	-2.72408	-2.50997	-1.42405	-1.46487	-0.838721	-0.815896	-3.55294	-2.61413	-0.744596	-0.917479	-0.435816	-3.08333	-2.86779	-2.71759	-0.560885	-0.561872	-1.38213	-2.16545	-3.12717	-3.50062	-1.22146	-0.342996	-4.17385	-2.27119	-3.20087	-0.128496	-0.792267	-0.606922	-2.0083	3.56151e-09	1.09869e-07
P08195-2	gQSEDPGSLLSLFR	Isoform 2 of 4F2 cell-surface antigen heavy chain OS=Homo sapiens GN=SLC3A2 - [4F2_HUMAN]	-2.88989	-3.03152	-2.48309	-3.8117	-3.65005	-5.81353	-4.91417	-2.66112	-2.17719	-4.86882	-5.80499	-3.85523	-1.65271	-1.98651	-3.01644	-5.54539	-5.35737	-4.12136	-2.96011	-1.86263	-2.39055	-4.88009	-4.67222	-1.74698	-2.02035	-1.49486	-5.46483	-5.08622	-5.86654	2.51587	3.58883e-09	1.1002e-07
O15144	yFQFQEEGkEGENR	Actin-related protein 2/3 complex subunit 2 OS=Homo sapiens GN=ARPC2 PE=1 SV=1 - [ARPC2_HUMAN]	-1.96828	-1.7163	-1.91166	-4.93736	-4.14202	-6.1574	-5.19287	-3.21702	-1.72151	-5.05729	-4.94375	-4.14197	-0.553726	-2.76315	-3.25086	-4.0095	-5.04877	-5.20701	-1.62057	-0.392166	-0.923932	-6.77586	-5.92763	-2.86333	-0.668729	-0.94941	-5.18432	-5.90216	-5.26508	3.26559	3.69669e-09	1.12136e-07
G5E9Q7	tSLDLYANVIHck	Isocitrate dehydrogenase [NAD] subunit, mitochondrial OS=Homo sapiens GN=IDH3G PE=3 SV=1 - [G5E9Q7_HUMAN]	-3.11277	-2.77136	-3.35775	-0.781497	-1.24136	-1.72259	-1.18311	-2.74452	-2.46666	-1.43851	-1.70969	-1.48194	-3.41293	-3.69363	-3.00928	-1.34299	-0.424101	-1.10439	-3.19931	-3.37897	-3.22306	-0.283091	-1.71979	-2.85899	-3.14153	-3.67326	-2.06945	-0.820593	-0.423502	-1.86029	3.71891e-09	1.12136e-07
A0A087WTM7;P04114	nSLFFSAQPFEITASTNNEGNLk	Apolipoprotein B-100 OS=Homo sapiens GN=APOB PE=1 SV=2 - [APOB_HUMAN]|Apolipoprotein B-100 OS=Homo sapiens GN=APOB PE=1 SV=1 - [A0A087WTM7_HUMAN]	7.05764	7.12612	7.12465	4.99383	5.53772	5.34817	5.27265	6.39819	7.43093	5.68126	5.34836	5.206	6.52813	8.41903	7.41296	4.60165	4.82715	5.39922	7.06564	7.52616	7.07919	5.02305	5.22144	7.84218	6.14749	6.56925	6.06345	5.42856	5.1372	1.86886	3.72643e-09	1.12136e-07
A0A087X054	aEAGPEGVAPAPEGEkk	Hypoxia up-regulated protein 1 OS=Homo sapiens GN=HYOU1 PE=1 SV=1 - [A0A087X054_HUMAN]	-3.20777	-2.97846	-2.36142	-4.70516	-4.7721	-4.56314	-4.76209	-2.89171	-3.1501	-3.6206	-4.84831	-5.31006	-1.9376	-3.80469	-3.17047	-4.85151	-4.93438	-3.8894	-2.5894	-1.9568	-3.10997	-5.29808	-4.8717	-3.33426	-2.20463	-2.04433	-5.3351	-4.38396	-5.28576	1.88476	3.8178e-09	1.14185e-07
Q9Y277	lTLDTIFVPNTGkk	Voltage-dependent anion-selective channel protein 3 OS=Homo sapiens GN=VDAC3 PE=1 SV=1 - [VDAC3_HUMAN]	-3.65524	-4.49835	-3.7215	-5.00738	-5.91688	-6.04032	-6.17929	-4.18198	-3.39268	-5.73348	-6.54461	-5.55299	-2.06433	-3.4849	-3.90185	-6.9136	-6.4119	-6.0631	-4.16751	-2.46271	-4.16976	-6.54881	-5.31161	-3.84868	-2.54177	-1.9839	-6.69316	-6.71143	-7.06074	2.60267	4.01173e-09	1.18615e-07
Q9H255	dLqAVGGk	Olfactory receptor 51E2 OS=Homo sapiens GN=OR51E2 PE=2 SV=1 - [O51E2_HUMAN]	2.38626	2.67356	2.50744	3.39355	3.45952	3.39195	3.5054	2.11152	2.48778	3.30556	3.69436	3.78104	1.96283	2.80682	2.60993	3.86874	3.46824	3.09572	2.4368	2.54749	2.21746	3.41559	3.68954	2.94221	2.02075	2.33752	3.54357	3.21534	3.75289	-1.08012	4.01428e-09	1.18615e-07
P68371;Q13885;Q9BVA1	mSATFIGNSTAIQELFkR	Tubulin beta-4B chain OS=Homo sapiens GN=TUBB4B PE=1 SV=1 - [TBB4B_HUMAN]|Tubulin beta-2A chain OS=Homo sapiens GN=TUBB2A PE=1 SV=1 - [TBB2A_HUMAN]|Tubulin beta-2B chain OS=Homo sapiens GN=TUBB2B PE=1 SV=1 - [TBB2B_HUMAN]	-3.5809	-1.78738	-3.74461	0.509763	-1.41833	-0.598753	-0.629496	-3.54394	-3.13471	0.596987	-0.898251	-0.729713	-2.53268	-2.69706	-2.36286	-1.40978	-0.787349	-0.830476	-2.13079	-3.60207	-2.97334	-1.42156	0.137038	-3.39793	-2.9224	-2.33734	-1.42289	-0.180592	-0.359043	-2.31993	4.13377e-09	1.20934e-07
Q05193;Q05193-2	dMLMQFVTk	Dynamin-1 OS=Homo sapiens GN=DNM1 PE=1 SV=2 - [DYN1_HUMAN]|Isoform 2 of Dynamin-1 OS=Homo sapiens GN=DNM1 - [DYN1_HUMAN]	-3.36657	-2.38569	-3.46632	-6.00352	-4.70391	-4.7633	-5.70249	-3.14186	-3.3804	-5.86839	-5.53348	-4.23789	-1.52071	-2.92727	-2.8662	-5.38682	-5.92675	-6.06156	-3.18297	-2.0154	-1.75058	-5.88069	-6.15717	-2.03885	-2.16615	-1.17288	-5.37304	-6.19116	-7.74722	3.05428	4.14209e-09	1.20934e-07
P01024	lVAYYTLIGASGQR	Complement C3 OS=Homo sapiens GN=C3 PE=1 SV=2 - [CO3_HUMAN]	5.12995	6.26281	6.29497	7.585	7.76815	7.50277	7.42006	5.89007	5.9956	7.34602	7.64389	7.57359	5.63107	6.27676	6.30583	7.60962	7.45334	7.26703	6.29223	6.18662	5.94725	7.33604	7.36146	7.32473	5.85622	5.92883	7.2236	6.87345	7.33683	-1.3634	4.29299e-09	1.24598e-07
A0A087WTM7;P04114	gMALFGEGk	Apolipoprotein B-100 OS=Homo sapiens GN=APOB PE=1 SV=2 - [APOB_HUMAN]|Apolipoprotein B-100 OS=Homo sapiens GN=APOB PE=1 SV=1 - [A0A087WTM7_HUMAN]	6.11621	6.18121	6.31151	4.14236	4.65456	4.39445	4.46996	5.43464	6.36879	4.80419	4.57378	4.48876	5.43241	7.14712	6.5033	3.95911	4.1062	4.65216	6.10893	6.37583	6.13773	4.24518	4.46268	6.86304	5.51193	5.32939	5.19893	4.55256	4.34446	1.69014	4.59831e-09	1.32675e-07
H7BYX6;P13591	kVDkNDEAEYIcIAENk	Neural cell adhesion molecule 1 OS=Homo sapiens GN=NCAM1 PE=1 SV=3 - [NCAM1_HUMAN]|Neural cell adhesion molecule 1 OS=Homo sapiens GN=NCAM1 PE=1 SV=2 - [H7BYX6_HUMAN]	-0.210457	-1.47263	-2.22151	-3.442	-3.4501	-2.91371	-3.48061	-1.81874	-0.455807	-2.97874	-3.80933	-3.55826	0.198925	-0.994972	-1.41026	-3.72507	-3.45168	-4.32735	-1.64138	-0.570114	-0.926862	-3.75143	-3.34001	-2.7052	-0.591192	-0.433205	-3.5058	-3.35191	-3.1231	2.35536	4.73724e-09	1.35884e-07
A0A087WTM7;P04114	cVQSTkPSLMIQk	Apolipoprotein B-100 OS=Homo sapiens GN=APOB PE=1 SV=2 - [APOB_HUMAN]|Apolipoprotein B-100 OS=Homo sapiens GN=APOB PE=1 SV=1 - [A0A087WTM7_HUMAN]	5.67833	5.65402	5.8138	3.69705	4.09599	4.03134	4.0484	4.84821	5.84724	4.51514	4.11364	4.03785	5.00049	6.48434	5.96285	3.52945	3.78019	4.21321	5.58561	5.97918	5.54799	3.75809	4.05124	6.16931	5.07643	4.8703	4.74229	4.20096	3.91123	1.58715	4.88472e-09	1.393e-07
A0A087WTM7;P04114	dLkVEDIPLAR	Apolipoprotein B-100 OS=Homo sapiens GN=APOB PE=1 SV=2 - [APOB_HUMAN]|Apolipoprotein B-100 OS=Homo sapiens GN=APOB PE=1 SV=1 - [A0A087WTM7_HUMAN]	6.95952	7.11995	7.21625	4.93702	5.43706	5.22813	5.3612	6.16629	7.18523	5.67145	5.42398	5.51287	6.15847	7.88735	7.23641	5.08611	5.1243	5.40528	6.86916	7.20754	6.68691	5.21458	5.55854	7.76528	6.3094	6.36573	5.89686	5.26214	5.29852	1.6044	4.98761e-09	1.41412e-07
P14136	lEAEnNLAAYRQEADEATLAR	Glial fibrillary acidic protein OS=Homo sapiens GN=GFAP PE=1 SV=1 - [GFAP_HUMAN]	-4.77267	-4.40411	-3.77628	-3.135	-3.02999	-2.39083	-2.64523	-4.5848	-3.94388	-2.91501	-2.45837	-3.08242	-5.30625	-4.65749	-4.14438	-2.55453	-2.72118	-2.12504	-4.17194	-3.98573	-5.62123	-2.14183	-2.94291	-3.8467	-4.98981	-5.13618	-2.4798	-2.07372	-2.98265	-1.77228	5.07211e-09	1.42981e-07
P80108	vAFLTVTLHQGGATR	Phosphatidylinositol-glycan-specific phospholipase D OS=Homo sapiens GN=GPLD1 PE=1 SV=3 - [PHLD_HUMAN]	0.918178	0.907279	1.00284	3.70295	3.092	3.03297	2.85799	1.47247	1.48685	2.09971	3.24798	2.98846	1.28759	1.98872	1.75881	2.53059	2.63049	2.46003	1.2122	1.39537	1.30405	2.79569	3.09093	2.02505	1.03993	1.25122	3.161	2.22854	2.95048	-1.53374	5.24417e-09	1.46987e-07
P0C0L5	lQETSNWLLSQQQADGSFQDLSPVIHR	Complement C4-B OS=Homo sapiens GN=C4B PE=1 SV=2 - [CO4B_HUMAN]	2.13532	4.17064	2.92212	5.71164	6.75863	7.09537	6.2542	3.8559	4.12492	4.26491	7.15332	6.05097	2.31388	3.65456	4.08436	7.71844	5.65656	5.36593	4.60665	3.1095	2.95805	5.99904	5.86629	4.31898	1.92793	2.62908	7.57698	5.83621	6.50454	-2.84586	5.5004e-09	1.53292e-07
O94973;O95782-2	acNQLGQFLQHR	AP-2 complex subunit alpha-2 OS=Homo sapiens GN=AP2A2 PE=1 SV=2 - [AP2A2_HUMAN]|Isoform B of AP-2 complex subunit alpha-1 OS=Homo sapiens GN=AP2A1 - [AP2A1_HUMAN]	-1.47767	-1.00034	-1.17922	1.28418	1.02697	0.485634	0.742987	-1.64304	0.204887	0.185048	0.395191	1.02727	-1.47321	-0.492533	-0.995632	0.565209	0.634664	0.901055	-0.943951	-0.941371	-1.29163	0.720897	0.852619	-0.224381	-1.07173	-1.88742	0.959597	0.805494	0.557989	-1.67854	5.83001e-09	1.61561e-07
Q13813-2;Q13813-3	lQQSHPLSATQIQVk	Isoform 2 of Spectrin alpha chain, non-erythrocytic 1 OS=Homo sapiens GN=SPTAN1 - [SPTN1_HUMAN]|Isoform 3 of Spectrin alpha chain, non-erythrocytic 1 OS=Homo sapiens GN=SPTAN1 - [SPTN1_HUMAN]	-1.0556	-2.17668	-1.58068	-4.43354	-5.55033	-6.38143	-5.43749	0.241564	0.238185	-6.83932	-6.30285	-6.89391	-0.825294	-2.88173	-3.58828	-5.31044	-6.12945	-2.44307	-2.18391	-1.59077	-1.92214	-5.29763	-4.74631	-2.4229	-1.70201	-1.25672	-5.30654	-4.45853	-6.03157	3.92321	6.00247e-09	1.65405e-07
A0A087WTM7;P04114	iDDIWNLEVk	Apolipoprotein B-100 OS=Homo sapiens GN=APOB PE=1 SV=2 - [APOB_HUMAN]|Apolipoprotein B-100 OS=Homo sapiens GN=APOB PE=1 SV=1 - [A0A087WTM7_HUMAN]	8.53771	8.52446	8.78405	6.5187	7.01155	7.02092	6.75848	8.08532	9.04072	7.07006	6.89426	6.59971	8.0853	10.054	9.13551	6.02721	6.10148	6.99389	8.67653	8.99274	8.65692	6.55022	6.7625	9.52973	7.88009	7.9194	7.62619	7.02259	6.41938	1.97947	6.04435e-09	1.65629e-07
A0A087WTM7;P04114	nIILPVYDk	Apolipoprotein B-100 OS=Homo sapiens GN=APOB PE=1 SV=2 - [APOB_HUMAN]|Apolipoprotein B-100 OS=Homo sapiens GN=APOB PE=1 SV=1 - [A0A087WTM7_HUMAN]	6.27626	6.87629	6.80555	4.21481	4.53661	4.59826	4.59155	6.08513	6.84493	4.87316	4.55899	4.43451	5.81795	6.17848	6.87872	3.756	5.16755	5.50908	6.35458	7.33019	6.45793	4.30571	4.2678	7.59538	6.08512	5.56808	5.80806	4.42678	3.82434	1.97311	6.32273e-09	1.72294e-07
A0A087WTM7;P04114	vRESDEETQIk	Apolipoprotein B-100 OS=Homo sapiens GN=APOB PE=1 SV=2 - [APOB_HUMAN]|Apolipoprotein B-100 OS=Homo sapiens GN=APOB PE=1 SV=1 - [A0A087WTM7_HUMAN]	8.40891	8.40755	8.44514	6.22181	6.72826	6.59499	6.53338	7.61899	8.75456	6.9895	6.60311	6.43833	7.73091	9.69008	8.8665	5.74389	6.13727	6.63803	8.37986	8.76027	8.2859	6.33479	6.51247	9.08905	7.53402	7.65881	7.37689	6.68576	6.46215	1.90258	6.40029e-09	1.73444e-07
A0A087WTM7;P04114	sVSDGIAALDLNAVANk	Apolipoprotein B-100 OS=Homo sapiens GN=APOB PE=1 SV=2 - [APOB_HUMAN]|Apolipoprotein B-100 OS=Homo sapiens GN=APOB PE=1 SV=1 - [A0A087WTM7_HUMAN]	8.60382	8.68525	8.7357	6.46864	6.80875	6.73803	6.78492	7.69862	8.88745	7.15502	6.92356	6.81374	7.76386	9.66693	8.94716	6.20764	6.49279	6.9618	8.44	8.95462	8.51322	6.51733	6.8301	9.43954	7.80362	7.72551	7.57599	6.86941	6.62612	1.81388	6.54265e-09	1.7544e-07
P06744	kIEPELDGSAQVTSHDASTnGLINFIk	Glucose-6-phosphate isomerase OS=Homo sapiens GN=GPI PE=1 SV=4 - [G6PI_HUMAN]	-3.10502	-2.70887	-3.48732	-4.04892	-5.81284	-4.53142	-5.64859	-2.57943	-2.19123	-6.38466	-5.46296	-4.82657	-0.778935	-2.87587	-2.15958	-6.3372	-6.42313	-5.11969	-3.14827	-1.85977	-2.09367	-5.71059	-5.2335	-1.96594	-1.22376	-1.31591	-5.76158	-5.31053	-8.11668	3.35489	6.56628e-09	1.7544e-07
A0A087WTM7;P04114	tLADLTLLDSPIk	Apolipoprotein B-100 OS=Homo sapiens GN=APOB PE=1 SV=2 - [APOB_HUMAN]|Apolipoprotein B-100 OS=Homo sapiens GN=APOB PE=1 SV=1 - [A0A087WTM7_HUMAN]	7.98391	7.80159	8.08985	5.86193	6.22513	6.20313	5.97557	7.3452	8.44043	6.39443	6.14366	5.76221	7.5158	9.55837	8.43223	5.02806	5.44696	6.18412	8.02931	8.5301	8.20804	5.52332	5.8992	8.78941	7.16277	7.22749	7.07012	6.16292	5.75283	2.12153	6.58125e-09	1.7544e-07
Q02750-2	vGELkDDDFEk	Isoform 2 of Dual specificity mitogen-activated protein kinase kinase 1 OS=Homo sapiens GN=MAP2K1 - [MP2K1_HUMAN]	-3.90695	-4.38078	-3.47999	-1.66291	-2.49625	-3.55197	-2.40947	-4.1085	-4.28463	-2.58445	-2.36989	-2.0479	-4.72211	-3.33355	-4.21295	-3.04797	-2.14188	-2.02037	-4.30014	-4.18317	-4.02669	-1.95339	-2.60598	-3.4047	-4.41138	-4.41312	-2.79863	-2.43336	-2.01765	-1.64267	6.74657e-09	1.78875e-07
Q9Y4W6	fkDVAGcEEAk	AFG3-like protein 2 OS=Homo sapiens GN=AFG3L2 PE=1 SV=2 - [AFG32_HUMAN]	-2.54999	-2.16642	-3.35647	-5.57137	-3.90526	-3.96273	-4.92625	-3.14242	-2.62733	-4.31661	-5.10433	-4.07704	-0.981119	-2.5771	-1.70281	-4.95402	-5.33676	-5.96042	-2.27351	-2.12066	-2.14362	-4.38722	-5.66095	-3.17334	-1.21586	-1.39221	-5.40204	-4.62396	-5.70481	2.63474	6.90948e-09	1.81845e-07
A0A087WTM7;P04114	aLVEQGFTVPEIk	Apolipoprotein B-100 OS=Homo sapiens GN=APOB PE=1 SV=2 - [APOB_HUMAN]|Apolipoprotein B-100 OS=Homo sapiens GN=APOB PE=1 SV=1 - [A0A087WTM7_HUMAN]	8.41468	8.41717	8.58088	6.50424	6.80221	6.75848	6.69487	7.64328	8.65781	7.15778	6.85567	6.69878	7.87578	9.67548	8.90187	5.86336	6.29094	6.87024	8.41578	8.82405	8.33672	6.49784	6.7084	9.15114	7.76176	7.84447	7.45115	6.81715	6.45199	1.79359	6.93274e-09	1.81845e-07
P63267	gYSFVTTAER	Actin, gamma-enteric smooth muscle OS=Homo sapiens GN=ACTG2 PE=1 SV=1 - [ACTH_HUMAN]	-3.08832	-2.33719	-2.10952	-1.58587	-1.65836	-1.1086	-1.19104	-2.95212	-2.79745	-1.24584	-1.2412	-0.879657	-3.60113	-2.69219	-2.74401	-1.31782	-0.609659	-0.923031	-2.42219	-2.65552	-3.16152	-1.00725	-1.45032	-1.97466	-3.22085	-3.04538	-0.798418	-0.995663	-1.85287	-1.48666	7.04552e-09	1.83821e-07
P17600	qTTAAAAATFSEQVGGGSGGAGR	Synapsin-1 OS=Homo sapiens GN=SYN1 PE=1 SV=3 - [SYN1_HUMAN]	3.2871	3.02015	4.93619	0.352169	0.662569	0.133559	0.57595	3.14138	4.33343	1.51838	-0.652583	0.496498	2.9463	4.36035	3.22059	-0.665492	0.999943	1.53006	4.4469	4.92237	1.35636	0.521804	0.568358	3.53823	2.3289	3.92657	1.15289	1.30146	0.143684	3.05055	7.12484e-09	1.84906e-07
A0A087WTM7;P04114	eQHLFLPFSYk	Apolipoprotein B-100 OS=Homo sapiens GN=APOB PE=1 SV=2 - [APOB_HUMAN]|Apolipoprotein B-100 OS=Homo sapiens GN=APOB PE=1 SV=1 - [A0A087WTM7_HUMAN]	7.84652	7.90975	8.02398	6.16564	6.21404	6.25689	6.29655	7.14423	8.07673	6.55839	6.42566	6.3694	7.16478	8.76185	8.27505	5.90484	5.89365	6.41665	7.81253	8.26591	7.67267	5.9979	6.37125	8.54573	7.1302	7.16351	6.85598	6.57814	6.14326	1.56799	7.59885e-09	1.94767e-07
P04075	cPLLkPWALTFSYGR	Fructose-bisphosphate aldolase A OS=Homo sapiens GN=ALDOA PE=1 SV=2 - [ALDOA_HUMAN]	-3.19575	-3.19823	-3.41615	-4.56999	-4.97837	-4.90523	-4.88922	-3.70176	-3.22511	-4.33116	-4.60492	-5.20207	-2.52257	-3.10104	-3.72179	-5.39016	-4.53239	-4.99576	-3.05241	-2.96814	-3.35295	-5.20887	-4.79213	-4.02402	-3.02428	-2.27745	-4.94589	-5.53827	-4.4538	1.63114	7.61157e-09	1.94767e-07
O75061-4	nGcRPYcDVLIGETk	Isoform 4 of Putative tyrosine-protein phosphatase auxilin OS=Homo sapiens GN=DNAJC6 - [AUXI_HUMAN]	-2.11103	-4.26076	-2.34829	-4.49602	-5.30792	-4.35828	-4.96587	-2.31711	-2.7695	-5.03188	-5.09827	-5.00398	-1.66004	-2.79539	-3.32616	-4.25557	-5.21032	-5.63484	-2.99891	-1.78319	-2.93505	-5.59171	-4.60757	-3.87628	-2.15136	-1.92881	-5.45418	-4.60528	-4.86639	2.18131	7.62392e-09	1.94767e-07
A0A087WTM7;P04114	gFEPTLEALFGk	Apolipoprotein B-100 OS=Homo sapiens GN=APOB PE=1 SV=2 - [APOB_HUMAN]|Apolipoprotein B-100 OS=Homo sapiens GN=APOB PE=1 SV=1 - [A0A087WTM7_HUMAN]	9.57467	9.6261	9.68938	7.56994	7.95856	7.90968	7.81529	8.82478	9.92933	8.19242	7.95682	7.79749	8.96228	10.937	10.0463	7.08872	7.32934	7.96466	9.5436	9.89509	9.55673	7.65135	7.86628	10.4294	8.85442	8.91569	8.57404	7.96546	7.58933	1.84697	7.68133e-09	1.95217e-07
P0C0L4;P0C0L5	qGSFqGGFR	Complement C4-B OS=Homo sapiens GN=C4B PE=1 SV=2 - [CO4B_HUMAN]|Complement C4-A OS=Homo sapiens GN=C4A PE=1 SV=2 - [CO4A_HUMAN]	2.71347	4.02954	3.59363	5.07093	4.94689	4.72132	5.33918	1.55143	1.82294	5.87228	6.44868	6.36103	2.14504	3.74546	3.70478	5.40308	5.10383	4.97358	3.62333	2.88812	2.99879	4.88778	5.33857	3.59579	2.88249	2.97689	5.46185	4.85795	5.3008	-2.36163	8.57288e-09	2.16752e-07
A0A087WTM7;P04114	sVSLPSLDPASAk	Apolipoprotein B-100 OS=Homo sapiens GN=APOB PE=1 SV=2 - [APOB_HUMAN]|Apolipoprotein B-100 OS=Homo sapiens GN=APOB PE=1 SV=1 - [A0A087WTM7_HUMAN]	8.92458	9.11188	9.16852	6.99909	7.35996	7.24204	7.31983	8.05378	9.23428	7.67738	7.43318	7.4586	8.20839	9.97962	9.40185	6.83152	6.99376	7.39094	8.96863	9.28036	8.61489	7.13883	7.48354	9.69384	8.31866	8.32477	7.95234	7.32872	7.18774	1.66214	8.67095e-09	2.18108e-07
A0A087WTM7;P04114	lDFSSQADLRNEIk	Apolipoprotein B-100 OS=Homo sapiens GN=APOB PE=1 SV=2 - [APOB_HUMAN]|Apolipoprotein B-100 OS=Homo sapiens GN=APOB PE=1 SV=1 - [A0A087WTM7_HUMAN]	5.59888	5.70684	5.88071	3.98767	4.28534	4.09412	4.07613	4.92097	6.02931	4.39288	4.36075	4.07458	5.2164	6.99147	5.94161	3.45639	3.6913	4.25639	5.78185	6.21744	5.95539	3.76509	3.75767	6.5031	5.03855	5.06827	4.77862	4.28559	3.87943	1.71996	8.86305e-09	2.21802e-07
H7BYN3	eLTLLGkPk	Transcription factor A, mitochondrial (Fragment) OS=Homo sapiens GN=TFAM PE=1 SV=1 - [H7BYN3_HUMAN]	-5.70201	-5.53704	-5.63083	-1.78997	-0.364679	-0.106963	-1.20638	-4.57923	-5.89273	2.50043	-1.9451	-4.04408	-3.29294	-5.7194	-5.69552	-2.61261	-2.18791	0.37688	-5.38034	-5.07654	-4.72815	-1.88056	-0.859511	-6.30784	-4.9417	-3.90669	-2.24919	-0.674707	-1.05136	-4.21205	9.00426e-09	2.24192e-07
A0A087WTM7;P04114	fIIPSPk	Apolipoprotein B-100 OS=Homo sapiens GN=APOB PE=1 SV=2 - [APOB_HUMAN]|Apolipoprotein B-100 OS=Homo sapiens GN=APOB PE=1 SV=1 - [A0A087WTM7_HUMAN]	7.64538	7.64732	7.85565	5.72986	6.01942	5.98839	5.95263	6.94909	7.94454	6.30882	6.06827	5.93926	6.9527	8.82727	8.14273	5.31935	5.54847	6.09551	7.61318	8.02988	7.53004	5.73688	6.02342	8.49294	6.92669	6.90729	6.66821	6.10355	5.78734	1.75223	9.19972e-09	2.2766e-07
Q9UI12-2	lmVHNWEYLGk	Isoform 2 of V-type proton ATPase subunit H OS=Homo sapiens GN=ATP6V1H - [VATH_HUMAN]	-1.98358	-2.18645	-2.00221	0.438821	-0.816022	0.231054	0.0176265	-1.24475	-1.01332	-0.317795	-1.17867	-0.4401	-2.67594	-1.89633	-2.26575	-0.303257	0.477648	0.34525	-1.99176	-2.34266	-2.80775	0.147206	0.658945	-1.84374	-2.94859	-2.52975	0.123158	0.946235	-0.0656973	-1.99709	9.23636e-09	2.2766e-07
P10412;P16403	kASGPPVSELITk	Histone H1.4 OS=Homo sapiens GN=HIST1H1E PE=1 SV=2 - [H14_HUMAN]|Histone H1.2 OS=Homo sapiens GN=HIST1H1C PE=1 SV=2 - [H12_HUMAN]	-2.62657	-3.33337	-2.83073	-3.81613	-4.19225	-5.67993	-4.79327	-2.12161	-3.0513	-4.64853	-5.06062	-4.8972	-1.63724	-3.54574	-3.13203	-5.4166	-4.62382	-4.12355	-3.06319	-2.17356	-2.91684	-4.50155	-5.03057	-3.4719	-2.32434	-1.56772	-5.58354	-5.05909	-4.47239	1.97746	9.32459e-09	2.28685e-07
P09543	kAGQVFLEELGNHk	2,3-cyclic-nucleotide 3-phosphodiesterase OS=Homo sapiens GN=CNP PE=1 SV=2 - [CN37_HUMAN]	-2.07135	-3.14664	-3.27261	-3.74532	-5.09135	-4.97464	-4.72056	-3.52511	-1.8912	-5.15417	-4.58141	-4.43661	-1.87816	-2.50478	-2.96722	-4.90366	-5.11537	-4.93271	-3.14407	-1.92196	-3.49492	-4.72537	-4.29502	-3.76006	-2.46855	-1.9411	-5.07428	-4.51964	-4.53827	1.99899	9.59087e-09	2.34046e-07
Q14194;Q14194-2;Q14195-2;Q16555	mDENQFVAVTSTNAAk	Dihydropyrimidinase-related protein 1 OS=Homo sapiens GN=CRMP1 PE=1 SV=1 - [DPYL1_HUMAN]|Isoform LCRMP-1 of Dihydropyrimidinase-related protein 1 OS=Homo sapiens GN=CRMP1 - [DPYL1_HUMAN]|Isoform LCRMP-4 of Dihydropyrimidinase-related protein 3 OS=Homo sapiens GN=DPYSL3 - [DPYL3_HUMAN]|Dihydropyrimidinase-related protein 2 OS=Homo sapiens GN=DPYSL2 PE=1 SV=1 - [DPYL2_HUMAN]	-2.2528	-0.743107	-2.05696	-5.1228	-6.30851	-6.46098	-5.72081	-2.52523	-2.02464	-5.75441	-7.31325	-3.40005	-3.60323	-1.20161	-1.53331	-5.30333	-4.5573	-6.74638	-2.63969	-2.17742	-1.5817	-6.06386	-4.76168	0.785427	-2.9905	-2.44127	-6.35966	-5.66331	-6.27584	3.83476	9.80884e-09	2.3818e-07
P12277	gTGGVDTAAVGGVFDVSNADR	Creatine kinase B-type OS=Homo sapiens GN=CKB PE=1 SV=1 - [KCRB_HUMAN]	-0.350337	-0.751313	-1.24938	-2.68887	-2.77759	-1.86367	-2.91882	-0.24005	0.605724	-2.1941	-3.27522	-4.26928	0.985725	-0.22131	-1.43236	-3.60727	-2.61946	-2.78648	-0.611278	0.684519	-0.350726	-3.48498	-2.99988	-1.25705	-1.01303	0.885562	-2.61887	-2.92194	-2.75583	2.542	1.00062e-08	2.41776e-07
P14550	kVIcIPk	Alcohol dehydrogenase [NADP(+)] OS=Homo sapiens GN=AKR1A1 PE=1 SV=3 - [AK1A1_HUMAN]	-2.4869	-2.96199	-2.54206	-3.22166	-3.78924	-3.32875	-3.92167	-2.87186	-2.29111	-3.76681	-3.6387	-3.5736	-1.43809	-1.82571	-2.25504	-4.38753	-3.9964	-4.42784	-2.69528	-1.71026	-2.0943	-3.71153	-4.19757	-2.13387	-1.57284	-1.76016	-4.52081	-3.98644	-4.35649	1.67829	1.04311e-08	2.50807e-07
A0A087WTM7;P04114	tGLkEFLk	Apolipoprotein B-100 OS=Homo sapiens GN=APOB PE=1 SV=2 - [APOB_HUMAN]|Apolipoprotein B-100 OS=Homo sapiens GN=APOB PE=1 SV=1 - [A0A087WTM7_HUMAN]	6.87576	7.12048	7.19387	5.21373	5.59743	5.42215	5.52536	6.3937	7.26713	5.89203	5.466	5.45545	6.2368	7.56724	7.10155	5.19067	5.54291	5.78425	6.88671	7.48326	6.92599	5.18961	5.41249	7.79719	6.1809	6.25704	6.14074	5.60797	5.43958	1.44487	1.10309e-08	2.62671e-07
A0A087WTM7;P04114	vNDESTEGk	Apolipoprotein B-100 OS=Homo sapiens GN=APOB PE=1 SV=2 - [APOB_HUMAN]|Apolipoprotein B-100 OS=Homo sapiens GN=APOB PE=1 SV=1 - [A0A087WTM7_HUMAN]	4.39612	4.58775	4.66882	2.46219	2.86598	2.82977	2.80658	3.64159	4.77177	3.17093	2.88418	2.87853	3.71448	5.59674	4.83193	2.32457	2.44764	2.89529	4.51396	4.81565	4.21751	2.55128	2.90566	5.22996	3.67644	3.82813	3.52393	2.92945	2.62274	1.69084	1.10316e-08	2.62671e-07
A0A087WTM7;P04114	kYTYNYEAESSSGVPGTADSR	Apolipoprotein B-100 OS=Homo sapiens GN=APOB PE=1 SV=2 - [APOB_HUMAN]|Apolipoprotein B-100 OS=Homo sapiens GN=APOB PE=1 SV=1 - [A0A087WTM7_HUMAN]	10.5369	10.9031	10.8256	8.57861	9.10285	8.86844	9.02494	9.71752	10.8244	9.41689	9.134	9.14242	9.81295	11.5578	10.8586	8.65578	8.76343	9.16692	10.629	10.8255	10.3262	8.83809	9.17172	11.342	9.89721	10.0662	9.63533	8.95271	8.92198	1.5878	1.12969e-08	2.67689e-07
P04406	vVDLmAHmASk	Glyceraldehyde-3-phosphate dehydrogenase OS=Homo sapiens GN=GAPDH PE=1 SV=3 - [G3P_HUMAN]	-3.10546	-5.46839	-2.55436	0.0323758	0.308214	-0.189125	-0.215076	-2.77343	-2.37359	-1.20754	-0.830145	-0.348195	-2.75444	-4.49219	-4.45745	-0.322414	0.51306	0.536706	-3.36741	-2.96116	-3.36712	-1.1091	0.0431273	-4.54804	-1.52401	-4.46666	1.53129	-1.10963	-0.859689	-3.19364	1.18082e-08	2.76089e-07
Q13885;Q9BUF5;Q9BVA1	iMNTFSVMPSPk	Tubulin beta-6 chain OS=Homo sapiens GN=TUBB6 PE=1 SV=1 - [TBB6_HUMAN]|Tubulin beta-2A chain OS=Homo sapiens GN=TUBB2A PE=1 SV=1 - [TBB2A_HUMAN]|Tubulin beta-2B chain OS=Homo sapiens GN=TUBB2B PE=1 SV=1 - [TBB2B_HUMAN]	-1.96283	-2.03532	-1.47127	-3.38078	-3.19764	-3.26755	-3.80157	-0.705888	-1.95039	-3.58762	-4.13367	-3.63426	-0.568358	-2.15854	-1.30006	-2.37199	-4.54914	-4.36729	-1.96065	-0.765244	-1.02211	-4.17818	-3.58763	-0.722409	-0.852804	-0.773968	-5.48927	-3.53976	-3.93717	2.27821	1.18087e-08	2.76089e-07
F5H1B8	iGPEcHDVQPPEGR	Pleckstrin homology domain-containing family B member 1 (Fragment) OS=Homo sapiens GN=PLEKHB1 PE=1 SV=1 - [F5H1B8_HUMAN]	-3.25924	-2.89192	-2.67211	-0.666082	1.66556	-0.100542	-0.016859	-3.75517	-3.81283	1.44091	0.527793	0.299564	-2.43682	-1.60513	-1.22934	-0.241359	-0.732666	-1.67901	-2.12877	-3.08664	-2.9801	0.371422	-0.0833725	-2.6735	-1.78405	-2.42853	-0.989181	-1.46161	1.41255	-2.79486	1.18203e-08	2.76089e-07
A0A087WTM7;P04114	aTFQTPDFIVPLTDLR	Apolipoprotein B-100 OS=Homo sapiens GN=APOB PE=1 SV=2 - [APOB_HUMAN]|Apolipoprotein B-100 OS=Homo sapiens GN=APOB PE=1 SV=1 - [A0A087WTM7_HUMAN]	6.92154	6.92676	7.11736	5.06811	5.49361	5.41117	5.28559	6.27068	7.34819	5.70223	5.41789	5.1723	6.46512	8.2417	7.46186	4.40754	4.87687	5.48546	7.04774	7.42268	6.82407	5.12175	5.23671	7.67464	6.27447	6.38481	6.12833	5.40286	5.07343	1.77216	1.19109e-08	2.76887e-07
A0A087WTM7;P04114	fVTQAEGAk	Apolipoprotein B-100 OS=Homo sapiens GN=APOB PE=1 SV=2 - [APOB_HUMAN]|Apolipoprotein B-100 OS=Homo sapiens GN=APOB PE=1 SV=1 - [A0A087WTM7_HUMAN]	6.93949	7.04714	7.08775	5.1055	5.50042	5.47266	5.41106	6.24671	7.22823	5.70096	5.53862	5.46518	6.29148	8.01401	7.42109	4.88317	5.0464	5.49682	6.91684	7.31282	6.82496	5.28415	5.40313	7.74524	6.24563	6.30428	6.08151	5.56671	5.20958	1.59579	1.2502e-08	2.89256e-07
P04350;P07437;P68371;Q13885;Q9BVA1	tAVcDIPPR	Tubulin beta chain OS=Homo sapiens GN=TUBB PE=1 SV=2 - [TBB5_HUMAN]|Tubulin beta-4B chain OS=Homo sapiens GN=TUBB4B PE=1 SV=1 - [TBB4B_HUMAN]|Tubulin beta-4A chain OS=Homo sapiens GN=TUBB4A PE=1 SV=2 - [TBB4A_HUMAN]|Tubulin beta-2A chain OS=Homo sapiens GN=TUBB2A PE=1 SV=1 - [TBB2A_HUMAN]|Tubulin beta-2B chain OS=Homo sapiens GN=TUBB2B PE=1 SV=1 - [TBB2B_HUMAN]	-2.8673	-2.92327	-3.31081	-1.39514	-1.50551	-2.07088	-1.48741	-4.08563	-2.35421	-1.33479	-1.84936	-1.24535	-3.64553	-2.14552	-3.30092	-2.3003	-1.20161	-1.47902	-3.1182	-3.11186	-3.53738	-0.996041	-1.82202	-3.18322	-3.75152	-3.51448	-1.41077	-1.05854	-1.15438	-1.58782	1.38023e-08	3.17842e-07
P01031	eLSYYSLEDLNNk	Complement C5 OS=Homo sapiens GN=C5 PE=1 SV=4 - [CO5_HUMAN]	1.85203	1.51124	1.94352	-0.666316	0.0205815	0.116807	-0.585542	2.58826	3.38533	0.731884	-2.56806	-1.53772	1.99895	3.24583	2.26784	-1.56904	-0.413237	-0.752495	2.20444	2.29366	1.71417	-0.738364	-0.110506	2.65723	1.25181	1.57994	-0.68588	0.143507	-0.168758	2.79323	1.40908e-08	3.22969e-07
P36871	sIFDFSALk	Phosphoglucomutase-1 OS=Homo sapiens GN=PGM1 PE=1 SV=3 - [PGM1_HUMAN]	2.11788	2.10712	2.43537	0.954039	-0.374645	0.198895	0.324696	2.04296	1.89194	0.153096	0.649487	0.546317	1.57238	2.86902	1.95129	0.686498	0.343041	0.0164276	2.32581	2.5344	2.68165	-1.10612	0.678219	2.60336	1.22079	1.81403	0.935966	0.327378	0.537144	1.76117	1.48087e-08	3.37845e-07
H3BMQ1	kIDFLTk	Prefoldin subunit 5 OS=Homo sapiens GN=PFDN5 PE=1 SV=1 - [H3BMQ1_HUMAN]	-5.31684	-4.58245	-5.21925	-3.81345	-3.40228	-2.8887	-3.57445	-4.66205	-4.45379	-3.40824	-3.73906	-4.12662	-4.81255	-4.56393	-4.74559	-3.17341	-3.8978	-4.02969	-4.42943	-4.81799	-5.21071	-4.0396	-3.15079	-4.77399	-5.53959	-4.53668	-3.43757	-3.68234	-3.25281	-1.29972	1.55946e-08	3.54127e-07
O75489	dFPLSGYVELR	NADH dehydrogenase [ubiquinone] iron-sulfur protein 3, mitochondrial OS=Homo sapiens GN=NDUFS3 PE=1 SV=1 - [NDUS3_HUMAN]	-3.85718	-3.2823	-3.35668	-1.57212	-2.18798	-1.90526	-2.01604	-3.91259	-3.03222	-2.10177	-1.75443	-1.98937	-3.40935	-2.95675	-3.14971	-2.60149	-1.91549	-2.12873	-2.93223	-2.9561	-4.43576	-1.73256	-2.08883	-3.28576	-3.74791	-2.88128	-2.07227	-2.13348	-2.04082	-1.32609	1.59777e-08	3.61155e-07
A0A087WTM7;P04114	qSFDLSVk	Apolipoprotein B-100 OS=Homo sapiens GN=APOB PE=1 SV=2 - [APOB_HUMAN]|Apolipoprotein B-100 OS=Homo sapiens GN=APOB PE=1 SV=1 - [A0A087WTM7_HUMAN]	2.08167	2.01667	2.23844	0.0131975	0.397095	0.266472	0.260996	1.36811	2.35781	0.70194	0.374042	0.134782	1.35946	3.34807	2.5119	-0.311602	-0.393862	0.499567	1.98068	2.40551	2.01849	-0.104613	0.452465	2.88559	1.24588	1.2576	1.00606	0.475241	0.143163	1.82914	1.6244e-08	3.65489e-07
A0A087WTM7;P04114	nSEEFAAAMSR	Apolipoprotein B-100 OS=Homo sapiens GN=APOB PE=1 SV=2 - [APOB_HUMAN]|Apolipoprotein B-100 OS=Homo sapiens GN=APOB PE=1 SV=1 - [A0A087WTM7_HUMAN]	6.65074	6.73181	6.91694	4.769	5.23089	5.33067	5.21011	5.98919	6.91288	5.59749	5.16909	5.29482	5.98698	7.61181	6.95369	4.79681	4.95836	5.32242	6.60142	6.9413	6.46085	5.03927	5.37709	7.42716	6.05876	6.08853	5.84796	5.31511	4.89252	1.49231	1.66538e-08	3.73e-07
Q13813-2;Q13813-3	aSAFNSWFENAEEDLTDPVR	Isoform 2 of Spectrin alpha chain, non-erythrocytic 1 OS=Homo sapiens GN=SPTAN1 - [SPTN1_HUMAN]|Isoform 3 of Spectrin alpha chain, non-erythrocytic 1 OS=Homo sapiens GN=SPTAN1 - [SPTN1_HUMAN]	-1.15628	-1.38567	-2.21702	-0.0774155	-0.136025	-0.0729376	-0.00776902	-2.43078	-2.37727	0.0116084	0.72822	0.696881	-1.63755	-1.45379	-0.615969	-0.649647	-0.342534	-0.345869	-2.07782	-1.40854	-1.42969	0.0192353	-0.140767	-1.82441	-1.69131	-1.73013	0.657373	-0.147739	-0.309151	-1.69623	1.71756e-08	3.82094e-07
A0A087WTM7;P04114	dAVEkPQEFTIVAFVk	Apolipoprotein B-100 OS=Homo sapiens GN=APOB PE=1 SV=2 - [APOB_HUMAN]|Apolipoprotein B-100 OS=Homo sapiens GN=APOB PE=1 SV=1 - [A0A087WTM7_HUMAN]	8.91873	8.8863	8.99903	6.99411	7.35543	7.31385	7.20705	8.27242	9.1248	7.66348	7.33036	7.12762	8.30994	10.1875	9.32659	6.5707	6.84265	7.23002	8.92517	9.27895	9.15758	6.71499	7.1837	9.64122	8.11861	8.13583	8.09197	7.3231	7.15671	1.74831	1.72156e-08	3.82094e-07
P27816-6	kPESNAVTk	Isoform 6 of Microtubule-associated protein 4 OS=Homo sapiens GN=MAP4 - [MAP4_HUMAN]	-3.95549	-3.22169	-3.9027	-1.94777	-1.58732	-2.10673	-1.94082	-3.8632	-2.48195	-2.43563	-1.87679	-2.43105	-4.29703	-3.10402	-3.57241	-1.86146	-2.01063	-1.87614	-3.67684	-3.29413	-4.04728	-1.53554	-2.22709	-2.60296	-4.68235	-4.16107	-1.92369	-2.00227	-1.34936	-1.6226	1.78179e-08	3.93679e-07
A0A0A0MS52;Q13554-2;Q13555-6	nLINQMLTINPAk	Isoform 9 of Calcium/calmodulin-dependent protein kinase type II subunit gamma OS=Homo sapiens GN=CAMK2G - [KCC2G_HUMAN]|Isoform 1 of Calcium/calmodulin-dependent protein kinase type II subunit beta OS=Homo sapiens GN=CAMK2B - [KCC2B_HUMAN]|Isoform 6 of Calcium/calmodulin-dependent protein kinase type II subunit gamma OS=Homo sapiens GN=CAMK2G - [KCC2G_HUMAN]|Calcium/calmodulin-dependent protein …	-1.41773	-1.77133	-2.88195	-1.40397	-0.803758	-0.214892	-0.604781	-2.25689	-1.92787	-0.702057	-0.243704	-1.13669	-2.32757	-2.4105	-2.0529	0.00622522	-0.968795	-0.740098	-3.41799	-1.79837	-1.99823	-0.195421	-0.478847	-1.74243	-2.89507	-2.27121	-0.728684	-0.528801	-0.327444	-1.63209	1.83859e-08	4.04408e-07
P43004-2	sELDTIDSQHR	Isoform 2 of Excitatory amino acid transporter 2 OS=Homo sapiens GN=SLC1A2 - [EAA2_HUMAN]	-2.10423	-3.42736	-2.01521	-0.770336	-2.40229	-1.7202	-1.14793	-2.86954	-3.26198	-1.82955	-0.896535	-0.58341	-3.64619	-2.41845	-3.51184	-0.875516	-0.924482	-1.06315	-3.21993	-3.00743	-3.06634	-0.811582	-1.18643	-3.0241	-3.27029	-3.13771	-1.45266	-0.32991	-1.22495	-1.76026	1.85271e-08	4.05694e-07
A0A087WYJ9	yAATSQVLLPSkDVmQGTDEHVVck	Ig mu chain C region OS=Homo sapiens GN=IGHM PE=1 SV=1 - [A0A087WYJ9_HUMAN]|Ig mu chain C region OS=Homo sapiens GN=IGHM PE=1 SV=1 - [A0A087X2C0_HUMAN]	7.02444	6.25126	8.00536	9.17578	8.25046	9.215	8.98043	7.56159	6.55047	9.24424	8.77368	8.79866	6.44751	6.7514	7.68006	8.9218	9.93708	8.18445	7.66473	7.56584	6.4195	8.82198	8.46981	6.83799	6.83826	6.31294	8.73836	9.47113	9.72362	-1.99212	1.87405e-08	4.08543e-07
P12532	lYPPSAEYPDLR	Creatine kinase U-type, mitochondrial OS=Homo sapiens GN=CKMT1A PE=1 SV=1 - [KCRU_HUMAN]	-1.8533	-2.24877	-1.41516	-3.10753	-2.43193	-3.49837	-3.25337	-1.6464	-1.9085	-3.22918	-3.63998	-2.53268	-0.99228	-2.12454	-2.00385	-3.08429	-2.85483	-3.49527	-1.5319	-0.464535	-1.91402	-3.70427	-3.68696	-2.01578	-1.50733	-0.750043	-3.14159	-3.65315	-3.48717	1.5319	1.91762e-08	4.14416e-07
A0A087WTM7;P04114	tGISPLALIk	Apolipoprotein B-100 OS=Homo sapiens GN=APOB PE=1 SV=2 - [APOB_HUMAN]|Apolipoprotein B-100 OS=Homo sapiens GN=APOB PE=1 SV=1 - [A0A087WTM7_HUMAN]	8.17021	8.21552	8.40167	6.7219	6.90821	6.84768	6.94601	7.14301	8.1321	7.51311	7.13078	7.20379	8.01922	8.77937	8.16757	6.82264	6.64885	6.82753	8.12144	8.14136	7.79548	7.02156	7.23933	8.25866	8.43265	8.21508	6.65085	6.80289	6.90504	1.198	1.91983e-08	4.14416e-07
A0A087WTM7;P04114	kGNVATEISTER	Apolipoprotein B-100 OS=Homo sapiens GN=APOB PE=1 SV=2 - [APOB_HUMAN]|Apolipoprotein B-100 OS=Homo sapiens GN=APOB PE=1 SV=1 - [A0A087WTM7_HUMAN]	7.96506	8.11253	8.17397	6.07315	6.49785	6.38598	6.42207	7.21985	8.13672	6.77235	6.5471	6.55174	7.23384	9.0998	8.3389	6.00263	6.04008	6.49328	7.92182	8.28287	7.86162	6.2365	6.48367	8.80241	7.18885	7.39269	7.0257	6.54164	6.25726	1.58244	1.92971e-08	4.14416e-07
A0A087WTM7;P04114	tLQGIPQMIGEVIR	Apolipoprotein B-100 OS=Homo sapiens GN=APOB PE=1 SV=2 - [APOB_HUMAN]|Apolipoprotein B-100 OS=Homo sapiens GN=APOB PE=1 SV=1 - [A0A087WTM7_HUMAN]	7.57637	8.12644	8.11425	6.06592	6.62744	6.5998	6.43039	6.88852	8.29436	6.84452	6.5085	6.63463	7.37063	9.00696	8.15529	5.89824	6.19272	6.48637	8.06449	8.22732	7.53629	6.40922	6.44251	8.74723	7.44916	7.59822	6.93405	6.38079	6.00076	1.55385	1.93478e-08	4.14416e-07
A0A087WTM7;P04114	vNWEEEAASGLLTSLkDNVPk	Apolipoprotein B-100 OS=Homo sapiens GN=APOB PE=1 SV=2 - [APOB_HUMAN]|Apolipoprotein B-100 OS=Homo sapiens GN=APOB PE=1 SV=1 - [A0A087WTM7_HUMAN]	8.06455	8.12006	8.33593	6.22734	6.83553	6.68609	6.67131	7.46538	8.15123	7.01553	6.81577	6.73641	7.45037	9.15745	8.36726	6.19199	6.4697	6.63273	8.0977	8.40769	7.75563	6.69264	6.64453	8.72815	7.27537	7.8159	7.22905	6.59102	6.63002	1.43122	1.99649e-08	4.25774e-07
A0A087WTM7;P04114	vLVDHFGYTk	Apolipoprotein B-100 OS=Homo sapiens GN=APOB PE=1 SV=2 - [APOB_HUMAN]|Apolipoprotein B-100 OS=Homo sapiens GN=APOB PE=1 SV=1 - [A0A087WTM7_HUMAN]	8.01654	8.08741	8.07744	6.0631	6.47492	6.47908	6.25004	7.55166	8.42212	6.55032	6.36576	6.15917	7.51364	9.79565	8.67828	5.29729	5.52969	6.38395	8.24385	7.8543	8.21344	6.19283	6.44402	8.82379	7.45824	7.35599	7.14667	6.43583	5.97798	1.95865	2.00527e-08	4.25794e-07
Q8WVY7	gkPAENDVk	Ubiquitin-like domain-containing CTD phosphatase 1 OS=Homo sapiens GN=UBLCP1 PE=1 SV=2 - [UBCP1_HUMAN]	-2.84454	-2.90839	-3.05127	-4.81722	-4.6461	-4.00522	-4.6206	-3.10462	-2.9155	-4.90393	-4.35108	-4.19396	-2.38082	-2.12447	-3.56708	-5.13611	-4.28762	-4.77665	-2.33658	-2.92789	-2.2463	-4.93523	-5.20614	-3.65263	-2.95285	-2.23807	-3.31053	-4.61207	-5.50659	1.87454	2.02084e-08	4.27251e-07
A0A087WTM7;P04114	ekLTALTk	Apolipoprotein B-100 OS=Homo sapiens GN=APOB PE=1 SV=2 - [APOB_HUMAN]|Apolipoprotein B-100 OS=Homo sapiens GN=APOB PE=1 SV=1 - [A0A087WTM7_HUMAN]	7.98209	8.03482	7.99324	6.26118	6.6614	6.56084	6.4807	7.19873	8.18193	6.95413	6.59052	6.5511	7.54455	9.21203	8.53442	5.74526	6.07787	6.37944	8.03165	8.27474	7.75907	6.44247	6.50495	8.51036	7.36549	7.61716	7.00043	6.56874	6.4314	1.55507	2.14143e-08	4.50804e-07
A0A087WTM7;P04114	kLTISEQNIQR	Apolipoprotein B-100 OS=Homo sapiens GN=APOB PE=1 SV=2 - [APOB_HUMAN]|Apolipoprotein B-100 OS=Homo sapiens GN=APOB PE=1 SV=1 - [A0A087WTM7_HUMAN]	5.95931	6.08378	6.07617	4.28283	4.70357	4.66896	4.57354	5.28409	6.28409	4.89604	4.58581	4.70661	5.41245	7.13873	6.3083	4.04937	4.33173	4.53405	5.91829	6.2599	5.85541	4.46724	4.70025	6.78193	5.32349	5.56602	5.17225	4.54636	4.38456	1.473	2.15431e-08	4.51576e-07
Q02218-2	dPAAAPATGnkk	Isoform 2 of 2-oxoglutarate dehydrogenase, mitochondrial OS=Homo sapiens GN=OGDH - [ODO1_HUMAN]	2.45081	1.97435	2.91597	1.0732	0.738344	0.828924	0.852895	3.53733	2.25725	0.310113	0.546772	0.855827	2.42887	2.29268	2.37731	1.82392	0.797595	0.261212	3.21555	2.5383	2.10673	0.382814	0.8853	1.80198	2.02885	2.71425	0.674435	1.29646	1.46562	1.57202	2.16436e-08	4.51753e-07
P63010	qVFLATWk	AP-2 complex subunit beta OS=Homo sapiens GN=AP2B1 PE=1 SV=1 - [AP2B1_HUMAN]	0.0914671	-0.0669915	-2.5136	-5.26662	-4.05459	-4.59675	-4.416	-2.69413	-1.33687	-3.82177	-2.92555	-4.57573	0.037964	-1.9026	-1.27259	-4.25468	-4.95633	-4.05885	-2.70304	0.649167	0.33593	-3.88605	-6.3871	-1.63852	-1.2506	-0.478021	-4.85087	-3.75641	-4.43267	3.28166	2.17575e-08	4.52205e-07
A0A087WTM7;P04114	yGMVAQVTQTLk	Apolipoprotein B-100 OS=Homo sapiens GN=APOB PE=1 SV=2 - [APOB_HUMAN]|Apolipoprotein B-100 OS=Homo sapiens GN=APOB PE=1 SV=1 - [A0A087WTM7_HUMAN]	6.16232	6.76932	6.99037	4.47224	4.55747	4.90912	4.68089	5.65921	6.53476	5.35454	4.50254	5.20374	6.0623	7.43828	6.68499	4.52208	4.159	4.99419	6.22744	6.80498	6.36895	4.98546	4.79313	7.97217	6.35849	6.45122	4.07014	5.39231	3.61651	1.95604	2.325e-08	4.81188e-07
P12036	fAQEAEAAR	Neurofilament heavy polypeptide OS=Homo sapiens GN=NEFH PE=1 SV=4 - [NFH_HUMAN]	-2.11094	-2.10782	-1.70407	-3.03179	-3.41751	-2.98044	-3.16056	-2.57946	-1.55217	-3.1463	-3.15509	-2.96259	-2.3235	-1.11823	-2.03333	-3.12568	-3.36474	-3.38709	-1.76014	-1.712	-2.30599	-3.67284	-2.74104	-1.63328	-2.26732	-2.18928	-2.82617	-3.12441	-3.31211	1.21903	2.3651e-08	4.84776e-07
P43004-2	sADcSVEEEPWkR	Isoform 2 of Excitatory amino acid transporter 2 OS=Homo sapiens GN=SLC1A2 - [EAA2_HUMAN]	-1.96825	-0.86235	-0.934671	-3.568	-2.58766	-2.19791	-3.29467	-1.63216	-0.441621	-3.08442	-3.40131	-2.81439	0.302385	-1.69955	-1.46978	-2.51476	-3.17593	-3.5612	-0.395677	0.486054	-1.19511	-4.21789	-3.50155	-0.918243	-0.0167211	0.316457	-3.08828	-3.80689	-4.60517	2.44138	2.36546e-08	4.84776e-07
P45880-2	vNNSSLIGVGYTQTLRPGVk	Isoform 2 of Voltage-dependent anion-selective channel protein 2 OS=Homo sapiens GN=VDAC2 - [VDAC2_HUMAN]	-1.52721	-3.58433	-2.78678	-3.55496	-3.92195	-4.91685	-4.37836	-2.42009	-1.93334	-4.66661	-5.21293	-3.67345	-1.29288	-2.61565	-3.20787	-4.52394	-4.03852	-4.61322	-3.02673	-1.90289	-1.80948	-4.97237	-4.20226	-3.69588	-1.4054	-2.19089	-4.17389	-4.51612	-4.3099	1.93891	2.37199e-08	4.84776e-07
A0A087WTM7;P04114	eNFAGEATLQR	Apolipoprotein B-100 OS=Homo sapiens GN=APOB PE=1 SV=2 - [APOB_HUMAN]|Apolipoprotein B-100 OS=Homo sapiens GN=APOB PE=1 SV=1 - [A0A087WTM7_HUMAN]	7.27647	7.18099	7.39536	5.28618	5.75446	5.73066	5.51019	6.74304	7.73607	5.90133	5.69702	5.18215	6.74213	8.75341	7.79504	4.65997	4.90317	5.7704	7.26327	7.68507	7.37253	5.37901	5.41406	8.17618	6.46006	6.52358	6.32448	5.78226	5.35756	1.88648	2.42073e-08	4.92532e-07
A0A087WTM7	nTFTLScDGSLR	Apolipoprotein B-100 OS=Homo sapiens GN=APOB PE=1 SV=1 - [A0A087WTM7_HUMAN]	6.64887	6.56451	6.74135	4.84211	4.84106	4.79944	4.91818	5.55017	6.99027	5.19378	4.86351	5.27868	5.81984	7.69059	6.97329	4.47134	4.57728	4.905	6.52222	7.09806	6.37014	4.42946	5.09929	7.25282	5.90137	5.72965	5.65419	5.20974	4.68958	1.67681	2.43003e-08	4.92532e-07
P04350;P68371;Q13509	aLTVPELTQQmFDAk	Tubulin beta-3 chain OS=Homo sapiens GN=TUBB3 PE=1 SV=2 - [TBB3_HUMAN]|Tubulin beta-4A chain OS=Homo sapiens GN=TUBB4A PE=1 SV=2 - [TBB4A_HUMAN]|Tubulin beta-4B chain OS=Homo sapiens GN=TUBB4B PE=1 SV=1 - [TBB4B_HUMAN]	-6.06982	-5.74033	-5.89811	-2.39549	-0.80059	-3.68514	-1.56677	-4.36953	-6.70232	-2.16015	-1.01351	-3.71424	-6.98445	-9.89268	-5.40785	-1.29185	-2.31587	1.30323	-5.15733	-6.22024	-6.84926	-1.394	-3.40188	-8.30729	-6.92584	-8.29109	-0.592357	-0.301984	-0.170921	-5.02397	2.46096e-08	4.9675e-07
P11182	iLkEDILNYLEk	Lipoamide acyltransferase component of branched-chain alpha-keto acid dehydrogenase complex, mitochondrial OS=Homo sapiens GN=DBT PE=1 SV=3 - [ODB2_HUMAN]	-2.55802	-5.00627	-5.05471	-0.0989731	1.60785	-0.104579	0.322767	-2.81713	-3.99332	2.29977	-1.15402	-1.48901	-2.45246	-4.85694	-2.69513	0.936654	-3.56552	1.41868	-4.3499	-3.65547	-4.11308	-1.95575	2.53673	-6.88363	-3.9692	-4.44877	0.432132	2.18879	1.46597	-4.71355	2.58971e-08	5.20595e-07
O14531	gAADAIAQAk	Dihydropyrimidinase-related protein 4 OS=Homo sapiens GN=DPYSL4 PE=1 SV=2 - [DPYL4_HUMAN]	-3.52896	-4.51819	-4.56397	-5.86717	-6.20296	-6.72639	-6.47193	-3.38772	-4.38191	-6.57284	-6.87976	-6.18813	-2.61473	-4.78948	-4.47328	-7.44234	-5.83471	-6.25311	-4.04415	-3.36722	-4.04563	-5.92176	-7.55695	-5.80129	-3.9238	-2.52163	-6.55555	-5.88528	-6.7201	2.45345	2.67613e-08	5.35773e-07
P37840-2	akEGVVAAAEk	Isoform 2-4 of Alpha-synuclein OS=Homo sapiens GN=SNCA - [SYUA_HUMAN]	-6.21711	-6.98247	-6.14654	-2.29576	-1.41329	-1.724	-2.29439	-1.67657	-7.07659	-3.2524	-3.08894	-3.71935	-5.001	-7.70658	-6.32056	-1.83456	-2.80271	-1.11377	-6.10376	-6.64871	-5.65034	-2.23996	-1.84201	-6.53946	-6.81232	-4.63262	-1.84929	-2.32503	-2.62046	-3.83782	2.68845e-08	5.36051e-07
P01024	iPIEDGSGEVVLSR	Complement C3 OS=Homo sapiens GN=C3 PE=1 SV=2 - [CO3_HUMAN]	5.09272	4.85437	5.16417	4.04077	3.57	3.3761	3.72695	4.84832	4.87236	3.51529	4.05667	3.83306	4.54335	4.96994	5.09875	3.73111	3.83125	3.92373	4.29926	5.21304	5.36977	3.73473	3.75436	5.95435	4.97643	4.35706	3.61287	3.42248	3.77493	1.22674	2.7168e-08	5.3951e-07
A0A087WTM7;P04114	qELnGNTk	Apolipoprotein B-100 OS=Homo sapiens GN=APOB PE=1 SV=2 - [APOB_HUMAN]|Apolipoprotein B-100 OS=Homo sapiens GN=APOB PE=1 SV=1 - [A0A087WTM7_HUMAN]	7.63961	7.63388	7.73923	5.56205	6.16463	6.05115	5.8922	7.05211	7.9895	6.27542	6.00533	5.76353	7.03852	9.05546	8.14467	5.10341	5.33036	6.11812	7.64356	8.05725	7.69483	5.67613	5.82656	8.49688	6.72451	6.95498	6.84401	6.13414	5.63601	1.84088	2.77297e-08	5.48443e-07
P02768	ccTESLVNR	Serum albumin OS=Homo sapiens GN=ALB PE=1 SV=2 - [ALBU_HUMAN]	0.889167	0.833828	1.47616	1.91162	2.01325	1.54937	1.99126	1.17166	0.593535	2.1518	1.5343	2.32223	0.816956	0.286445	0.724445	2.4875	2.18299	2.17506	0.929158	0.964267	0.624809	1.91286	2.25104	0.964196	1.24314	1.0804	1.49254	1.97473	1.91839	-1.12699	2.86072e-08	5.63527e-07
A0A087WTM7;P04114	iEDGTLASk	Apolipoprotein B-100 OS=Homo sapiens GN=APOB PE=1 SV=2 - [APOB_HUMAN]|Apolipoprotein B-100 OS=Homo sapiens GN=APOB PE=1 SV=1 - [A0A087WTM7_HUMAN]	7.30443	7.45556	7.45443	5.49833	5.94264	5.8284	5.82394	6.57871	7.66271	6.1643	5.88971	5.85102	6.62832	8.42562	7.75491	5.31797	5.4539	5.90308	7.31031	7.62852	7.14338	5.67611	5.90153	8.10624	6.59821	6.67118	6.46298	5.93192	5.71326	1.54799	2.91224e-08	5.71381e-07
Q16795	fGPIPLGSLGWk	NADH dehydrogenase [ubiquinone] 1 alpha subcomplex subunit 9, mitochondrial OS=Homo sapiens GN=NDUFA9 PE=1 SV=2 - [NDUA9_HUMAN]	-0.648277	-1.57701	-0.942481	-2.26028	-2.65604	-1.43972	-2.55328	0.694392	0.464817	-3.54114	-3.54273	-2.97782	-0.544914	-0.225008	-0.50665	-2.76653	-2.29778	-3.18292	-0.433651	-1.3543	-1.06994	-1.87691	-2.23573	-0.858446	-0.644684	-1.05236	-2.32155	-2.03411	-2.61265	2.07424	2.99395e-08	5.84274e-07
P14854	aEGTFPGk	Cytochrome c oxidase subunit 6B1 OS=Homo sapiens GN=COX6B1 PE=1 SV=2 - [CX6B1_HUMAN]	-2.79702	-2.37586	-2.44076	-0.696294	-1.01417	-1.91446	-1.3447	-2.3644	-2.572	-1.26452	-1.4493	-1.18685	-2.67848	-2.14165	-1.97817	-1.64571	-1.5651	-1.22945	-2.42446	-2.51555	-2.37435	-1.50175	-1.07775	-1.70597	-2.60996	-2.64213	-1.61525	-1.6172	-1.04805	-1.11041	3.00177e-08	5.84274e-07
P01024	dAPDHQELNLDVSLQLPSR	Complement C3 OS=Homo sapiens GN=C3 PE=1 SV=2 - [CO3_HUMAN]	3.74921	3.88015	4.26243	5.45605	5.14297	5.33285	5.28059	3.51382	4.22854	5.2953	5.50185	5.29019	3.433	4.53852	4.00101	4.89914	5.88947	5.06251	3.91478	4.35172	4.07421	5.27075	4.9316	4.87884	3.68558	3.4036	5.48174	4.93707	5.43683	-1.25613	3.04664e-08	5.90663e-07
Q9BUF5	mASTFIGNSTAIQELFkR	Tubulin beta-6 chain OS=Homo sapiens GN=TUBB6 PE=1 SV=1 - [TBB6_HUMAN]	-3.65379	-2.0786	-3.79798	0.283028	-1.49611	-0.572871	-0.800284	-3.98513	-3.41397	0.181375	-0.937269	-0.189499	-2.46343	-2.38463	-2.74634	-1.98626	-0.373967	-1.36169	-2.4809	-3.54243	-3.1209	-1.09874	-0.273055	-3.28916	-2.86831	-1.77991	-1.38083	-0.921025	-1.07708	-2.18892	3.08775e-08	5.96275e-07
Q14978	sPAVkPAAAPk	Nucleolar and coiled-body phosphoprotein 1 OS=Homo sapiens GN=NOLC1 PE=1 SV=2 - [NOLC1_HUMAN]	-2.60976	-3.49275	-1.69235	-5.01916	-5.77251	-6.55282	-5.44793	-1.90342	-4.72876	-5.40479	-5.0299	-5.14063	-3.61273	-3.18872	-2.93865	-5.39751	-5.60489	-4.39685	-3.9133	-3.19934	-2.04807	-5.2277	-5.30301	-1.59162	-2.87503	-3.25142	-6.1905	-5.52936	-5.70143	2.40933	3.16756e-08	6.09289e-07
P02795	cAQGcIck	Metallothionein-2 OS=Homo sapiens GN=MT2A PE=1 SV=1 - [MT2_HUMAN]	-0.725076	-0.975276	-0.613712	-2.4235	-2.29074	-2.90601	-2.41764	-1.47495	-0.737738	-2.36494	-2.38696	-2.07594	-1.75201	0.190265	-0.547785	-2.80281	-2.65561	-2.36637	-1.19974	-0.564787	-0.964711	-2.56461	-2.22283	0.101624	-1.64426	-1.60505	-1.93234	-2.53206	-2.32224	1.53394	3.19123e-08	6.11446e-07
P00558	vDFNVPMk	Phosphoglycerate kinase 1 OS=Homo sapiens GN=PGK1 PE=1 SV=3 - [PGK1_HUMAN]	-3.91644	-4.02091	-3.56079	-3.27032	-3.16224	-2.26713	-2.7729	-3.52889	-3.78361	-2.87387	-2.84433	-3.20743	-4.13556	-4.0492	-4.45827	-2.7238	-2.50881	-2.32218	-3.9269	-4.12334	-4.01006	-2.68574	-2.67889	-3.85992	-4.07619	-3.98581	-2.31079	-2.67024	-3.29487	-1.12013	3.22932e-08	6.16335e-07
C9JZG9	hEVTILGGLNEFVVk	Ubiquitin-conjugating enzyme E2 H (Fragment) OS=Homo sapiens GN=UBE2H PE=1 SV=1 - [C9JZG9_HUMAN]	-2.38967	-2.79505	-2.0397	-4.29445	-4.13906	-2.75907	-4.41148	-1.69188	-1.1046	-4.10715	-4.41272	-5.37313	-0.12969	-2.51692	-2.60635	-3.66718	-5.08973	-4.40712	-2.00132	-1.54019	-1.71788	-4.77395	-3.97217	-2.3894	-0.0935566	-1.16907	-5.21466	-4.44371	-5.1066	2.597	3.27586e-08	6.22794e-07
B1AK87	lTSTVMLWLQTNk	Capping protein (Actin filament) muscle Z-line, beta, isoform CRA_a OS=Homo sapiens GN=CAPZB PE=1 SV=1 - [B1AK87_HUMAN]	-5.47887	-5.97648	-6.35497	-3.73135	-2.34636	-1.44501	-2.44472	-5.02748	-5.02932	-1.46916	-2.39493	-5.41252	-5.66687	-5.3644	-5.71423	-2.58558	-4.4424	-1.55954	-5.87973	-6.89153	-7.02257	-1.42628	-1.6682	-6.97302	-6.73824	-5.87703	-3.01122	-1.37171	-1.36181	-3.49764	3.29664e-08	6.24325e-07
A0A087WTM7;P04114	tEVIPPLIENR	Apolipoprotein B-100 OS=Homo sapiens GN=APOB PE=1 SV=2 - [APOB_HUMAN]|Apolipoprotein B-100 OS=Homo sapiens GN=APOB PE=1 SV=1 - [A0A087WTM7_HUMAN]	7.70166	7.91601	7.82304	5.84307	6.29528	6.15509	6.22872	6.83717	7.92669	6.57723	6.32801	6.3824	6.95291	8.69972	8.03123	5.8443	5.91129	6.29472	7.60395	7.99799	7.53815	6.06522	6.30012	8.47214	6.96242	7.0942	6.81379	6.30892	6.08268	1.48496	3.39798e-08	6.41042e-07
P02675	vYcDmNTEnGGWTVIQNR	Fibrinogen beta chain OS=Homo sapiens GN=FGB PE=1 SV=2 - [FIBB_HUMAN]	1.22272	1.52496	1.5941	2.37867	2.40451	2.88005	2.57059	2.02301	1.66789	2.54457	2.26159	2.07688	1.00155	1.35421	1.36374	2.68103	2.96782	2.63667	1.62086	1.17359	1.65096	2.54439	2.44462	1.87918	1.07963	0.8787	2.70432	2.77442	2.68877	-1.09	3.64171e-08	6.84389e-07
P68366-2;Q71U36-2;Q9NY65	aVcmLSNTTAIAEAWAR	Isoform 2 of Tubulin alpha-4A chain OS=Homo sapiens GN=TUBA4A - [TBA4A_HUMAN]|Tubulin alpha-8 chain OS=Homo sapiens GN=TUBA8 PE=1 SV=1 - [TBA8_HUMAN]|Tubulin alpha-1B chain OS=Homo sapiens GN=TUBA1B PE=1 SV=1 - [TBA1B_HUMAN]|Isoform 2 of Tubulin alpha-1A chain OS=Homo sapiens GN=TUBA1A - [TBA1A_HUMAN]	-2.0069	-2.06401	-1.38934	1.50248	0.527361	0.982926	1.42005	0.568611	-1.58173	1.03041	-0.0503621	-0.178543	-2.94813	-3.86043	-2.89478	0.891177	3.08981	3.27486	-2.36285	-2.95694	-2.87296	2.19417	2.13104	-1.62563	-2.86662	-2.44059	1.482	1.40239	1.60095	-3.50645	3.70823e-08	6.94231e-07
P23381	aLIEVLQPLIAEHQAR	Tryptophan--tRNA ligase, cytoplasmic OS=Homo sapiens GN=WARS PE=1 SV=2 - [SYWC_HUMAN]	-3.48139	-3.23353	-2.57302	-0.711911	-2.37341	-1.3201	-1.0269	-4.28973	-3.41721	-2.01744	-0.439541	0.00811117	-4.18792	-3.79308	-4.2142	-0.623666	-0.708886	-0.165614	-3.96418	-3.57168	-3.81183	-0.797505	-0.521276	-2.51674	-2.79976	-3.67152	-0.983975	-1.09138	-2.62999	-2.37856	3.77837e-08	7.04673e-07
P21796	nVNAGGHk	Voltage-dependent anion-selective channel protein 1 OS=Homo sapiens GN=VDAC1 PE=1 SV=2 - [VDAC1_HUMAN]	-2.85077	-2.05747	-2.47364	-3.87519	-3.7807	-3.83474	-4.05095	-2.50544	-1.59442	-4.21211	-4.03122	-4.28943	-1.34709	-2.53309	-3.38019	-3.50273	-4.30153	-3.80787	-1.71377	-2.44835	-2.64405	-4.02818	-3.9872	-3.0479	-1.65506	-1.1071	-4.63655	-4.15412	-4.27176	1.82034	3.92152e-08	7.28601e-07
P06733	tIAPALVSk	Alpha-enolase OS=Homo sapiens GN=ENO1 PE=1 SV=2 - [ENOA_HUMAN]	-4.10623	-2.3324	-2.69373	-0.896861	-0.890359	-0.570801	-1.02264	-2.26392	-2.65285	-1.6872	-0.224276	-1.85465	-3.13053	-2.55267	-3.23907	-1.28925	-0.867929	-0.410934	-2.28787	-3.55131	-3.02111	0.213287	-1.82075	-1.70534	-3.33716	-2.4307	-1.45316	-1.30987	-1.25416	-1.68412	4.02002e-08	7.44082e-07
A0A087WTM7;P04114	gAYQNNEIk	Apolipoprotein B-100 OS=Homo sapiens GN=APOB PE=1 SV=2 - [APOB_HUMAN]|Apolipoprotein B-100 OS=Homo sapiens GN=APOB PE=1 SV=1 - [A0A087WTM7_HUMAN]	7.99456	7.98006	8.33376	6.4293	6.82888	6.40603	6.57761	7.65376	8.40612	6.84462	6.52661	6.46156	7.45875	8.99857	8.31261	5.86712	6.25967	7.07587	8.15854	8.49695	7.9457	6.21161	6.58218	8.70783	7.27027	7.40141	7.5354	6.69071	6.36697	1.52543	4.07715e-08	7.5182e-07
P02671	vELEDWAGNEAYAEYHFR	Fibrinogen alpha chain OS=Homo sapiens GN=FGA PE=1 SV=2 - [FIBA_HUMAN]	6.31223	6.1537	6.11824	6.75505	6.61562	6.58456	6.88307	5.79285	5.80141	6.63813	7.17637	7.16725	5.60998	6.22559	6.12203	6.77936	6.9526	6.84984	6.08686	5.8519	6.05105	6.92422	6.7423	5.8445	5.79292	5.72423	7.31862	6.92849	6.93064	-0.876433	4.12551e-08	7.57888e-07
A0A087WTM7;P04114	eVYGFNPEGk	Apolipoprotein B-100 OS=Homo sapiens GN=APOB PE=1 SV=2 - [APOB_HUMAN]|Apolipoprotein B-100 OS=Homo sapiens GN=APOB PE=1 SV=1 - [A0A087WTM7_HUMAN]	7.61529	7.86468	7.64043	5.94133	6.26461	6.25643	6.25331	7.0321	7.73343	6.47358	6.34052	6.39551	6.91785	8.41342	8.16848	6.05434	5.84254	6.18613	7.55284	7.91343	7.42674	6.03866	6.39778	8.34445	6.81439	7.06894	6.75867	6.42112	6.17519	1.36544	4.15818e-08	7.6104e-07
P30043	lQAVTDDHIR	Flavin reductase (NADPH) OS=Homo sapiens GN=BLVRB PE=1 SV=3 - [BLVRB_HUMAN]	-2.05596	-2.83517	-3.46885	-5.07838	-4.05131	-4.8941	-4.85527	-2.56171	-2.59137	-4.56773	-4.80092	-5.25605	-1.53874	-2.49576	-3.23231	-5.01641	-5.44301	-4.65753	-2.46735	-2.62892	-1.18052	-5.48935	-5.76236	-4.36189	-2.50837	-2.55689	-4.12448	-4.21874	-4.61339	2.20907	4.19593e-08	7.65095e-07
Q9ULU8	aGGGRPSSPSPSVVSEk	Calcium-dependent secretion activator 1 OS=Homo sapiens GN=CADPS PE=1 SV=3 - [CAPS1_HUMAN]	-0.0300149	2.71155	-3.31356	-2.43833	-3.03612	-3.20585	-3.85622	1.14771	2.22331	-4.37708	-3.86759	-5.19078	2.15329	0.0840143	2.08196	-6.18203	-5.31905	-2.13051	0.451036	-0.113453	2.5254	-4.24972	-4.06937	0.434125	-0.0692768	0.243425	-2.03392	-2.98895	-4.89773	4.6868	4.52289e-08	8.21658e-07
P27338	eILHAMGk	Amine oxidase [flavin-containing] B OS=Homo sapiens GN=MAOB PE=1 SV=3 - [AOFB_HUMAN]	-5.95803	-2.16838	-2.5006	0.198744	-0.630594	-1.19427	-0.342051	-4.02728	-3.39964	-0.52088	-0.15482	-0.408183	-5.33877	-4.34043	-3.72129	0.0418294	0.2784	0.827126	-1.85074	-3.30368	-4.74689	-0.750931	-1.25883	-1.82176	-4.87186	-4.3432	-0.679018	0.0555905	-0.592879	-3.31651	4.80122e-08	8.69003e-07
A0A087WTM7;P04114	iEGNLIFDPNNYLPk	Apolipoprotein B-100 OS=Homo sapiens GN=APOB PE=1 SV=2 - [APOB_HUMAN]|Apolipoprotein B-100 OS=Homo sapiens GN=APOB PE=1 SV=1 - [A0A087WTM7_HUMAN]	7.11863	7.24319	7.29335	5.22658	5.6599	5.51887	5.61173	6.27334	7.33206	5.96759	5.65185	5.76057	6.29752	8.13805	7.40444	5.17788	5.3011	5.74154	6.97036	7.38058	6.8948	5.47262	5.73043	7.91393	6.34039	6.45091	6.21398	5.71538	5.42594	1.49979	4.8582e-08	8.76083e-07
A0A087WTM7;P04114	vPSYTLILPSLELPVLHVPR	Apolipoprotein B-100 OS=Homo sapiens GN=APOB PE=1 SV=2 - [APOB_HUMAN]|Apolipoprotein B-100 OS=Homo sapiens GN=APOB PE=1 SV=1 - [A0A087WTM7_HUMAN]	4.7153	4.71855	4.9409	2.77279	3.21932	2.98273	3.09349	3.84223	5.02074	3.42825	3.25378	3.11488	3.95998	5.91354	4.89055	2.68471	2.5357	3.36511	4.60199	5.15332	4.52858	2.71256	3.25967	5.48159	3.82093	4.0678	3.86911	3.19895	2.91122	1.61229	5.13342e-08	9.22323e-07
A0A087WTM7;P04114	yHWEHTGLTLR	Apolipoprotein B-100 OS=Homo sapiens GN=APOB PE=1 SV=2 - [APOB_HUMAN]|Apolipoprotein B-100 OS=Homo sapiens GN=APOB PE=1 SV=1 - [A0A087WTM7_HUMAN]	2.02352	2.53184	2.90598	0.581629	0.304817	1.21662	0.820199	2.23968	2.89352	1.00707	0.843921	0.212282	1.96279	1.91545	1.54382	1.20702	1.45597	1.47936	2.32329	2.96434	2.79236	0.118654	0.545557	3.16215	2.18837	1.70401	1.18661	0.950733	0.372529	1.58171	5.21224e-08	9.33068e-07
P68104	dGNASGTTLLEALDcILPPTRPTDkPLR	Elongation factor 1-alpha 1 OS=Homo sapiens GN=EEF1A1 PE=1 SV=1 - [EF1A1_HUMAN]	-4.01501	-2.82703	-4.10446	-5.50358	-5.67308	-4.34112	-5.62392	-3.39794	-3.14794	-5.32879	-5.45	-5.9421	-2.2479	-3.21159	-3.7855	-5.29174	-5.57452	-6.35303	-2.74803	-2.89626	-3.37506	-7.05339	-4.76762	-3.77907	-3.6547	-1.57455	-4.94213	-6.6544	-5.85944	2.2812	5.26372e-08	9.36375e-07
P23368-2	nTLIQFEDFGNHNAFR	Isoform 2 of NAD-dependent malic enzyme, mitochondrial OS=Homo sapiens GN=ME2 - [MAOM_HUMAN]	-1.59122	-1.76292	-2.46747	-3.96804	-3.70323	-4.18304	-4.01601	-1.67145	-1.73306	-3.45106	-4.71154	-4.23285	-1.19863	-1.48494	-2.94141	-4.01496	-4.40858	-3.62741	-2.26086	-2.31275	-1.49064	-5.13193	-2.46373	-2.45314	-2.14777	-0.747252	-3.51406	-4.79296	-4.02074	2.02993	5.2689e-08	9.36375e-07
A0A087WTM7;P04114	nMEVSVATTTk	Apolipoprotein B-100 OS=Homo sapiens GN=APOB PE=1 SV=2 - [APOB_HUMAN]|Apolipoprotein B-100 OS=Homo sapiens GN=APOB PE=1 SV=1 - [A0A087WTM7_HUMAN]	6.35697	6.57092	6.65129	4.50938	4.96009	4.81981	4.86387	5.72072	6.20939	5.35809	5.05311	5.10153	5.6764	7.49909	6.96751	4.42812	4.41397	4.88338	6.41449	6.67761	6.46702	4.58869	4.8568	7.25463	5.65978	5.8329	5.43505	5.03536	4.65075	1.55856	5.36021e-08	9.49163e-07
P25705	gIRPAINVGLSVSR	ATP synthase subunit alpha, mitochondrial OS=Homo sapiens GN=ATP5A1 PE=1 SV=1 - [ATPA_HUMAN]	0.689633	1.45329	0.247575	-2.549	-1.61844	-2.44005	-1.70354	-0.726595	0.104609	-1.29701	-1.46202	-1.13385	0.726496	-0.719696	0.00893562	-1.40579	-1.54732	-1.27962	0.546562	-0.493319	0.503801	-1.40013	-1.67036	-0.771182	1.9757	0.624465	-1.86577	-2.21956	-1.96065	2.06165	5.84395e-08	1.0311e-06
Q00610-2	nNLAGAEELFAR	Isoform 2 of Clathrin heavy chain 1 OS=Homo sapiens GN=CLTC - [CLH1_HUMAN]	5.49994	5.91984	5.9985	3.89808	4.32449	4.427	4.31447	5.04418	5.96137	4.59579	4.56602	4.19234	4.96543	6.6107	6.06779	3.60356	4.22411	4.59625	6.02286	5.65637	5.68557	4.32457	4.064	6.34435	5.30963	4.8275	5.15035	4.39374	4.04228	1.47933	6.00088e-08	1.05238e-06
Q9UN86-2	tEELkPQVEEk	Isoform B of Ras GTPase-activating protein-binding protein 2 OS=Homo sapiens GN=G3BP2 - [G3BP2_HUMAN]	-2.59575	-2.56715	-3.97311	-4.36114	-3.83414	-3.81222	-4.35241	-2.64267	-2.46167	-4.18909	-4.55523	-4.59942	-1.6804	-2.59412	-3.03057	-4.99092	-4.43121	-4.41629	-2.95509	-3.02182	-1.96001	-4.17645	-4.67772	-3.55044	-2.65134	-2.05173	-4.04448	-4.26378	-4.58173	1.66293	6.00745e-08	1.05238e-06
B4DQI1;B4E1Z4	gALISDQWVLTAAHcFR	Complement C2 OS=Homo sapiens GN=C2 PE=1 SV=1 - [B4DQI1_HUMAN]|Uncharacterized protein OS=Homo sapiens PE=2 SV=1 - [B4E1Z4_HUMAN]	3.873	4.14647	4.15167	4.56557	4.63898	4.85242	5.01067	2.93846	3.12907	5.41299	5.40414	5.61142	3.16908	3.88664	4.22394	5.27048	4.96243	4.71554	3.68203	4.04761	3.6291	4.86312	4.99558	4.20402	3.64098	3.52638	4.9412	5.05222	4.8633	-1.29989	6.08763e-08	1.06263e-06
A0A087WTM7;P04114	gTYGLScQR	Apolipoprotein B-100 OS=Homo sapiens GN=APOB PE=1 SV=2 - [APOB_HUMAN]|Apolipoprotein B-100 OS=Homo sapiens GN=APOB PE=1 SV=1 - [A0A087WTM7_HUMAN]	6.63146	6.87601	6.86117	5.01666	5.35303	5.15755	5.17634	5.40819	7.22355	5.74431	5.28488	5.446	6.32622	7.99185	7.08493	4.51589	4.63747	5.33952	6.77736	7.36998	6.50206	4.9921	5.07803	7.42076	6.29872	6.27305	5.61274	5.5283	4.7623	1.6465	6.32807e-08	1.10068e-06
P00738	vTSIqDWVQk	Haptoglobin OS=Homo sapiens GN=HP PE=1 SV=1 - [HPT_HUMAN]	6.45638	7.06146	6.50743	4.22247	4.48498	4.15392	4.53343	5.60736	5.58362	5.46612	5.61525	4.1855	6.26326	6.38732	6.98743	4.00328	4.66936	4.57597	6.33467	6.30247	6.943	5.32046	3.4526	6.6608	6.78529	6.12241	3.65482	4.44497	5.21833	1.88614	6.46088e-08	1.11981e-06
Q13813-2;Q13813-3	lIQnNHYAmEDVATR	Isoform 2 of Spectrin alpha chain, non-erythrocytic 1 OS=Homo sapiens GN=SPTAN1 - [SPTN1_HUMAN]|Isoform 3 of Spectrin alpha chain, non-erythrocytic 1 OS=Homo sapiens GN=SPTAN1 - [SPTN1_HUMAN]	-1.35058	-0.960301	-1.20867	-2.44539	-2.44335	-2.90228	-2.4603	-0.818836	-1.20235	-3.44865	-2.28818	-2.24267	-1.51734	-1.44831	-1.59346	-2.05987	-2.2712	-2.42039	-0.867815	-1.328	-1.92978	-2.18432	-2.54036	-1.50384	-1.99402	-0.615199	-2.16327	-2.7584	-2.27586	1.1826	6.79099e-08	1.17288e-06
P01009	fNkPFVFLMIEqnTk	Alpha-1-antitrypsin OS=Homo sapiens GN=SERPINA1 PE=1 SV=3 - [A1AT_HUMAN]	4.63009	3.87902	-5.77208	10.0768	10.9753	8.69661	9.73963	-3.71947	3.93688	13.0585	8.72518	9.39568	3.09385	2.30678	5.23484	4.66139	6.20434	10.9845	-3.98459	2.2753	2.08426	10.4788	11.8924	0.616466	0.70314	-0.0391093	10.4226	10.901	9.88167	-8.65695	6.86891e-08	1.1814e-06
P04350;P07437;P68371;Q13509;Q13885;Q9BUF5;Q9BVA1	fPGQLnADLR	Tubulin beta chain OS=Homo sapiens GN=TUBB PE=1 SV=2 - [TBB5_HUMAN]|Tubulin beta-4B chain OS=Homo sapiens GN=TUBB4B PE=1 SV=1 - [TBB4B_HUMAN]|Tubulin beta-3 chain OS=Homo sapiens GN=TUBB3 PE=1 SV=2 - [TBB3_HUMAN]|Tubulin beta-6 chain OS=Homo sapiens GN=TUBB6 PE=1 SV=1 - [TBB6_HUMAN]|Tubulin beta-4A chain OS=Homo sapiens GN=TUBB4A PE=1 SV=2 - [TBB4A_HUMAN]|Tubulin beta-2A chain OS=Homo sapiens GN=…	-3.42673	-3.57125	-2.45919	-0.743076	0.994941	2.35161	0.720632	-1.49263	-1.42492	1.79435	-0.709235	-2.01606	-3.39313	-2.953	-3.00348	-0.120218	0.975465	1.64066	-1.82977	-3.56164	-3.49903	0.866737	0.449375	-3.37116	-3.44746	-4.63937	1.80536	1.89261	0.906317	-3.53331	6.88851e-08	1.1814e-06
P52306	aLGNIcYDSHEGR	Rap1 GTPase-GDP dissociation stimulator 1 OS=Homo sapiens GN=RAP1GDS1 PE=1 SV=3 - [GDS1_HUMAN]	-0.863074	-1.21422	-0.392091	0.306746	0.140592	0.191024	0.314998	0.221751	-1.30982	-0.247099	0.406912	0.0225762	-1.47131	-0.864503	-0.77614	0.688762	0.347791	0.244372	-0.676956	-0.875924	-1.25219	0.329447	0.329606	-0.690019	-1.8938	-0.896446	0.497133	0.350088	0.802019	-1.26608	7.01052e-08	1.19814e-06
O75947	aGLVDDFEk	ATP synthase subunit d, mitochondrial OS=Homo sapiens GN=ATP5H PE=1 SV=3 - [ATP5H_HUMAN]	-4.04468	-3.38081	-3.75904	-5.37229	-4.82727	-4.46898	-5.41387	-3.10013	-3.43435	-5.57128	-5.34123	-5.20226	-2.10356	-3.76232	-2.85787	-6.26547	-6.05273	-4.81111	-2.99808	-2.96839	-4.01202	-4.60241	-5.85829	-3.66895	-2.80744	-1.95581	-5.2579	-4.98983	-7.17314	2.21629	7.22923e-08	1.23123e-06
P01024	rIPIEDGSGEVVLSR	Complement C3 OS=Homo sapiens GN=C3 PE=1 SV=2 - [CO3_HUMAN]	4.37819	4.46931	4.90472	5.52349	5.38506	5.55712	5.47807	4.56637	4.54713	5.42873	5.63034	5.45078	4.25917	4.59864	4.60341	5.53084	5.76241	5.46343	4.34051	4.75899	4.55082	5.48921	5.60028	5.40037	4.57949	4.36672	5.41809	5.01227	5.44096	-0.898499	7.42296e-08	1.25759e-06
P62701	yALTGDEVkk	40S ribosomal protein S4, X isoform OS=Homo sapiens GN=RPS4X PE=1 SV=2 - [RS4X_HUMAN]	-1.75747	-1.89876	-1.38681	-0.636649	-0.774617	-0.723402	-0.767829	-1.12245	-1.49815	-1.18195	-0.846137	-0.904283	-1.83908	-1.44059	-1.62292	-0.971846	-0.619266	-0.684003	-1.41325	-1.77968	-1.96127	-0.550582	-0.705108	-1.48916	-1.88223	-1.65456	-0.498116	-0.894018	-0.759628	-0.822372	7.43531e-08	1.25759e-06
P62760	fAQHAFR	Visinin-like protein 1 OS=Homo sapiens GN=VSNL1 PE=1 SV=2 - [VISL1_HUMAN]|Hippocalcin-like protein 4 OS=Homo sapiens GN=HPCAL4 PE=1 SV=3 - [HPCL4_HUMAN]	-2.63792	-1.99344	-1.91809	0.324313	0.360489	0.0751557	-0.253223	-1.68083	-1.79587	-0.535622	-0.606717	0.506148	-1.61433	-1.49565	-1.50973	0.0168717	0.0513893	-1.23804	-1.6422	-1.85328	-1.60044	-0.149651	-0.290702	-0.811984	-1.35986	-1.5589	-0.922029	-0.780576	-0.356155	-1.47466	7.47722e-08	1.26034e-06
P55809	dGSVAIASkPR	Succinyl-CoA:3-ketoacid coenzyme A transferase 1, mitochondrial OS=Homo sapiens GN=OXCT1 PE=1 SV=1 - [SCOT1_HUMAN]	-3.04393	-3.49136	-3.81327	0.389268	1.52507	-0.328742	-0.11154	-2.73554	-2.69455	0.103798	-1.34645	0.719226	-2.4926	-3.43266	-1.31001	-1.34524	-0.202917	0.0204585	-3.85855	-1.31723	-2.47114	0.529624	-1.53414	-1.84272	-3.07046	-3.75827	-0.235155	1.00074	-0.857104	-2.74788	7.58452e-08	1.27404e-06
P68366-2;Q71U36-2;Q9BQE3	lSVDYGk	Isoform 2 of Tubulin alpha-4A chain OS=Homo sapiens GN=TUBA4A - [TBA4A_HUMAN]|Tubulin alpha-1B chain OS=Homo sapiens GN=TUBA1B PE=1 SV=1 - [TBA1B_HUMAN]|Tubulin alpha-1C chain OS=Homo sapiens GN=TUBA1C PE=1 SV=1 - [TBA1C_HUMAN]|Isoform 2 of Tubulin alpha-1A chain OS=Homo sapiens GN=TUBA1A - [TBA1A_HUMAN]	-2.49649	-2.53948	-2.10619	-3.65927	-3.77489	-3.72467	-3.69623	-2.12371	-2.64551	-4.32785	-3.98083	-2.81899	-2.84985	-1.70082	-2.61184	-2.87907	-3.68144	-4.57797	-2.20085	-3.53081	-2.22759	-3.44293	-3.20259	-2.06922	-2.12569	-2.42938	-4.17202	-3.84138	-3.66329	1.33463	7.66281e-08	1.2828e-06
P30520	vGIGAFPTEQDNEIGELLQTR	Adenylosuccinate synthetase isozyme 2 OS=Homo sapiens GN=ADSS PE=1 SV=3 - [PURA2_HUMAN]	-3.41423	-3.05664	-2.28325	-5.28847	-4.79443	-4.23153	-5.18425	-3.08438	-1.91108	-4.99862	-4.03539	-6.53381	-2.24931	-1.52068	-3.69649	-5.15211	-6.34896	-4.10102	-2.33274	-1.68857	-2.07471	-6.61936	-5.16895	-2.02482	-3.17609	-2.56083	-3.86267	-5.57352	-5.87063	2.59201	7.72207e-08	1.28832e-06
Q16799	yIDITRPEEVk	Reticulon-1 OS=Homo sapiens GN=RTN1 PE=1 SV=1 - [RTN1_HUMAN]	-1.99504	-2.22296	-1.45558	-0.789749	-0.97449	-1.1377	-0.847507	-2.25161	-1.51642	-1.54576	-0.455877	-0.794849	-2.43139	-1.69062	-2.10833	-0.7482	-0.950783	-0.646193	-1.75185	-1.45042	-2.96525	-0.758449	-0.802046	-1.86571	-2.4394	-2.00941	-0.395373	-1.05434	-0.811288	-1.12252	7.83543e-08	1.30281e-06
P78371-2	lALVTGGEIASTFDHPELVk	Isoform 2 of T-complex protein 1 subunit beta OS=Homo sapiens GN=CCT2 - [TCPB_HUMAN]	-7.30028	-10.7686	-6.53158	-0.0447122	-1.46077	-1.19288	-2.16723	-1.12462	-8.8384	-3.18313	-3.60533	-3.61494	-5.07712	-8.84686	-7.10062	-2.15338	-2.40927	-1.71153	-7.01891	-6.12837	-6.56245	-3.46358	-1.95824	-8.33315	-7.79343	-5.62879	-1.99133	-1.40252	-2.14957	-5.15803	7.8642e-08	1.30317e-06
A0A087WTM7;P04114	lELELRPTGEIEQYSVSATYELQR	Apolipoprotein B-100 OS=Homo sapiens GN=APOB PE=1 SV=2 - [APOB_HUMAN]|Apolipoprotein B-100 OS=Homo sapiens GN=APOB PE=1 SV=1 - [A0A087WTM7_HUMAN]	5.03747	4.87532	5.1107	3.15778	3.72392	3.5535	3.49939	4.19517	5.22041	3.83353	3.68528	3.53746	4.47657	6.17878	5.32456	2.83718	2.97184	3.66975	4.94911	5.39503	4.79446	3.23923	3.58147	5.4842	4.28988	4.48406	4.42924	3.53446	3.23686	1.5039	8.02993e-08	1.32615e-06
Q16181;Q16181-2	fEDYLNAESR	Septin-7 OS=Homo sapiens GN=SEPT7 PE=1 SV=2 - [SEPT7_HUMAN]|Isoform 2 of Septin-7 OS=Homo sapiens GN=SEPT7 - [SEPT7_HUMAN]	-2.60305	-2.30146	-2.14579	-4.38788	-4.66755	-4.18484	-4.14949	-2.5466	-2.62102	-5.0071	-4.22603	-3.2758	-3.05748	-2.96403	-2.23735	-3.15762	-4.5549	-4.31919	-2.16096	-3.03991	-3.38732	-3.9248	-3.6281	-2.63465	-2.21818	-2.6787	-4.27004	-3.67087	-4.81814	1.6159	8.18554e-08	1.34732e-06
P19338	kGAAIPAk	Nucleolin OS=Homo sapiens GN=NCL PE=1 SV=3 - [NUCL_HUMAN]	-5.42769	-5.06806	-4.26874	-3.45688	-3.78673	-4.52355	-3.39597	-6.69914	-5.46503	-3.21763	-2.49894	-3.203	-5.69633	-5.81732	-6.11905	-3.18192	-3.04036	-2.67667	-5.13518	-5.4532	-6.071	-3.37863	-3.09766	-5.53245	-4.20184	-5.31574	-3.74479	-4.55617	-3.18066	-2.03108	8.50159e-08	1.39466e-06
A0A087WTM7;P04114	aQIPILR	Apolipoprotein B-100 OS=Homo sapiens GN=APOB PE=1 SV=2 - [APOB_HUMAN]|Apolipoprotein B-100 OS=Homo sapiens GN=APOB PE=1 SV=1 - [A0A087WTM7_HUMAN]	6.83982	6.7776	6.76376	5.00349	5.44003	5.14658	5.21753	5.96246	7.08144	5.54969	5.17349	5.43131	6.08598	8.1261	7.04758	4.46944	4.91776	5.32443	6.52507	7.03546	6.92186	5.08855	5.18282	7.64072	5.96286	6.04985	5.97649	5.37356	4.96781	1.59696	8.85771e-08	1.44824e-06
A0A087X1V9	aSGVPDRFSGSGSGTDFTLk	Protein IGKV2-28 OS=Homo sapiens GN=IGKV2-28 PE=1 SV=1 - [A0A087X1V9_HUMAN]	4.08434	5.62419	5.0677	6.98034	6.55179	6.9373	7.07968	3.95923	5.02556	7.2386	6.45785	7.89555	3.77503	4.3556	5.1228	6.96608	8.70597	6.32019	4.90968	4.0083	3.59288	8.05602	7.59911	5.90645	5.39706	4.53544	6.15736	6.08368	7.16568	-2.27884	8.96932e-08	1.46161e-06
P25788-2	aVENSSTAIGIR	Isoform 2 of Proteasome subunit alpha type-3 OS=Homo sapiens GN=PSMA3 - [PSA3_HUMAN]	-1.44072	-1.06079	-1.28684	0.58617	-0.584837	-0.175874	-0.0361406	-1.24968	-1.75855	-0.179631	0.922883	-0.413085	-1.34671	-1.53223	-1.02314	0.522274	-0.740618	0.157536	-1.43095	-1.24486	-0.945753	-0.620692	0.315506	-0.920903	-1.33655	-1.40984	-0.488823	-0.0936367	0.286861	-1.3457	9.42372e-08	1.53057e-06
P31040	nTVVATGGYGR	Succinate dehydrogenase [ubiquinone] flavoprotein subunit, mitochondrial OS=Homo sapiens GN=SDHA PE=1 SV=2 - [SDHA_HUMAN]	-2.36627	-1.86645	-1.61611	-1.12927	-0.880678	-0.506281	-0.797762	-1.84132	-2.02724	-0.666953	-0.833276	-1.00567	-2.21032	-1.89568	-2.12795	-0.790393	-0.467059	-0.873656	-0.994423	-2.37034	-1.85379	-1.13484	-1.21389	-2.39134	-1.97915	-2.32785	-0.267354	-0.593909	-0.80544	-1.13833	9.47594e-08	1.53398e-06
P13798	kAGGTGPGEEk	Acylamino-acid-releasing enzyme OS=Homo sapiens GN=APEH PE=1 SV=4 - [ACPH_HUMAN]	-3.94638	-3.22909	-2.93185	-1.89284	-2.39993	-1.58017	-1.67482	-4.3708	-3.60435	-1.49105	-2.44133	-0.420791	-4.08834	-3.74581	-4.13028	-0.892121	-0.996478	-2.12723	-2.96034	-3.83358	-3.9532	-2.47331	-1.08501	-3.61268	-3.08038	-3.63999	-1.62477	-1.45134	-2.57109	-1.91515	9.56367e-08	1.54309e-06
G3V1A4	kAVLFcLSEDkk	Cofilin 1 (Non-muscle), isoform CRA_a OS=Homo sapiens GN=CFL1 PE=1 SV=1 - [G3V1A4_HUMAN]	-0.506041	-0.609752	-0.909338	-1.4011	-0.760562	-1.79799	-1.75158	-0.502263	-0.0608732	-1.69925	-1.53524	-1.94381	0.655239	-0.361303	-0.51393	-1.65379	-2.41584	-1.69516	-0.336404	0.26581	0.245669	-2.35949	-2.04878	-0.786182	-0.00922554	0.0217381	-1.64427	-1.99748	-1.56937	1.39004	9.67651e-08	1.55617e-06
P52815	kLVESLPQEIk	39S ribosomal protein L12, mitochondrial OS=Homo sapiens GN=MRPL12 PE=1 SV=2 - [RM12_HUMAN]	-3.79733	-2.56368	-3.43958	-4.97827	-4.07521	-5.00558	-5.24794	-2.53518	-2.50082	-5.10265	-5.42267	-5.59306	-1.3209	-4.09251	-3.75749	-4.70018	-5.50486	-4.4837	-2.34855	-2.98603	-1.3256	-5.92619	-6.02534	-3.35432	-1.34897	-2.50289	-5.53242	-5.21163	-5.90942	2.4736	9.98098e-08	1.59913e-06
Q9H9B4	vGIPVTDEnGNR	Sideroflexin-1 OS=Homo sapiens GN=SFXN1 PE=1 SV=4 - [SFXN1_HUMAN]	-2.48755	-2.02236	-3.0691	-3.59983	-4.13392	-2.96362	-3.83761	-2.49492	-2.37997	-3.42455	-3.5744	-4.14802	-1.36189	-2.36821	-2.0305	-3.46201	-4.42659	-4.62716	-1.86856	-2.68696	-2.12544	-4.25158	-3.50622	-3.30004	-1.70011	-1.66755	-4.45009	-3.54694	-3.61165	1.52358	1.00701e-07	1.59913e-06
P08758	gAGTDDHTLIR	Annexin A5 OS=Homo sapiens GN=ANXA5 PE=1 SV=2 - [ANXA5_HUMAN]	-3.06629	-3.05011	-2.69702	-1.37237	-1.87999	-1.70908	-1.43856	-2.0937	-3.80188	-2.3967	-1.15249	-1.17703	-3.76075	-3.07807	-3.09839	-1.23697	-0.797081	-1.80361	-2.40067	-3.01268	-3.55911	-1.82026	-1.5436	-3.38456	-4.53077	-2.60894	-0.366478	-1.81962	-1.06451	-1.7301	1.00717e-07	1.59913e-06
A0A087WTM7;P04114	sLWDFLk	Apolipoprotein B-100 OS=Homo sapiens GN=APOB PE=1 SV=2 - [APOB_HUMAN]|Apolipoprotein B-100 OS=Homo sapiens GN=APOB PE=1 SV=1 - [A0A087WTM7_HUMAN]	8.00451	8.05257	8.26831	6.2808	6.61849	6.66491	6.36678	7.59146	8.71242	6.8082	6.48386	6.03057	7.68267	9.75311	8.63767	5.22431	5.76915	6.82267	8.21266	8.69134	8.16205	6.10263	6.35414	9.15251	7.22696	7.53498	7.41794	6.60824	5.94896	1.92874	1.01024e-07	1.59913e-06
P01024	sYTVAIAGYALAQMGR	Complement C3 OS=Homo sapiens GN=C3 PE=1 SV=2 - [CO3_HUMAN]	5.46869	5.22485	5.67187	6.37386	6.8317	6.06017	6.32656	5.82236	5.67635	6.11308	6.09639	6.37247	5.36163	5.66167	5.54867	6.63811	6.1611	6.25994	5.34658	5.72918	5.46577	6.30279	6.46024	6.02504	5.31437	5.38976	6.20494	6.08335	6.61366	-0.818437	1.01066e-07	1.59913e-06
A0A087WTM7;P04114	lRLEPLk	Apolipoprotein B-100 OS=Homo sapiens GN=APOB PE=1 SV=2 - [APOB_HUMAN]|Apolipoprotein B-100 OS=Homo sapiens GN=APOB PE=1 SV=1 - [A0A087WTM7_HUMAN]	6.13276	5.84993	6.21331	4.56901	4.88569	4.56339	4.6539	5.44705	6.29569	4.96423	4.70214	4.72084	5.60352	7.32818	6.40114	3.98879	4.11522	4.77722	6.08644	6.50101	5.87811	4.32375	4.77087	6.51378	5.29446	5.63237	5.42373	4.79559	4.55415	1.43222	1.04051e-07	1.64106e-06
A0A087WTM7;P04114	lTISEQNIQR	Apolipoprotein B-100 OS=Homo sapiens GN=APOB PE=1 SV=2 - [APOB_HUMAN]|Apolipoprotein B-100 OS=Homo sapiens GN=APOB PE=1 SV=1 - [A0A087WTM7_HUMAN]	7.00442	6.9084	7.11364	5.17908	5.57437	5.71104	5.51331	6.24506	7.27848	5.91553	5.75469	5.3135	6.38213	8.18285	7.33151	5.03941	5.00633	5.5487	6.89252	7.42613	6.80158	5.243	5.6144	7.6556	6.15589	6.39312	6.18954	5.61678	5.48001	1.48059	1.0788e-07	1.69601e-06
Q00325-2	gSSASLVLk	Isoform B of Phosphate carrier protein, mitochondrial OS=Homo sapiens GN=SLC25A3 - [MPCP_HUMAN]	-1.6052	-0.913375	-0.865757	-0.432151	-0.69586	-0.657794	-0.240629	-1.28758	-1.82516	-0.382548	0.09258	-0.284679	-2.19497	-1.4868	-1.47391	0.0141594	-0.358472	0.329848	-0.986993	-1.79794	-1.54024	-0.442293	-0.162049	-1.14384	-1.92806	-1.70869	0.0396876	-0.0793437	-0.34989	-1.20821	1.12861e-07	1.76863e-06
Q92598-2	dkLcGPYEk	Isoform Beta of Heat shock protein 105 kDa OS=Homo sapiens GN=HSPH1 - [HS105_HUMAN]	-0.766934	-0.546847	-1.12425	0.375632	0.00686853	0.847107	0.475118	-0.757468	-0.62243	0.0304377	0.801432	0.217532	-1.54239	-0.392176	-0.320225	0.153391	0.69024	0.202741	-0.81902	-0.678259	-0.962603	0.432965	0.343377	-0.383354	-2.01487	-1.36012	1.38316	0.533672	0.633092	-1.29487	1.16859e-07	1.82546e-06
P05771;P05771-2	kGTDELYAVk	Protein kinase C beta type OS=Homo sapiens GN=PRKCB PE=1 SV=4 - [KPCB_HUMAN]|Isoform Beta-II of Protein kinase C beta type OS=Homo sapiens GN=PRKCB - [KPCB_HUMAN]	-3.45934	-3.52397	-4.42561	-4.49855	-4.60781	-4.08613	-5.24671	-2.3258	-2.4126	-5.68681	-5.9877	-5.23474	-1.47529	-3.59204	-2.98036	-5.27433	-4.90389	-6.37549	-2.85615	-2.63495	-2.87567	-5.30575	-5.68217	-4.02425	-2.69203	-2.07455	-5.46811	-5.05198	-5.29049	2.23988	1.21241e-07	1.8879e-06
Q9NT62-2	lWLFGYDEQR	Isoform 2 of Ubiquitin-like-conjugating enzyme ATG3 OS=Homo sapiens GN=ATG3 - [ATG3_HUMAN]	1.19504	0.763647	1.81167	0.256391	0.59347	0.697492	0.330713	1.5983	1.16108	0.684599	0.356044	0.0758341	1.44561	1.91288	1.17694	0.289963	-0.0540228	0.546353	1.22889	1.8272	1.62054	0.0177836	0.292596	1.89789	1.10728	1.43907	0.40483	0.465478	0.00317349	1.04149	1.23356e-07	1.91475e-06
P06576	fTQAGSEVSALLGR	ATP synthase subunit beta, mitochondrial OS=Homo sapiens GN=ATP5B PE=1 SV=3 - [ATPB_HUMAN]	-2.46825	-1.96259	-2.25939	-0.71443	-1.24242	-0.824464	-0.837234	-1.73075	-2.672	-1.39315	-1.28136	-0.0743328	-2.79959	-3.10835	-1.57477	-0.207433	-0.660599	-1.12081	-2.28544	-2.17441	-2.65025	-1.14074	-0.383472	-1.72652	-2.62363	-2.44333	-0.730417	-0.618316	-1.32933	-1.5	1.23847e-07	1.91631e-06
Q562R1	vAPDEHPILLTEAPLNPk	Beta-actin-like protein 2 OS=Homo sapiens GN=ACTBL2 PE=1 SV=2 - [ACTBL_HUMAN]	-3.82183	-3.64526	-2.7759	0.171023	0.600974	0.221982	-0.14098	-0.901118	-1.81317	-1.22387	-2.67194	0.303117	-3.25618	-3.22713	-3.54469	0.51866	0.561864	-0.301534	-2.41755	-3.4344	-3.55076	-0.127048	0.421739	-2.27253	-3.5022	-3.02559	-0.0436672	0.382469	-0.787484	-2.71234	1.25329e-07	1.93314e-06
P06730	wLITLNk	Eukaryotic translation initiation factor 4E OS=Homo sapiens GN=EIF4E PE=1 SV=2 - [IF4E_HUMAN]	-2.91702	-2.6877	-2.08355	-4.75569	-3.83439	-4.96795	-4.51142	-3.73253	-2.40766	-4.19032	-4.04189	-4.30321	-2.98944	-1.34971	-2.22245	-4.32358	-6.29692	-4.06419	-2.37417	-2.5813	-3.20051	-4.77904	-3.79985	-2.00209	-2.50216	-2.93923	-4.50845	-4.58404	-4.71031	1.90022	1.28343e-07	1.97342e-06
Q13813-2;Q13813-3	dVDETISWIk	Isoform 2 of Spectrin alpha chain, non-erythrocytic 1 OS=Homo sapiens GN=SPTAN1 - [SPTN1_HUMAN]|Isoform 3 of Spectrin alpha chain, non-erythrocytic 1 OS=Homo sapiens GN=SPTAN1 - [SPTN1_HUMAN]	-2.93037	-3.51786	-3.85703	-4.82858	-4.40851	-4.38881	-5.14978	-1.03844	-2.50681	-4.99823	-6.69609	-5.86431	-1.60482	-3.63251	-2.9616	-5.83858	-5.0208	-4.87284	-2.86835	-3.09647	-2.39535	-4.92644	-5.49476	-3.90554	-2.85107	-2.41557	-5.15707	-4.12874	-5.47317	2.3192	1.29634e-07	1.98704e-06
P01009	fNkPFVFLMIEQNTkSPLFmGk	Alpha-1-antitrypsin OS=Homo sapiens GN=SERPINA1 PE=1 SV=3 - [A1AT_HUMAN]	5.49189	6.8393	7.86782	1.44411	2.1726	3.19663	2.59085	7.01413	6.41645	2.03323	0.13421	5.00107	5.61937	5.40555	5.45948	3.74692	4.1077	2.67332	6.70215	5.18764	5.13182	4.29124	3.10864	7.83965	7.61969	7.19074	1.43875	3.43111	-0.507608	4.09137	1.32849e-07	2.02797e-06
Q08209	eVFDnDGkPR	Serine/threonine-protein phosphatase 2B catalytic subunit alpha isoform OS=Homo sapiens GN=PPP3CA PE=1 SV=1 - [PP2BA_HUMAN]	-2.84328	-1.93944	-2.59346	-4.74585	-3.18136	-2.63674	-3.94928	-1.33291	-2.43663	-3.91836	-3.89772	-4.32375	-1.08345	-2.85902	-2.2005	-4.35917	-3.80002	-3.63796	-1.77601	-2.59033	-1.75462	-3.27074	-4.59914	-2.42029	-1.43209	-1.16859	-3.45229	-4.26818	-5.19869	1.93469	1.33131e-07	2.02797e-06
A0A087WTM7;P04114	iNckVELEVPQLcSFILk	Apolipoprotein B-100 OS=Homo sapiens GN=APOB PE=1 SV=2 - [APOB_HUMAN]|Apolipoprotein B-100 OS=Homo sapiens GN=APOB PE=1 SV=1 - [A0A087WTM7_HUMAN]	9.42721	10.4987	10.0402	8.4712	9.011	8.41007	8.65346	9.1856	10.2287	8.96305	8.53373	8.98134	9.31604	10.3957	10.2822	8.8152	8.38946	8.65985	10.0958	10.2296	9.77753	8.31336	8.78864	11.0249	9.52041	9.50144	8.70452	8.5445	8.56259	1.30327	1.33757e-07	2.03116e-06
A0A087WTM7;P04114	aEPLAFTFSHDYk	Apolipoprotein B-100 OS=Homo sapiens GN=APOB PE=1 SV=2 - [APOB_HUMAN]|Apolipoprotein B-100 OS=Homo sapiens GN=APOB PE=1 SV=1 - [A0A087WTM7_HUMAN]	7.12784	6.92448	7.14728	5.6877	5.98413	5.40583	5.72147	6.42452	7.36619	5.97354	5.79212	5.68327	6.55563	8.21073	7.3513	5.24237	5.28676	5.63047	7.22768	7.32025	6.68003	5.48301	5.84482	7.23932	6.30808	6.64327	6.22074	5.69953	6.16632	1.31914	1.34168e-07	2.03116e-06
P04114	nIQEYLSILTDPDGkGk	Apolipoprotein B-100 OS=Homo sapiens GN=APOB PE=1 SV=2 - [APOB_HUMAN]	8.93213	8.94996	9.09895	7.19452	7.66576	7.51229	7.47594	8.2914	8.9929	7.92917	7.67435	7.49051	8.30294	10.2331	9.49053	6.76329	7.0863	7.47747	8.91488	9.27328	8.89202	7.35825	7.43924	9.75109	8.1286	8.40192	8.13446	7.51404	7.42349	1.50753	1.35745e-07	2.04871e-06
P20674	lNDFASTVR	Cytochrome c oxidase subunit 5A, mitochondrial OS=Homo sapiens GN=COX5A PE=1 SV=2 - [COX5A_HUMAN]	1.13064	1.42167	1.47092	-0.461648	-0.0407477	0.107504	-0.0357533	0.699951	1.4712	0.112091	0.0146676	0.0852256	0.405777	2.19371	1.48342	-0.298863	-0.0848604	-0.070843	1.19214	1.53856	1.12518	-0.15427	-0.0375186	2.25224	0.372103	0.675278	0.623923	-0.0303072	-0.2649	1.32137	1.39671e-07	2.10149e-06
H7BY57;O94856-10	sGTLVIDFR	Neurofascin (Fragment) OS=Homo sapiens GN=NFASC PE=1 SV=1 - [H7BY57_HUMAN]|Isoform 10 of Neurofascin OS=Homo sapiens GN=NFASC - [NFASC_HUMAN]|Neurofascin (Fragment) OS=Homo sapiens GN=NFASC PE=1 SV=1 - [X6RKN2_HUMAN]	-3.31231	-3.45149	-2.72252	0.0572983	-1.32175	-2.58555	-0.78379	-2.77611	-2.67062	-1.6711	-1.1072	-1.44964	-4.80604	-3.59948	-3.07744	-1.13536	-1.41214	0.694132	-2.71529	-4.15227	-5.28661	-0.883131	0.484771	-3.81296	-4.32891	-4.55106	-0.286652	-0.562633	0.205899	-2.76451	1.43511e-07	2.15266e-06
P00568	aTEPVIAFYEk	Adenylate kinase isoenzyme 1 OS=Homo sapiens GN=AK1 PE=1 SV=3 - [KAD1_HUMAN]	-1.54098	-2.15813	-1.81976	-0.51335	0.746106	-0.0909011	0.340025	-2.55408	-2.35931	-0.717884	0.0596065	2.32702	-2.74594	-1.86029	-2.79489	2.59272	0.259221	-0.827847	-3.24189	-1.88302	-1.85007	0.598918	0.659028	-1.00065	-2.2063	-1.83778	-0.260279	-0.0238373	-0.0481703	-2.50641	1.46898e-07	2.19675e-06
Q13228	nTGTEAPDYLATVDVDPk	Selenium-binding protein 1 OS=Homo sapiens GN=SELENBP1 PE=1 SV=2 - [SBP1_HUMAN]	-2.8478	-3.25979	-2.67746	-2.02281	-2.32837	-1.98946	-1.81177	-3.60323	-3.45353	-2.14236	-1.68516	-1.01128	-4.17429	-2.55693	-2.96862	-1.75698	-1.63296	-2.03591	-3.56077	-2.8822	-3.31838	-1.70066	-1.85192	-2.33767	-3.84851	-3.73267	-1.43602	-1.56041	-2.21041	-1.36691	1.48332e-07	2.20628e-06
P01024	yYTYLImNk	Complement C3 OS=Homo sapiens GN=C3 PE=1 SV=2 - [CO3_HUMAN]	3.40483	3.90091	3.92949	4.28009	4.61448	4.43895	4.504	3.64388	3.62075	4.33787	4.60369	4.67697	3.16164	4.02961	3.88402	4.62956	4.50724	4.35668	3.92148	3.39237	3.54064	4.8255	4.38476	4.25438	3.46116	3.45301	4.44697	4.40984	4.54339	-0.781507	1.48435e-07	2.20628e-06
H7BYX6;P13591	fIVLSNNYLQIR	Neural cell adhesion molecule 1 OS=Homo sapiens GN=NCAM1 PE=1 SV=3 - [NCAM1_HUMAN]|Neural cell adhesion molecule 1 OS=Homo sapiens GN=NCAM1 PE=1 SV=2 - [H7BYX6_HUMAN]	0.645658	-3.24331	-3.52302	-6.06293	-5.41409	-5.22044	-5.36143	-2.26631	-2.04854	-5.09323	-5.77518	-5.39026	-0.938174	-2.15329	-1.68886	-6.38266	-5.36132	-6.29383	-3.95702	-1.62541	-2.4135	-4.82254	-4.63824	-4.72892	-1.93475	-1.54914	-4.44581	-5.61833	-4.54119	3.0828	1.49604e-07	2.21695e-06
P09543	ekNQWQLSADDLkk	2,3-cyclic-nucleotide 3-phosphodiesterase OS=Homo sapiens GN=CNP PE=1 SV=2 - [CN37_HUMAN]	-2.70668	-1.9756	-3.5573	-2.81557	-3.85421	-4.57228	-4.35005	-2.83457	-2.04889	-4.26268	-3.81326	-4.3784	-0.663231	-2.95349	-1.91833	-5.03392	-4.82877	-4.0839	-2.41126	-1.17405	-2.0277	-4.84723	-4.67137	-2.79417	-1.78147	-1.16695	-4.79083	-4.58262	-4.36559	2.05442	1.5624e-07	2.3083e-06
A0A087WTM7;P04114	dFSAEYEEDGkYEGLQEWEGk	Apolipoprotein B-100 OS=Homo sapiens GN=APOB PE=1 SV=2 - [APOB_HUMAN]|Apolipoprotein B-100 OS=Homo sapiens GN=APOB PE=1 SV=1 - [A0A087WTM7_HUMAN]	8.50829	8.77548	8.79308	6.80093	7.19763	7.01054	7.17113	7.74055	8.74297	7.49936	7.2583	7.32058	7.69407	9.49121	8.88194	6.71773	6.95975	7.34125	8.48866	8.80359	8.30073	7.0353	7.28655	9.40573	7.81011	7.90222	7.80233	7.15342	7.01215	1.39078	1.57368e-07	2.31799e-06
P02751-14	wcHDnGVNYk	Isoform 14 of Fibronectin OS=Homo sapiens GN=FN1 - [FINC_HUMAN]	4.38042	5.67348	6.17291	7.03939	6.55871	7.34687	7.4555	4.11815	4.72208	7.41951	7.68036	8.29658	3.19994	5.61215	5.93505	8.15249	7.23519	7.03695	6.17742	4.97019	4.00465	6.84488	7.71914	5.98259	4.30149	3.84076	7.82123	8.08411	7.1416	-2.44064	1.57989e-07	2.32017e-06
P61421	sIAELVPk	V-type proton ATPase subunit d 1 OS=Homo sapiens GN=ATP6V0D1 PE=1 SV=1 - [VA0D1_HUMAN]	-3.9325	-4.19443	-4.19454	-5.1482	-5.14314	-5.79152	-5.56199	-4.20281	-3.79872	-5.65346	-5.26664	-5.57659	-2.79804	-4.60395	-4.39859	-5.13334	-5.8456	-5.6248	-3.82127	-3.52092	-4.04464	-5.52902	-5.92649	-5.07268	-3.0085	-3.09412	-6.34592	-5.62808	-5.25504	1.58473	1.62742e-07	2.38284e-06
P37840-2	tVEGAGSIAAATGFVk	Isoform 2-4 of Alpha-synuclein OS=Homo sapiens GN=SNCA - [SYUA_HUMAN]	-3.90117	-5.17937	-3.20399	1.49837	0.180721	2.43474	1.17928	-0.894847	-3.70949	-1.95988	4.80529	-2.50893	-4.00272	-4.20368	-4.12241	1.24884	-0.429422	3.33868	-4.84234	-4.54702	-5.02971	3.16145	1.90763	-2.86517	-4.68934	-3.44865	1.94762	-0.567807	1.45263	-5.04852	1.64222e-07	2.39735e-06
Q02156	hFEDWIDLEPEGR	Protein kinase C epsilon type OS=Homo sapiens GN=PRKCE PE=1 SV=1 - [KPCE_HUMAN]	-1.22749	-0.944476	-1.08945	-3.39798	-2.41359	-3.42406	-3.4487	-0.907402	-1.96328	-1.21171	-4.87094	-2.82673	0.61886	-1.63054	-0.444469	-4.95489	-3.81016	-2.27583	-1.10052	-0.460593	-0.183344	-3.89847	-3.4054	-1.15876	0.358122	0.0956536	-3.78045	-2.74342	-5.26818	2.57912	1.67576e-07	2.43904e-06
P0C0L4;P0C0L5	gQIVFMNREPk	Complement C4-B OS=Homo sapiens GN=C4B PE=1 SV=2 - [CO4B_HUMAN]|Complement C4-A OS=Homo sapiens GN=C4A PE=1 SV=2 - [CO4A_HUMAN]	2.90347	4.28644	3.41971	4.6193	4.65783	4.52723	4.75914	2.98929	3.74037	4.63679	4.90959	4.75908	2.60495	3.58155	3.74357	5.43697	4.69668	4.35025	4.01609	2.91347	3.16444	4.53978	5.02106	3.9909	3.1235	2.82617	4.56286	4.51054	5.4	-1.34398	1.68293e-07	2.44225e-06
P46821	aAkPTTTPEVk	Microtubule-associated protein 1B OS=Homo sapiens GN=MAP1B PE=1 SV=2 - [MAP1B_HUMAN]	-3.20836	-2.81926	-3.71004	-4.82774	-4.87017	-5.06574	-5.43389	-3.51191	-2.75754	-5.60194	-6.14646	-3.75025	-1.20361	-3.97978	-2.75809	-5.46091	-5.75245	-5.34646	-2.71584	-2.10409	-2.34849	-5.91202	-5.98698	-3.80505	-1.25103	-2.09191	-5.36683	-4.41338	-7.57311	2.67752	1.75232e-07	2.53544e-06
P01024	iLLQGTPVAQmTEDAVDAER	Complement C3 OS=Homo sapiens GN=C3 PE=1 SV=2 - [CO3_HUMAN]	5.79588	6.04589	6.26998	6.59953	6.70903	6.69339	6.72634	5.87911	5.72942	6.62083	6.93244	6.97369	5.70303	6.21778	5.83434	6.89552	6.82002	6.64302	5.91324	6.11625	5.71022	6.88539	6.76227	6.50076	5.6321	6.34718	6.63044	6.40795	6.59527	-0.764326	1.80582e-07	2.60516e-06
A0A087WTM7;P04114	nRnNALDFVTk	Apolipoprotein B-100 OS=Homo sapiens GN=APOB PE=1 SV=2 - [APOB_HUMAN]|Apolipoprotein B-100 OS=Homo sapiens GN=APOB PE=1 SV=1 - [A0A087WTM7_HUMAN]	5.47219	5.83683	5.96357	3.7824	3.54633	3.69654	3.94703	4.4966	5.81395	4.17906	4.14015	4.1825	4.39448	6.43448	5.9314	3.61456	3.87429	4.04864	5.57611	5.87491	5.10274	3.57095	4.22612	6.4996	4.78514	4.6163	4.58816	3.94824	3.86042	1.59109	1.94304e-07	2.79491e-06
A0A087WTM7;P04114	yENYELTLk	Apolipoprotein B-100 OS=Homo sapiens GN=APOB PE=1 SV=2 - [APOB_HUMAN]|Apolipoprotein B-100 OS=Homo sapiens GN=APOB PE=1 SV=1 - [A0A087WTM7_HUMAN]	4.19133	4.15811	4.08531	2.48031	3.10746	2.88125	2.70666	3.8478	4.20146	2.95466	2.7815	2.85709	4.19187	5.54073	4.2532	1.73074	2.40164	2.78558	4.26747	4.64442	3.80542	2.67874	2.80105	4.39437	3.11524	4.9609	3.68887	2.44166	2.30274	1.53869	1.97368e-07	2.82652e-06
P78559	eLSSPISPk	Microtubule-associated protein 1A OS=Homo sapiens GN=MAP1A PE=1 SV=6 - [MAP1A_HUMAN]	-3.50609	-3.20311	-2.85842	-3.71248	-3.99124	-4.76415	-4.29294	-3.13903	-2.12328	-5.19985	-4.04955	-4.47155	-3.35229	-2.56919	-3.56027	-4.39587	-4.56451	-3.59336	-2.61224	-2.66619	-3.37196	-4.48698	-4.60519	-2.73828	-3.68362	-3.3472	-3.66951	-4.25419	-4.34269	1.29851	1.97654e-07	2.82652e-06
P23142	tGYYFDGISR	Fibulin-1 OS=Homo sapiens GN=FBLN1 PE=1 SV=4 - [FBLN1_HUMAN]	3.42425	2.94329	3.62011	3.62088	4.08497	4.67654	4.29492	3.37937	2.67545	4.06213	4.66344	4.42789	2.79232	3.38428	3.19907	5.28537	4.12855	3.58047	3.14917	3.4196	2.98897	3.94125	4.57615	3.28132	2.68228	3.32521	4.56498	4.02148	4.49478	-1.19696	2.03699e-07	2.90449e-06
P01024	snLDEDIIAEENIVSR	Complement C3 OS=Homo sapiens GN=C3 PE=1 SV=2 - [CO3_HUMAN]	2.07896	2.40214	2.27337	3.72996	2.51313	3.09267	3.18516	1.67026	1.787	3.5262	3.56445	3.36406	1.92853	2.30492	2.50548	3.12608	3.3447	2.88053	2.06291	2.28598	2.29171	2.79491	3.46955	2.64261	2.22797	2.03371	2.74863	3.03395	3.40337	-1.05261	2.05123e-07	2.91632e-06
B4DGU4	lVQNcLWTLR	Catenin beta-1 OS=Homo sapiens GN=CTNNB1 PE=1 SV=1 - [B4DGU4_HUMAN]	-2.12028	-1.63613	-2.73449	-3.80212	-4.47069	-3.37021	-3.5679	-2.25654	-1.82151	-3.88272	-3.88399	-3.81241	-2.71717	-3.10298	-2.85437	-3.45841	-2.86912	-3.13187	-2.86535	-3.01104	-2.26132	-2.78091	-3.6474	-2.20414	-2.37698	-2.71198	-3.91537	-2.96832	-3.95713	1.26158	2.07237e-07	2.93785e-06
P27816-6	aSPSkPASAPASR	Isoform 6 of Microtubule-associated protein 4 OS=Homo sapiens GN=MAP4 - [MAP4_HUMAN]	-3.91208	-4.60902	-3.07329	-1.11982	-2.08992	-1.65283	-1.86706	-3.36205	-3.40988	-1.83579	-1.31065	-2.92	-4.20469	-2.68493	-3.48611	-2.26644	-1.72014	-2.09466	-3.72659	-2.9869	-3.64941	-2.16359	-2.06342	-2.631	-4.45006	-4.47427	-1.94968	-2.15118	-0.800771	-1.80631	2.16546e-07	3.06098e-06
A0A087WTM7;P04114	tkNSEEFAAAMSR	Apolipoprotein B-100 OS=Homo sapiens GN=APOB PE=1 SV=2 - [APOB_HUMAN]|Apolipoprotein B-100 OS=Homo sapiens GN=APOB PE=1 SV=1 - [A0A087WTM7_HUMAN]	8.34542	8.58791	8.72018	6.62325	6.80746	6.79564	7.01341	7.44325	8.4751	7.40347	7.07883	7.19932	7.39879	9.15864	8.50065	6.76581	6.95611	7.09985	8.28465	8.48073	8.02346	6.85859	7.21902	9.09064	7.72884	7.67998	7.41593	7.00562	6.95883	1.31138	2.2074e-07	3.10623e-06
P20020-6;P23634-4;P23634-6;Q01814-7;Q01814-8;Q16720-7	kADVGFAmGIAGTDVAk	Isoform K of Plasma membrane calcium-transporting ATPase 1 OS=Homo sapiens GN=ATP2B1 - [AT2B1_HUMAN]|Isoform XB of Plasma membrane calcium-transporting ATPase 2 OS=Homo sapiens GN=ATP2B2 - [AT2B2_HUMAN]|Isoform XB of Plasma membrane calcium-transporting ATPase 4 OS=Homo sapiens GN=ATP2B4 - [AT2B4_HUMAN]|Isoform XK of Plasma membrane calcium-transporting ATPase 4 OS=Homo sapiens GN=ATP2B4 - [AT2B4…	-3.20415	-3.6808	-3.50797	-3.74667	-5.1152	-4.2351	-5.02987	-2.55383	-2.35021	-4.99489	-5.14534	-5.64553	-1.11906	-3.64823	-3.4814	-6.08292	-4.75181	-4.40649	-3.26648	-2.48479	-2.85501	-5.15296	-4.70079	-3.61068	-1.63281	-1.80588	-5.17192	-5.43623	-5.83237	2.17916	2.21014e-07	3.10623e-06
A0A087WTM7;P04114	tILGTMPAFEVSLQALQk	Apolipoprotein B-100 OS=Homo sapiens GN=APOB PE=1 SV=2 - [APOB_HUMAN]|Apolipoprotein B-100 OS=Homo sapiens GN=APOB PE=1 SV=1 - [A0A087WTM7_HUMAN]	6.73276	7.24301	7.08663	6.36769	6.36207	6.66458	5.91653	7.02183	8.19549	6.03711	5.87755	5.75571	7.38149	8.74942	8.0281	5.10906	5.48915	5.69953	7.61175	7.9145	7.54082	5.58073	5.89241	8.5502	6.91647	6.9942	6.48807	5.96149	5.5463	1.65334	2.29452e-07	3.2156e-06
A0A087WTM7;P04114	fSVPAGIVIPSFQALTAR	Apolipoprotein B-100 OS=Homo sapiens GN=APOB PE=1 SV=2 - [APOB_HUMAN]|Apolipoprotein B-100 OS=Homo sapiens GN=APOB PE=1 SV=1 - [A0A087WTM7_HUMAN]	9.14143	9.18379	9.34934	7.26192	7.53559	7.54813	7.58355	8.18287	9.42605	8.05964	7.70592	7.55588	8.26993	10.2821	9.54065	6.9106	7.24743	7.76949	9.01124	9.51465	8.78226	7.38808	7.74042	9.93679	8.28582	8.35094	8.29753	7.6884	7.46072	1.54461	2.32424e-07	3.24797e-06
B1AKY9	kADIGIAMGISGSDVSk	Sodium/potassium-transporting ATPase subunit alpha-2 OS=Homo sapiens GN=ATP1A2 PE=1 SV=1 - [B1AKY9_HUMAN]|Sodium/potassium-transporting ATPase subunit alpha-4 OS=Homo sapiens GN=ATP1A4 PE=1 SV=3 - [AT1A4_HUMAN]	-2.05617	-3.21114	-2.36418	-4.33344	-3.75852	-3.02113	-4.10885	-1.71646	-1.03294	-4.11266	-4.51304	-5.23014	-1.25164	-3.17653	-2.22254	-3.91681	-3.83887	-4.3382	-2.17358	-1.99964	-1.9788	-4.24932	-4.23439	-3.07597	-0.592937	-3.09823	-3.93204	-4.19945	-3.84595	1.99464	2.38641e-07	3.32538e-06
P10114;P61225	vVVLGSGGVGk	Ras-related protein Rap-2a OS=Homo sapiens GN=RAP2A PE=1 SV=1 - [RAP2A_HUMAN]|Ras-related protein Rap-2b OS=Homo sapiens GN=RAP2B PE=1 SV=1 - [RAP2B_HUMAN]	-2.61586	-3.77657	-4.45498	-4.80621	-6.62249	-5.57504	-5.92382	-3.58231	-2.96861	-6.08435	-6.2085	-5.64748	-2.12438	-3.52527	-4.19351	-5.03698	-5.27347	-7.69755	-3.71887	-2.3713	-2.97125	-6.93297	-5.93295	-4.98049	-3.54405	-2.21114	-6.75858	-5.58169	-4.7752	2.44509	2.40212e-07	3.33779e-06
P61160	kVVVcDnGTGFVk	Actin-related protein 2 OS=Homo sapiens GN=ACTR2 PE=1 SV=1 - [ARP2_HUMAN]	-2.14441	-1.84988	-2.03663	-2.4411	-2.88485	-2.99691	-2.9415	-2.5041	-1.54717	-2.64389	-2.83179	-2.98373	-1.7067	-1.72993	-1.91607	-2.77528	-2.8632	-3.3626	-1.64669	-1.03598	-1.77403	-3.62371	-3.33186	-1.87456	-2.09557	-1.94155	-3.22352	-2.7958	-2.42277	1.0356	2.4127e-07	3.34302e-06
P01024	tFISPIk	Complement C3 OS=Homo sapiens GN=C3 PE=1 SV=2 - [CO3_HUMAN]	5.15469	5.26608	5.58242	5.78483	5.86905	5.84518	5.96324	5.18916	5.20395	5.80619	6.05474	6.04402	4.74234	5.20246	5.32724	6.22233	6.07984	5.92802	5.273	5.25857	5.01785	5.91632	6.07327	5.64668	5.10461	4.88943	6.08651	5.73928	6.03572	-0.749613	2.57666e-07	3.56015e-06
P01024	yFkPGMPFDLMVFVTNPDGSPAYR	Complement C3 OS=Homo sapiens GN=C3 PE=1 SV=2 - [CO3_HUMAN]	6.52681	6.71131	7.08844	7.45977	7.60309	7.54947	7.5405	6.79011	6.87757	7.51256	7.44391	7.54228	6.35066	6.92114	6.84357	7.56025	7.73333	7.52994	6.79451	6.81454	6.60026	7.61733	7.57174	7.41786	6.62521	6.45247	7.55259	7.35043	7.54032	-0.753404	2.58456e-07	3.56103e-06
P35580-3	hQQLLEEk	Isoform 3 of Myosin-10 OS=Homo sapiens GN=MYH10 - [MYH10_HUMAN]	-3.76738	-3.87631	-3.45327	-1.08238	0.534954	-0.388002	-0.655993	-2.24618	-2.91372	-0.316037	-2.71294	-0.48872	-3.95273	-2.53272	-2.59104	-1.67089	0.602267	-1.88728	-2.41661	-3.38463	-4.08203	0.0734516	-1.56658	-3.2825	-4.73419	-3.73397	-0.284113	-0.137663	0.140037	-2.61379	2.6673e-07	3.66473e-06
A0A087WUQ6	fLVGPDGVPLRR	Glutathione peroxidase OS=Homo sapiens GN=GPX1 PE=1 SV=1 - [A0A087WUQ6_HUMAN]	-4.83688	-4.40024	-3.45353	-0.32283	-0.178276	-0.716703	-1.44438	-2.97484	-3.40382	-1.16192	-1.84217	-1.33393	-2.62142	-2.52316	-2.85044	-1.70907	-1.95773	-2.24663	-2.47813	-3.08501	-2.91124	-2.29475	-1.69496	-2.83068	-2.97564	-3.33985	-1.7333	-1.54874	-1.48024	-1.90079	2.73253e-07	3.74388e-06
E7ESP9	sNEkEQLQGLnDR	Neurofilament medium polypeptide OS=Homo sapiens GN=NEFM PE=1 SV=1 - [E7ESP9_HUMAN]	-2.97757	-3.12267	-2.86036	-1.61611	-2.06901	-2.23058	-1.80383	-3.9316	-2.9993	-1.80386	-1.87908	-1.10753	-3.18365	-3.39965	-2.81515	-1.25323	-2.14044	-2.08417	-3.12967	-3.41732	-3.58893	-1.68675	-1.2498	-3.32884	-1.90344	-3.51093	-2.65921	-1.68083	-1.79306	-1.32659	2.8194e-07	3.85214e-06
Q9NQE9	nNFTDFTNVR	Histidine triad nucleotide-binding protein 3 OS=Homo sapiens GN=HINT3 PE=1 SV=1 - [HINT3_HUMAN]	-1.81916	-1.15107	-0.969368	-0.351904	-0.154095	-0.0423158	0.0914801	-1.63837	-0.936751	0.871397	-1.00163	-0.195108	-1.85731	-2.67298	-2.10584	0.957452	0.293619	0.897147	-1.38899	-0.970625	-1.95942	-0.963948	0.703592	-1.28434	-1.50421	-1.96588	-0.0555968	0.615916	-0.293803	-1.69074	2.90243e-07	3.95456e-06
A0A087WTM7;P04114	aTGVLYDYVNk	Apolipoprotein B-100 OS=Homo sapiens GN=APOB PE=1 SV=2 - [APOB_HUMAN]|Apolipoprotein B-100 OS=Homo sapiens GN=APOB PE=1 SV=1 - [A0A087WTM7_HUMAN]	8.36849	8.36952	8.5887	6.64181	6.93107	6.87755	6.79841	7.605	8.80862	7.33545	6.95233	6.61512	7.75955	9.84759	9.04052	5.73053	6.34565	7.05331	8.45863	8.92737	8.19151	6.62853	6.7727	9.25587	7.55371	7.67382	7.65575	6.99032	6.64768	1.69644	2.95988e-07	4.02167e-06
P06727	iSASAEELRQR	Apolipoprotein A-IV OS=Homo sapiens GN=APOA4 PE=1 SV=3 - [APOA4_HUMAN]	2.71	2.56934	2.20835	3.59806	2.66268	3.5457	3.7954	1.20214	2.27293	3.57045	3.34345	4.93584	1.09775	2.76967	2.09365	4.068	4.33042	2.93465	2.29156	1.4581	1.73626	3.51905	4.49377	1.77795	1.84734	1.53538	4.22142	4.14666	3.7654	-1.68731	3.02823e-07	4.10316e-06
Q12860	kVTVTNPDTGR	Contactin-1 OS=Homo sapiens GN=CNTN1 PE=1 SV=1 - [CNTN1_HUMAN]	-2.28693	-3.44022	-1.7372	-4.83161	-3.80386	-4.30586	-4.69805	-2.67056	-1.8645	-5.25448	-4.90946	-3.60283	-1.01267	-1.62218	-3.77998	-5.2911	-4.41905	-4.28069	-2.06586	-2.42549	-1.5152	-3.59288	-6.1082	-3.0499	-0.360746	-1.62232	-4.52019	-4.24968	-6.60283	2.74514	3.07432e-07	4.15414e-06
P04350	mAATFIGNSTAIQELFkR	Tubulin beta-4A chain OS=Homo sapiens GN=TUBB4A PE=1 SV=2 - [TBB4A_HUMAN]	-2.48024	-1.47076	-4.99412	0.193344	-0.689041	-0.741193	-0.595628	-3.3622	-2.53367	0.0839855	-0.55457	-1.01718	-2.03033	-2.60066	-1.72319	-1.97882	-1.0441	-0.804907	-3.08801	-3.24412	-2.53805	-0.772738	0.0565324	-3.59492	-3.31413	-2.20285	-0.503914	-0.746961	0.180768	-2.24125	3.11746e-07	4.20087e-06
P10915;Q86UW8	vGQLFAAWk	Hyaluronan and proteoglycan link protein 1 OS=Homo sapiens GN=HAPLN1 PE=2 SV=2 - [HPLN1_HUMAN]|Hyaluronan and proteoglycan link protein 4 OS=Homo sapiens GN=HAPLN4 PE=2 SV=1 - [HPLN4_HUMAN]	-4.12745	-3.14813	-3.74176	-4.24902	-3.9376	-6.86856	-5.63108	-2.98311	-3.31699	-5.75498	-5.60147	-5.35621	-1.78547	-3.60469	-3.67969	-6.14765	-5.73017	-5.12484	-2.10949	-2.39839	-2.71371	-6.38854	-6.83131	-4.21664	-3.16449	-1.84666	-5.61519	-6.05483	-5.1747	2.40421	3.13545e-07	4.20202e-06
P10915;Q86UW8	vGQIFAAWk	Hyaluronan and proteoglycan link protein 1 OS=Homo sapiens GN=HAPLN1 PE=2 SV=2 - [HPLN1_HUMAN]|Hyaluronan and proteoglycan link protein 4 OS=Homo sapiens GN=HAPLN4 PE=2 SV=1 - [HPLN4_HUMAN]	-4.12745	-3.14813	-3.74176	-4.24902	-3.9376	-6.86856	-5.63108	-2.98311	-3.31699	-5.75498	-5.60147	-5.35621	-1.78547	-3.60469	-3.67969	-6.14765	-5.73017	-5.12484	-2.10949	-2.39839	-2.71371	-6.38854	-6.83131	-4.21664	-3.16449	-1.84666	-5.61519	-6.05483	-5.1747	2.40421	3.13545e-07	4.20202e-06
Q01813	ikELVVTQLGYDTR	ATP-dependent 6-phosphofructokinase, platelet type OS=Homo sapiens GN=PFKP PE=1 SV=2 - [PFKAP_HUMAN]	-3.42229	-2.83215	-3.65992	-1.68941	-2.73614	-2.38724	-1.97215	-3.04257	-3.96538	-2.13997	-1.20221	-2.77346	-3.81776	-4.48073	-2.97147	-2.49631	-1.77443	-1.18646	-3.35263	-4.25144	-3.26418	-1.43093	-2.45582	-3.82158	-3.41094	-4.15689	-2.10413	-1.69216	-1.54145	-1.55724	3.1684e-07	4.2346e-06
A0A087WTM7;P04114	dkIGVELTGR	Apolipoprotein B-100 OS=Homo sapiens GN=APOB PE=1 SV=2 - [APOB_HUMAN]|Apolipoprotein B-100 OS=Homo sapiens GN=APOB PE=1 SV=1 - [A0A087WTM7_HUMAN]	6.99185	7.2417	7.283	5.23933	5.63563	5.44369	5.62924	6.10248	7.19288	5.99865	5.72209	5.83661	6.10466	8.03214	7.2995	5.2803	5.46904	5.64958	6.93217	7.36241	6.71289	5.40136	5.79714	7.90129	6.17374	6.4242	6.22657	5.52233	5.58709	1.37756	3.37363e-07	4.49664e-06
P04114	sQAIATk	Apolipoprotein B-100 OS=Homo sapiens GN=APOB PE=1 SV=2 - [APOB_HUMAN]	5.54988	5.56014	5.79233	3.68702	3.40705	3.9996	3.88709	4.74191	4.98572	4.38128	4.57019	3.872	4.66663	6.53974	5.9745	3.08969	3.83689	3.88858	5.25004	5.63106	5.43583	3.59255	4.19944	6.31314	4.75175	5.03622	4.68488	3.42186	3.78816	1.54651	3.45386e-07	4.59111e-06
P27338	vPLGSVIk	Amine oxidase [flavin-containing] B OS=Homo sapiens GN=MAOB PE=1 SV=3 - [AOFB_HUMAN]	-1.93871	-2.22184	-2.74116	-2.81886	-2.9754	-3.15982	-3.20614	-2.38698	-1.91666	-3.67469	-2.88565	-2.91268	-1.36811	-2.39688	-2.12428	-3.31107	-3.50601	-3.14944	-2.56521	-1.81583	-1.85755	-2.99429	-3.41677	-2.44447	-1.5741	-1.75599	-3.23177	-3.24686	-3.6026	1.11325	3.51628e-07	4.66145e-06
A0A087WTM7;P04114	iPSVQINFk	Apolipoprotein B-100 OS=Homo sapiens GN=APOB PE=1 SV=2 - [APOB_HUMAN]|Apolipoprotein B-100 OS=Homo sapiens GN=APOB PE=1 SV=1 - [A0A087WTM7_HUMAN]	5.6235	5.65406	5.68775	4.43535	4.82443	4.62024	4.46121	5.15919	6.24198	4.68238	4.65249	4.28873	5.44122	6.95243	6.05675	3.609	4.03912	4.74682	5.71848	6.20128	5.99405	4.31792	4.15239	6.49907	5.13588	5.12232	5.2614	4.63762	4.18906	1.38994	3.73194e-07	4.934e-06
P02763	sDVVYTDWkk	Alpha-1-acid glycoprotein 1 OS=Homo sapiens GN=ORM1 PE=1 SV=1 - [A1AG1_HUMAN]	6.03337	5.65786	6.8895	7.47497	6.94209	6.64833	7.22451	6.10209	5.59781	7.22292	6.9488	7.78363	5.19075	6.60748	6.02488	6.966	7.73614	7.12086	6.07304	5.69421	5.81471	7.43174	7.40792	6.6663	5.89268	5.62742	7.02691	7.08759	7.34522	-1.20096	3.76604e-07	4.96571e-06
P01024	gVFVLnkk	Complement C3 OS=Homo sapiens GN=C3 PE=1 SV=2 - [CO3_HUMAN]	1.06273	1.44092	1.42744	2.11087	2.22651	1.77024	2.03906	1.14474	1.30006	1.87705	2.10978	2.29989	0.97263	1.34191	1.52539	2.1592	2.04837	1.99121	1.28039	1.33791	1.15745	2.01266	2.21123	1.91296	1.27043	1.12556	2.03549	1.59939	2.09487	-0.747247	3.78336e-07	4.97517e-06
P01024	kQELSEAEQATR	Complement C3 OS=Homo sapiens GN=C3 PE=1 SV=2 - [CO3_HUMAN]	6.29141	6.40364	6.61362	6.92268	7.06212	7.09877	7.06959	6.24478	6.4402	6.88994	7.34382	7.07901	6.03096	6.58725	6.43493	7.26662	7.06938	7.0031	6.32021	6.58692	6.30168	7.08898	7.02487	6.93538	6.14986	6.18201	7.17975	6.84776	7.09749	-0.67407	3.84318e-07	5.04033e-06
Q15149-7	aGVVGPELHEQLLSAEk	Isoform 7 of Plectin OS=Homo sapiens GN=PLEC - [PLEC_HUMAN]	-3.13045	-3.41217	-2.70542	-2.55183	-2.07525	-1.90405	-2.1492	-3.37041	-3.10277	-1.95576	-2.54396	-1.69575	-3.18956	-3.23666	-3.01591	-1.67736	-2.12231	-2.53736	-3.09482	-3.02523	-3.44543	-2.38079	-1.68371	-3.02728	-2.50816	-3.28311	-2.18024	-2.32076	-2.45963	-0.976103	3.86706e-07	5.05812e-06
Q15121	sEEITTGSAWFSFLESHNk	Astrocytic phosphoprotein PEA-15 OS=Homo sapiens GN=PEA15 PE=1 SV=2 - [PEA15_HUMAN]	-6.61251	-6.46044	-7.01865	-2.06005	-2.68577	-2.6301	-3.23239	-6.04945	-6.2175	-4.40253	-3.25962	-1.61497	-4.61758	-5.69032	-6.10707	-3.55252	-4.51396	-2.98606	-6.20694	-5.9419	-5.63818	-3.3519	-3.0962	-6.25675	-5.47511	-4.63581	-2.79497	-2.60643	-5.69845	-2.72689	3.91527e-07	5.10755e-06
P12277	rGTGGVDTAAVGGVFDVSNADR	Creatine kinase B-type OS=Homo sapiens GN=CKB PE=1 SV=1 - [KCRB_HUMAN]	-1.95637	-2.75202	-1.18301	-0.958888	-0.472803	-0.320655	-0.5248	-2.24944	-1.78694	-0.78514	-0.609772	-0.189337	-2.68748	-1.61749	-1.33815	0.0469115	-1.20808	-0.839451	-2.03403	-1.59738	-3.00871	-0.498736	0.0199114	-1.41458	-1.89924	-2.79876	-0.428147	-0.353253	-0.749757	-1.49127	3.94901e-07	5.1379e-06
P00747	vILGAHQEVNLEPHVQEIEVSR	Plasminogen OS=Homo sapiens GN=PLG PE=1 SV=2 - [PLMN_HUMAN]	4.83089	5.08892	5.02783	6.7618	6.00014	5.85219	6.24834	4.29413	5.35402	5.10975	6.99926	6.86569	4.47566	5.38635	5.10911	6.23168	6.32543	6.03354	5.0986	5.07706	4.43548	6.54749	6.1548	5.35052	4.84811	4.76813	6.59099	5.76209	6.24194	-1.23665	4.03151e-07	5.23136e-06
Q08174-2	nTGLITVQGPVDREDLSTLR	Isoform 2 of Protocadherin-1 OS=Homo sapiens GN=PCDH1 - [PCDH1_HUMAN]	-2.61141	-1.83808	-2.31022	-3.07748	-2.84735	-3.72968	-3.45256	-1.73479	-1.83528	-3.43759	-3.99867	-3.38903	-1.2061	-2.98537	-2.38995	-3.47248	-3.7426	-2.61772	-1.66236	-2.33326	-2.11615	-3.43227	-3.41762	-2.59552	-1.20274	-1.44265	-3.84297	-3.25655	-4.0738	1.42521	4.08361e-07	5.28498e-06
Q9UDW1	aFDQGADAIYDHINEGk	Cytochrome b-c1 complex subunit 9 OS=Homo sapiens GN=UQCR10 PE=1 SV=3 - [QCR9_HUMAN]	-1.65754	-0.83069	-1.56342	-4.1693	-4.03316	-3.075	-3.71813	-3.5604	1.69039	-3.00878	-4.39149	-4.66726	-1.55361	-0.595406	-2.54355	-3.6617	-3.36528	-3.60958	-1.32778	-0.591084	-2.75284	-3.73831	-3.20097	-1.02737	-1.3803	-1.78845	-4.01256	-3.59976	-3.52068	2.51662	4.12477e-07	5.32421e-06
Q969P0	vVAGEVQVQR	Immunoglobulin superfamily member 8 OS=Homo sapiens GN=IGSF8 PE=1 SV=1 - [IGSF8_HUMAN]	-2.52397	-3.02585	-2.4119	0.207586	-0.180834	0.197236	-0.161522	-0.658133	-2.5168	-0.250533	-0.906985	-0.987558	-2.5468	-1.65115	-2.34872	0.264451	-1.2293	-0.226211	-2.6418	-3.81366	-2.9485	-0.927662	2.75541	-1.95833	-2.93982	-1.86269	-0.101449	-1.24589	0.370447	-2.38897	4.33245e-07	5.57761e-06
P68036	iEINFPAEYPFkPPk	Ubiquitin-conjugating enzyme E2 L3 OS=Homo sapiens GN=UBE2L3 PE=1 SV=1 - [UB2L3_HUMAN]	0.28768	-5.11076	-2.17729	-8.20056	-6.39205	-8.28703	-6.38279	-3.33328	-3.49797	-7.49079	-6.36342	-5.61734	-4.00474	-3.54229	-4.68377	-5.07484	-6.59035	-5.98403	-5.26366	-2.33574	-3.18349	-6.12446	-6.58988	-5.32815	-3.56401	-4.34357	-5.02329	-5.97824	-5.64276	2.85028	4.36977e-07	5.61092e-06
E9PDG8	aTNSSWVVVFk	Clathrin coat assembly protein AP180 OS=Homo sapiens GN=SNAP91 PE=1 SV=1 - [E9PDG8_HUMAN]	-3.6665	-3.52577	-4.07464	-5.10002	-4.54423	-3.96863	-5.1779	-2.78179	-3.42681	-4.88259	-5.11047	-5.56279	-1.45469	-3.80031	-3.24271	-5.5634	-5.76754	-5.05115	-3.30937	-2.75105	-3.34605	-5.06906	-5.22638	-4.03091	-2.71792	-1.48663	-5.27444	-5.24088	-6.12903	1.94539	4.60088e-07	5.89225e-06
Q13813-2;Q13813-3	sSEEIESAFR	Isoform 2 of Spectrin alpha chain, non-erythrocytic 1 OS=Homo sapiens GN=SPTAN1 - [SPTN1_HUMAN]|Isoform 3 of Spectrin alpha chain, non-erythrocytic 1 OS=Homo sapiens GN=SPTAN1 - [SPTN1_HUMAN]	0.359909	0.417869	0.402788	-1.14183	-0.728742	-0.805715	-0.746024	-0.364619	0.528121	-0.648498	-0.527491	-0.730684	-0.366178	1.08181	0.367031	-0.861465	-0.937335	-0.779585	0.260578	0.55928	0.143359	-0.956218	-0.756695	0.735493	-0.457088	-0.204047	-0.122108	-0.779858	-0.668113	1.02042	4.66608e-07	5.96019e-06
J3KQA0	hDIIGEFk	Synaptotagmin I, isoform CRA_b OS=Homo sapiens GN=SYT1 PE=1 SV=1 - [J3KQA0_HUMAN]	-4.90888	-4.51995	-4.93767	-4.16047	-2.53431	-3.98326	-3.43781	-4.62995	-5.45771	-3.48188	-3.96277	-2.60186	-5.3631	-5.37186	-4.20319	-3.21238	-2.94592	-3.94809	-4.88408	-5.07137	-4.92661	-3.56282	-3.16187	-4.48544	-4.95873	-5.0267	-2.77149	-4.58416	-3.21802	-1.53305	4.79046e-07	6.10318e-06
P00338	qVVESAYEVIk	L-lactate dehydrogenase A chain OS=Homo sapiens GN=LDHA PE=1 SV=2 - [LDHA_HUMAN]	-1.09642	-1.5352	-1.09921	-2.2915	-1.82776	-1.63242	-2.35454	-0.673421	-0.980285	-2.17313	-2.46978	-2.3796	0.279253	-0.992753	-1.5336	-2.36576	-2.65218	-2.21746	-1.05449	-0.379051	-0.553039	-2.78906	-2.35232	-1.35351	-0.451035	0.134672	-2.15326	-2.47068	-3.1887	1.44947	4.87317e-07	6.19246e-06
P45880-2	wcEYGLTFTEk	Isoform 2 of Voltage-dependent anion-selective channel protein 2 OS=Homo sapiens GN=VDAC2 - [VDAC2_HUMAN]	-3.71213	-3.76715	-1.96642	-0.824387	-0.72029	2.34384	0.428684	-3.48883	-3.65013	2.80751	2.8958	-3.90001	-3.34211	-2.8149	-3.5592	-0.795608	0.20566	1.65963	-3.00643	-2.77759	-3.95708	0.405167	0.260731	-3.18277	-3.70583	-3.42146	0.550741	-0.498478	1.61127	-3.81828	4.91313e-07	6.22711e-06
O96000	eVEQFTQVAk	NADH dehydrogenase [ubiquinone] 1 beta subcomplex subunit 10 OS=Homo sapiens GN=NDUFB10 PE=1 SV=3 - [NDUBA_HUMAN]	-3.01329	-3.27078	-3.32993	-1.81126	-2.59345	-2.22801	-2.17116	-2.43846	-3.11208	-2.65347	-2.02945	-2.76884	-3.46871	-2.86764	-3.27897	-2.23604	-2.16594	-2.22942	-3.17294	-3.55515	-3.46843	-2.0896	-1.78944	-3.32272	-4.09005	-3.03265	-2.06542	-2.27751	-1.45836	-1.06271	5.02632e-07	6.35415e-06
A0A087WTM7;P04114	sPAFTDLHLR	Apolipoprotein B-100 OS=Homo sapiens GN=APOB PE=1 SV=2 - [APOB_HUMAN]|Apolipoprotein B-100 OS=Homo sapiens GN=APOB PE=1 SV=1 - [A0A087WTM7_HUMAN]	3.66473	3.90609	3.86297	2.93254	3.1352	3.16794	3.0423	3.25855	3.86884	3.29304	3.08439	3.31712	3.67171	4.50541	3.96603	2.67583	2.85093	2.99955	3.88975	3.93753	3.66499	3.01268	3.12222	4.16389	3.63003	3.87478	3.29741	3.01876	2.68459	0.8165	5.05235e-07	6.37063e-06
A0A087WXS7	lIQELAk	ATPase ASNA1 OS=Homo sapiens GN=ASNA1 PE=1 SV=1 - [A0A087WXS7_HUMAN]	-1.21338	-1.94621	-1.70456	-4.19594	-4.15548	-3.75763	-3.81813	-2.55205	-1.74741	-4.05509	-3.43467	-3.34438	-1.07862	-1.99948	-2.17773	-3.39466	-5.01087	-3.31184	-1.77799	-1.90017	-2.60944	-4.17009	-2.69738	-3.28842	-0.800105	-0.958865	-3.27487	-3.79227	-4.85867	1.98065	5.14214e-07	6.46723e-06
P01024	aEDLVGk	Complement C3 OS=Homo sapiens GN=C3 PE=1 SV=2 - [CO3_HUMAN]	7.43118	7.65213	7.88356	8.3119	8.36477	8.41668	8.36399	7.57825	7.54935	8.2375	8.53635	8.5027	7.24733	7.88831	7.78937	8.56478	8.41584	8.15459	7.59336	7.69041	7.61193	8.37263	8.42791	8.35246	7.47132	7.4462	8.33315	8.07509	8.38201	-0.718023	5.17523e-07	6.4922e-06
P01024	gQGTLSVVTmYHAk	Complement C3 OS=Homo sapiens GN=C3 PE=1 SV=2 - [CO3_HUMAN]	5.25916	5.44252	5.65248	6.0339	6.10428	6.12703	6.13137	5.32631	5.49474	6.02155	6.26616	6.10217	4.95949	5.64004	5.58593	6.2811	6.10005	6.05275	5.41402	5.40389	5.24602	6.18185	6.24221	6.001	5.22932	5.06292	6.13845	5.94415	6.24353	-0.712483	5.19705e-07	6.49374e-06
Q9UI15	aAETYGVR	Transgelin-3 OS=Homo sapiens GN=TAGLN3 PE=1 SV=2 - [TAGL3_HUMAN]	-3.6551	-3.55927	-2.37552	-0.308247	-0.71003	-0.822373	-1.01191	-1.97727	-2.0047	-1.65027	-1.55148	-1.44854	-3.07408	-2.48865	-2.93931	-1.00625	-0.833838	-1.08841	-1.73885	-2.92757	-2.99652	-0.7346	-2.02108	-2.72505	-3.03859	-3.6753	-1.36017	0.0568928	-0.688314	-1.68387	5.20293e-07	6.49374e-06
P21281	hVLVILTDMSSYAEALR	V-type proton ATPase subunit B, brain isoform OS=Homo sapiens GN=ATP6V1B2 PE=1 SV=3 - [VATB2_HUMAN]	1.31643	3.46089	3.89569	1.41987	2.00305	1.6623	0.743981	5.04267	5.81917	0.646614	-1.47176	-0.120545	3.68219	3.83026	3.51119	0.406843	1.12777	1.19999	4.91134	3.50585	1.94933	0.800887	1.84685	5.45844	3.37083	4.03511	0.445689	0.213997	0.234176	3.15144	5.41622e-07	6.74279e-06
A0A087WTM7;P04114	nNALDFVTk	Apolipoprotein B-100 OS=Homo sapiens GN=APOB PE=1 SV=2 - [APOB_HUMAN]|Apolipoprotein B-100 OS=Homo sapiens GN=APOB PE=1 SV=1 - [A0A087WTM7_HUMAN]	7.49265	7.57536	7.59612	6.04468	6.24804	6.2601	6.23842	6.87962	7.62537	6.4768	6.37119	6.3634	6.78792	8.61035	8.00123	5.64295	5.94305	6.23144	7.48033	7.7823	7.36623	6.061	6.28868	8.24136	6.6552	6.91389	6.96665	6.34112	6.09873	1.28852	5.47076e-07	6.77829e-06
A0A087WTM7;P04114	lALWGEHTGQLYSk	Apolipoprotein B-100 OS=Homo sapiens GN=APOB PE=1 SV=2 - [APOB_HUMAN]|Apolipoprotein B-100 OS=Homo sapiens GN=APOB PE=1 SV=1 - [A0A087WTM7_HUMAN]	7.58241	7.70296	7.7466	5.87901	6.10081	5.87176	6.04032	6.24687	8.13077	6.53401	6.17074	6.21364	6.96807	8.85862	8.16377	5.20807	5.58622	6.09881	7.75494	8.20527	6.77016	5.80235	6.31051	8.0447	6.92392	7.12633	6.77818	6.03334	5.97708	1.58204	5.47238e-07	6.77829e-06
Q9HDC9-2	gLFEVNPWk	Isoform 2 of Adipocyte plasma membrane-associated protein OS=Homo sapiens GN=APMAP - [APMAP_HUMAN]	-3.47184	-3.79641	-3.35514	-1.85352	-1.8344	-2.16673	-2.14139	-3.32823	-3.3025	-2.32846	-1.77897	-2.38857	-3.62772	-1.94164	-3.38858	-2.85295	-2.58005	-2.08709	-3.2364	-3.91912	-2.99164	-2.14967	-2.03981	-3.06921	-3.77105	-3.71859	-1.52233	-2.4737	-1.92315	-1.19093	5.54365e-07	6.84927e-06
P35858	sFEGLGQLEVLTLDHNQLQEVk	Insulin-like growth factor-binding protein complex acid labile subunit OS=Homo sapiens GN=IGFALS PE=1 SV=1 - [ALS_HUMAN]	7.06464	7.1201	6.97154	6.30249	6.00969	5.34716	5.67723	7.98003	8.80912	4.80918	4.73323	5.22275	6.77072	7.64809	7.01788	5.82909	5.54252	6.0073	7.22375	7.18795	6.9015	5.40942	6.41575	7.98612	6.37038	6.6065	6.03597	5.68494	6.1317	1.6451	5.57752e-07	6.87098e-06
O94811	rLSLESEGAGEGAAASPELSALEEAFRR	Tubulin polymerization-promoting protein OS=Homo sapiens GN=TPPP PE=1 SV=1 - [TPPP_HUMAN]	-3.33037	-2.95037	-2.82847	-2.01931	-1.08687	-1.73068	-1.56565	-3.23498	-2.35375	-1.57521	-2.93309	-0.766007	-3.52648	-2.71882	-3.70274	-1.38541	-0.610193	-2.00243	-2.59585	-2.87473	-3.63017	-1.73881	-1.54088	-2.87949	-3.63633	-2.9001	-1.10949	-1.65721	-1.76346	-1.44601	5.58924e-07	6.87098e-06
P78559	eTSLDVSSk	Microtubule-associated protein 1A OS=Homo sapiens GN=MAP1A PE=1 SV=6 - [MAP1A_HUMAN]	-4.09871	-4.41294	-5.07496	-5.74242	-5.10324	-6.73832	-6.32507	-3.96062	-3.87986	-6.48306	-6.24907	-6.53287	-2.25341	-4.65784	-4.55536	-6.5798	-7.54025	-5.58392	-4.25005	-4.25693	-4.16168	-5.89757	-6.27929	-5.65832	-3.0373	-2.65377	-6.92251	-6.45352	-6.44517	2.17409	5.82534e-07	7.14332e-06
P0C0L4;P0C0L5	nPSRnNVPcSPk	Complement C4-B OS=Homo sapiens GN=C4B PE=1 SV=2 - [CO4B_HUMAN]|Complement C4-A OS=Homo sapiens GN=C4A PE=1 SV=2 - [CO4A_HUMAN]	2.92729	4.13841	3.59387	4.45382	4.4084	4.20206	4.65036	2.40003	2.6747	5.09536	5.20871	5.08746	2.57401	3.48319	3.78695	5.38796	4.32878	4.16297	3.84477	2.95007	3.3333	3.91151	5.03383	3.68427	3.31622	2.89911	4.40317	4.2721	5.14897	-1.45087	5.87201e-07	7.14742e-06
A0A087WZH7	aAEEPSkVEEk	Myristoylated alanine-rich C-kinase substrate OS=Homo sapiens GN=MARCKS PE=1 SV=1 - [A0A087WZH7_HUMAN]	-5.40803	-6.6394	-4.7675	-5.24857	-4.14008	-3.11548	-3.72967	-5.9175	-6.75268	-2.57613	-4.38288	-3.64653	-6.2134	-6.00557	-6.40407	-4.32691	-3.44554	-2.92358	-6.66437	-5.27291	-7.06977	-2.69436	-3.88798	-5.8876	-6.38137	-5.22272	-3.8024	-2.79188	-5.2331	-2.26492	5.87733e-07	7.14742e-06
P04004	dWHGVPGQVDAAmAGR	Vitronectin OS=Homo sapiens GN=VTN PE=1 SV=1 - [VTNC_HUMAN]	4.87215	5.11845	5.80005	5.98946	6.24177	6.16328	6.51964	4.88391	4.83396	6.41508	6.5625	6.61429	3.38758	5.65167	5.17171	6.72349	6.90759	6.34313	5.18336	4.66635	4.73952	6.65623	6.42008	6.05858	4.05672	3.83185	6.81393	6.46624	6.95784	-1.56672	5.88569e-07	7.14742e-06
A0A087WTM7;P04114	sHDELPR	Apolipoprotein B-100 OS=Homo sapiens GN=APOB PE=1 SV=2 - [APOB_HUMAN]|Apolipoprotein B-100 OS=Homo sapiens GN=APOB PE=1 SV=1 - [A0A087WTM7_HUMAN]	3.2077	2.76527	3.2506	1.29386	1.77284	1.66352	1.41365	4.79518	4.62351	0.369777	0.36791	0.559791	2.46709	3.54508	3.2231	1.46497	1.44625	1.80729	3.1813	2.97657	2.83494	1.64042	1.90691	4.09437	2.10597	2.25593	2.29921	1.57432	1.62398	1.93596	5.90637e-07	7.14742e-06
Q04917	yLAEVASGEkk	14-3-3 protein eta OS=Homo sapiens GN=YWHAH PE=1 SV=4 - [1433F_HUMAN]	-2.68838	-3.43727	-2.13887	-1.73993	-2.14553	-1.05621	-1.45082	-2.11712	-3.05516	-1.82909	-1.89782	-1.35577	-3.48631	-2.62014	-3.61836	-1.17221	-0.878815	-1.43036	-2.93122	-3.32342	-2.9681	-1.94346	-0.589175	-2.69907	-3.25826	-2.97572	-0.569426	-1.74277	-1.96094	-1.46201	5.91598e-07	7.14742e-06
P55084	aLAMGYkPk	Trifunctional enzyme subunit beta, mitochondrial OS=Homo sapiens GN=HADHB PE=1 SV=3 - [ECHB_HUMAN]	-3.53505	-2.61563	-2.89385	-2.56488	-2.11812	-1.76423	-1.74997	-5.0529	-4.22491	-0.888463	-1.08048	-0.831069	-3.88449	-2.97979	-2.74383	-1.61148	-2.25392	-2.01826	-2.94923	-3.66265	-3.68783	-2.03672	-1.40537	-3.28704	-2.75879	-3.51934	-1.64831	-1.89196	-2.38632	-1.66434	5.91611e-07	7.14742e-06
A0A087WUK0	vQTTPPPAVQGQk	AP2-associated protein kinase 1 OS=Homo sapiens GN=AAK1 PE=1 SV=1 - [A0A087WUK0_HUMAN]	-3.86343	-3.16368	-3.16807	-3.45491	-2.33003	-3.31028	-2.13834	-4.48647	-4.33867	-2.04556	-1.85588	-2.27202	-5.43809	-4.08959	-4.58934	-1.56851	-2.52361	-1.08124	-3.71014	-5.08791	-4.76075	-0.970842	-2.6224	-4.15549	-4.63129	-4.6021	-2.65189	-1.35979	-1.88983	-1.98564	5.99423e-07	7.224e-06
Q01518-2	kEPAVLELEGk	Isoform 2 of Adenylyl cyclase-associated protein 1 OS=Homo sapiens GN=CAP1 - [CAP1_HUMAN]	1.62497	-1.26931	-0.988237	-3.27061	-2.92162	-2.21281	-2.31058	-0.351988	0.454062	-3.11128	-2.91049	-2.41598	-0.898349	-0.0617554	-1.22178	-1.96738	-2.26946	-2.6189	-1.79262	-0.527797	-0.404192	-2.07965	-1.92279	-1.74184	-1.29893	-1.34964	-1.124	-1.52856	-1.99464	1.75691	6.02755e-07	7.24243e-06
P11137-3	iSDFGQMASGLNIDDRR	Isoform 3 of Microtubule-associated protein 2 OS=Homo sapiens GN=MAP2 - [MTAP2_HUMAN]	-2.4516	-2.83402	-2.15067	-1.92104	-2.00845	-1.69015	-1.67849	-2.62257	-3.07551	-1.5107	-1.7675	-1.40618	-3.26969	-2.12026	-2.43169	-1.80867	-1.67871	-1.74692	-2.55884	-2.60963	-2.65893	-1.9382	-1.61185	-2.41381	-3.18094	-3.05063	-1.21386	-1.32596	-1.87072	-0.983315	6.03905e-07	7.24243e-06
P02763	sDVVYTDWk	Alpha-1-acid glycoprotein 1 OS=Homo sapiens GN=ORM1 PE=1 SV=1 - [A1AG1_HUMAN]	6.15943	5.63388	6.77662	7.6851	7.30789	6.54426	7.25194	6.29516	5.55882	7.38345	7.23395	7.51866	5.70869	7.11543	5.89953	6.61838	7.61341	7.15173	6.21648	5.90202	5.85649	7.52334	7.35689	6.38385	5.63907	6.49411	7.04944	6.74758	7.79313	-1.15952	6.2115e-07	7.43108e-06
A0A087WV47;A0A087WXL8;A0A087WYC5;P01859;P01861	nQVSLTcLVk	Ig gamma-1 chain C region OS=Homo sapiens GN=IGHG1 PE=1 SV=1 - [A0A087WV47_HUMAN]|Ig gamma-1 chain C region OS=Homo sapiens GN=IGHG1 PE=1 SV=1 - [A0A087WYC5_HUMAN]|Ig gamma-1 chain C region OS=Homo sapiens GN=IGHG1 PE=1 SV=1 - [A0A087WYE1_HUMAN]|Ig gamma-1 chain C region OS=Homo sapiens GN=IGHG1 PE=1 SV=1 - [A0A087X079_HUMAN]|Ig gamma-2 chain C region OS=Homo sapiens GN=IGHG2 PE=1 SV=2 - [IGHG2_H…	1.27726	1.45168	2.28107	4.09059	3.19095	2.83338	3.4984	0.722768	1.30743	2.50724	3.96356	5.08068	1.00889	2.26519	1.7407	3.28087	3.9707	2.85858	2.69254	0.647976	1.27529	3.56696	3.44377	1.19429	2.62862	1.11174	4.04632	2.92301	3.22095	-1.83383	6.24578e-07	7.4539e-06
P08670	tYSLGSALRPSTSR	Vimentin OS=Homo sapiens GN=VIM PE=1 SV=4 - [VIME_HUMAN]	-1.39992	-1.39995	-0.607143	-0.294557	-0.50685	-0.320729	-0.276194	-1.59024	-1.07633	-0.449101	0.22907	-0.409025	-1.78496	-1.00426	-1.18763	-0.0600866	-0.289366	-0.202843	-1.13473	-0.957214	-1.40043	-0.279482	-0.481099	-0.614477	-1.21595	-1.89608	-0.297742	-0.332723	-0.172178	-0.931637	6.31745e-07	7.52114e-06
P17600	iHGEIDIk	Synapsin-1 OS=Homo sapiens GN=SYN1 PE=1 SV=3 - [SYN1_HUMAN]	-3.11896	-3.86585	-2.43223	-1.46545	-0.635248	-1.25703	-1.16348	-2.03762	-2.54512	-0.379832	-2.21893	-2.49849	-3.25503	-3.24461	-2.47016	-2.1844	-1.41045	-0.210127	-2.68877	-3.42505	-4.23028	-0.746411	-0.520768	-3.31634	-2.90074	-3.79608	-1.04132	-1.03201	-0.688282	-1.89508	6.34803e-07	7.53925e-06
P01024	iLLQGTPVAQMTEDAVDAER	Complement C3 OS=Homo sapiens GN=C3 PE=1 SV=2 - [CO3_HUMAN]	6.2588	6.4887	6.74407	7.19629	7.20446	7.16635	7.21465	6.34301	6.46085	7.0173	7.38321	7.38273	6.03488	6.61867	6.58653	7.37952	7.42414	7.01492	6.45184	6.4958	6.37886	7.29831	7.21921	7.14077	6.41168	6.18755	7.18184	6.84222	7.2946	-0.736758	6.36367e-07	7.53956e-06
A0A087WTM7;P04114	hINIDQFVR	Apolipoprotein B-100 OS=Homo sapiens GN=APOB PE=1 SV=2 - [APOB_HUMAN]|Apolipoprotein B-100 OS=Homo sapiens GN=APOB PE=1 SV=1 - [A0A087WTM7_HUMAN]	3.72002	3.75207	4.41478	2.31111	2.55365	2.35956	2.41496	3.21001	4.29664	2.8259	2.55218	2.27103	3.12926	5.28897	4.37154	1.55049	2.14894	2.62201	4.21055	4.55037	3.44551	2.09186	2.39795	4.76192	2.97577	3.24873	3.29545	2.42208	2.40725	1.563	6.48237e-07	7.66169e-06
P42167-3	gPPDFSSDEEREPTPVLGSGAAAAGR	Isoform Zeta of Lamina-associated polypeptide 2, isoforms beta/gamma OS=Homo sapiens GN=TMPO - [LAP2B_HUMAN]	-4.1065	-4.85759	-4.52959	1.38323	-0.297177	-4.29441	-1.26076	-3.9866	-3.81394	-3.54957	-0.985705	-0.0596475	-4.60537	-3.81392	-3.43166	-1.02432	-3.09456	-0.732219	-3.96924	-4.13366	-4.57376	-0.821016	-1.94361	-4.54523	-4.74115	-5.18398	-2.29214	0.017229	0.0432209	-3.04834	6.95007e-07	8.1848e-06
P19367-4	nILIDFTkk	Isoform 4 of Hexokinase-1 OS=Homo sapiens GN=HK1 - [HXK1_HUMAN]	-5.99629	-5.20665	-6.38008	-2.79647	-2.77049	-2.04618	-2.90955	-5.45534	-5.49656	-2.30266	-3.50136	-2.95107	-6.0281	-4.33567	-3.95074	-3.38605	-1.88394	-5.61167	-4.56903	-5.4661	-5.91173	-2.81994	-3.51981	-5.36328	-6.98212	-5.70676	-3.24261	-2.87213	-1.02926	-2.59867	6.95833e-07	8.1848e-06
Q13813-2;Q13813-3	kHEDFDk	Isoform 2 of Spectrin alpha chain, non-erythrocytic 1 OS=Homo sapiens GN=SPTAN1 - [SPTN1_HUMAN]|Isoform 3 of Spectrin alpha chain, non-erythrocytic 1 OS=Homo sapiens GN=SPTAN1 - [SPTN1_HUMAN]	-2.58482	-2.70383	-2.08566	-1.85115	-1.64218	-2.35508	-1.60448	-3.24939	-2.91795	-0.966798	-2.09069	-1.19481	-3.35698	-2.52504	-2.7877	-1.46387	-1.26032	-1.82881	-2.49501	-2.90172	-3.04845	-1.53534	-1.63774	-2.77558	-2.63553	-3.17574	-2.20522	-1.39145	-1.03921	-1.17466	6.99423e-07	8.20734e-06
P01024	nEQVEIR	Complement C3 OS=Homo sapiens GN=C3 PE=1 SV=2 - [CO3_HUMAN]	4.43686	4.56891	4.93317	5.30226	5.25391	5.35364	5.33078	4.55063	4.61149	5.06509	5.52938	5.47337	4.17547	4.82005	4.71989	5.61288	5.39573	5.12473	4.64251	4.72261	4.47429	5.33869	5.33987	5.22036	4.4318	4.35517	5.33499	5.13503	5.3714	-0.708386	7.16646e-07	8.38538e-06
P01024	lESEETmVLEAHDAQGDVPVTVTVHDFPGkk	Complement C3 OS=Homo sapiens GN=C3 PE=1 SV=2 - [CO3_HUMAN]	6.0429	6.30797	6.53357	7.03936	6.78375	7.25486	7.04797	6.23331	6.2612	6.85782	7.26543	7.07182	5.79906	6.44851	6.36589	7.20882	7.29622	6.84392	6.26321	6.28366	6.26883	7.03242	7.06633	6.98617	6.09074	5.9347	7.10143	6.82812	7.02127	-0.759369	7.18014e-07	8.38538e-06
A0A087WTM7;P04114	qAEAVLk	Apolipoprotein B-100 OS=Homo sapiens GN=APOB PE=1 SV=2 - [APOB_HUMAN]|Apolipoprotein B-100 OS=Homo sapiens GN=APOB PE=1 SV=1 - [A0A087WTM7_HUMAN]	7.23803	7.41503	7.42001	5.79858	6.23891	6.26579	6.16414	6.65155	7.49097	6.4412	6.25787	6.24012	6.60052	8.25103	7.61254	5.86544	5.93233	6.1145	7.23405	7.53171	7.3109	5.9462	6.18934	8.10597	6.6239	6.6388	6.76927	6.20225	6.03615	1.1553	7.22863e-07	8.40545e-06
A0A087WTM7;P04114	vNWEEEAASGLLTSLk	Apolipoprotein B-100 OS=Homo sapiens GN=APOB PE=1 SV=2 - [APOB_HUMAN]|Apolipoprotein B-100 OS=Homo sapiens GN=APOB PE=1 SV=1 - [A0A087WTM7_HUMAN]	7.46266	7.17233	7.63715	5.6596	6.23646	6.1714	5.81777	6.99757	7.97247	6.24261	6.13235	5.36584	7.14256	9.36095	8.04491	4.57832	4.98792	6.22494	7.58863	7.97076	7.62521	5.62608	5.71114	8.32119	6.64217	6.86405	6.98227	6.021	5.50892	1.83415	7.2316e-07	8.40545e-06
A0A0A0MRA8;Q9Y2J2	lmDGSEIFSLLESAR	Band 4.1-like protein 3 OS=Homo sapiens GN=EPB41L3 PE=1 SV=1 - [A0A0A0MRA8_HUMAN]|Band 4.1-like protein 3 OS=Homo sapiens GN=EPB41L3 PE=1 SV=2 - [E41L3_HUMAN]	2.80443	2.77193	2.50077	1.26697	1.8539	1.50261	1.66579	2.51276	2.6273	1.46479	1.59671	1.93131	2.0637	2.7123	3.06358	1.67733	1.84615	1.33755	2.40072	2.6485	2.59718	2.29607	1.09235	3.00214	2.19324	2.0499	1.6238	1.93985	1.89169	0.95872	7.3134e-07	8.43941e-06
O75061-4	iLEWIEGk	Isoform 4 of Putative tyrosine-protein phosphatase auxilin OS=Homo sapiens GN=DNAJC6 - [AUXI_HUMAN]	-5.76546	-5.94905	-4.6443	-3.90361	-2.15726	-3.53207	-3.00898	-4.3973	-4.5093	-4.13894	-2.14122	-5.12339	-6.28648	-6.03278	-6.84133	-2.41525	-2.79456	-1.58135	-5.19025	-5.47913	-5.72121	-2.42328	-4.12889	-5.32421	-6.34974	-6.49187	-2.16383	-3.82298	-1.79913	-2.54554	7.31841e-07	8.43941e-06
Q9Y6C9	sMVQFIGR	Mitochondrial carrier homolog 2 OS=Homo sapiens GN=MTCH2 PE=1 SV=1 - [MTCH2_HUMAN]	1.92362	1.41622	1.6598	0.322797	0.141509	0.740642	0.633697	1.05236	1.32719	0.780099	0.961662	0.648784	1.49158	1.60561	1.31051	0.7484	0.530736	0.517753	1.52201	1.32653	1.45249	0.616095	0.653778	0.800792	1.77178	1.42252	0.701091	0.880797	0.627606	0.833579	7.32805e-07	8.43941e-06
E7ERU0	eTEIPPkETEk	Dystonin OS=Homo sapiens GN=DST PE=1 SV=1 - [E7ERU0_HUMAN]	-3.77609	-3.75491	-2.59407	-1.50509	-2.24917	-2.89097	-1.81539	-4.34994	-3.97741	-1.87296	-1.38461	-1.41067	-5.15685	-3.52427	-3.27849	-1.419	-0.907191	-2.4845	-3.38252	-3.21334	-4.03931	-2.25169	-2.06803	-2.78336	-4.03105	-4.98423	-2.02824	-2.46797	-0.475446	-1.97773	7.32964e-07	8.43941e-06
P0C0L4;P0C0L5	vDFTLSSERDFALLSLQVPLkDAk	Complement C4-B OS=Homo sapiens GN=C4B PE=1 SV=2 - [CO4B_HUMAN]|Complement C4-A OS=Homo sapiens GN=C4A PE=1 SV=2 - [CO4A_HUMAN]	5.34853	7.01258	5.297	6.90216	7.00277	6.69693	6.97187	5.4809	6.08317	6.71946	7.13886	7.05612	5.23746	5.87199	6.1089	7.51161	6.97671	6.55329	6.23053	5.09713	5.86196	6.88885	7.20962	6.30928	5.44464	5.5562	6.83728	6.53141	7.58115	-1.15743	7.49418e-07	8.60865e-06
Q06033-2	eSPGNVQIVNGYFVHFFAPQGLPVVPk	Isoform 2 of Inter-alpha-trypsin inhibitor heavy chain H3 OS=Homo sapiens GN=ITIH3 - [ITIH3_HUMAN]	4.65563	4.94563	5.47756	6.66158	7.12185	7.0034	6.64401	5.01885	5.37682	6.84411	6.1986	7.11608	4.98024	6.26351	6.15341	6.21364	6.53289	5.72197	6.12188	4.66589	4.71053	6.91667	6.80668	5.48708	5.66218	4.83773	6.58405	6.56002	6.73459	-1.28936	7.5708e-07	8.67635e-06
P01024	vRVELLHNPAFcSLATTk	Complement C3 OS=Homo sapiens GN=C3 PE=1 SV=2 - [CO3_HUMAN]	6.18916	6.51692	6.29474	6.89101	7.0807	6.77881	6.98284	6.3107	6.14317	6.79181	6.9813	7.25677	5.8977	6.1845	6.46465	7.35563	7.06826	6.78062	6.14319	6.23949	6.36076	6.99924	7.02584	6.84038	6.08644	6.07472	6.87652	6.75811	7.11517	-0.728838	7.60877e-07	8.69392e-06
Q14204	sFEWLSQMR	Cytoplasmic dynein 1 heavy chain 1 OS=Homo sapiens GN=DYNC1H1 PE=1 SV=5 - [DYHC1_HUMAN]	-2.75187	-2.33692	-1.44244	-6.81184	-6.56273	-7.49405	-6.62431	-2.72053	-1.1041	-6.96347	-6.35468	-7.7481	-1.17729	-4.6773	-7.32753	-4.59781	-5.82356	-3.79637	-2.56631	-1.28573	-1.56261	-7.96626	-7.39464	-3.54044	-1.52442	-1.1082	-6.78216	-6.98593	-7.45871	4.10039	7.62158e-07	8.69392e-06
G3XAM2	tMGYQDFADVVcYTQk	Complement factor I OS=Homo sapiens GN=CFI PE=1 SV=1 - [G3XAM2_HUMAN]	4.21272	4.46182	4.93687	5.52255	5.3886	5.32552	5.33375	5.07319	4.48197	5.10328	5.28499	5.28903	4.32984	4.50292	4.63653	5.48668	5.54435	5.34775	4.72098	4.5967	4.49358	5.34095	5.36212	5.1989	4.44343	4.52911	5.21527	5.08867	5.37269	-0.73611	7.70148e-07	8.76468e-06
P04217	cLAPLEGAR	Alpha-1B-glycoprotein OS=Homo sapiens GN=A1BG PE=1 SV=4 - [A1BG_HUMAN]	5.73087	5.58146	5.97975	6.19519	6.23164	6.36078	6.40587	5.76742	5.64739	6.25652	6.39552	6.39214	5.13688	6.17887	5.69578	6.39501	6.30434	6.3688	5.90021	5.49074	5.31239	6.53657	6.43391	5.71481	5.08497	5.46816	6.64604	6.66394	6.50175	-0.739536	8.261e-07	9.37968e-06
P09104	iEEELGDEAR	Gamma-enolase OS=Homo sapiens GN=ENO2 PE=1 SV=3 - [ENOG_HUMAN]	-4.17161	-3.28801	-4.17442	-1.14949	-1.96873	-1.14886	-1.74636	-4.29423	-2.32805	-2.08662	-1.66544	-1.97277	-3.48374	-2.5598	-3.82717	-2.73244	-1.49983	-1.79814	-3.61352	-5.09408	-3.6977	-0.757866	-0.991579	-2.94717	-2.53392	-3.7427	-2.00541	-2.60623	-2.06569	-1.6243	8.4617e-07	9.58536e-06
P63104	yLAEVAAGDDkk	14-3-3 protein zeta/delta OS=Homo sapiens GN=YWHAZ PE=1 SV=1 - [1433Z_HUMAN]	-1.64755	-1.75523	-2.94163	-3.36929	-4.64947	-4.15314	-3.95824	-3.07717	-2.24729	-3.34734	-4.17111	-3.45953	-1.8958	-2.51167	-1.07165	-4.1519	-4.09011	-4.79518	-2.50604	-1.05582	-3.23328	-4.28286	-3.48007	-2.80605	-2.66941	-1.57545	-4.63983	-3.40045	-3.42511	1.65746	8.69654e-07	9.8287e-06
P11142	mVNHFIAEFk	Heat shock cognate 71 kDa protein OS=Homo sapiens GN=HSPA8 PE=1 SV=1 - [HSP7C_HUMAN]	-4.51965	-3.93497	-4.72211	-2.49969	-2.87419	-3.71701	-2.85074	-5.1982	-5.53137	-2.47583	-2.19192	-2.29849	-4.57813	-4.71508	-3.51492	-2.99458	-3.77696	-2.68795	-4.62582	-4.48562	-4.71182	-2.03142	-3.56221	-4.56361	-4.52515	-4.3788	-4.25216	-1.8484	-2.69949	-1.75629	8.82295e-07	9.94864e-06
P51572	lDVGNAEVkLEEENR	B-cell receptor-associated protein 31 OS=Homo sapiens GN=BCAP31 PE=1 SV=3 - [BAP31_HUMAN]	-3.5218	-2.98529	-3.58311	-4.4002	-4.36651	-4.36501	-4.87649	-3.26671	-2.58147	-4.52082	-4.48138	-5.5074	-1.32054	-3.68086	-3.19719	-4.50895	-6.16568	-4.34871	-2.45337	-2.22226	-2.91458	-5.78745	-4.96777	-4.16088	-2.16561	-2.04438	-5.16506	-4.40113	-5.28486	1.88362	8.97421e-07	1.0096e-05
G3V4W0	kSDVEAIFSk	Heterogeneous nuclear ribonucleoproteins C1/C2 (Fragment) OS=Homo sapiens GN=HNRNPC PE=1 SV=1 - [G3V4W0_HUMAN]	-4.23625	-4.21077	-4.33398	-2.88876	-2.97534	-4.07021	-3.08144	-4.01607	-3.79688	-3.84634	-3.37494	-3.19076	-5.34217	-4.38547	-4.11313	-2.73956	-3.22322	-2.91176	-4.08941	-4.48965	-4.8697	-3.22661	-2.95851	-4.2935	-5.34971	-5.33797	-2.70593	-2.87518	-2.15303	-1.35448	9.16822e-07	1.02906e-05
P29401	sGkPAELLk	Transketolase OS=Homo sapiens GN=TKT PE=1 SV=3 - [TKT_HUMAN]	-3.19363	-2.01677	-3.55581	-1.51907	-1.75761	-2.22401	-1.7568	-2.41406	-2.81881	-2.48837	-1.75412	-1.7927	-3.29998	-3.29272	-3.05962	-1.72851	-1.79875	-1.08731	-3.18184	-3.82004	-2.62572	-1.28885	-1.59365	-2.31988	-3.45058	-2.93421	-1.75918	-1.87987	-1.92317	-1.17561	9.54549e-07	1.06896e-05
B4DJV2	vVPGYGHAVLR	Citrate synthase OS=Homo sapiens GN=CS PE=1 SV=1 - [B4DJV2_HUMAN]	-1.14887	-0.38051	-1.73593	0.940291	0.482334	1.0183	1.20004	-1.56156	-1.58093	1.32672	2.58133	-0.1151	-2.32663	-0.207126	-0.403656	0.228532	0.664667	1.21983	-1.82358	-2.96396	-2.7662	2.44688	3.08245	-0.600243	-2.26099	-0.887435	1.05776	-0.810594	2.67712	-2.6474	9.59042e-07	1.07155e-05
Q9H313-5	tELTTLEEVLEPR	Isoform 5 of Protein tweety homolog 1 OS=Homo sapiens GN=TTYH1 - [TTYH1_HUMAN]	0.852552	1.14773	1.47142	0.598406	-0.276104	-0.788977	-0.133115	1.51346	1.17596	-0.643889	-0.77273	0.597431	0.666211	1.20148	1.29283	-0.328236	0.324456	-0.151709	2.0601	1.28503	0.819305	-0.710453	-0.315838	0.960305	0.526253	0.914436	0.418597	0.374641	-0.189204	1.30527	9.64335e-07	1.07501e-05
P02675	nYcGLPGEYWLGnDk	Fibrinogen beta chain OS=Homo sapiens GN=FGB PE=1 SV=2 - [FIBB_HUMAN]	6.95295	7.35487	7.45407	7.94409	7.7014	8.01606	7.99607	7.06398	7.04308	7.64208	8.18283	8.3464	6.63529	7.31022	7.33031	8.36837	8.1064	7.67284	7.63616	6.95634	7.13826	7.73036	7.96624	7.35589	7.03996	6.75964	8.29547	8.02349	7.949	-0.817551	9.70641e-07	1.07959e-05
Q14624;Q14624-3	aISGGSIqIENGYFVHYFAPEGLTTmPk	Inter-alpha-trypsin inhibitor heavy chain H4 OS=Homo sapiens GN=ITIH4 PE=1 SV=4 - [ITIH4_HUMAN]|Isoform 3 of Inter-alpha-trypsin inhibitor heavy chain H4 OS=Homo sapiens GN=ITIH4 - [ITIH4_HUMAN]	4.97439	4.94902	5.39646	5.57586	5.50781	5.45861	5.86319	4.12146	4.41075	6.06661	6.15235	6.35346	4.21528	5.17591	5.00143	5.82977	6.01213	5.62763	5.34135	4.62003	4.62593	5.63662	5.77503	4.49908	4.9212	4.35307	6.20709	5.86864	6.01306	-1.06731	9.76217e-07	1.08334e-05
P02671	gDSTFESk	Fibrinogen alpha chain OS=Homo sapiens GN=FGA PE=1 SV=2 - [FIBA_HUMAN]	6.67008	7.06014	7.19002	7.68722	7.58203	7.89778	7.76129	6.62204	7.06867	7.50562	7.94405	8.01243	6.48334	7.37242	7.08889	7.78305	7.85854	7.50103	7.46509	6.75552	6.80349	7.70814	7.59373	7.11934	6.8622	6.52124	8.12244	7.82811	7.63394	-0.762549	1.00354e-06	1.11114e-05
P06733	iGAEVYHNLk	Alpha-enolase OS=Homo sapiens GN=ENO1 PE=1 SV=2 - [ENOA_HUMAN]	-3.42655	-3.2919	-2.89056	-2.47734	-2.93842	-2.55986	-2.49344	-3.43113	-3.49204	-2.74563	-2.23174	-2.31599	-3.96216	-2.97739	-3.10443	-2.41604	-2.4545	-2.67011	-2.91843	-3.39348	-3.7251	-2.59276	-2.46142	-3.16529	-3.74664	-3.6284	-2.23542	-2.3811	-2.42779	-0.839497	1.01496e-06	1.12125e-05
P0C0L4;P0C0L5	gPEVQLVAHSPWLk	Complement C4-B OS=Homo sapiens GN=C4B PE=1 SV=2 - [CO4B_HUMAN]|Complement C4-A OS=Homo sapiens GN=C4A PE=1 SV=2 - [CO4A_HUMAN]	-0.894156	0.259724	-0.474078	0.405967	0.736487	0.312502	0.619266	-0.658199	-0.192035	0.427255	0.754859	0.51835	-1.16454	-0.41218	-0.0986398	1.22013	0.125169	0.676513	0.0353881	-0.868219	-0.674358	0.313481	0.920887	0.00817397	-0.840048	-1.07981	0.729501	0.558929	0.9697	-1.10242	1.02497e-06	1.1284e-05
P21281	tScEFTGDILR	V-type proton ATPase subunit B, brain isoform OS=Homo sapiens GN=ATP6V1B2 PE=1 SV=3 - [VATB2_HUMAN]	-1.53737	-1.94139	-1.68798	-3.20533	-3.51726	-3.10729	-3.08554	-2.21618	-1.5699	-3.20217	-3.15305	-2.94199	-2.74148	-1.1221	-1.3786	-3.40552	-3.13429	-3.21464	-1.96732	-1.25743	-2.42077	-3.35229	-2.91327	-1.40715	-3.02956	-2.5094	-2.26241	-2.70984	-3.07825	1.21556	1.02703e-06	1.1284e-05
P01024	eDIPPADLSDQVPDTESETR	Complement C3 OS=Homo sapiens GN=C3 PE=1 SV=2 - [CO3_HUMAN]	6.28784	6.33576	6.68203	7.14609	7.38728	7.27767	7.242	6.57141	6.54545	6.94641	7.55553	7.03431	6.02029	6.75683	6.6643	7.23973	7.08222	7.3533	6.46164	6.63646	6.3853	7.28361	7.10765	7.08444	6.01731	6.04068	7.59419	7.07733	7.30273	-0.774006	1.02833e-06	1.1284e-05
Q9P2R7-2	iNFDSNSAYR	Isoform 2 of Succinyl-CoA ligase [ADP-forming] subunit beta, mitochondrial OS=Homo sapiens GN=SUCLA2 - [SUCB1_HUMAN]	-3.87016	-3.72714	-3.54925	-2.83861	-3.59941	-2.62598	-2.8036	-3.51529	-3.55124	-2.79943	-2.73864	-3.67269	-4.44635	-3.97982	-3.88325	-2.72612	-2.61446	-2.56055	-3.7101	-4.13975	-4.34883	-2.67158	-2.53669	-3.7064	-4.30427	-4.3337	-2.98223	-2.52879	-2.35516	-1.06265	1.03398e-06	1.13207e-05
P53396-2	tILSLMTR	Isoform 2 of ATP-citrate synthase OS=Homo sapiens GN=ACLY - [ACLY_HUMAN]	-1.16912	-1.6351	0.0365141	0.945606	0.62984	0.612922	0.57553	-0.628086	-0.83601	0.439714	0.331301	0.882388	-1.33132	0.512198	-0.70824	0.64284	0.279538	0.0256462	-0.604781	-1.0363	-1.66931	0.975166	1.18036	0.0306526	-1.05592	-0.666161	-0.125676	0.456608	0.781164	-1.35065	1.0562e-06	1.15383e-05
P30084	nNTVGLIQLNRPk	Enoyl-CoA hydratase, mitochondrial OS=Homo sapiens GN=ECHS1 PE=1 SV=4 - [ECHM_HUMAN]	-1.33448	-0.889605	0.373146	1.05876	0.219557	1.28976	0.934336	-0.513054	-1.30387	1.12114	0.840048	1.26817	-1.47997	-1.4438	-0.174461	1.36518	2.17715	0.27304	-0.578786	-0.0487886	-1.31554	0.812042	0.913881	0.612082	-0.581186	-1.05571	0.314552	0.52104	0.906374	-1.6741	1.06629e-06	1.16226e-05
P04075	iGEHTPSALAImENANVLAR	Fructose-bisphosphate aldolase A OS=Homo sapiens GN=ALDOA PE=1 SV=2 - [ALDOA_HUMAN]	-2.84979	-1.83817	-1.91128	-2.77576	-3.20372	-2.28276	-3.02769	-1.98105	-2.0897	-3.26943	-3.10773	-2.48744	-2.15265	-0.862022	-2.20135	-3.00149	-3.31975	-3.32422	-1.2866	-3.01783	-1.5569	-3.13804	-2.83442	-1.41551	-1.93163	-1.87146	-2.95373	-2.67283	-4.01634	1.17031	1.0986e-06	1.19465e-05
G3V2V8	sGIncPIqk	Epididymal secretory protein E1 (Fragment) OS=Homo sapiens GN=NPC2 PE=1 SV=1 - [G3V2V8_HUMAN]	6.18217	6.96193	6.94771	9.1402	8.60117	8.42249	8.24968	7.20414	7.42337	8.06351	8.05863	8.33713	7.26447	7.55746	6.87309	7.94404	8.30807	8.30854	7.31849	6.84338	7.52971	8.16668	8.14773	7.9104	7.27749	7.07052	7.93393	8.13278	7.93054	-1.07956	1.10088e-06	1.19465e-05
O43813	sLAEGYFDAAGR	LanC-like protein 1 OS=Homo sapiens GN=LANCL1 PE=1 SV=1 - [LANC1_HUMAN]	-4.32193	-3.10195	-3.55851	-2.39882	-2.68192	-2.2831	-2.44272	-3.96493	-4.08828	-2.91283	-2.24623	-1.46126	-4.24948	-3.50575	-3.30726	-2.06108	-2.54139	-2.68126	-3.24073	-4.0475	-3.52545	-2.81196	-2.27787	-2.87864	-3.74333	-3.88397	-2.02888	-2.46616	-3.34524	-1.20532	1.1102e-06	1.20211e-05
Q00610-2	lAELEEFInGPNNAHIQQVGDR	Isoform 2 of Clathrin heavy chain 1 OS=Homo sapiens GN=CLTC - [CLH1_HUMAN]	0.40103	0.851454	1.00275	-3.4753	-3.13133	-3.56528	-2.42329	-1.0197	-0.0863421	-1.57031	-2.53099	-2.49374	-1.31322	-0.207983	-0.788976	-1.32058	-1.56132	-2.72461	1.05297	-0.0891474	-0.271069	-2.95799	-3.22816	-1.00321	-0.612651	-0.93439	-2.79226	-1.66464	-0.909531	2.29537	1.14876e-06	1.24101e-05
Q8NFX7	kPEFINcQSk	Syntaxin-binding protein 6 OS=Homo sapiens GN=STXBP6 PE=1 SV=2 - [STXB6_HUMAN]	-4.25794	-2.63158	-3.61029	-2.67965	-2.59451	-1.48097	-2.30603	-3.81779	-3.77089	-2.43399	-2.05031	-1.73634	-3.75525	-3.38445	-3.33418	-2.16329	-1.63264	-2.98514	-3.06167	-3.4817	-3.72249	-2.2877	-2.39534	-2.7076	-3.91254	-2.79022	-1.96553	-2.85736	-3.02168	-1.12026	1.1512e-06	1.24101e-05
P01024	tELRPGETLNVNFLLR	Complement C3 OS=Homo sapiens GN=C3 PE=1 SV=2 - [CO3_HUMAN]	3.48854	3.76385	3.91757	4.32652	4.40836	4.35693	4.45825	3.45712	3.64143	4.24264	4.63398	4.6576	3.04857	3.79109	3.74365	4.72477	4.65807	4.29562	3.49163	3.68983	3.56121	4.50863	4.55221	4.48728	3.44313	3.28115	4.48871	4.03864	4.52286	-0.821746	1.15641e-06	1.2439e-05
P07237	ykPESEELTAER	Protein disulfide-isomerase OS=Homo sapiens GN=P4HB PE=1 SV=3 - [PDIA1_HUMAN]	-1.61118	-1.17008	-1.61535	-2.73255	-2.24739	-2.92387	-2.53982	-2.20445	-0.903548	-2.85142	-2.7995	-1.9812	-1.95061	-1.50027	-1.49065	-2.24806	-2.26134	-2.84951	-1.16581	-1.48545	-1.4492	-2.3029	-3.35724	-1.5137	-1.44137	-2.34288	-2.56417	-2.03362	-2.4047	1.08594	1.17027e-06	1.25605e-05
P02768	lcTVATLR	Serum albumin OS=Homo sapiens GN=ALB PE=1 SV=2 - [ALBU_HUMAN]	0.598902	0.942118	1.11123	0.252667	-0.0796704	-0.126998	-0.128131	1.49609	0.40875	-0.299971	-0.172669	0.238498	0.805225	0.897905	1.11964	0.316348	-0.289588	-0.15129	0.608733	1.22108	1.2614	-0.50353	0.238695	2.09732	0.580539	1.23671	-0.406169	-0.337423	-0.472735	1.05015	1.18035e-06	1.26411e-05
O00139-2	fSLIDLAGNER	Isoform 2 of Kinesin-like protein KIF2A OS=Homo sapiens GN=KIF2A - [KIF2A_HUMAN]	-3.3051	-3.40546	-3.44825	-5.378	-4.31819	-4.78433	-5.37521	-3.56498	-2.99497	-4.31412	-5.47041	-5.45697	-1.54074	-2.90905	-2.43389	-6.55928	-4.86249	-6.33389	-2.11599	-3.15789	-2.38721	-3.87759	-7.72545	-4.38976	-1.15213	-2.92518	-6.74708	-4.49953	-4.92566	2.60459	1.19582e-06	1.27788e-05
P02751-14	tYHVGEQWQk	Isoform 14 of Fibronectin OS=Homo sapiens GN=FN1 - [FINC_HUMAN]	3.3787	4.48444	5.06362	6.18372	5.82043	6.47903	6.2639	3.2899	3.99643	6.43392	6.66219	6.82143	2.97092	5.20212	5.23104	6.60233	5.47452	5.92901	5.48715	4.526	3.67302	5.12992	6.32995	4.98755	3.52794	3.06629	6.96961	7.03242	5.82614	-2.04529	1.20464e-06	1.28451e-05
P11142;P54652	fEELNADLFR	Heat shock cognate 71 kDa protein OS=Homo sapiens GN=HSPA8 PE=1 SV=1 - [HSP7C_HUMAN]|Heat shock-related 70 kDa protein 2 OS=Homo sapiens GN=HSPA2 PE=1 SV=1 - [HSP72_HUMAN]	-3.29702	-3.58782	-3.6705	-2.47476	-2.53883	-2.71634	-2.33615	-4.35208	-2.9014	-3.03436	-2.39178	-1.84671	-4.65055	-3.04828	-3.42003	-2.08026	-2.42087	-2.66528	-4.1797	-3.66894	-4.27481	-1.60678	-2.2189	-2.9085	-4.13759	-4.52796	-2.48459	-2.11037	-2.11626	-1.3002	1.2226e-06	1.30083e-05
P0C0L4	lQETSNWLLSQQQADGSFQDPcPVLDR	Complement C4-A OS=Homo sapiens GN=C4A PE=1 SV=2 - [CO4A_HUMAN]	4.89051	5.23634	4.81415	3.95267	3.79932	3.88521	3.85436	3.88791	5.61511	3.96896	4.14608	3.9551	5.05847	5.92819	4.52273	3.58464	3.09159	4.39257	4.91555	4.62305	5.26072	3.70347	4.22103	5.15559	5.34967	4.81246	4.06208	4.0138	3.18459	1.21915	1.2326e-06	1.30864e-05
P60174-1	vAHALAEGLGVIAcIGEk	Isoform 2 of Triosephosphate isomerase OS=Homo sapiens GN=TPI1 - [TPIS_HUMAN]	-1.49555	-2.03373	-0.714181	-3.93402	-6.86248	-8.23171	-5.52429	-1.00732	-3.20289	-6.51293	-5.67648	-4.63911	-3.30056	-1.61169	-4.06406	-6.96872	-4.70958	-2.61706	-2.17321	-1.91047	-1.74626	-4.99498	-6.92247	-1.96242	-4.60147	-1.43729	-5.21079	-3.45043	-6.60927	3.45087	1.24047e-06	1.31415e-05
P01024	yFkPGMPFDLmVFVTNPDGSPAYR	Complement C3 OS=Homo sapiens GN=C3 PE=1 SV=2 - [CO3_HUMAN]	6.25639	6.42616	6.69782	7.03403	7.28636	7.17721	7.15209	6.48847	6.49194	7.03303	7.14585	7.24479	6.06481	6.62001	6.64377	7.16072	7.29469	7.09396	6.51046	6.59223	6.40869	7.0911	7.12338	7.06391	6.24258	6.12724	7.44159	6.9102	7.09243	-0.674933	1.24811e-06	1.31939e-05
P02671	dSHSLTTNImEILR	Fibrinogen alpha chain OS=Homo sapiens GN=FGA PE=1 SV=2 - [FIBA_HUMAN]	3.00882	3.42654	3.96813	4.54008	4.32538	4.58731	4.90274	3.02161	2.83576	4.5182	5.15421	5.27714	1.29968	4.21022	3.70001	4.82473	5.23469	4.58693	3.59781	2.52203	2.83687	5.17754	4.81928	4.29107	2.06635	1.90596	5.45316	4.98015	5.15958	-1.73139	1.27098e-06	1.33936e-05
P02671	hRHPDEAAFFDTASTGk	Fibrinogen alpha chain OS=Homo sapiens GN=FGA PE=1 SV=2 - [FIBA_HUMAN]	6.62881	7.02069	7.12035	7.52331	7.27471	7.70722	7.70935	6.42776	6.77667	7.4508	7.83845	8.06573	5.95532	7.14707	6.87237	8.01001	7.92158	7.36874	7.13915	6.42335	6.71252	7.59492	7.6958	7.13946	6.55955	6.09652	7.96769	7.81619	7.69568	-0.919946	1.27362e-06	1.33936e-05
P04350;P07437;P68371;Q13885;Q9BVA1	lTTPTYGDLNHLVSATmSGVTTcLR	Tubulin beta-4A chain OS=Homo sapiens GN=TUBB4A PE=1 SV=2 - [TBB4A_HUMAN]|Tubulin beta-4B chain OS=Homo sapiens GN=TUBB4B PE=1 SV=1 - [TBB4B_HUMAN]|Tubulin beta chain OS=Homo sapiens GN=TUBB PE=1 SV=2 - [TBB5_HUMAN]|Tubulin beta-2A chain OS=Homo sapiens GN=TUBB2A PE=1 SV=1 - [TBB2A_HUMAN]|Tubulin beta-2B chain OS=Homo sapiens GN=TUBB2B PE=1 SV=1 - [TBB2B_HUMAN]	-0.820153	-2.85727	-1.08708	-3.78856	-4.0462	-5.90277	-4.57286	2.11981	-3.30169	-5.74764	-5.89149	-4.08653	-1.61176	-3.03124	-1.10346	-3.07129	-5.19902	-4.48524	-1.95294	-1.99278	-0.897595	-4.57672	-4.50913	-1.99305	-2.21091	-1.58258	-5.6801	-3.21847	-3.81691	2.79822	1.27519e-06	1.33936e-05
P07339	vSTLPAITLk	Cathepsin D OS=Homo sapiens GN=CTSD PE=1 SV=1 - [CATD_HUMAN]	-2.27079	-2.51667	-1.5761	-3.38549	-3.17928	-3.36113	-3.26201	-2.21374	-2.72369	-3.11697	-3.45109	-2.61618	-2.79122	-1.42087	-2.00023	-3.75192	-3.04107	-3.28416	-2.36307	-2.20977	-2.19797	-3.06842	-3.18824	-1.24617	-2.47802	-2.34108	-2.98725	-3.45038	-3.78657	1.09956	1.30501e-06	1.36775e-05
P31930	nALVSHLDGTTPVcEDIGR	Cytochrome b-c1 complex subunit 1, mitochondrial OS=Homo sapiens GN=UQCRC1 PE=1 SV=3 - [QCR1_HUMAN]	-1.34821	-0.948487	-0.723397	0.623463	-0.253192	1.73374	1.11826	-0.784321	-1.28595	2.18409	2.42557	-2.03185	-1.78491	-2.52647	-1.37597	1.4213	1.26936	2.0806	-1.21983	-1.43845	-1.27792	0.685811	1.21604	-1.34155	-1.42041	-2.45489	0.676656	0.933535	2.69056	-2.56736	1.3206e-06	1.38114e-05
P60953	yVEcSALTQk	Cell division control protein 42 homolog OS=Homo sapiens GN=CDC42 PE=1 SV=2 - [CDC42_HUMAN]	-4.07847	-3.44303	-4.14354	-5.38201	-3.82714	-5.82373	-5.47715	-4.06089	-3.29736	-5.12246	-6.35233	-4.44272	-2.30069	-3.8581	-4.39983	-5.28073	-5.43413	-5.42444	-3.20949	-2.95764	-2.46009	-6.28386	-6.3097	-4.09998	-2.79114	-2.80998	-5.31668	-5.46244	-6.2177	1.96705	1.32793e-06	1.38585e-05
Q10567-3	dcPLNAEAASSk	Isoform C of AP-1 complex subunit beta-1 OS=Homo sapiens GN=AP1B1 - [AP1B1_HUMAN]	-1.83869	-2.1597	-1.15612	0.0634803	-0.292869	0.433811	-0.230263	-1.73978	-1.04696	-0.0563113	0.171734	-0.859005	-1.48767	-0.925323	-1.64534	-0.532522	0.115118	-0.474349	-1.35934	-0.893994	-1.05664	-0.509913	-0.899942	-0.993368	-1.38003	-2.19377	-0.11605	-0.245358	-0.0215091	-1.18723	1.33362e-06	1.38883e-05
I6L894;Q01484	vGLQAQPMHSELVk	Ankyrin-2 OS=Homo sapiens GN=ANK2 PE=1 SV=1 - [I6L894_HUMAN]|Ankyrin-2 OS=Homo sapiens GN=ANK2 PE=1 SV=4 - [ANK2_HUMAN]	-3.8318	-3.8306	-4.04826	-6.01589	-3.64813	-5.03129	-5.36417	-4.02971	-3.11278	-4.8621	-5.71972	-5.24384	-2.19448	-3.66377	-3.87547	-5.57054	-5.83805	-5.26364	-3.41732	-3.71324	-3.19304	-5.57964	-5.13856	-4.30769	-1.95179	-2.95957	-4.79265	-6.47637	-5.91789	1.85959	1.36149e-06	1.41485e-05
P01861	tTPPVLDSDGSFFLYSR	Ig gamma-4 chain C region OS=Homo sapiens GN=IGHG4 PE=1 SV=1 - [IGHG4_HUMAN]	-0.764126	2.58239	0.720819	2.86282	3.85786	3.66091	3.67771	-0.587889	0.621968	1.76261	5.07264	5.42216	0.234668	1.02773	0.679105	4.80789	3.95319	2.21809	3.60504	-1.28508	-0.729904	4.77355	2.87937	-0.558837	1.40878	1.85394	4.18166	2.62547	3.40966	-2.81082	1.36784e-06	1.41845e-05
P00748	rLTLQGIISWGSGcGDR	Coagulation factor XII OS=Homo sapiens GN=F12 PE=1 SV=3 - [FA12_HUMAN]	4.17916	4.58866	4.66783	1.75322	2.96937	3.31005	3.00272	4.20691	4.03131	3.09137	3.33438	2.65094	3.29963	4.16038	4.44665	3.24267	3.33494	2.98401	4.15468	4.14952	3.87796	3.44574	2.83767	4.98005	3.66143	3.74315	3.48058	2.53722	3.06586	1.1976	1.37292e-06	1.42071e-05
P0C0L4;P0C0L5	eGAIHREELVYELNPLDHR	Complement C4-B OS=Homo sapiens GN=C4B PE=1 SV=2 - [CO4B_HUMAN]|Complement C4-A OS=Homo sapiens GN=C4A PE=1 SV=2 - [CO4A_HUMAN]	3.18437	4.64193	3.56592	4.60907	4.86443	4.75382	4.80703	3.52804	4.02461	4.5077	4.99876	4.8276	3.07456	3.91522	4.10427	5.43051	4.60594	4.48904	4.31395	3.36383	3.58043	4.48584	5.06846	4.35839	3.21506	3.38885	5.00203	4.49754	5.15766	-1.05507	1.38965e-06	1.435e-05
P04406	vIISAPSADAPMFVMGVnHEk	Glyceraldehyde-3-phosphate dehydrogenase OS=Homo sapiens GN=GAPDH PE=1 SV=3 - [G3P_HUMAN]	-2.26832	-0.106498	-0.417046	-3.00518	-4.65145	-4.33852	-4.14269	-0.940839	-1.43825	-4.15726	-3.25939	-4.20496	0.620645	-3.92269	-1.40511	-3.82714	-4.47326	-1.77946	-1.29347	-1.03354	-1.55285	-3.68849	-3.07598	-0.204118	2.072	0.881672	-6.03538	-5.25338	-6.24781	3.25818	1.39704e-06	1.43959e-05
A0A087WXC5	cEVLQYSAR	NADH dehydrogenase [ubiquinone] 1 alpha subcomplex subunit 10, mitochondrial OS=Homo sapiens GN=NDUFA10 PE=1 SV=1 - [A0A087WXC5_HUMAN]	-1.50329	-1.63121	-0.115456	-3.4676	-3.42822	-2.74215	-3.47305	-1.62305	-1.89179	-1.35055	-1.72565	-5.47396	0.45813	-0.901455	-1.16945	-4.13895	-4.65979	-2.47642	-0.493699	0.188083	-1.02962	-3.92134	-4.15831	-1.75285	-0.147005	0.0916845	-4.48681	-3.39329	-3.19967	2.42943	1.4479e-06	1.48888e-05
Q13423	aQYPIADLVk	NAD(P) transhydrogenase, mitochondrial OS=Homo sapiens GN=NNT PE=1 SV=3 - [NNTM_HUMAN]	-5.07018	-4.9402	-3.74639	-3.94142	-3.62097	-3.8389	-3.47324	-4.67405	-5.01118	-3.58534	-3.47185	-3.50286	-6.11542	-4.13867	-4.62826	-3.28289	-3.60992	-3.3829	-4.25594	-5.16102	-5.87357	-3.4214	-2.97289	-4.2096	-5.64998	-5.3045	-3.13513	-3.69056	-3.16829	-1.40003	1.47812e-06	1.51677e-05
P0C0L4;P0C0L5	vVEEQESR	Complement C4-A OS=Homo sapiens GN=C4A PE=1 SV=2 - [CO4A_HUMAN]|Complement C4-B OS=Homo sapiens GN=C4B PE=1 SV=2 - [CO4B_HUMAN]	5.29359	6.42068	5.64675	6.6781	6.88704	6.57959	6.79521	5.4693	5.93611	6.5655	7.17089	6.65723	5.05114	6.00912	6.08533	7.39877	6.4037	6.5577	6.21905	5.38528	5.68325	6.39063	7.03234	6.26307	5.24918	5.18212	6.94303	6.48205	7.3863	-1.08954	1.48714e-06	1.52285e-05
P04181	iVFAAGNFWGR	Ornithine aminotransferase, mitochondrial OS=Homo sapiens GN=OAT PE=1 SV=1 - [OAT_HUMAN]	-0.81935	-0.799375	-0.639817	-2.18419	-2.24822	-0.994405	-1.83573	-1.5446	-0.334147	-1.14417	-2.37272	-1.56366	-0.585599	-0.522046	-0.860487	-2.42879	-1.00523	-2.2832	-0.622781	-0.75121	-0.966884	-1.24519	-2.26356	-0.876514	-0.0130765	-0.828969	-2.17628	-1.28889	-2.50164	1.23469	1.51624e-06	1.54657e-05
P01019	aLQDQLVLVAAk	Angiotensinogen OS=Homo sapiens GN=AGT PE=1 SV=1 - [ANGT_HUMAN]	6.80696	6.2526	7.04239	5.89486	5.78505	5.85387	5.89521	6.78763	6.62245	6.02976	5.78257	5.76328	6.44348	7.14579	6.29068	6.02996	5.71606	6.00976	6.62533	6.90643	6.72821	5.38788	6.09267	6.72436	6.15773	6.56644	6.13358	6.09969	5.95393	0.724082	1.51661e-06	1.54657e-05
A0A087WTM7;P04114	lHVAGNLk	Apolipoprotein B-100 OS=Homo sapiens GN=APOB PE=1 SV=2 - [APOB_HUMAN]|Apolipoprotein B-100 OS=Homo sapiens GN=APOB PE=1 SV=1 - [A0A087WTM7_HUMAN]	3.5982	3.79519	3.84173	1.88637	2.34257	2.12344	2.25409	2.76854	4.06047	2.73079	2.33549	2.0838	2.96778	4.63495	3.62714	1.99803	1.57448	2.78512	3.67105	4.15341	3.51612	1.48027	2.51256	4.19661	2.68995	2.99657	3.175	2.50536	2.02401	1.35905	1.53918e-06	1.56633e-05
P23142	eFTRPEEIIFLR	Fibulin-1 OS=Homo sapiens GN=FBLN1 PE=1 SV=4 - [FBLN1_HUMAN]	2.52514	1.22279	3.03826	3.1669	2.70112	4.12219	3.67471	2.23909	1.24425	3.39973	4.227	3.74891	0.795365	2.88908	2.68286	3.34576	4.00216	3.0612	1.9674	1.83878	1.38382	3.97087	3.94084	2.3818	1.39739	1.23795	4.49029	3.50243	3.76655	-1.70148	1.55156e-06	1.57363e-05
Q9P2R7-2	ePIDIEEGIkk	Isoform 2 of Succinyl-CoA ligase [ADP-forming] subunit beta, mitochondrial OS=Homo sapiens GN=SUCLA2 - [SUCB1_HUMAN]	-2.61828	-2.28632	-2.76025	-3.49488	-3.22329	-3.34247	-3.77383	-2.24916	-2.25239	-4.90053	-3.44051	-2.74824	-1.47869	-2.76324	-2.2129	-3.34823	-4.08894	-3.83348	-2.5675	-1.42482	-2.0713	-3.89406	-3.99398	-1.8742	-1.9498	-1.3765	-3.23144	-4.12242	-5.17112	1.57799	1.55278e-06	1.57363e-05
P01024	tkkQELSEAEQATR	Complement C3 OS=Homo sapiens GN=C3 PE=1 SV=2 - [CO3_HUMAN]	6.72046	7.04026	7.04553	7.52121	7.52202	7.37015	7.66685	6.60888	6.70653	7.36818	7.80132	7.99503	6.17283	6.53462	6.91836	8.20685	7.94351	7.44346	6.5977	6.72711	6.59153	7.74586	7.89057	7.46776	6.78757	6.43648	7.49218	7.17686	7.85878	-0.922713	1.55788e-06	1.57555e-05
P09382	dGGAWGTEQR	Galectin-1 OS=Homo sapiens GN=LGALS1 PE=1 SV=2 - [LEG1_HUMAN]	-0.708554	0.698427	0.746023	-2.17522	-2.5168	-0.235051	-2.2524	-0.404625	0.234962	-2.61094	-2.3427	0.0767903	1.04628	1.78074	0.448407	-2.4781	-1.66577	-3.32274	0.0466609	-0.0764214	0.588906	-1.52284	-0.975083	3.03697	2.27858	2.25841	-2.4749	-3.76164	-5.52859	3.1507	1.56144e-06	1.5759e-05
P78324	gSPDDVEFk	Tyrosine-protein phosphatase non-receptor type substrate 1 OS=Homo sapiens GN=SIRPA PE=1 SV=2 - [SHPS1_HUMAN]	-5.00075	-5.38654	-5.14583	-3.86584	-3.12255	-4.96219	-3.80933	-5.93917	-4.59209	-4.27823	-3.85562	-3.46667	-5.87172	-4.60657	-5.37518	-4.16367	-3.70087	-3.76569	-5.06075	-6.02546	-5.18112	-3.01251	-4.39453	-5.47441	-4.80178	-6.46529	-3.72639	-3.97307	-3.04276	-1.39659	1.56863e-06	1.57742e-05
Q08211	yTQVGPDHNR	ATP-dependent RNA helicase A OS=Homo sapiens GN=DHX9 PE=1 SV=4 - [DHX9_HUMAN]	1.779	2.53976	2.59548	2.91018	3.60125	3.23711	3.2054	1.80745	2.42963	3.14605	3.55811	3.37269	1.86911	2.94682	2.41611	3.34546	3.08437	3.00092	2.60382	2.27045	2.09664	3.34314	3.14334	3.14351	2.17983	2.20646	3.28217	2.63993	3.21088	-0.848225	1.56938e-06	1.57742e-05
P11142;P54652	dnNLLGk	Heat shock cognate 71 kDa protein OS=Homo sapiens GN=HSPA8 PE=1 SV=1 - [HSP7C_HUMAN]|Heat shock-related 70 kDa protein 2 OS=Homo sapiens GN=HSPA2 PE=1 SV=1 - [HSP72_HUMAN]	-3.13107	-2.81454	-3.10761	-4.60234	-3.39055	-3.78595	-4.30388	-3.07199	-2.67155	-3.95181	-4.51513	-3.98144	-1.77855	-2.74229	-2.73654	-4.08295	-5.1851	-4.30664	-3.15277	-2.40755	-3.34234	-4.26306	-3.36247	-2.49818	-2.16432	-1.34265	-4.61926	-5.06616	-5.1415	1.542	1.5976e-06	1.6025e-05
P09543	gkPVPTQGSR	2,3-cyclic-nucleotide 3-phosphodiesterase OS=Homo sapiens GN=CNP PE=1 SV=2 - [CN37_HUMAN]	-2.05904	-2.74959	-2.40848	-3.25371	-2.95124	-3.8024	-3.58895	-2.04782	-3.07409	-3.49628	-3.69401	-2.75971	-1.41725	-2.70505	-1.55167	-3.85426	-4.20118	-3.49505	-3.03362	-1.9701	-2.27132	-3.33204	-3.02842	-2.10024	-1.29011	-1.45711	-4.00845	-4.0699	-4.29865	1.29689	1.60534e-06	1.60698e-05
P11137-3	gVSGDRDENSFSLNSSISSSAR	Isoform 3 of Microtubule-associated protein 2 OS=Homo sapiens GN=MAP2 - [MTAP2_HUMAN]	1.431	2.00255	1.98047	2.24123	2.03201	2.24356	2.55093	1.04792	1.36537	2.35772	2.61643	3.11736	0.692199	1.34856	1.45723	3.24404	3.00373	2.18507	1.85652	1.18019	1.27692	2.40711	2.65915	1.72434	1.55085	1.05008	2.50452	2.44331	2.65772	-1.06827	1.64886e-06	1.64718e-05
O43866	lVGGLHR	CD5 antigen-like OS=Homo sapiens GN=CD5L PE=1 SV=1 - [CD5L_HUMAN]	4.81811	4.87976	6.45535	7.01959	6.11411	7.31495	6.81652	5.52956	4.86831	7.14628	6.90511	6.76851	4.55417	5.31561	6.00825	6.55485	7.68208	6.48691	5.52296	6.10002	4.75783	6.62613	6.77841	6.64116	5.09555	4.83076	6.73577	6.60291	6.69573	-1.46379	1.65369e-06	1.64865e-05
P02671	nNkDSHSLTTNImEILR	Fibrinogen alpha chain OS=Homo sapiens GN=FGA PE=1 SV=2 - [FIBA_HUMAN]	6.11258	6.51906	6.53679	7.07735	6.81954	7.19554	7.07588	6.24919	6.17583	6.9417	7.23112	7.31862	5.88788	6.75672	6.52135	7.13054	7.23715	6.72724	6.74483	6.06156	6.43215	6.90297	7.04346	6.63234	6.1355	6.05592	7.32685	7.04813	7.06212	-0.702503	1.66309e-06	1.65466e-05
Q16555	mVIPGGIDVHTR	Dihydropyrimidinase-related protein 2 OS=Homo sapiens GN=DPYSL2 PE=1 SV=1 - [DPYL2_HUMAN]	-0.810729	-0.768483	-0.224051	0.836753	0.85733	1.5147	0.964985	-0.278496	0.233991	0.966705	1.26116	-0.281364	-0.808623	-0.388502	-0.303029	0.548429	0.70318	1.65406	-0.0027638	0.103923	-0.754605	0.602705	0.491273	-0.363801	-1.15084	-1.4347	1.87033	1.51198	0.972545	-1.41123	1.68197e-06	1.66725e-05
P01024	yYGGGYGSTQATFmVFQALAQYQk	Complement C3 OS=Homo sapiens GN=C3 PE=1 SV=2 - [CO3_HUMAN]	5.49133	5.74645	5.9671	6.493	6.77632	6.44654	6.5296	5.47161	5.86313	6.67997	6.5554	6.57333	5.35457	6.25203	6.0873	6.25591	6.48458	6.48637	5.87096	5.90978	5.55478	6.54142	6.51422	6.3924	5.50671	5.41426	6.67772	6.31749	6.61217	-0.750945	1.68255e-06	1.66725e-05
D6RF35	akLPDATPTELAk	Vitamin D-binding protein OS=Homo sapiens GN=GC PE=1 SV=1 - [D6RF35_HUMAN]	-1.60406	2.87388	-5.68865	5.37252	12.3827	7.99553	7.19176	-1.80673	-1.84192	7.02941	7.91184	10.1204	0.500865	2.84814	1.26679	8.96072	3.15653	4.59883	-5.29146	1.16311	0.484346	9.47878	8.30533	6.0701	-5.4841	5.37373	5.11739	4.20246	6.05229	-7.88284	1.68644e-06	1.66774e-05
P02671	dSHSLTTNIMEILR	Fibrinogen alpha chain OS=Homo sapiens GN=FGA PE=1 SV=2 - [FIBA_HUMAN]	5.35274	6.01824	6.49867	7.09238	7.18031	7.40851	7.57291	5.44006	5.69176	7.25802	7.68491	7.86539	3.79483	6.81611	6.17003	7.60421	7.72996	7.43571	6.34232	5.3107	5.58387	7.32723	7.41381	6.95291	4.46839	4.10918	8.58273	7.85558	7.58205	-1.84028	1.69372e-06	1.67157e-05
F8WE65;P62937	hTGPGILSmANAGPNTnGSQFFIcTAk	Peptidyl-prolyl cis-trans isomerase A OS=Homo sapiens GN=PPIA PE=1 SV=2 - [PPIA_HUMAN]|Peptidyl-prolyl cis-trans isomerase OS=Homo sapiens GN=PPIA PE=1 SV=1 - [F8WE65_HUMAN]	-2.80286	-2.25633	-3.15476	-3.03059	-7.69514	-3.25889	-5.14902	-2.20384	-2.19594	-6.90157	-3.09239	-5.55433	-1.95363	-2.10764	-1.51434	-5.40318	-4.69254	-6.52723	-2.57701	-2.57045	-2.95881	-5.27082	-3.67245	-1.66849	-2.11424	-1.42865	-5.13895	-6.59259	-5.25564	2.89348	1.72287e-06	1.69404e-05
Q5T985	tWRNDLISATk	Inter-alpha-trypsin inhibitor heavy chain H2 OS=Homo sapiens GN=ITIH2 PE=1 SV=1 - [Q5T985_HUMAN]	7.74111	8.53277	8.02074	8.16628	8.28527	8.61906	8.91373	7.32598	7.19596	9.18545	8.75144	9.36505	6.73014	7.23042	7.69539	9.72302	9.44498	8.54127	7.5556	7.15028	7.18119	9.17507	9.38937	8.13855	7.4673	7.61347	8.31882	8.69757	9.12952	-1.33769	1.72339e-06	1.69404e-05
P63267	yPIEHGIITNWDDmEk	Actin, gamma-enteric smooth muscle OS=Homo sapiens GN=ACTG2 PE=1 SV=1 - [ACTH_HUMAN]	-1.92509	-3.06077	-1.62194	-3.05438	-2.86758	-3.68036	-3.34384	-1.92424	-1.99296	-3.33377	-3.78546	-3.11417	-1.28943	-2.21502	-2.57727	-3.53385	-3.57791	-3.01666	-1.94426	-1.90033	-2.79911	-3.31221	-2.91038	-3.07936	-1.19733	-1.3064	-3.485	-3.57787	-3.56418	1.24185	1.73697e-06	1.70397e-05
P10809	vGGTSDVEVNEkk	60 kDa heat shock protein, mitochondrial OS=Homo sapiens GN=HSPD1 PE=1 SV=2 - [CH60_HUMAN]	-3.72048	-4.07215	-3.73214	-1.69468	-2.65576	-2.48181	-2.44921	-4.04669	-3.49025	-2.63754	-2.95358	-1.55917	-3.94246	-3.16387	-3.29623	-2.45049	-1.9203	-3.58366	-3.57334	-2.73156	-4.01815	-2.89166	-2.6931	-3.44291	-4.33473	-3.81224	-2.57166	-2.02329	-2.17219	-1.24538	1.74208e-06	1.70557e-05
P62328	kTETQEkNPLPSk	Thymosin beta-4 OS=Homo sapiens GN=TMSB4X PE=1 SV=2 - [TYB4_HUMAN]	-1.52641	-1.48086	-0.780963	-3.01628	-2.45097	-2.87461	-3.021	-1.85884	-0.903525	-2.98317	-3.03965	-2.32255	-0.243659	-1.37515	-2.21832	-1.996	-2.70408	-3.59288	-0.0744368	0.181053	-0.469281	-4.16238	-4.58405	-2.24496	-0.578039	-0.739741	-2.94715	-2.32624	-3.29396	1.94125	1.76728e-06	1.72679e-05
O43301	ePEcIHVmR	Heat shock 70 kDa protein 12A OS=Homo sapiens GN=HSPA12A PE=1 SV=2 - [HS12A_HUMAN]	-1.74886	-3.13621	-0.857383	-0.101531	0.00615014	-0.0601101	-0.349062	-0.781305	-1.33866	-1.00851	-0.938076	-0.214482	-1.55668	-1.3574	-1.92071	-0.116874	-0.349	-0.597271	-1.27346	-1.43437	-2.16197	-0.557454	-0.12163	-1.88867	-1.37531	-1.80588	0.0390542	-0.342754	-0.524385	-1.27337	1.79491e-06	1.75019e-05
Q9NZD2	aVYDTNPAk	Glycolipid transfer protein OS=Homo sapiens GN=GLTP PE=1 SV=3 - [GLTP_HUMAN]	-4.60123	-4.84813	-4.18347	-3.94869	-3.26082	-2.99127	-3.32032	-4.38639	-4.87163	-2.65338	-3.6843	-3.61368	-4.96208	-4.14079	-4.15986	-2.78431	-4.30287	-3.48368	-4.22573	-4.22051	-5.20542	-3.81101	-3.05061	-4.70782	-5.52525	-4.70069	-3.4042	-2.30299	-3.19264	-1.36733	1.79836e-06	1.75019e-05
P13671	gFVVAGPSR	Complement component C6 OS=Homo sapiens GN=C6 PE=1 SV=3 - [CO6_HUMAN]	1.57489	1.59015	1.79288	1.98594	2.0067	1.97837	2.31436	0.566244	0.67064	2.77232	2.78023	2.81088	0.808663	1.66968	1.65615	2.27398	2.35247	2.16797	1.18329	1.74901	1.28091	2.2277	2.17365	1.74759	1.06795	1.24247	2.31188	2.25878	2.30024	-1.0156	1.81561e-06	1.76348e-05
P59768	aAADLMAYcEAHAk	Guanine nucleotide-binding protein G(I)/G(S)/G(O) subunit gamma-2 OS=Homo sapiens GN=GNG2 PE=1 SV=2 - [GBG2_HUMAN]	-3.23337	-4.03307	-2.61733	-1.21626	-2.18735	-0.904336	-1.43819	-2.0779	-3.89255	-0.363039	-2.04268	-2.52316	-3.81654	-2.89742	-2.89115	-1.1412	-0.948426	-2.49699	-2.90058	-3.63581	-3.06667	-2.25251	-0.897967	-3.21907	-3.81773	-3.99423	-2.21792	-1.11451	0.171747	-1.95391	1.82911e-06	1.77308e-05
P07900	rAPFDLFENR	Heat shock protein HSP 90-alpha OS=Homo sapiens GN=HSP90AA1 PE=1 SV=5 - [HS90A_HUMAN]	-2.18009	-3.57838	-2.61729	-4.67678	-5.73328	-2.74817	-4.81794	-3.10532	-3.03969	-4.37741	-3.76919	-4.88232	-1.21567	-2.26789	-2.4275	-4.74341	-3.86796	-7.01156	-2.97372	-1.56815	-2.25802	-4.92698	-4.98917	-3.07075	-1.28055	-1.45779	-5.36511	-5.73008	-4.6297	2.33471	1.83316e-06	1.7735e-05
C9JU00;P02679-2	vAQLEAqcQEPckDTVQIHDITGk	Isoform Gamma-A of Fibrinogen gamma chain OS=Homo sapiens GN=FGG - [FIBG_HUMAN]|Fibrinogen gamma chain (Fragment) OS=Homo sapiens GN=FGG PE=1 SV=1 - [C9JU00_HUMAN]	5.91615	6.42113	6.3772	6.92237	6.71043	7.13486	7.04962	6.56277	6.06717	6.72374	6.82729	7.19006	5.84218	5.60641	5.86599	7.50782	7.46253	7.1972	6.58468	5.96104	6.34915	6.71047	6.82718	6.10137	6.00412	5.89596	7.38369	7.42065	6.67634	-0.892126	1.85148e-06	1.7877e-05
P01024	aGDFLEANYMNLQR	Complement C3 OS=Homo sapiens GN=C3 PE=1 SV=2 - [CO3_HUMAN]	5.66742	5.72927	6.03116	6.47765	6.42575	6.34265	6.45401	5.62462	5.77764	6.26409	6.62067	6.61628	5.31846	5.94255	5.99272	6.53401	6.52188	6.36429	5.70795	5.89878	5.71468	6.43532	6.46316	6.38866	5.65789	5.33691	6.559	6.23862	6.49284	-0.678629	1.85713e-06	1.78963e-05
P60709;P63267;Q562R1	dLTDYLmk	Actin, cytoplasmic 1 OS=Homo sapiens GN=ACTB PE=1 SV=1 - [ACTB_HUMAN]|Actin, gamma-enteric smooth muscle OS=Homo sapiens GN=ACTG2 PE=1 SV=1 - [ACTH_HUMAN]|Beta-actin-like protein 2 OS=Homo sapiens GN=ACTBL2 PE=1 SV=2 - [ACTBL_HUMAN]	-4.98448	-5.04896	-4.90133	-3.26793	-2.96947	-3.24087	-3.17147	-5.12921	-5.45676	-3.12773	-3.72947	-2.00367	-5.44784	-5.59247	-3.0278	-2.70093	-3.40053	-4.24347	-4.28941	-4.22235	-5.20622	-4.30104	-3.22255	-5.14313	-4.83808	-6.23896	-2.4597	-2.53532	-3.19786	-1.86767	1.87681e-06	1.80155e-05
A0A087WYJ9	vQHPnGNkEk	Ig mu chain C region OS=Homo sapiens GN=IGHM PE=1 SV=1 - [A0A087WYJ9_HUMAN]|Ig mu chain C region OS=Homo sapiens GN=IGHM PE=1 SV=1 - [A0A087X2C0_HUMAN]	5.95055	6.35608	8.18195	8.84081	7.78766	9.09015	8.66747	7.08716	5.97533	8.79128	8.62979	8.98871	5.39763	6.56103	7.5186	8.73071	9.89277	8.10645	7.02767	7.23203	6.10399	8.54702	8.62903	8.56389	6.43837	5.8948	8.42751	8.39809	8.48456	-1.9441	1.87685e-06	1.80155e-05
P01024	eGVQkEDIPPADLSDQVPDTESETR	Complement C3 OS=Homo sapiens GN=C3 PE=1 SV=2 - [CO3_HUMAN]	8.36518	8.55881	8.85166	9.26691	9.16962	9.13841	9.24131	8.39886	8.49784	9.02878	9.43444	9.44845	8.07456	8.72902	8.66548	9.46254	9.34052	9.07847	8.48469	8.66166	8.37844	9.31958	9.2649	9.24444	8.36276	8.31768	9.12874	8.99707	9.2999	-0.698726	1.9198e-06	1.83758e-05
P17302	vAQTDGVNVDMHLk	Gap junction alpha-1 protein OS=Homo sapiens GN=GJA1 PE=1 SV=2 - [CXA1_HUMAN]	-3.4933	-4.11012	-2.78407	-3.20568	-2.29626	-3.29605	-2.56511	-3.97954	-4.16366	-2.34687	-2.67	-2.19535	-4.73401	-3.15022	-3.57451	-2.74146	-2.48463	-2.50066	-3.76635	-4.34511	-4.07575	-2.02585	-2.40731	-3.32655	-3.56528	-4.55228	-2.50567	-2.96734	-2.26836	-1.21458	1.92187e-06	1.83758e-05
P00367	rFTMELAk	Glutamate dehydrogenase 1, mitochondrial OS=Homo sapiens GN=GLUD1 PE=1 SV=2 - [DHE3_HUMAN]	-2.13366	-1.04998	-1.48567	-3.34524	-2.9295	-1.49536	-3.15391	-2.29391	-0.92908	-3.38388	-2.89416	-1.94582	-1.19229	-0.231847	0.279602	-2.7504	-3.20275	-5.34174	-0.0518337	0.210617	-1.52584	-3.5519	-4.36654	-0.592455	-1.59768	-1.3018	-2.73813	-2.37661	-3.83273	2.15818	1.97878e-06	1.88831e-05
Q13813-2;Q13813-3	dLTNVQNLQk	Isoform 2 of Spectrin alpha chain, non-erythrocytic 1 OS=Homo sapiens GN=SPTAN1 - [SPTN1_HUMAN]|Isoform 3 of Spectrin alpha chain, non-erythrocytic 1 OS=Homo sapiens GN=SPTAN1 - [SPTN1_HUMAN]	-0.820133	-2.11495	-0.80445	-2.91004	-3.81076	-1.12393	-2.85863	-0.726709	-0.206936	-3.28741	-3.75718	-2.60323	-0.560052	-1.31987	-1.70646	-2.74519	-2.41121	-2.84148	-1.74065	-0.181426	-1.50216	-3.03808	-2.26332	-0.890344	-0.671016	-0.793961	-2.31242	-2.05067	-4.86586	1.93572	1.99281e-06	1.89801e-05
Q9Y6I3-3	nIVHNYSEAEIk	Isoform 3 of Epsin-1 OS=Homo sapiens GN=EPN1 - [EPN1_HUMAN]	-2.70689	-3.16326	-2.92975	-3.08096	-4.41678	-3.60575	-4.20254	-2.03901	-2.32836	-4.20453	-3.65823	-5.24135	-1.03095	-2.91353	-3.04241	-4.07192	-4.98824	-3.85634	-2.41693	-2.35383	-1.96301	-4.63597	-4.33111	-3.57292	-1.68997	-1.89608	-5.01935	-3.61836	-4.10673	1.68228	2.0369e-06	1.93624e-05
P16615	akDIVPGDIVEIAVGDkVPADIR	Sarcoplasmic/endoplasmic reticulum calcium ATPase 2 OS=Homo sapiens GN=ATP2A2 PE=1 SV=1 - [AT2A2_HUMAN]	1.62301	1.28175	3.20296	-0.651976	-1.98532	-0.135905	-1.29594	0.678782	3.39417	-0.212287	-2.07668	-0.856919	2.45254	5.42651	0.238774	-3.22182	1.51889	-3.08038	2.31997	2.40882	0.536021	0.379147	-1.01351	3.23426	2.24136	4.66531	-2.77277	-2.92309	-1.11056	3.84932	2.045e-06	1.94018e-05
Q02218-2;Q9ULD0	sSPYPTDVAR	Isoform 2 of 2-oxoglutarate dehydrogenase, mitochondrial OS=Homo sapiens GN=OGDH - [ODO1_HUMAN]|2-oxoglutarate dehydrogenase-like, mitochondrial OS=Homo sapiens GN=OGDHL PE=1 SV=3 - [OGDHL_HUMAN]	-3.10075	-3.44526	-3.08344	-3.59206	-2.62414	-2.09765	-2.30305	-4.27372	-3.43897	-2.24722	-1.89528	-2.41006	-4.49347	-2.93056	-3.60179	-1.91948	-2.15342	-2.84458	-3.35304	-3.70571	-3.99976	-1.8307	-2.75103	-3.76493	-4.03499	-4.26629	-1.92579	-2.09138	-1.85991	-1.26075	2.04963e-06	1.94082e-05
Q9Y2S2-2	qcIVAHPVNPPYYIPLVELVPHPETAPTTVDR	Isoform 2 of Lambda-crystallin homolog OS=Homo sapiens GN=CRYL1 - [CRYL1_HUMAN]	-1.35415	-2.34116	-1.74862	-0.68993	-1.1353	-0.740633	-0.761619	-2.17226	-2.38307	-0.670971	-0.115529	-0.759658	-2.19394	-1.88492	-0.799906	-0.677317	-1.43227	-1.02144	-2.28684	-1.45473	-1.58425	-1.26351	-0.658842	-1.79832	-1.68849	-3.02572	-0.506365	-0.466154	-0.52475	-1.21096	2.09159e-06	1.97673e-05
O43920	iEYDDFVEcLLR	NADH dehydrogenase [ubiquinone] iron-sulfur protein 5 OS=Homo sapiens GN=NDUFS5 PE=1 SV=3 - [NDUS5_HUMAN]	1.75325	0.975912	0.311671	-0.751389	-3.85806	-4.65258	-2.82111	-3.25738	2.8285	-2.578	-2.56841	-1.39327	0.303615	2.67135	2.41546	-3.88005	-4.13765	-3.59391	0.725242	1.39031	-1.07013	-3.3315	-1.11399	0.207418	1.95672	-0.748592	-3.56461	-2.42744	-1.64468	3.6774	2.12556e-06	2.00497e-05
A0A075B785	sSPEIQEPIkPLEk	LisH domain and HEAT repeat-containing protein KIAA1468 OS=Homo sapiens GN=KIAA1468 PE=1 SV=3 - [A0A075B785_HUMAN]	-0.65576	-0.354072	-0.13974	0.39541	0.291941	0.168477	0.348318	-0.533091	-0.461091	0.142984	0.462719	0.540966	-1.0456	-0.173139	-0.277551	0.656688	0.481708	0.0641513	-0.415418	-0.444296	-0.588716	0.285142	0.521225	0.331849	-0.726566	-0.764068	0.261366	-0.0160037	0.619677	-0.800388	2.15584e-06	2.02963e-05
O95197-7	qDDTLAELPGSPPEk	Isoform 7 of Reticulon-3 OS=Homo sapiens GN=RTN3 - [RTN3_HUMAN]	-2.39294	-3.02665	-1.98798	-3.64075	-2.60619	-3.88035	-3.54225	-2.03514	-2.57939	-3.88125	-3.49505	-3.24132	-2.31805	-1.69656	-2.27965	-4.51717	-3.51061	-3.21282	-2.1476	-1.86127	-2.76779	-3.12134	-4.09462	-2.35224	-2.89391	-1.89873	-2.55072	-4.00477	-3.83449	1.22842	2.16076e-06	2.03037e-05
P06748-3	vDNDENEHQLSLR	Isoform 3 of Nucleophosmin OS=Homo sapiens GN=NPM1 - [NPM_HUMAN]	-2.62375	-2.78542	-2.07754	-1.37941	-1.04096	-0.866812	-1.34431	-1.96893	-1.67748	-1.40032	-1.39173	-2.08844	-2.26848	-1.99427	-2.28256	-1.43689	-1.53417	-1.25752	-1.99443	-2.0811	-2.60624	-1.35454	-1.39326	-2.10126	-2.40519	-2.59109	-1.15041	-1.36145	-1.16448	-0.892414	2.19225e-06	2.05602e-05
P42025;R4GMT0	ycFPNYVGRPk	Beta-centractin OS=Homo sapiens GN=ACTR1B PE=1 SV=1 - [ACTY_HUMAN]|Alpha-centractin OS=Homo sapiens GN=ACTR1A PE=1 SV=1 - [R4GMT0_HUMAN]	-2.21645	-2.60307	-2.65596	-2.99922	-3.10519	-3.0145	-3.45888	-1.79287	-1.99195	-3.56463	-3.10199	-4.07037	-0.848687	-3.19703	-2.06283	-3.31634	-3.92337	-3.24613	-2.43236	-1.5371	-2.05103	-3.60126	-3.51376	-2.79283	-1.23285	-1.60115	-3.81294	-3.65009	-3.50452	1.27726	2.21083e-06	2.06949e-05
O95168-2	eYLLQYNDPNRR	Isoform 2 of NADH dehydrogenase [ubiquinone] 1 beta subcomplex subunit 4 OS=Homo sapiens GN=NDUFB4 - [NDUB4_HUMAN]	-2.31826	-2.46668	-1.77978	-0.0386656	-0.779786	0.024656	-0.22282	-3.00749	-1.38189	0.379725	0.976852	-2.0957	-2.09915	-1.20709	-2.7664	-0.553452	-0.937481	0.205058	-1.85787	-2.38394	-2.99475	0.423461	-0.322594	-2.64479	-2.0849	-2.22727	-1.32517	-0.05109	0.974702	-1.94895	2.24977e-06	2.10193e-05
P02671	vTSGSTTTTR	Fibrinogen alpha chain OS=Homo sapiens GN=FGA PE=1 SV=2 - [FIBA_HUMAN]	0.948303	1.17173	0.886693	1.64695	1.54235	1.6415	1.72496	0.662615	0.826762	1.8469	1.62029	1.9934	0.73535	1.15575	0.997126	1.70271	1.9481	1.29846	1.46915	0.477333	0.964696	1.24907	1.9523	0.397372	0.970291	0.762441	2.17916	1.56176	1.96648	-0.817353	2.28571e-06	2.13145e-05
P01024	dQLTcNkFDLk	Complement C3 OS=Homo sapiens GN=C3 PE=1 SV=2 - [CO3_HUMAN]	5.71364	5.94791	6.0443	6.38255	6.34624	6.31137	6.46501	5.71397	5.72255	6.36592	6.50614	6.65377	5.34459	5.6831	5.9193	6.79756	6.6542	6.34726	5.68296	5.90632	5.69929	6.43434	6.55809	6.39344	5.66697	5.53286	6.3447	6.26039	6.54764	-0.686546	2.29321e-06	2.13438e-05
P41222	aQGFTEDTIVFLPQTDk	Prostaglandin-H2 D-isomerase OS=Homo sapiens GN=PTGDS PE=1 SV=1 - [PTGDS_HUMAN]	-2.2324	-1.9722	-1.71739	-1.52485	-1.81169	-0.924893	-1.0865	-2.46113	-2.22878	-1.03313	-1.00531	-1.1471	-3.32226	-1.56664	-2.47911	-1.26678	-0.377751	-1.17088	-2.2045	-2.16897	-2.58188	-1.01709	-1.12448	-1.47273	-3.37093	-2.53272	-0.590642	-1.11327	-1.10313	-1.13988	2.3383e-06	2.17223e-05
Q96JE9	sLYSEPFkEPPk	Microtubule-associated protein 6 OS=Homo sapiens GN=MAP6 PE=1 SV=2 - [MAP6_HUMAN]	-2.72279	-3.00091	-2.43414	-0.994403	-2.67788	-1.46608	-1.55037	-3.23571	-2.36722	-1.56932	-1.90668	-1.33557	-3.20653	-2.35921	-3.31714	-1.57439	-0.917955	-1.92099	-2.88974	-3.08155	-3.45632	-1.18178	-1.13645	-2.70775	-2.73112	-2.83369	-2.43195	-1.11287	-1.47883	-1.22582	2.3512e-06	2.18009e-05
G3XAH0;Q99719	qYVGFATLPnQVHR	HCG2002594, isoform CRA_c OS=Homo sapiens GN=SEPT5 PE=1 SV=1 - [G3XAH0_HUMAN]|Septin-5 OS=Homo sapiens GN=SEPT5 PE=1 SV=1 - [SEPT5_HUMAN]	4.03944	4.0373	4.87773	5.4146	4.73525	4.8453	5.06194	4.28638	4.1621	4.78743	5.24097	5.21814	3.75021	4.27624	4.25418	5.32252	5.28236	5.06411	4.31097	4.53511	4.05153	4.83287	5.15719	4.91779	4.13799	3.92748	4.95226	4.89391	5.12019	-0.820743	2.3679e-06	2.18564e-05
P62805	kTVTAMDVVYALk	Histone H4 OS=Homo sapiens GN=HIST1H4A PE=1 SV=2 - [H4_HUMAN]	-1.75601	-3.50818	-2.01932	-3.60275	-3.97737	-3.94638	-4.63457	2.79496	-2.54626	-6.27076	-5.46234	-5.69018	-0.559548	-2.51757	-1.9378	-4.51919	-5.09418	-4.18172	-2.15246	-3.07587	-1.06928	-3.79737	-4.08045	-2.07371	-1.8705	-0.604507	-4.98278	-4.55851	-4.72	2.89594	2.36845e-06	2.18564e-05
Q14624;Q14624-3	vQGnDHSATR	Inter-alpha-trypsin inhibitor heavy chain H4 OS=Homo sapiens GN=ITIH4 PE=1 SV=4 - [ITIH4_HUMAN]|Isoform 3 of Inter-alpha-trypsin inhibitor heavy chain H4 OS=Homo sapiens GN=ITIH4 - [ITIH4_HUMAN]	5.85479	5.79362	6.46417	6.64333	6.62706	6.87947	6.91655	5.96887	6.45083	6.5218	6.83225	6.65109	5.12888	6.36195	5.42655	7.29219	7.32166	6.73119	6.5472	5.99097	5.43992	6.73052	6.63727	5.81951	5.07257	5.40651	7.3949	7.1645	7.40444	-0.99337	2.37057e-06	2.18564e-05
P30084	nnTVGLIQLNRPk	Enoyl-CoA hydratase, mitochondrial OS=Homo sapiens GN=ECHS1 PE=1 SV=4 - [ECHM_HUMAN]	-3.7673	-3.8511	-2.49997	-2.34672	-2.2734	-2.76723	-1.9911	-5.11646	-4.35648	-1.65464	-1.38166	-1.15235	-4.95267	-3.23352	-2.9856	-2.9462	-1.3713	-2.01644	-3.47589	-2.80079	-5.34819	-1.37658	-2.51318	-3.1807	-4.21882	-4.03046	-1.63138	-2.41597	-2.02839	-1.8085	2.38586e-06	2.19561e-05
Q16864	dTTINEIEDTFR	V-type proton ATPase subunit F OS=Homo sapiens GN=ATP6V1F PE=1 SV=2 - [VATF_HUMAN]	-2.42028	-2.68105	-2.96779	-4.20326	-3.21501	-3.08527	-4.12048	-1.99484	-1.77923	-4.32813	-3.82023	-4.57982	-0.557889	-2.99556	-2.36435	-2.74889	-5.28148	-4.6245	-2.09903	-1.28964	-1.66367	-4.94648	-4.45338	-3.20444	-1.39096	-1.57701	-4.37563	-3.83229	-4.19232	1.88952	2.41128e-06	2.21486e-05
P0C0L4;P0C0L5	fGLLDEDGkk	Complement C4-B OS=Homo sapiens GN=C4B PE=1 SV=2 - [CO4B_HUMAN]|Complement C4-A OS=Homo sapiens GN=C4A PE=1 SV=2 - [CO4A_HUMAN]	5.8312	7.05229	6.20944	7.28175	7.43603	7.21201	7.39507	5.92014	6.59323	7.08779	7.67402	7.46838	5.58643	6.58664	6.73604	8.09166	7.03422	6.98774	6.89776	5.94065	6.11592	7.02453	7.64879	6.80129	5.89613	5.74123	7.48962	7.1823	7.91215	-1.09924	2.41962e-06	2.21836e-05
P02675	cHAANPnGR	Fibrinogen beta chain OS=Homo sapiens GN=FGB PE=1 SV=2 - [FIBB_HUMAN]	2.04846	2.52928	2.44037	2.9237	2.82564	3.14591	3.06104	2.26577	2.4143	2.85781	2.8998	3.23227	1.71783	2.26003	2.33798	3.51243	3.42829	2.65681	2.65905	2.13127	2.2389	2.75923	3.06387	2.54832	2.03072	1.78552	3.25203	3.08761	3.20917	-0.78072	2.42726e-06	2.22121e-05
P62820	mGPGATAGGAEk	Ras-related protein Rab-1A OS=Homo sapiens GN=RAB1A PE=1 SV=3 - [RAB1A_HUMAN]	-3.64779	-4.21501	-3.75387	-5.45742	-4.06172	-4.73307	-5.10336	-2.98241	-3.56694	-5.42007	-4.91776	-5.46211	-2.35921	-3.78399	-3.96555	-4.80215	-5.90856	-5.04942	-3.288	-3.79287	-3.91126	-4.72854	-5.04485	-4.78341	-2.82374	-2.40039	-5.10861	-5.58391	-5.16883	1.51858	2.43195e-06	2.22136e-05
A0A087WYJ9	skLIcQATGFSPR	Ig mu chain C region OS=Homo sapiens GN=IGHM PE=1 SV=1 - [A0A087WYJ9_HUMAN]|Ig mu chain C region OS=Homo sapiens GN=IGHM PE=1 SV=1 - [A0A087X2C0_HUMAN]|Ig mu heavy chain disease protein OS=Homo sapiens PE=1 SV=1 - [MUCB_HUMAN]	3.58752	3.86994	5.65325	6.29052	5.14274	6.38935	6.01696	4.74508	3.50068	6.28282	5.78958	6.32102	3.46208	3.60353	4.64672	6.40219	7.38207	5.43673	4.42664	4.75454	3.70208	5.98172	6.05138	5.70036	4.49766	3.96801	5.12754	5.71902	5.92073	-1.76429	2.43718e-06	2.222e-05
P01024	sGSDEVQVGQQR	Complement C3 OS=Homo sapiens GN=C3 PE=1 SV=2 - [CO3_HUMAN]	5.95815	6.15459	6.29872	6.79376	6.6208	6.71667	6.78228	5.8954	6.10817	6.45148	7.00343	7.01891	5.57538	6.19831	6.21258	6.99105	6.93223	6.63314	5.97913	6.20013	5.93592	6.78524	6.85998	6.74847	5.87796	5.77101	6.88987	6.49497	6.76039	-0.70468	2.4561e-06	2.2351e-05
P06576	fTqAGSEVSALLGR	ATP synthase subunit beta, mitochondrial OS=Homo sapiens GN=ATP5B PE=1 SV=3 - [ATPB_HUMAN]	-1.37781	-0.16466	-0.247659	0.662993	1.26469	0.429153	1.25459	-2.97319	-3.69463	2.75925	2.48446	3.05652	-1.76107	-0.341379	-0.311969	1.07049	1.2145	0.696147	-0.744185	-1.18127	-0.102555	0.847896	0.492238	-0.379696	-0.667942	-0.971636	0.932343	0.817085	0.836559	-2.45084	2.46249e-06	2.23676e-05
O43813	aFPNPYADYNk	LanC-like protein 1 OS=Homo sapiens GN=LANCL1 PE=1 SV=1 - [LANC1_HUMAN]	-2.2091	-2.71802	-2.10369	-1.75615	-1.703	-2.0527	-1.62815	-2.85633	-2.75252	-1.5268	-1.58929	-1.26499	-3.24238	-1.95744	-2.355	-1.63046	-1.64992	-1.70747	-2.63754	-1.9996	-2.33708	-2.16543	-1.77485	-2.1219	-3.23227	-3.21536	-1.06193	-1.42371	-1.48747	-0.94384	2.47389e-06	2.23944e-05
P12277	tFLVWVnEEDHLR	Creatine kinase B-type OS=Homo sapiens GN=CKB PE=1 SV=1 - [KCRB_HUMAN]	-1.55577	-1.98684	-2.02183	-5.13808	-4.52777	-2.62144	-3.95118	-2.75848	-2.03261	-2.73311	-4.06857	-4.25957	-1.10072	-1.61847	-3.17889	-3.80774	-4.06768	-4.07823	-2.56895	-2.08751	-2.34884	-3.0392	-3.85605	-2.77213	-1.54565	-0.414795	-5.03779	-3.23586	-4.84551	1.99889	2.47458e-06	2.23944e-05
P04114	iAELSATAQEIIk	Apolipoprotein B-100 OS=Homo sapiens GN=APOB PE=1 SV=2 - [APOB_HUMAN]	8.2481	8.39186	8.61912	6.79803	7.17148	7.04532	7.09073	7.56724	8.25167	7.58634	7.33373	7.20102	7.5448	9.4672	8.84847	6.44615	6.87226	7.09503	8.28487	8.56244	8.27487	6.87776	7.18324	9.25787	7.68081	7.67541	7.74535	6.89293	7.02154	1.24808	2.4865e-06	2.24555e-05
Q9Y2S2-2	eVAGFVLNR	Isoform 2 of Lambda-crystallin homolog OS=Homo sapiens GN=CRYL1 - [CRYL1_HUMAN]	-1.06256	-0.978541	-0.585158	-0.414384	-0.514261	-0.68027	-0.214653	-1.06312	-1.10315	-0.26466	-0.741773	0.134595	-1.9186	-1.17852	-1.26357	-0.0472947	0.444623	-0.271814	-0.848905	-1.27341	-1.49129	-0.249276	-0.15764	-0.958221	-1.49177	-1.54219	-0.0976524	-0.104216	-0.0411253	-0.91911	2.49048e-06	2.24555e-05
A5YM72	eGQETLVkEEVEAFLR	Carnosine synthase 1 OS=Homo sapiens GN=CARNS1 PE=1 SV=3 - [CRNS1_HUMAN]	1.94053	2.04884	2.37481	0.272948	0.228914	0.473729	0.624714	1.029	2.17639	0.826136	0.553907	0.932465	0.695579	2.75865	2.06589	0.387301	1.0396	0.392753	1.92997	2.27211	1.47484	0.428437	0.609701	2.72143	1.00078	1.01746	1.20875	0.691443	0.699907	1.26995	2.50445e-06	2.25401e-05
P05155-2	lYHAFSAMk	Isoform 2 of Plasma protease C1 inhibitor OS=Homo sapiens GN=SERPING1 - [IC1_HUMAN]	2.85179	2.70218	4.58957	4.91627	4.40671	4.74709	4.88356	3.34573	3.33504	4.41261	4.76322	5.16936	1.72304	4.32941	3.37365	4.80412	5.18658	4.79682	3.88405	3.01111	2.47061	5.05611	4.90817	4.29167	2.54976	2.16932	5.22872	5.15314	4.82099	-1.57957	2.52776e-06	2.27081e-05
P08237	kFDEALk	ATP-dependent 6-phosphofructokinase, muscle type OS=Homo sapiens GN=PFKM PE=1 SV=2 - [PFKAM_HUMAN]	-4.31396	-4.04057	-3.81066	-2.61846	-3.19306	-1.76459	-2.72405	-3.67355	-3.47334	-2.45246	-2.52268	-3.76287	-3.6784	-3.51708	-4.15886	-3.09204	-2.75068	-2.54424	-3.25043	-3.94706	-3.97008	-3.14301	-2.70667	-4.18275	-4.10367	-3.86898	-2.31427	-2.44715	-2.8245	-1.10114	2.53951e-06	2.2772e-05
Q9Y6C9	gLFTGLTPR	Mitochondrial carrier homolog 2 OS=Homo sapiens GN=MTCH2 PE=1 SV=1 - [MTCH2_HUMAN]	-1.46817	-1.42227	-1.79275	-0.159137	-0.0190844	0.146717	-0.0959258	-2.82717	-1.6803	0.441224	0.0627309	0.764469	-0.774302	-1.21708	-1.37586	-0.457524	-0.757003	-0.132921	-1.6313	-1.30612	-1.67489	0.0878618	-0.0943067	-2.02877	-0.605547	-0.854378	-0.392054	0.328034	-1.16197	-1.38075	2.55209e-06	2.28249e-05
P02671	qFTSSTSYnRGDSTFESk	Fibrinogen alpha chain OS=Homo sapiens GN=FGA PE=1 SV=2 - [FIBA_HUMAN]	6.75667	7.23362	7.35581	7.6711	7.51417	7.87943	7.84414	6.64341	6.98271	7.6244	7.94176	8.25905	6.38318	7.15138	7.02884	8.27876	8.18431	7.38434	7.45053	6.77772	6.87551	7.60505	7.85787	7.24748	6.99119	6.55446	8.04138	7.72257	7.85373	-0.838654	2.55471e-06	2.28249e-05
A0A087X1V2;H7BYX6;P13591	aVGEEVWHSk	Neural cell adhesion molecule 1 OS=Homo sapiens GN=NCAM1 PE=1 SV=3 - [NCAM1_HUMAN]|Neural cell adhesion molecule 1 OS=Homo sapiens GN=NCAM1 PE=1 SV=2 - [H7BYX6_HUMAN]|Neural cell adhesion molecule 1 (Fragment) OS=Homo sapiens GN=NCAM1 PE=1 SV=2 - [A0A087X1V2_HUMAN]	-2.16677	-2.00124	-1.76282	-2.84418	-3.48595	-3.46456	-3.41332	-1.32025	-2.20326	-3.23582	-3.65146	-3.48621	-0.917869	-3.5181	-2.47669	-3.15189	-2.8074	-2.8536	-1.97859	-0.936374	-1.91071	-4.21774	-3.26879	-2.25084	-1.36663	-0.789116	-3.61699	-3.85302	-3.84893	1.4431	2.564e-06	2.28662e-05
O76070	tkEGVMYVGAk	Gamma-synuclein OS=Homo sapiens GN=SNCG PE=1 SV=2 - [SYUG_HUMAN]	-3.23543	-0.676322	-2.71823	-0.976359	2.84787	0.522239	0.450351	-1.29509	-1.60963	1.06328	-0.526549	-0.00581087	-2.26413	-1.1546	-1.25852	0.0506756	-0.579214	0.969559	-1.64204	-3.1145	-2.53221	1.8125	0.789667	-0.308115	-3.07164	-1.19354	0.301658	-0.280018	0.315416	-2.30788	2.58216e-06	2.29864e-05
P43003-2;P43007	cLEENnGVDkR	Isoform 2 of Excitatory amino acid transporter 1 OS=Homo sapiens GN=SLC1A3 - [EAA1_HUMAN]|Neutral amino acid transporter A OS=Homo sapiens GN=SLC1A4 PE=1 SV=1 - [SATT_HUMAN]	-1.7457	-1.96376	-1.45042	-3.50127	-2.72388	-3.85973	-3.1973	-2.65709	-1.57664	-3.22494	-3.24093	-2.66087	-2.20915	-1.20979	-1.6045	-3.52404	-3.39729	-3.29999	-1.04268	-1.29096	-2.65077	-2.56844	-4.4946	-2.53962	-2.29984	-2.13911	-3.1678	-2.12978	-2.96861	1.41085	2.60483e-06	2.30901e-05
P43003-2;P43007	cIEENnGVDkR	Isoform 2 of Excitatory amino acid transporter 1 OS=Homo sapiens GN=SLC1A3 - [EAA1_HUMAN]|Neutral amino acid transporter A OS=Homo sapiens GN=SLC1A4 PE=1 SV=1 - [SATT_HUMAN]	-1.7457	-1.96376	-1.45042	-3.50127	-2.72388	-3.85973	-3.1973	-2.65709	-1.57664	-3.22494	-3.24093	-2.66087	-2.20915	-1.20979	-1.6045	-3.52404	-3.39729	-3.29999	-1.04268	-1.29096	-2.65077	-2.56844	-4.4946	-2.53962	-2.29984	-2.13911	-3.1678	-2.12978	-2.96861	1.41085	2.60483e-06	2.30901e-05
A0A087WTM7;P04114	hSITNPLAVLcEFISQSIk	Apolipoprotein B-100 OS=Homo sapiens GN=APOB PE=1 SV=2 - [APOB_HUMAN]|Apolipoprotein B-100 OS=Homo sapiens GN=APOB PE=1 SV=1 - [A0A087WTM7_HUMAN]	6.60014	6.57358	7.09074	3.86921	4.15808	4.37998	4.55897	5.01541	6.87369	5.05761	4.71601	4.67742	4.92552	7.65187	6.80851	3.84807	4.18277	5.255	6.32732	6.71344	6.27128	4.20612	4.59459	7.47343	5.7037	4.6138	5.81387	5.14342	3.92351	1.90206	2.60793e-06	2.30901e-05
P01024	rQGALELIkk	Complement C3 OS=Homo sapiens GN=C3 PE=1 SV=2 - [CO3_HUMAN]	5.08094	5.1373	5.41402	5.99343	5.88893	5.84521	5.89375	5.04203	5.26758	5.73896	5.97685	6.10823	4.84852	5.45479	5.39777	5.96616	6.08567	5.60693	5.12203	5.32489	5.14178	5.96153	5.91586	5.85329	5.17197	4.90983	5.80867	5.60144	6.01464	-0.665557	2.65687e-06	2.3481e-05
A0A0A0MQU1	kVSASVAEVQEQYTER	Inverted formin-2 (Fragment) OS=Homo sapiens GN=INF2 PE=1 SV=1 - [A0A0A0MQU1_HUMAN]	-2.86706	-1.53361	-1.75476	-0.863815	-1.02924	-0.191974	-0.740913	-1.93133	-2.05335	-0.971161	-0.867248	-0.411463	-2.84879	-1.80338	-1.51592	-0.00569511	-0.462662	-1.60401	-1.41197	-2.51448	-2.16652	-0.475712	-0.930867	-0.895812	-2.24673	-2.53898	-1.38818	-0.414547	-0.756202	-1.20403	2.73335e-06	2.41134e-05
Q01813	nVLGHMQQGGAPSPFDR	ATP-dependent 6-phosphofructokinase, platelet type OS=Homo sapiens GN=PFKP PE=1 SV=2 - [PFKAP_HUMAN]	0.68316	2.1184	2.44915	3.87155	4.10989	3.3843	3.38276	2.30898	1.43717	3.19204	3.44782	4.07439	1.68457	2.41366	2.72294	3.83166	3.19281	2.77081	2.78863	1.85144	2.19843	3.46571	2.92947	3.46785	2.08778	1.97259	2.55285	3.23383	3.30156	-1.29584	2.76862e-06	2.43808e-05
Q06033-2	sLPEGVAnGIEVYSTk	Isoform 2 of Inter-alpha-trypsin inhibitor heavy chain H3 OS=Homo sapiens GN=ITIH3 - [ITIH3_HUMAN]	3.80612	4.21336	4.08068	4.10767	4.20559	4.99427	4.77911	3.29888	4.00985	4.99978	4.72517	4.6839	3.18544	4.07322	3.84614	4.66498	5.09057	4.54733	4.32481	2.89896	3.00795	5.23822	5.15863	3.44409	3.96618	3.50596	4.88491	4.7156	4.89094	-0.954346	2.77863e-06	2.4425e-05
P12277	lPNLGkHEk	Creatine kinase B-type OS=Homo sapiens GN=CKB PE=1 SV=1 - [KCRB_HUMAN]	-3.98216	-4.22311	-3.89083	-3.04281	-4.09502	-3.66359	-3.31564	-3.93859	-4.49513	-3.46726	-2.99555	-3.68413	-4.53773	-4.12084	-4.99935	-3.03998	-3.29196	-2.90765	-4.54277	-4.78858	-4.24627	-3.30575	-2.69849	-4.20479	-4.51319	-3.95272	-3.72242	-3.49719	-3.00721	-0.997394	2.80181e-06	2.45848e-05
P27348;P31946-2;P61981;P62258;P63104;Q04917	dSTLIMQLLR	14-3-3 protein zeta/delta OS=Homo sapiens GN=YWHAZ PE=1 SV=1 - [1433Z_HUMAN]|14-3-3 protein epsilon OS=Homo sapiens GN=YWHAE PE=1 SV=1 - [1433E_HUMAN]|14-3-3 protein theta OS=Homo sapiens GN=YWHAQ PE=1 SV=1 - [1433T_HUMAN]|Isoform Short of 14-3-3 protein beta/alpha OS=Homo sapiens GN=YWHAB - [1433B_HUMAN]|14-3-3 protein gamma OS=Homo sapiens GN=YWHAG PE=1 SV=2 - [1433G_HUMAN]|14-3-3 protein eta O…	-0.154064	-0.60509	-2.4302	-2.95882	-2.07317	-4.04048	-3.53785	1.15125	-2.72087	-3.37439	-3.76063	-3.00776	0.588387	-1.22539	2.24004	-5.32907	-4.29038	-4.24541	-0.946696	-1.82261	-0.333338	-3.2103	-2.41102	-1.68532	-0.245277	0.497248	-2.81667	-5.15405	-2.85775	2.73969	2.85961e-06	2.50472e-05
E5RK69;P08133-2	nkPLFFADk	Annexin OS=Homo sapiens GN=ANXA6 PE=1 SV=1 - [E5RK69_HUMAN]|Isoform 2 of Annexin A6 OS=Homo sapiens GN=ANXA6 - [ANXA6_HUMAN]	-0.999865	-0.800375	-0.671758	-0.321868	-0.419218	-0.350656	-0.171149	-1.34947	-1.14449	-0.215517	0.0137964	0.148709	-1.58338	-0.950538	-0.773286	0.229646	-0.039618	-0.446561	-1.20318	-1.02017	-1.14055	-0.0958896	0.0671986	-0.280628	-0.963265	-1.35374	-0.452118	-0.477904	-0.036089	-0.844026	2.86944e-06	2.50757e-05
Q01814-7;Q01814-8;Q16720-7	tGTLTTNR	Isoform XB of Plasma membrane calcium-transporting ATPase 2 OS=Homo sapiens GN=ATP2B2 - [AT2B2_HUMAN]|Isoform XA of Plasma membrane calcium-transporting ATPase 2 OS=Homo sapiens GN=ATP2B2 - [AT2B2_HUMAN]|Isoform XG of Plasma membrane calcium-transporting ATPase 3 OS=Homo sapiens GN=ATP2B3 - [AT2B3_HUMAN]	0.254535	0.127479	0.113087	0.76758	0.766433	0.482581	0.904745	-0.289765	-0.307402	0.965813	1.20333	1.00723	-0.531422	0.397942	0.121364	0.658397	1.10671	0.758705	-0.202306	-0.733051	0.306582	1.57873	0.656991	0.209137	0.159824	-0.571201	0.553205	0.790266	1.37046	-0.908281	2.8731e-06	2.50757e-05
P01024	cAEENcFIQk	Complement C3 OS=Homo sapiens GN=C3 PE=1 SV=2 - [CO3_HUMAN]	3.86875	4.12585	4.25257	4.98657	4.41771	4.48111	4.99427	3.98017	3.43989	4.32112	5.14589	5.52891	2.6815	3.39279	4.11689	5.54965	5.386	5.00573	3.62921	3.82732	3.7276	4.77634	5.17782	4.68687	3.25679	3.04596	5.33767	4.84394	4.96133	-1.2556	2.89071e-06	2.51714e-05
P04114	nIQEYLSILTDPDGk	Apolipoprotein B-100 OS=Homo sapiens GN=APOB PE=1 SV=2 - [APOB_HUMAN]	6.81898	6.51484	6.81139	4.87993	5.70943	5.48775	5.23914	6.24918	7.03207	5.6489	5.52583	4.93137	6.22363	8.31122	7.65944	3.9956	4.55088	5.48155	6.72756	7.17318	6.74177	5.24936	5.09129	7.56969	5.9264	5.93014	6.42192	5.31827	5.05589	1.62116	2.89433e-06	2.51714e-05
Q9BS92	vVGVFHTEYGELNR	Protein NipSnap homolog 3B OS=Homo sapiens GN=NIPSNAP3B PE=2 SV=1 - [NPS3B_HUMAN]	-2.38624	-3.00228	-1.83545	-1.35543	-1.01949	-1.79509	-1.36156	-2.22611	-2.48697	-1.35781	-1.28414	-1.60252	-3.16413	-1.86517	-1.8675	-1.71347	-1.42158	-1.36213	-2.46934	-1.99608	-2.90585	-1.45046	-1.21067	-1.726	-3.0925	-3.08637	-0.930655	-1.87194	-0.686506	-1.1187	2.98738e-06	2.59159e-05
P0C0L4;P0C0L5	vTASDPLDTLGSEGALSPGGVASLLR	Complement C4-B OS=Homo sapiens GN=C4B PE=1 SV=2 - [CO4B_HUMAN]|Complement C4-A OS=Homo sapiens GN=C4A PE=1 SV=2 - [CO4A_HUMAN]	6.68614	8.01789	7.12185	8.14377	8.36926	8.15403	8.31251	6.95485	7.64755	8.02399	8.44687	8.23454	6.46332	7.40217	7.53263	8.98859	8.10038	8.00585	7.85384	6.85459	6.95862	7.88421	8.62918	7.73728	6.69621	6.66507	8.52197	8.01683	8.85559	-1.10375	2.99049e-06	2.59159e-05
P00740-2	vSVSQTSk	Isoform 2 of Coagulation factor IX OS=Homo sapiens GN=F9 - [FA9_HUMAN]	3.35229	3.24362	3.31683	3.99345	3.99464	4.01762	3.93658	3.60487	3.47457	3.66658	4.00316	3.7997	3.17511	3.76277	3.36402	3.87021	3.89822	3.84812	3.34115	3.23558	3.5077	4.09804	3.79939	3.60973	3.00101	3.18472	4.05462	3.98748	4.08088	-0.545275	3.0229e-06	2.61505e-05
P19367-4	cNVSFLLSEDGSGk	Isoform 4 of Hexokinase-1 OS=Homo sapiens GN=HK1 - [HXK1_HUMAN]	-1.00713	-1.19324	-0.812673	-2.3951	-1.71943	-1.79694	-2.16912	-1.87301	-0.826828	-2.09754	-2.02267	-1.29874	-0.858201	0.125158	-0.0221285	-2.27641	-3.1154	-2.77752	-0.685108	-0.526841	-1.44813	-2.41631	-1.67901	-0.672437	-0.560652	-0.918832	-1.66024	-2.30908	-2.80327	1.33275	3.04391e-06	2.62859e-05
Q9C040	lNELADQDFPLHPR	Tripartite motif-containing protein 2 OS=Homo sapiens GN=TRIM2 PE=1 SV=1 - [TRIM2_HUMAN]	-0.570455	-0.88285	0.176277	-1.27575	-2.73331	-3.08037	-2.1341	-0.636124	-1.34183	-2.57665	-1.99632	-1.16081	-0.966708	0.0904192	-1.44106	-1.76657	-2.56027	-1.72226	-0.248665	-1.36386	0.0342266	-2.18538	-2.46867	-0.833045	-0.481175	-0.701202	-2.86614	-0.911927	-2.57296	1.53232	3.07726e-06	2.65272e-05
A0A087WYJ9	dGFFGNPR	Ig mu chain C region OS=Homo sapiens GN=IGHM PE=1 SV=1 - [A0A087WYJ9_HUMAN]|Ig mu chain C region OS=Homo sapiens GN=IGHM PE=1 SV=1 - [A0A087X2C0_HUMAN]|Ig mu heavy chain disease protein OS=Homo sapiens PE=1 SV=1 - [MUCB_HUMAN]	3.9781	4.89899	4.51489	7.15664	7.58187	8.01597	6.76349	5.57063	5.20477	6.88619	6.52511	6.67444	5.41394	5.03678	6.41804	6.25259	7.14007	5.88505	5.13218	6.02226	5.37427	6.64653	6.20774	6.61713	4.89801	4.9147	6.87548	6.36265	6.47849	-1.57724	3.09394e-06	2.66242e-05
O43707;P12814-3;P35609	eGLLLWcQR	Alpha-actinin-2 OS=Homo sapiens GN=ACTN2 PE=1 SV=1 - [ACTN2_HUMAN]|Isoform 3 of Alpha-actinin-1 OS=Homo sapiens GN=ACTN1 - [ACTN1_HUMAN]|Alpha-actinin-4 OS=Homo sapiens GN=ACTN4 PE=1 SV=2 - [ACTN4_HUMAN]|Alpha-actinin-3 OS=Homo sapiens GN=ACTN3 PE=1 SV=2 - [ACTN3_HUMAN]	2.14776	2.6886	-1.46731	-7.19793	-8.39655	0.571117	-4.30309	-2.28718	1.33752	-2.26817	-3.38614	-5.46866	2.82618	-1.44697	-1.61192	-3.02473	-3.27576	-5.12112	-0.413479	1.4426	1.22401	-6.18223	-3.42212	-2.88717	1.69458	2.60932	-2.84242	-3.0349	-7.19372	4.8521	3.11972e-06	2.67937e-05
B4DQI1;B4E1Z4	kNQGILEFYGDDIALLk	Complement C2 OS=Homo sapiens GN=C2 PE=1 SV=1 - [B4DQI1_HUMAN]|Uncharacterized protein OS=Homo sapiens PE=2 SV=1 - [B4E1Z4_HUMAN]	8.15524	8.11215	8.52433	7.24762	7.39746	7.53666	7.51103	8.08852	8.27457	7.47492	7.44365	7.54502	7.59181	8.5689	8.25046	7.48784	7.63166	7.4428	8.2951	8.16703	7.96324	7.53648	7.50058	8.54501	7.79736	7.72136	7.80829	7.58181	7.51964	0.679333	3.12457e-06	2.67937e-05
P00734	hQDFNSAVQLVENFcR	Prothrombin OS=Homo sapiens GN=F2 PE=1 SV=2 - [THRB_HUMAN]	3.83712	3.95174	2.19421	2.16761	2.03902	1.83576	1.56698	4.20676	3.30832	2.0735	1.55347	1.10859	4.14599	3.00048	6.86833	0.385228	0.682713	0.942734	3.33432	4.08632	3.45002	1.85186	1.73597	3.78193	3.62891	3.05333	1.35672	1.82374	2.38085	2.08235	3.16165e-06	2.70529e-05
P0C0L4;P0C0L5	gSFEFPVGDAVSk	Complement C4-B OS=Homo sapiens GN=C4B PE=1 SV=2 - [CO4B_HUMAN]|Complement C4-A OS=Homo sapiens GN=C4A PE=1 SV=2 - [CO4A_HUMAN]	5.95951	7.15188	6.36648	7.42293	7.4893	7.26784	7.46261	6.20764	6.76503	7.22364	7.64657	7.39168	5.7676	6.67943	6.7563	8.04127	7.1987	7.21463	7.02819	6.05033	6.36152	7.0066	7.74869	6.93818	6.02758	5.86753	7.6186	7.22977	7.97628	-1.02392	3.16582e-06	2.70529e-05
P17677	dDVQAAEAEANkk	Neuromodulin OS=Homo sapiens GN=GAP43 PE=1 SV=1 - [NEUM_HUMAN]	-4.48323	-5.03886	-3.14264	-3.14483	-3.35621	-2.99459	-3.10748	-3.44868	-5.2616	-3.09466	-3.22091	-2.85521	-4.38816	-4.28513	-4.88879	-2.34584	-2.56896	-3.68348	-3.79653	-4.49826	-4.38734	-3.16428	-3.20647	-4.44929	-4.12559	-3.71615	-3.78781	-3.18487	-2.89665	-1.23227	3.33308e-06	2.84326e-05
P05387	nIEDVIAQGIGk	60S acidic ribosomal protein P2 OS=Homo sapiens GN=RPLP2 PE=1 SV=1 - [RLA2_HUMAN]	-3.68641	-3.71028	-2.50776	-6.17334	-6.9708	-7.75609	-6.8191	-4.20637	-4.32586	-9.08095	-6.51191	-3.23046	-4.08321	-3.7075	-3.43163	-6.10659	-7.93128	-5.54446	-4.37905	-3.09951	-3.43923	-6.40864	-6.65913	-1.64782	-2.52196	-3.54114	-6.32598	-6.02238	-10.7454	3.45238	3.38097e-06	2.8791e-05
A0A087WYJ9	nVPLPVIAELPPk	Ig mu chain C region OS=Homo sapiens GN=IGHM PE=1 SV=1 - [A0A087WYJ9_HUMAN]|Ig mu chain C region OS=Homo sapiens GN=IGHM PE=1 SV=1 - [A0A087X2C0_HUMAN]	5.89118	6.11717	7.69021	8.33955	7.49193	8.68698	8.07514	6.96344	5.96732	8.3414	8.08752	8.19347	5.8991	6.44617	7.36096	7.82771	9.00966	7.67342	6.84853	7.37774	6.12732	7.89921	7.88909	8.01667	6.41484	6.17354	7.96781	7.89748	7.74668	-1.45448	3.41004e-06	2.89883e-05
G3XAM2	vFSLQWGEVk	Complement factor I OS=Homo sapiens GN=CFI PE=1 SV=1 - [G3XAM2_HUMAN]	4.12436	4.244	4.79806	5.32987	5.14098	5.11843	5.13528	4.61969	4.47423	4.85765	5.133	5.22119	4.00863	4.69954	4.57989	5.14016	5.266	5.06148	4.55991	4.49033	4.21564	5.14573	5.20882	5.10693	4.19623	4.18197	5.20298	4.92758	5.14	-0.680238	3.50553e-06	2.97485e-05
P0C0L4;P0C0L5	iTPGkPYILTVPGHLDEmQLDIQAR	Complement C4-B OS=Homo sapiens GN=C4B PE=1 SV=2 - [CO4B_HUMAN]|Complement C4-A OS=Homo sapiens GN=C4A PE=1 SV=2 - [CO4A_HUMAN]	5.65575	6.95888	5.94035	6.95059	7.26347	6.96441	7.15631	5.81797	6.4535	6.86542	7.40603	7.10236	5.38514	6.45297	6.44925	7.76751	6.80248	6.8761	6.66619	5.65752	5.97683	6.86034	7.41627	6.64561	5.55353	5.62095	7.33769	6.8933	7.68237	-1.04326	3.52043e-06	2.98234e-05
P00450	aDDkVYPGEQYTYMLLATEEQSPGEGDGNcVTR	Ceruloplasmin OS=Homo sapiens GN=CP PE=1 SV=1 - [E9PFZ2_HUMAN]|Ceruloplasmin OS=Homo sapiens GN=CP PE=1 SV=1 - [CERU_HUMAN]	6.90327	6.77284	7.15319	7.54473	7.03323	7.27442	7.48505	6.93657	6.71264	7.44428	7.2646	7.58141	6.32974	6.72838	6.74276	7.49459	8.01628	7.36993	6.79885	6.59103	6.49626	7.67734	7.63314	6.93686	6.68208	6.60606	7.26429	7.47798	7.71442	-0.702545	3.53638e-06	2.99068e-05
P01024	tELRPGETLNVnFLLR	Complement C3 OS=Homo sapiens GN=C3 PE=1 SV=2 - [CO3_HUMAN]	5.63929	5.93675	5.86229	6.35213	6.42441	6.35642	6.41493	5.62964	5.85315	6.18906	6.62544	6.4985	5.42985	5.78464	5.86303	6.58303	6.62474	6.286	5.68405	5.85968	5.73687	6.36805	6.50772	6.34882	5.6668	5.56217	6.58237	5.89233	6.51879	-0.641587	3.54699e-06	2.99449e-05
P11142	gPAVGIDLGTTYScVGVFQHGk	Heat shock cognate 71 kDa protein OS=Homo sapiens GN=HSPA8 PE=1 SV=1 - [HSP7C_HUMAN]	-3.18421	-3.33455	-3.02738	-6.98277	-4.88954	-6.04131	-5.35988	-4.34154	-3.81209	-5.38135	-5.26657	-4.86485	-4.61897	-3.73301	-4.19841	-4.20694	-5.23586	-5.46657	-3.27173	-3.67301	-3.0984	-5.61047	-6.44627	-4.09856	-3.88473	-4.83057	-4.6179	-4.96118	-5.06682	1.63943	3.58548e-06	3.02178e-05
P01031	ykATLLDIYk	Complement C5 OS=Homo sapiens GN=C5 PE=1 SV=4 - [CO5_HUMAN]	5.4218	5.73776	6.01619	6.61345	6.21625	6.00119	6.4067	5.64082	5.27302	6.13599	6.43262	6.92868	5.05156	5.70181	5.77064	6.53355	6.69063	6.25844	5.76716	5.27274	5.55447	6.65918	6.34639	6.14153	5.62444	5.36324	6.09133	6.34761	6.43849	-0.781715	3.59361e-06	3.02344e-05
P02671	aQLVDmk	Fibrinogen alpha chain OS=Homo sapiens GN=FGA PE=1 SV=2 - [FIBA_HUMAN]	7.1495	7.61916	7.60496	7.93638	7.85136	8.1853	8.08482	7.28192	7.39013	7.92595	8.12571	8.25888	6.87793	7.57859	7.42575	8.37795	8.32167	7.76476	7.81595	7.07958	7.45197	7.91224	8.00209	7.61288	7.26107	6.94751	8.27158	8.12327	8.13034	-0.675152	3.66524e-06	3.07339e-05
P68366-2;Q71U36-2;Q9BQE3;Q9NY65	qLFHPEQLITGk	Isoform 2 of Tubulin alpha-4A chain OS=Homo sapiens GN=TUBA4A - [TBA4A_HUMAN]|Tubulin alpha-8 chain OS=Homo sapiens GN=TUBA8 PE=1 SV=1 - [TBA8_HUMAN]|Tubulin alpha-1B chain OS=Homo sapiens GN=TUBA1B PE=1 SV=1 - [TBA1B_HUMAN]|Isoform 2 of Tubulin alpha-1A chain OS=Homo sapiens GN=TUBA1A - [TBA1A_HUMAN]|Tubulin alpha-1C chain OS=Homo sapiens GN=TUBA1C PE=1 SV=1 - [TBA1C_HUMAN]	-5.18557	-5.35109	-4.87425	-3.61973	-3.08204	-2.108	-3.08794	-3.83457	-5.3059	-2.29401	-3.50648	-4.2941	-5.74896	-4.59802	-3.42835	-3.95215	-2.66277	-3.83043	-4.80629	-4.73648	-5.73598	-2.78866	-3.06534	-4.20168	-6.40796	-5.58366	-2.78514	-3.12304	-2.11921	-1.93669	3.67178e-06	3.07339e-05
P68366-2;Q71U36-2;Q9BQE3;Q9NY65	qIFHPEQLITGk	Isoform 2 of Tubulin alpha-4A chain OS=Homo sapiens GN=TUBA4A - [TBA4A_HUMAN]|Tubulin alpha-8 chain OS=Homo sapiens GN=TUBA8 PE=1 SV=1 - [TBA8_HUMAN]|Tubulin alpha-1B chain OS=Homo sapiens GN=TUBA1B PE=1 SV=1 - [TBA1B_HUMAN]|Isoform 2 of Tubulin alpha-1A chain OS=Homo sapiens GN=TUBA1A - [TBA1A_HUMAN]|Tubulin alpha-1C chain OS=Homo sapiens GN=TUBA1C PE=1 SV=1 - [TBA1C_HUMAN]	-5.18557	-5.35109	-4.87425	-3.61973	-3.08204	-2.108	-3.08794	-3.83457	-5.3059	-2.29401	-3.50648	-4.2941	-5.74896	-4.59802	-3.42835	-3.95215	-2.66277	-3.83043	-4.80629	-4.73648	-5.73598	-2.78866	-3.06534	-4.20168	-6.40796	-5.58366	-2.78514	-3.12304	-2.11921	-1.93669	3.67178e-06	3.07339e-05
P05155-2	lYHAFSAmk	Isoform 2 of Plasma protease C1 inhibitor OS=Homo sapiens GN=SERPING1 - [IC1_HUMAN]	3.93414	3.95799	4.68518	4.95557	4.32465	5.13563	5.2889	3.67461	3.84799	4.9975	5.28151	5.48272	2.18929	4.74983	3.83073	5.39957	5.66599	5.15775	3.92299	3.16617	3.32088	5.46155	5.83268	4.78887	2.99552	2.85934	5.6303	5.33965	5.37948	-1.44947	3.67906e-06	3.07424e-05
P0C0L4;P0C0L5	aEFQDALEk	Complement C4-B OS=Homo sapiens GN=C4B PE=1 SV=2 - [CO4B_HUMAN]|Complement C4-A OS=Homo sapiens GN=C4A PE=1 SV=2 - [CO4A_HUMAN]	6.07838	7.10152	6.34695	7.47453	7.6273	7.38833	7.51457	6.32119	6.89525	7.15364	7.78588	7.36994	5.83397	6.94048	6.88056	7.91252	7.1308	7.31868	7.02663	6.15467	6.46912	7.16877	7.68326	7.02544	5.93767	5.86364	7.86336	7.34559	7.98131	-0.997399	3.76361e-06	3.13954e-05
Q9H9B4	qAITQVVVSR	Sideroflexin-1 OS=Homo sapiens GN=SFXN1 PE=1 SV=4 - [SFXN1_HUMAN]	-3.45985	-3.82245	-2.84419	-3.69988	-2.84797	-1.87786	-2.38976	-3.56052	-4.121	-2.36802	-2.39886	-2.3095	-4.38489	-3.99947	-4.25677	-1.41766	-2.40065	-2.09275	-3.78341	-3.56023	-3.62128	-2.99322	-2.20428	-3.54906	-4.02884	-4.12826	-1.47003	-2.09705	-3.27894	-1.38634	3.7738e-06	3.1427e-05
Q13813-2;Q13813-3	vNEVNQFAAk	Isoform 2 of Spectrin alpha chain, non-erythrocytic 1 OS=Homo sapiens GN=SPTAN1 - [SPTN1_HUMAN]|Isoform 3 of Spectrin alpha chain, non-erythrocytic 1 OS=Homo sapiens GN=SPTAN1 - [SPTN1_HUMAN]	-3.17122	-3.42816	-3.69272	-3.94545	-3.68626	-4.17213	-4.44203	-2.80422	-3.19571	-4.15102	-4.7955	-4.2262	-1.63596	-3.67037	-3.19469	-4.70591	-4.75624	-4.13276	-3.25307	-1.99675	-2.36511	-5.2836	-4.75538	-3.63289	-2.71692	-2.16819	-4.12416	-4.21676	-5.23703	1.37093	3.78798e-06	3.14866e-05
P08195-2	lkLEPHEGLLLR	Isoform 2 of 4F2 cell-surface antigen heavy chain OS=Homo sapiens GN=SLC3A2 - [4F2_HUMAN]	-2.0344	-2.06544	-3.78478	-1.66403	-1.27619	-1.09875	-1.27898	-3.19548	-2.99246	-0.696681	-1.23838	-1.10504	-2.50019	-2.38547	-2.85496	-1.35041	-1.83753	-0.995023	-4.05548	-2.71145	-1.02593	-1.85975	-0.991998	-2.19213	-3.1199	-2.81963	-0.824033	-1.05079	-1.9171	-1.47426	3.79379e-06	3.14866e-05
P11217	rWLVLcNPGLAEVIAER	Glycogen phosphorylase, muscle form OS=Homo sapiens GN=PYGM PE=1 SV=6 - [PYGM_HUMAN]	-2.46302	-2.6652	-3.11703	-3.40701	-3.15615	-3.36977	-3.71949	-2.38145	-1.88986	-3.72936	-3.82061	-4.01698	-1.072	-3.34932	-2.35191	-3.99532	-3.88893	-3.52069	-2.71495	-1.7839	-2.82322	-3.68038	-3.45623	-3.10963	-1.51965	-1.51748	-3.78538	-4.27552	-3.97051	1.30493	3.9012e-06	3.23233e-05
P00441	kHGGPkDEER	Superoxide dismutase [Cu-Zn] OS=Homo sapiens GN=SOD1 PE=1 SV=2 - [SODC_HUMAN]	-3.81246	-4.05482	-4.89381	-4.72796	-4.99804	-3.56134	-5.31906	-3.85784	-2.79509	-5.30293	-5.02519	-5.70363	-1.72523	-3.27986	-3.65014	-5.29722	-5.66089	-6.4351	-3.8306	-3.00037	-2.78282	-5.67972	-5.43586	-4.08673	-2.62588	-2.69691	-5.58745	-5.4753	-5.57616	1.86813	3.98758e-06	3.29714e-05
P01031	tDAPDLPEENQAR	Complement C5 OS=Homo sapiens GN=C5 PE=1 SV=4 - [CO5_HUMAN]	4.58071	4.61217	5.11521	5.69819	5.06549	5.24855	5.41189	4.65979	4.46761	5.22205	5.60403	5.67196	4.22497	5.05532	4.80337	5.30832	5.52724	5.4011	4.73661	4.61263	4.60941	5.53919	5.41059	5.23723	4.53449	4.4788	5.29171	5.45213	5.32596	-0.694434	3.99286e-06	3.29714e-05
Q00610-2	aYEFAER	Isoform 2 of Clathrin heavy chain 1 OS=Homo sapiens GN=CLTC - [CLH1_HUMAN]	0.0617106	-0.352696	1.08449	0.429033	0.882784	1.0526	0.963494	0.168556	-0.196731	1.0158	1.07018	1.01097	-0.306689	0.437135	-0.226395	1.35494	0.875538	1.0234	0.266189	0.00846167	-0.360049	1.02109	1.25874	0.335382	0.184284	0.144422	0.996601	0.730227	0.767008	-0.874574	4.00605e-06	3.30246e-05
P07900;P08238	eGLELPEDEEEkk	Heat shock protein HSP 90-alpha OS=Homo sapiens GN=HSP90AA1 PE=1 SV=5 - [HS90A_HUMAN]|Heat shock protein HSP 90-beta OS=Homo sapiens GN=HSP90AB1 PE=1 SV=4 - [HS90B_HUMAN]	0.302154	0.0995194	1.14866	-1.24443	-0.87755	-0.765802	-0.751155	0.43952	-0.409495	-0.377015	-0.573628	-0.722169	-0.480055	0.848875	0.558772	-0.687134	-0.730569	-0.847334	0.202389	0.284384	0.162452	-0.718464	-0.517052	1.19687	-0.145599	0.0663044	-0.728729	-1.05698	-0.669315	1.01928	4.02168e-06	3.30979e-05
P0C0L4;P0C0L5	vEYGFQVk	Complement C4-B OS=Homo sapiens GN=C4B PE=1 SV=2 - [CO4B_HUMAN]|Complement C4-A OS=Homo sapiens GN=C4A PE=1 SV=2 - [CO4A_HUMAN]	3.983	4.97326	4.26004	5.25788	5.35834	5.05144	5.35369	3.99275	4.71674	4.94163	5.57645	5.38208	3.55992	4.54292	4.68146	5.98535	5.05335	5.06096	4.86078	3.99786	4.03049	5.01561	5.62552	4.69348	3.86467	3.68274	5.56798	5.1548	5.92028	-1.04857	4.14761e-06	3.40771e-05
P0C0L4;P0C0L5	tTNIQGINLLFSSR	Complement C4-B OS=Homo sapiens GN=C4B PE=1 SV=2 - [CO4B_HUMAN]|Complement C4-A OS=Homo sapiens GN=C4A PE=1 SV=2 - [CO4A_HUMAN]	5.6699	6.91567	5.91036	7.12485	7.19353	7.01591	7.16651	5.8449	6.59072	6.81566	7.33919	7.12951	5.46706	6.42539	6.468	7.82232	6.87044	6.77701	6.6559	5.75583	5.90616	6.87149	7.47433	6.64807	5.60937	5.67592	7.19821	6.95504	7.74359	-1.03166	4.15637e-06	3.4092e-05
P29401	aVELAANTk	Transketolase OS=Homo sapiens GN=TKT PE=1 SV=3 - [TKT_HUMAN]	-4.11031	-5.21749	-3.55156	-6.37461	-5.49689	-6.44935	-5.9857	-4.83933	-4.82392	-5.86176	-5.43591	-5.82492	-4.78875	-3.4245	-3.83677	-5.29383	-6.94828	-6.90809	-3.97355	-4.03206	-5.37973	-6.01926	-5.80992	-4.78488	-4.55848	-4.47989	-6.37904	-6.23749	-4.76044	1.47147	4.16548e-06	3.41097e-05
Q4G0F5	eTTGTGPNVYHENDTIAk	Vacuolar protein sorting-associated protein 26B OS=Homo sapiens GN=VPS26B PE=1 SV=2 - [VP26B_HUMAN]	-3.0268	-3.56353	-3.33029	-3.93797	-3.89078	-4.04568	-4.50725	-2.82931	-3.25744	-3.99287	-4.47963	-4.47802	-1.14824	-3.09945	-3.28397	-4.63536	-5.24874	-4.37929	-2.83755	-2.14797	-2.29636	-5.44456	-4.56134	-4.01847	-2.14857	-1.62078	-4.52548	-4.35574	-5.126	1.57104	4.26689e-06	3.47776e-05
P54578-2	aQLFALTGVQPAR	Isoform 2 of Ubiquitin carboxyl-terminal hydrolase 14 OS=Homo sapiens GN=USP14 - [UBP14_HUMAN]	-0.741875	-1.45261	-1.98027	-3.30884	-1.99818	-2.42819	-2.71399	-1.03656	-1.03244	-2.53764	-2.76224	-3.28509	-0.913029	-1.11504	-0.919349	-2.69168	-2.50022	-3.77064	-1.60957	-1.02731	-1.22203	-1.7065	-3.63056	-1.75951	-1.64846	-1.12588	-3.32531	-2.67876	-1.37205	1.44681	4.26781e-06	3.47776e-05
P20674	wVTYFNkPDIDAWELR	Cytochrome c oxidase subunit 5A, mitochondrial OS=Homo sapiens GN=COX5A PE=1 SV=2 - [COX5A_HUMAN]	-3.18989	-3.77014	-4.85393	-5.61201	-4.0408	-5.05495	-5.53429	-2.76076	-3.97155	-4.89259	-5.42615	-6.16439	-1.62029	-3.48685	-3.13073	-5.17114	-7.54978	-5.56292	-4.02757	-3.60829	-1.95167	-6.05894	-5.34094	-4.38735	-2.90535	-2.6235	-5.9368	-5.3138	-5.35492	1.99308	4.26833e-06	3.47776e-05
P01024	qGALELIkk	Complement C3 OS=Homo sapiens GN=C3 PE=1 SV=2 - [CO3_HUMAN]	5.14656	5.32421	5.77199	6.19707	5.9178	5.94584	6.12301	5.04441	5.30818	5.90542	6.3684	6.36559	4.70608	5.51397	5.4743	6.3709	6.36024	5.87799	5.33269	5.36433	5.13483	6.11158	6.23703	6.06058	5.31046	4.86808	6.0301	5.73162	6.30264	-0.801482	4.2899e-06	3.4874e-05
P02671	qFTSSTSYNRGDSTFESk	Fibrinogen alpha chain OS=Homo sapiens GN=FGA PE=1 SV=2 - [FIBA_HUMAN]	6.9254	7.71649	7.56618	7.98937	7.43483	7.8465	8.24876	6.41381	6.90699	8.00667	8.29039	8.95008	6.00773	6.73861	6.92531	9.12536	8.83253	7.84921	7.3239	6.48931	6.67762	8.22873	8.51044	7.38628	7.19591	6.47803	7.89368	8.17561	8.34926	-1.25323	4.29437e-06	3.4874e-05
O94985-2	iHGQNVPFDAVVVDk	Isoform 2 of Calsyntenin-1 OS=Homo sapiens GN=CLSTN1 - [CSTN1_HUMAN]	-1.25392	-1.35915	-0.833933	-0.508799	-0.840183	-0.355671	-0.46176	-1.24421	-1.24681	-0.581203	-0.201973	-0.621994	-1.81986	-0.837439	-0.990874	-0.557213	-0.258994	-0.687266	-1.04983	-1.47385	-1.39711	-0.33505	-0.434057	-0.89822	-1.36263	-1.80856	-0.326537	-0.573594	-0.182109	-0.747068	4.35162e-06	3.52805e-05
P04792	aQLGGPEAAk	Heat shock protein beta-1 OS=Homo sapiens GN=HSPB1 PE=1 SV=2 - [HSPB1_HUMAN]	-6.87308	-6.72993	-7.57111	-2.60184	-0.415273	-2.72795	-2.72238	-8.05747	-5.03889	-2.56654	-2.68737	-2.31824	-3.97736	-6.76333	-7.93636	0.345916	-4.89995	-3.6881	-5.20558	-4.07888	-5.03406	-6.901	-2.97729	-8.94671	-5.6238	-5.67299	-1.88845	-2.63201	-2.15524	-3.89803	4.37605e-06	3.542e-05
Q5HY54	sAGQGEVLVYVEDPAGHQEEAk	Filamin-A OS=Homo sapiens GN=FLNA PE=1 SV=1 - [Q5HY54_HUMAN]	-0.967261	0.475393	-0.761502	-6.09003	-2.53027	-4.44551	-4.65196	-3.24405	0.803708	-3.36881	-5.60427	-2.78467	2.0067	-0.941262	-3.34952	-2.01385	-5.11672	-4.90453	0.376949	1.31119	1.13409	-8.10689	-4.38257	-1.90078	1.79323	1.56773	-3.68023	-5.62599	-6.47314	4.30366	4.44295e-06	3.59023e-05
P01024	aVLYNYR	Complement C3 OS=Homo sapiens GN=C3 PE=1 SV=2 - [CO3_HUMAN]	6.23016	6.33949	6.42948	6.91048	6.83555	6.82343	6.91145	6.15593	6.26475	6.6024	7.15246	7.11498	5.8542	6.48327	6.44425	7.17005	6.91959	6.69722	6.18345	6.28696	6.27204	6.92629	6.98839	6.84451	6.12475	5.97989	6.94803	6.66126	7.01016	-0.629497	4.48152e-06	3.61543e-05
P78352-3	hcILDVSANAVR	Isoform 3 of Disks large homolog 4 OS=Homo sapiens GN=DLG4 - [DLG4_HUMAN]	-2.9469	-1.75617	-3.31402	-3.81428	-2.93952	-3.25466	-3.74704	-2.66994	-2.63237	-3.79504	-3.91445	-2.75226	-1.33059	-2.36913	-2.42271	-3.79305	-3.59205	-4.518	-2.05003	-2.65291	-2.08459	-3.41641	-4.07456	-2.71838	-1.85923	-0.853699	-3.9164	-4.2146	-4.46322	1.45378	4.61561e-06	3.7175e-05
P0C0L4;P0C0L5	kADGSYAAWLSR	Complement C4-B OS=Homo sapiens GN=C4B PE=1 SV=2 - [CO4B_HUMAN]|Complement C4-A OS=Homo sapiens GN=C4A PE=1 SV=2 - [CO4A_HUMAN]	4.63121	5.58796	5.14011	6.24766	6.40689	6.31509	6.27769	4.93338	5.68397	5.93781	6.64375	5.96473	4.45389	5.74253	5.56615	6.45781	5.93197	6.17657	5.74652	4.89326	5.11359	5.86524	6.43261	5.82949	4.66927	4.32257	6.87994	5.97325	6.6544	-1.0777	4.77027e-06	3.83576e-05
P60709	dLYANTVLSGGTTMYPGIADR	Actin, cytoplasmic 1 OS=Homo sapiens GN=ACTB PE=1 SV=1 - [ACTB_HUMAN]	-1.52894	-2.46591	-2.27181	0.906165	-2.94411	0.596211	0.10343	-1.23786	-2.94018	-1.29351	-0.113594	0.549639	-3.78659	-2.89726	-1.74272	-0.478806	1.59698	-0.399983	-3.22663	-3.20898	-4.0052	1.08987	1.53912	-2.14942	-3.55445	-2.40456	0.293429	0.43875	-0.332145	-2.58737	4.80205e-06	3.855e-05
P0C0L4;P0C0L5	kYVLPNFEVk	Complement C4-B OS=Homo sapiens GN=C4B PE=1 SV=2 - [CO4B_HUMAN]|Complement C4-A OS=Homo sapiens GN=C4A PE=1 SV=2 - [CO4A_HUMAN]	6.36612	7.6417	6.6174	7.61965	7.91981	7.60917	7.82002	6.59997	7.15554	7.47302	7.98063	7.79342	6.05842	7.08197	7.14437	8.42648	7.55226	7.51033	7.38989	6.23755	6.68541	7.56657	8.07439	7.2706	6.29509	6.25355	8.0144	7.57303	8.36717	-1.01223	4.81565e-06	3.8596e-05
G3V2V8	eVNVSPcPTQPcQLSk	Epididymal secretory protein E1 (Fragment) OS=Homo sapiens GN=NPC2 PE=1 SV=1 - [G3V2V8_HUMAN]	-5.01647	-4.3047	-4.28714	-2.93621	-3.23073	-2.88336	-2.96502	-5.25872	-3.95534	-3.83949	-3.02658	-1.99062	-5.27144	-4.55548	-3.78302	-3.07439	-2.38342	-3.59085	-3.49028	-3.41459	-6.1747	-2.96589	-3.64812	-4.5732	-5.40574	-4.73905	-2.00912	-2.53624	-3.39525	-1.51464	4.86362e-06	3.89169e-05
Q9UBB6-2	gLSEDFQk	Isoform 2 of Neurochondrin OS=Homo sapiens GN=NCDN - [NCDN_HUMAN]	-3.71195	-3.39391	-3.757	-5.15364	-5.13211	-4.16955	-4.81812	-3.7668	-3.18402	-4.57092	-4.92007	-5.25508	-4.31303	-2.82106	-3.24832	-4.52739	-4.70641	-5.70195	-3.2815	-3.79038	-3.38752	-5.45634	-4.58431	-3.1786	-4.3342	-4.52948	-4.3823	-4.74769	-4.14589	1.22104	4.8757e-06	3.895e-05
P0C0L4;P0C0L5	emSGSPASGIPVk	Complement C4-B OS=Homo sapiens GN=C4B PE=1 SV=2 - [CO4B_HUMAN]|Complement C4-A OS=Homo sapiens GN=C4A PE=1 SV=2 - [CO4A_HUMAN]	6.34249	7.58644	6.67009	7.65901	7.8382	7.61912	7.78917	6.57557	7.16431	7.50724	8.0278	7.6578	6.13492	7.05172	7.08784	8.39132	7.51431	7.53523	7.38838	6.32547	6.73147	7.47753	8.00332	7.26465	6.37384	6.25933	7.91076	7.56223	8.34454	-0.978493	4.89869e-06	3.90346e-05
D6RD17	sSEDPNEDIVER	Immunoglobulin J chain (Fragment) OS=Homo sapiens GN=IGJ PE=1 SV=4 - [D6RD17_HUMAN]	6.37681	7.0378	8.10759	8.41581	7.81892	9.40278	8.57495	7.04308	6.9519	8.48835	9.10138	8.43005	6.31226	7.31632	7.51173	8.12933	9.73532	8.15475	7.55297	7.165	6.21504	9.23157	8.42018	8.33777	7.16257	6.93852	8.60969	7.79895	8.31222	-1.35209	4.90221e-06	3.90346e-05
O15145	eTkDTDIVDEAIYYFk	Actin-related protein 2/3 complex subunit 3 OS=Homo sapiens GN=ARPC3 PE=1 SV=3 - [ARPC3_HUMAN]	-3.11449	-2.73812	-3.29967	-5.07553	-5.8469	-3.92169	-5.73033	-3.91829	-1.45424	-5.13969	-5.31067	-5.90503	-0.156014	-2.77867	-3.93378	-3.86582	-5.90203	-7.36008	-1.38311	-0.542549	-1.30557	-9.23233	-5.80251	-4.42026	-1.36471	-1.34909	-5.33827	-5.78954	-5.73453	3.21673	4.91768e-06	3.90944e-05
Q9NQC3	tSNPFLVAAQDSETDYVTTDNLTk	Reticulon-4 OS=Homo sapiens GN=RTN4 PE=1 SV=2 - [RTN4_HUMAN]	-4.08118	-4.12211	-3.07694	-2.8168	-3.28525	-1.12279	-2.49543	-3.63234	-3.62872	-2.50418	-2.02154	-3.04537	-4.03777	-3.26479	-3.48335	-2.55598	-2.27443	-2.88876	-3.29652	-3.29161	-4.29972	-2.32985	-2.79194	-3.27625	-4.0538	-3.87591	-2.27034	-2.10399	-2.92479	-1.12239	4.98969e-06	3.96026e-05
P00450	iYHSHIDAPk	Ceruloplasmin OS=Homo sapiens GN=CP PE=1 SV=1 - [E9PFZ2_HUMAN]|Ceruloplasmin OS=Homo sapiens GN=CP PE=1 SV=1 - [CERU_HUMAN]	5.26737	5.16751	6.24538	6.26093	5.93121	6.14635	6.50987	5.29239	5.02859	6.13429	6.41461	6.98582	3.86806	5.8318	5.40208	6.53057	7.07017	6.31607	5.54823	4.93907	4.52767	6.7394	6.7545	5.96854	4.58447	4.61151	6.88414	6.37885	6.59124	-1.25608	5.04828e-06	4.00029e-05
P02750	aLGHLDLSGNR	Leucine-rich alpha-2-glycoprotein OS=Homo sapiens GN=LRG1 PE=1 SV=2 - [A2GL_HUMAN]	4.96383	4.43919	5.62541	6.23745	5.56396	5.58482	5.92077	4.56995	5.09688	5.66108	5.97864	6.224	4.33551	5.64397	4.81565	5.43288	6.4028	5.78386	5.11761	4.76897	4.3588	6.4875	5.76102	5.11954	4.99852	4.52386	5.78493	5.89743	6.09039	-0.939271	5.07778e-06	4.01718e-05
P11142	mVNHFIAEFk	Heat shock cognate 71 kDa protein OS=Homo sapiens GN=HSPA8 PE=1 SV=1 - [HSP7C_HUMAN]	-2.80558	-2.47487	-2.16152	-2.8693	-1.15945	-1.69118	-1.62987	-2.91345	-3.05129	-1.34489	-1.80593	-1.28891	-3.44861	-2.35826	-2.53273	-1.42594	-1.3828	-2.01356	-2.08167	-2.95713	-3.0475	-1.41023	-2.0355	-2.69385	-3.08342	-2.99411	-1.09901	-1.76568	-1.52584	-1.08242	5.09623e-06	4.02528e-05
P16615	dIVPGDIVEIAVGDkVPADIR	Sarcoplasmic/endoplasmic reticulum calcium ATPase 2 OS=Homo sapiens GN=ATP2A2 PE=1 SV=1 - [AT2A2_HUMAN]	0.450316	-2.29953	-2.35015	-5.70386	-6.11646	-7.04551	-5.1664	-1.65584	-4.23574	-5.92058	-5.54954	-3.1815	-3.31038	-3.35461	-0.91399	-5.67538	-4.54903	-5.26179	-4.00668	-2.3273	-2.52054	-4.57142	-4.47284	-3.22123	-2.97269	-2.58954	-3.96078	-5.14415	-5.17681	2.65028	5.10505e-06	4.02577e-05
P09496-3	lEALDANSR	Isoform 3 of Clathrin light chain A OS=Homo sapiens GN=CLTA - [CLCA_HUMAN]	-0.256512	0.119275	1.31336	1.42172	1.23052	1.1351	1.65141	-0.164838	0.0670923	1.55076	1.59272	1.91465	-1.19802	0.622154	0.725736	1.38409	1.32378	2.10571	0.956127	-0.287821	-1.58305	2.21975	2.00705	0.510717	-0.273385	-0.50775	1.68073	2.10297	1.45018	-1.52632	5.12735e-06	4.03686e-05
O00499	iAkPVSLLEk	Myc box-dependent-interacting protein 1 OS=Homo sapiens GN=BIN1 PE=1 SV=1 - [BIN1_HUMAN]	-1.8943	-1.17523	-1.20789	-0.997395	-0.967554	-0.677712	-0.773095	-1.65844	-1.51585	-0.981284	-0.644668	-0.586239	-2.0989	-1.28155	-1.35622	-0.408014	-0.680632	-1.09477	-0.8836	-1.86735	-1.72991	-0.831731	-0.834387	-1.2576	-1.68543	-1.85811	-0.647051	-0.738234	-0.733661	-0.708743	5.14953e-06	4.04783e-05
O43866	fWGFHDcTHQEDVAVIcSG	CD5 antigen-like OS=Homo sapiens GN=CD5L PE=1 SV=1 - [CD5L_HUMAN]	6.09844	6.42434	7.96884	8.68977	7.78726	8.86525	8.30003	7.44644	6.39161	8.45769	8.18481	8.37543	6.3888	6.44099	7.62018	8.21389	9.23184	7.93822	7.28176	7.66214	6.29638	8.21299	8.08062	8.14276	6.9158	6.61269	7.92582	8.21563	8.02123	-1.36458	5.18152e-06	4.06645e-05
P0C0L4;P0C0L5	iTQVLHFTk	Complement C4-B OS=Homo sapiens GN=C4B PE=1 SV=2 - [CO4B_HUMAN]|Complement C4-A OS=Homo sapiens GN=C4A PE=1 SV=2 - [CO4A_HUMAN]	6.14736	7.45253	6.65401	7.94401	8.01333	7.92168	7.98747	6.41785	7.15218	7.60595	8.23135	8.00209	5.81353	7.3111	7.32385	8.66284	7.45251	7.56909	7.41495	6.48216	6.52839	7.44737	8.27258	7.51817	5.95387	5.95909	8.27718	7.96758	8.45703	-1.24425	5.22865e-06	4.08918e-05
P01009	fNkPFVFLmIEqNTk	Alpha-1-antitrypsin OS=Homo sapiens GN=SERPINA1 PE=1 SV=3 - [A1AT_HUMAN]	5.87489	6.05755	7.9145	4.59075	4.50722	5.61155	4.84531	6.40917	6.81442	3.82516	4.59721	6.23699	5.91078	7.59642	6.06045	4.13627	5.60551	5.24703	6.98059	6.30013	5.86761	6.06077	4.50204	7.92776	7.00426	6.71056	5.61361	5.01459	2.28568	2.06703	5.23762e-06	4.08918e-05
P35609	lLETIDQLHLEFAk	Alpha-actinin-2 OS=Homo sapiens GN=ACTN2 PE=1 SV=1 - [ACTN2_HUMAN]	-3.60927	-3.3587	-3.5743	-4.26375	-3.99343	-4.4562	-4.43006	-3.09085	-3.35502	-4.66616	-5.38891	-3.4329	-3.64072	-2.77885	-2.71345	-4.678	-4.58198	-4.86267	-3.38113	-4.06353	-3.57847	-4.12815	-3.67433	-2.6562	-3.31722	-3.3879	-4.41424	-4.51165	-4.96847	1.13793	5.24106e-06	4.08918e-05
K7EN45	gQMQkPFEDASFALR	Peptidyl-prolyl cis-trans isomerase NIMA-interacting 1 (Fragment) OS=Homo sapiens GN=PIN1 PE=1 SV=1 - [K7EN45_HUMAN]	-1.43602	-0.916388	-0.875498	-2.64561	-2.42861	-2.40012	-2.25141	-1.15028	-1.21428	-2.47194	-2.1776	-2.37215	-2.26568	-1.36324	-0.858389	-2.16609	-1.88643	-2.16242	-1.04002	-1.33763	-1.46098	-2.11415	-2.49807	-0.522319	-1.81251	-2.1709	-1.85925	-2.26634	-2.07094	1.0021	5.24411e-06	4.08918e-05
P63267	yPIEHGIITNWDDMEk	Actin, gamma-enteric smooth muscle OS=Homo sapiens GN=ACTG2 PE=1 SV=1 - [ACTH_HUMAN]	-1.04577	-2.69155	-1.23971	-0.579919	1.30729	8.16515	3.48977	1.4189	-3.44839	2.43171	5.05197	0.645908	-3.69236	-4.82511	0.471366	6.48529	5.77155	-0.295248	-3.80043	-3.08363	-3.683	6.16509	4.8277	-0.199836	-1.74162	-3.02327	2.94666	0.490315	5.44325	-5.67982	5.25215e-06	4.08918e-05
O94973;O95782-2	kVQHSNAk	AP-2 complex subunit alpha-2 OS=Homo sapiens GN=AP2A2 PE=1 SV=2 - [AP2A2_HUMAN]|Isoform B of AP-2 complex subunit alpha-1 OS=Homo sapiens GN=AP2A1 - [AP2A1_HUMAN]	-2.41615	-2.12557	-2.09882	-1.81763	-0.548614	-1.30683	-1.06923	-2.56766	-3.91138	-0.367814	-0.892254	-0.205869	-2.35451	-3.03857	-0.99481	-0.203996	-1.7783	-1.94344	-1.92207	-2.17272	-2.70601	-1.35401	-1.08959	-2.78185	-1.9387	-2.13221	-1.6027	-1.03739	-0.820771	-1.464	5.26864e-06	4.0915e-05
Q14194;Q14194-2	aVGkDNFTLIPEGVnGIEER	Dihydropyrimidinase-related protein 1 OS=Homo sapiens GN=CRMP1 PE=1 SV=1 - [DPYL1_HUMAN]|Isoform LCRMP-1 of Dihydropyrimidinase-related protein 1 OS=Homo sapiens GN=CRMP1 - [DPYL1_HUMAN]	-2.70115	-2.06018	-2.76087	-4.01945	-4.30687	-4.48504	-3.91713	-2.3489	-2.87597	-4.00219	-4.57938	-3.66641	-3.49787	-3.13687	-2.96466	-3.30224	-3.98983	-3.4421	-2.64906	-3.43281	-2.29672	-4.36162	-3.67623	-2.59482	-3.32486	-3.40541	-3.90016	-3.03335	-4.07498	1.11089	5.27182e-06	4.0915e-05
G3XAM2	hGNTDSEGIVEVk	Complement factor I OS=Homo sapiens GN=CFI PE=1 SV=1 - [G3XAM2_HUMAN]	5.43592	5.57199	6.13037	6.66169	6.49351	6.48558	6.51104	5.72888	5.85637	6.38237	6.54415	6.51864	5.17677	6.37739	5.83716	6.45824	6.48153	6.44797	5.88261	5.77973	5.51071	6.42214	6.67284	6.49931	5.28527	5.40864	6.63075	6.36314	6.59195	-0.754317	5.32538e-06	4.12272e-05
Q9H3K6-2	dLEAEHVEVEDTTLNR	Isoform 2 of BolA-like protein 2 OS=Homo sapiens GN=BOLA2 - [BOLA2_HUMAN]	-2.90333	-2.52499	-2.12344	-4.34059	-3.48154	-4.32926	-3.85634	-2.96848	-2.73543	-4.37269	-3.68092	-3.23426	-3.60992	-2.41014	-2.89828	-3.08359	-3.52199	-4.17923	-2.2676	-2.04568	-2.62725	-4.4845	-4.42178	-2.06466	-3.6076	-3.17248	-3.00033	-4.17548	-3.68261	1.13265	5.32886e-06	4.12272e-05
P30044-2	fSMVVQDGIVk	Isoform Cytoplasmic+peroxisomal of Peroxiredoxin-5, mitochondrial OS=Homo sapiens GN=PRDX5 - [PRDX5_HUMAN]	-3.28192	-3.7515	-4.05301	-4.50338	-3.79147	-4.06961	-4.85398	-2.05567	-2.88487	-5.04907	-6.36792	-4.13038	-1.56048	-3.57534	-2.73724	-5.12212	-5.28207	-5.17363	-3.13078	-3.29819	-2.98856	-4.53363	-4.64574	-3.87876	-2.13422	-2.15124	-5.06169	-4.18269	-6.04229	1.86149	5.40814e-06	4.17747e-05
P02671	mkPVPDLVPGNFk	Fibrinogen alpha chain OS=Homo sapiens GN=FGA PE=1 SV=2 - [FIBA_HUMAN]	7.13014	7.65684	7.58528	7.71374	7.84589	8.14472	8.02881	7.2106	7.38696	7.79373	8.07968	8.27557	6.81056	7.549	7.4048	8.29859	8.25783	7.75582	7.7231	6.92687	7.26728	8.10815	8.02238	7.65644	7.30699	7.00598	8.22981	7.93825	7.93912	-0.633492	5.42227e-06	4.1818e-05
P61604	vVLDDkDYFLFR	10 kDa heat shock protein, mitochondrial OS=Homo sapiens GN=HSPE1 PE=1 SV=2 - [CH10_HUMAN]	-4.09658	-5.79758	-4.26918	-3.3724	-3.40787	-4.33574	-3.39966	-4.33222	-4.97963	-3.92351	-4.42131	-2.59591	-5.67687	-4.39129	-4.87437	-4.2174	-3.73765	-2.38177	-5.41117	-5.2227	-5.54167	-3.08484	-2.61932	-4.92255	-5.39017	-5.4691	-2.40015	-2.81216	-4.28523	-1.53187	5.44458e-06	4.19241e-05
P01009	fLENEDRR	Alpha-1-antitrypsin OS=Homo sapiens GN=SERPINA1 PE=1 SV=3 - [A1AT_HUMAN]	2.18351	1.72937	2.16129	2.9821	2.67601	2.83105	2.92642	2.16863	1.95751	3.24736	2.45257	2.80924	1.75182	2.34889	1.94545	2.48886	2.89738	3.13092	2.09045	1.76583	1.92292	3.35835	2.49936	1.68632	1.62741	1.65295	2.55541	4.10677	2.93446	-0.923081	5.45375e-06	4.19289e-05
Q9Y2T3	nYTSVYDkNNLLTNk	Guanine deaminase OS=Homo sapiens GN=GDA PE=1 SV=1 - [GUAD_HUMAN]	-3.42674	-3.34654	-3.87625	-4.34175	-4.38415	-4.01962	-4.90553	-3.30319	-2.99059	-5.26713	-4.88077	-4.06055	-1.25212	-3.91054	-3.20704	-5.31678	-5.09884	-4.60975	-3.30452	-2.70251	-2.15656	-5.16099	-5.16494	-3.58791	-1.20134	-2.23367	-4.441	-4.99895	-6.93219	1.97601	5.51537e-06	4.22858e-05
P11216	iVnGWQVEEADDWLR	Glycogen phosphorylase, brain form OS=Homo sapiens GN=PYGB PE=1 SV=5 - [PYGB_HUMAN]	-1.67619	-0.169299	1.16921	1.35774	1.0614	0.991287	1.28382	-0.847215	-1.01789	1.60624	1.43737	1.92809	-1.54232	0.246449	0.109065	0.848951	1.73377	1.33824	0.88915	-0.583227	-1.81754	1.53197	1.42997	0.839618	-0.508895	-0.30504	1.0742	0.756592	0.877672	-1.62055	5.51741e-06	4.22858e-05
B1AKY9;P05023;P13637	nmVPQQALVIR	Sodium/potassium-transporting ATPase subunit alpha-2 OS=Homo sapiens GN=ATP1A2 PE=1 SV=1 - [B1AKY9_HUMAN]|Sodium/potassium-transporting ATPase subunit alpha-4 OS=Homo sapiens GN=ATP1A4 PE=1 SV=3 - [AT1A4_HUMAN]|Sodium/potassium-transporting ATPase subunit alpha-3 OS=Homo sapiens GN=ATP1A3 PE=1 SV=3 - [AT1A3_HUMAN]|Sodium/potassium-transporting ATPase subunit alpha-1 OS=Homo sapiens GN=ATP1A1 PE=1…	0.317428	0.965976	0.705347	3.23226	0.987755	3.5746	2.98325	0.558051	0.527348	3.1943	1.47906	3.74674	-0.247922	-0.354863	-0.456324	2.50571	3.65729	4.67948	-0.633197	-0.21341	0.350669	2.95274	4.34332	1.67517	0.433588	0.262302	3.03126	4.44885	-0.0678001	-2.51261	5.54528e-06	4.2433e-05
Q99798	gEFDPGQDTYQHPPk	Aconitate hydratase, mitochondrial OS=Homo sapiens GN=ACO2 PE=1 SV=2 - [ACON_HUMAN]	-3.10952	-2.57667	-2.7588	-4.33478	-4.9861	-6.02705	-4.61923	-3.36602	-3.23478	-5.07899	-5.16068	-3.64069	-4.41187	-2.71394	-3.23597	-4.296	-4.65072	-4.48441	-2.76086	-3.79335	-3.82622	-4.26559	-4.52767	-2.96471	-4.10872	-3.50293	-5.12079	-3.77098	-4.32478	1.41664	5.65046e-06	4.31112e-05
P24821-6	vFAILENkk	Isoform 6 of Tenascin OS=Homo sapiens GN=TNC - [TENA_HUMAN]	-1.69292	-3.5368	0.25372	-4.85278	-4.82031	-3.21027	-4.1403	-1.20291	-2.56751	-3.78655	-4.95944	-3.53012	-2.93438	-1.15583	-1.36141	-3.64353	-2.64743	-6.11677	-1.36374	-1.1288	-3.2222	-3.92014	-4.08418	-1.26024	-2.03976	-2.1667	-4.49849	-4.19013	-3.70403	2.31685	5.65147e-06	4.31112e-05
P01024	aSHLGLAR	Complement C3 OS=Homo sapiens GN=C3 PE=1 SV=2 - [CO3_HUMAN]	4.14628	4.35976	4.90832	5.05195	5.07296	5.05557	5.36889	3.9939	4.09261	5.01229	5.63988	5.69343	2.95491	4.6108	4.61306	5.82114	5.45743	5.1375	4.29181	4.17296	3.91205	5.46138	5.38775	5.2579	3.67621	3.28758	5.49768	5.28642	5.58904	-1.15967	5.72965e-06	4.36396e-05
Q9UI15	iEQkYDADLENk	Transgelin-3 OS=Homo sapiens GN=TAGLN3 PE=1 SV=2 - [TAGL3_HUMAN]	-0.429427	-0.178049	-0.45252	-1.28917	-1.13717	-2.54278	-1.52067	-0.363395	0.000787609	-2.05623	-1.71893	-1.40231	-0.565146	-0.863869	-0.94062	-1.83687	-1.23648	-0.586126	-0.50924	-0.819877	-0.331186	-0.475641	-2.3725	-0.452326	-0.219984	-0.721637	-1.94544	-1.13826	-1.55147	1.15753	5.80587e-06	4.41449e-05
P27797	eQFLDGDGWTSR	Calreticulin OS=Homo sapiens GN=CALR PE=1 SV=1 - [CALR_HUMAN]	-3.16358	-3.00228	-2.55914	-4.04074	-3.50962	-3.27811	-4.35746	-1.76757	-1.60775	-4.28721	-4.62131	-5.10929	-0.516371	-2.85298	-4.10466	-3.69975	-4.15224	-4.22748	-1.81142	-1.42354	-1.59666	-5.55874	-4.80567	-3.15011	-1.75548	-0.933639	-4.20085	-4.69845	-4.81495	2.06579	5.81399e-06	4.41449e-05
P0C0L4;P0C0L5	iTPGkPYILTVPGHLDEMQLDIQAR	Complement C4-B OS=Homo sapiens GN=C4B PE=1 SV=2 - [CO4B_HUMAN]|Complement C4-A OS=Homo sapiens GN=C4A PE=1 SV=2 - [CO4A_HUMAN]	6.35559	7.65097	6.67196	7.70996	7.844	7.59009	7.82288	6.59092	7.17718	7.44936	8.024	7.79645	6.03947	7.08684	7.09805	8.42937	7.59609	7.57274	7.35886	6.29695	6.73859	7.54563	8.05966	7.38467	6.29754	6.23745	7.98005	7.59063	8.33222	-1.00055	5.8448e-06	4.43103e-05
P02787	smGGkEDLIWELLNQAQEHFGkDk	Serotransferrin OS=Homo sapiens GN=TF PE=1 SV=3 - [TRFE_HUMAN]	8.02418	7.19283	8.29177	6.15623	6.41428	6.68339	6.15629	10.4419	9.95091	4.71879	4.68176	4.87136	7.38612	8.42836	7.36224	6.58124	6.44919	6.55554	8.13027	7.90064	7.53511	6.51529	6.52509	8.85119	6.52594	7.34967	6.8099	6.71113	6.51486	2.08519	5.90497e-06	4.46973e-05
P23634-6	tPLLDEEEEENPDkASk	Isoform XB of Plasma membrane calcium-transporting ATPase 4 OS=Homo sapiens GN=ATP2B4 - [AT2B4_HUMAN]	-3.02203	-2.81546	-4.21719	-1.34939	0.612533	-0.301253	-0.827569	-2.50294	-1.90563	-2.72861	-0.555033	-0.530557	-2.46099	-3.71813	-2.25304	1.29981	-2.57968	-1.38077	-3.59911	-2.04477	-2.98918	-0.746406	-0.885768	-2.398	-3.26885	-2.98512	-0.61325	-0.729896	-1.09769	-2.12056	5.92216e-06	4.47058e-05
E7EPU2	tcVVVAEERPR	Disco-interacting protein 2 homolog C OS=Homo sapiens GN=DIP2C PE=1 SV=2 - [E7EPU2_HUMAN]	1.25729	1.28132	1.78411	1.96768	1.5533	1.88828	2.23493	0.509505	0.18138	2.37898	2.82158	2.83147	0.0848836	1.50461	1.16328	2.69937	2.21684	2.06299	1.0862	1.14119	1.5173	1.70116	2.05121	1.60789	0.608693	0.399242	2.42746	2.53173	2.15698	-1.23683	5.92431e-06	4.47058e-05
P04406	aAFNSGk	Glyceraldehyde-3-phosphate dehydrogenase OS=Homo sapiens GN=GAPDH PE=1 SV=3 - [G3P_HUMAN]	-3.84412	-4.7051	-3.79849	-3.49754	-1.86736	-2.25267	-2.63547	-3.21584	-3.52669	-2.41997	-3.78228	-3.00088	-3.85316	-3.62104	-4.55051	-2.99735	-2.50496	-2.43824	-3.59653	-3.97888	-4.43142	-2.5086	-2.81437	-4.78467	-4.57724	-3.79098	-1.75389	-2.20839	-2.8501	-1.33094	5.99382e-06	4.51608e-05
O43866	iWLDNVR	CD5 antigen-like OS=Homo sapiens GN=CD5L PE=1 SV=1 - [CD5L_HUMAN]	4.82977	4.98976	6.59825	7.1689	6.32379	7.58905	6.88925	5.90048	5.03283	7.14863	6.9484	6.85859	4.93556	5.52442	6.2282	6.59652	7.74863	6.46619	5.88735	6.18992	5.061	6.67928	6.79273	6.78969	5.4484	5.1327	6.8529	6.63269	6.64315	-1.31594	6.0036e-06	4.51651e-05
P23142	cLAFEcPENYRR	Fibulin-1 OS=Homo sapiens GN=FBLN1 PE=1 SV=4 - [FBLN1_HUMAN]	3.5673	3.15719	3.75634	3.76299	3.49805	4.16773	4.23858	3.49122	2.14012	4.33584	4.33539	4.5424	2.30982	2.90322	3.62051	4.36362	4.95621	3.75621	3.02986	3.20643	2.76745	4.06348	4.6038	3.3515	2.56503	3.03867	4.66696	3.79945	4.48799	-1.20599	6.05265e-06	4.54644e-05
P0C0L4;P0C0L5	gLEEELQFSLGSk	Complement C4-B OS=Homo sapiens GN=C4B PE=1 SV=2 - [CO4B_HUMAN]|Complement C4-A OS=Homo sapiens GN=C4A PE=1 SV=2 - [CO4A_HUMAN]	5.4305	6.66865	5.42679	6.64258	6.92834	6.78385	6.83727	5.55853	6.24973	6.58267	6.99886	6.7013	5.18738	6.01362	6.17554	7.5451	6.42737	6.5317	6.10687	5.43275	5.81157	6.36969	7.32255	6.43378	5.27461	5.28454	7.0463	6.50924	7.33224	-1.04376	6.10167e-06	4.57625e-05
A0A087WTM7;P04114	lDNIYSSDkFYk	Apolipoprotein B-100 OS=Homo sapiens GN=APOB PE=1 SV=2 - [APOB_HUMAN]|Apolipoprotein B-100 OS=Homo sapiens GN=APOB PE=1 SV=1 - [A0A087WTM7_HUMAN]	4.45988	4.32836	4.54492	3.00234	3.47013	3.26197	3.33499	3.57726	4.65828	3.68882	3.56545	3.22359	3.78247	5.47899	4.60289	2.81703	3.1106	3.27562	4.48672	4.72784	4.15793	3.13	3.23012	4.68776	3.6586	3.80702	4.03678	3.29867	3.57879	1.04387	6.14013e-06	4.5968e-05
P00338	dQLIYNLLkEEQTPQNk	L-lactate dehydrogenase A chain OS=Homo sapiens GN=LDHA PE=1 SV=2 - [LDHA_HUMAN]	-2.54806	-3.56378	-5.52018	-5.76171	-4.23426	-6.3253	-5.88115	-4.06864	-3.81983	-5.97705	-5.75773	-4.89343	-1.70034	-4.12964	-2.33138	-5.95573	-6.89134	-6.94485	-4.41063	-2.87675	-2.82399	-5.56878	-6.39199	-5.08742	-2.54425	-2.6877	-6.14248	-6.13043	-5.36101	2.27535	6.15445e-06	4.5968e-05
C9J9K3	fTPGTFTNQIQAAFREPR	40S ribosomal protein SA (Fragment) OS=Homo sapiens GN=RPSA PE=1 SV=4 - [C9J9K3_HUMAN]	-2.2425	-2.2345	-1.44733	-1.51645	-1.40199	-1.18013	-1.20711	-2.3108	-2.60842	-0.880046	-0.422554	-1.66721	-2.70124	-1.82531	-1.88317	-1.32982	-1.04666	-1.2367	-2.06812	-1.9354	-2.28675	-1.3695	-1.15601	-1.52355	-2.36325	-2.44358	-0.939755	-2.00835	-0.744408	-0.97494	6.15718e-06	4.5968e-05
P02748	tEHYEEQIEAFk	Complement component C9 OS=Homo sapiens GN=C9 PE=1 SV=2 - [CO9_HUMAN]	4.60803	4.95529	5.66041	6.01824	5.58327	5.87306	6.4198	4.56094	4.52629	6.04036	6.52892	6.56215	2.62528	5.48072	5.03386	5.71051	7.16549	6.68243	5.09455	3.60442	3.91861	7.38109	6.27984	5.59069	3.79682	3.25902	6.94877	6.54146	6.56154	-1.71626	6.1682e-06	4.59802e-05
P01024	iWDVVEk	Complement C3 OS=Homo sapiens GN=C3 PE=1 SV=2 - [CO3_HUMAN]	7.39609	7.53208	7.67893	8.06237	8.13559	8.08741	8.13684	7.35615	7.58477	7.90614	8.34117	8.21026	7.053	7.63319	7.71216	8.31259	8.24047	7.94105	7.40659	7.58934	7.35668	8.25688	8.14613	8.12024	7.35913	7.13735	8.14623	7.82085	8.30866	-0.633854	6.21367e-06	4.61348e-05
P02671	vTSGSTTTTRR	Fibrinogen alpha chain OS=Homo sapiens GN=FGA PE=1 SV=2 - [FIBA_HUMAN]	2.48745	3.24064	2.82445	3.43501	2.83463	3.41644	3.5996	2.08836	2.18562	3.62576	3.73542	4.12351	2.11481	2.09937	2.38634	4.43263	4.11219	3.09329	2.68856	1.93982	2.36479	3.65906	3.9868	2.62896	3.03153	2.63851	2.84553	3.32895	3.76515	-1.09001	6.2171e-06	4.61348e-05
Q01813	tNcNVAVINVGAPAAGmNAAVR	ATP-dependent 6-phosphofructokinase, platelet type OS=Homo sapiens GN=PFKP PE=1 SV=2 - [PFKAP_HUMAN]	-1.30975	-1.08587	-0.621116	0.49105	0.743371	1.14306	0.859949	-0.623043	-3.27478	2.23431	2.31712	-0.219832	-0.700358	-1.90011	0.0404565	1.73261	-1.78289	1.97105	-1.4793	-1.08391	-0.41306	0.243421	1.23365	-0.802722	-0.672231	-1.09667	-0.401649	1.7885	0.545517	-2.20738	6.21715e-06	4.61348e-05
Q3BDU5	tLDSVAk	Prelamin-A/C OS=Homo sapiens GN=LMNA PE=1 SV=1 - [Q3BDU5_HUMAN]	-0.893128	-0.850403	-0.572622	-0.185079	-0.135644	-0.189169	-0.114492	-0.829679	-0.833016	-0.45744	0.169552	-0.0479391	-1.42122	-0.366034	-0.622595	0.16985	-0.170458	-0.415586	-0.743642	-0.546482	-1.0135	-0.272166	-0.135763	-0.252101	-1.54502	-1.09588	0.172377	-0.300145	0.194729	-0.725575	6.23092e-06	4.61672e-05
P01024	nTmILEIcTR	Complement C3 OS=Homo sapiens GN=C3 PE=1 SV=2 - [CO3_HUMAN]	7.21431	7.4798	7.4862	7.93087	7.88801	7.82957	7.94991	7.3254	7.26879	7.75989	7.99652	8.15182	6.9128	7.21551	7.54078	8.30233	8.02335	7.83399	7.20837	7.47451	7.27295	7.85184	8.07118	7.9699	7.1365	7.063	7.90461	7.77048	7.98427	-0.637836	6.36024e-06	4.70543e-05
A0A0A0MRA8;Q9Y2J2	tESSGIETEPTVHHLPLSTEk	Band 4.1-like protein 3 OS=Homo sapiens GN=EPB41L3 PE=1 SV=1 - [A0A0A0MRA8_HUMAN]|Band 4.1-like protein 3 OS=Homo sapiens GN=EPB41L3 PE=1 SV=2 - [E41L3_HUMAN]	-2.57753	-2.21997	-2.19372	-1.30257	-1.65831	-1.70191	-1.49043	-1.98722	-2.58823	-1.8159	-1.67482	-1.19361	-3.11696	-2.06579	-2.12216	-1.48199	-1.40293	-1.4642	-2.43065	-2.65435	-2.40396	-1.66076	-1.01387	-1.45182	-3.04387	-2.66313	-1.19095	-1.70224	-1.60201	-0.900841	6.40732e-06	4.73312e-05
P01024	sSLSVPYVIVPLk	Complement C3 OS=Homo sapiens GN=C3 PE=1 SV=2 - [CO3_HUMAN]	7.96533	8.16523	8.37717	8.61066	8.64855	8.63099	8.71102	7.95212	8.0334	8.54593	8.92316	8.85503	7.64457	8.13418	8.23233	8.97353	8.83363	8.5797	8.01329	8.23756	7.96219	8.73004	8.74384	8.73	7.95239	7.83639	8.69492	8.4059	8.77834	-0.62696	6.43909e-06	4.74943e-05
P24539	hYLFDVQR	ATP synthase F(0) complex subunit B1, mitochondrial OS=Homo sapiens GN=ATP5F1 PE=1 SV=2 - [AT5F1_HUMAN]	-0.449677	0.399575	-0.272038	0.322742	0.00800277	0.211266	0.525212	-1.08003	-0.484354	0.674383	0.462956	1.09884	-0.824218	-0.411927	-0.580034	0.613408	0.950057	0.472586	-0.144409	-0.682372	-0.856728	0.29572	1.08245	-0.389384	-0.484855	-0.0664547	0.719808	0.122598	0.318159	-0.938106	6.52548e-06	4.80593e-05
P02647	aTEHLSTLSEk	Apolipoprotein A-I OS=Homo sapiens GN=APOA1 PE=1 SV=1 - [APOA1_HUMAN]	3.57811	3.68799	4.07369	5.16182	4.73896	4.97525	4.80527	4.0148	3.97895	4.95371	4.65815	4.67687	3.56324	4.75647	4.07115	4.34421	4.62575	4.85499	4.18913	3.9298	3.94646	4.43324	4.91191	4.40286	3.27762	3.59642	5.13338	5.09158	4.71397	-0.870053	6.56385e-06	4.82307e-05
P08107	aQIHDLVLVGGSTR	Heat shock 70 kDa protein 1A/1B OS=Homo sapiens GN=HSPA1A PE=1 SV=5 - [HSP71_HUMAN]	-0.620899	-0.205302	-0.117232	0.664846	0.374225	0.70892	0.689196	-0.063025	-0.771873	-0.113412	0.926889	1.24699	-1.2786	-0.079476	-0.224303	1.17831	1.07675	0.131878	0.1035	-0.57536	0.00559256	0.470029	0.1116	0.111963	-1.18189	-0.997234	1.24621	0.956511	0.668997	-1.06196	6.56842e-06	4.82307e-05
P27338	eNVLVETLNHEMYEAk	Amine oxidase [flavin-containing] B OS=Homo sapiens GN=MAOB PE=1 SV=3 - [AOFB_HUMAN]	-3.24611	-3.50891	-4.11064	-4.85505	-3.89994	-3.61986	-4.87735	-3.62208	-3.13167	-4.8378	-4.33472	-4.44475	-1.56558	-2.47156	-3.13321	-4.32528	-5.86655	-5.87834	-3.36276	-1.92867	-1.76517	-5.98315	-5.32342	-3.30351	-2.81624	-2.20676	-4.38546	-4.9621	-5.56644	1.81903	6.60716e-06	4.84427e-05
Q14204	tPnGVVLAPVQLGk	Cytoplasmic dynein 1 heavy chain 1 OS=Homo sapiens GN=DYNC1H1 PE=1 SV=5 - [DYHC1_HUMAN]	-1.96027	-2.39617	-1.37243	0.0485557	0.242135	-0.0509584	0.0723735	-1.52072	-1.67911	0.087188	0.435678	-0.910083	-2.50004	-1.16248	-1.82837	-0.486776	-1.61133	2.09987	-2.4287	-1.10721	-1.985	-0.192468	0.151877	-0.71933	-3.32383	-2.64551	0.905368	1.14351	-0.849333	-1.98784	6.67799e-06	4.88889e-05
P0C0L4;P0C0L5	qGSFQGGFR	Complement C4-B OS=Homo sapiens GN=C4B PE=1 SV=2 - [CO4B_HUMAN]|Complement C4-A OS=Homo sapiens GN=C4A PE=1 SV=2 - [CO4A_HUMAN]	3.90125	5.0706	4.02744	5.04486	5.20652	4.98494	5.20679	4.00181	4.57287	4.85514	5.41978	5.18093	3.51827	4.49805	4.60723	5.7271	4.85095	5.03401	4.74551	3.87108	4.081	4.84928	5.48195	4.65528	3.58385	3.73685	5.55759	5.07476	5.62728	-0.97163	6.7858e-06	4.96041e-05
P05546	tScLLFMGR	Heparin cofactor 2 OS=Homo sapiens GN=SERPIND1 PE=1 SV=3 - [HEP2_HUMAN]	5.13266	5.27964	5.06312	3.83544	4.42436	4.14288	4.27621	5.02184	5.39342	4.38303	3.89328	4.17003	4.54826	5.05005	5.27647	4.39116	4.38009	4.23207	4.97239	5.03155	4.87077	4.82067	3.90651	5.41266	4.69939	4.47869	3.95073	4.77678	4.55984	0.807917	6.79973e-06	4.9632e-05
P01024	qGALELIk	Complement C3 OS=Homo sapiens GN=C3 PE=1 SV=2 - [CO3_HUMAN]	2.33834	2.45291	2.68889	3.12299	3.16532	3.12995	3.14697	2.26674	2.64009	2.92802	3.36809	3.20963	2.02429	2.78436	2.65563	3.21214	3.1672	3.05478	2.39048	2.61757	2.39013	3.17435	3.1789	3.19021	2.30757	2.05441	3.29735	2.85535	3.19352	-0.649242	6.84487e-06	4.98872e-05
P06744	vFEGNRPTNSIVFTk	Glucose-6-phosphate isomerase OS=Homo sapiens GN=GPI PE=1 SV=4 - [G6PI_HUMAN]	0.83024	-3.60841	-2.74553	-6.40999	-6.64813	-9.38082	-6.01877	-3.13658	-4.10857	-5.93108	-6.32953	-5.15477	-3.99419	-2.60918	-3.20237	-6.54648	-5.86738	-5.74303	-5.1453	-3.62977	-2.77004	-5.18212	-5.21663	-4.8992	-3.52661	-3.68406	-6.02416	-6.03216	-3.79644	2.7398	6.8569e-06	4.99007e-05
P01024	yYTYLIMNk	Complement C3 OS=Homo sapiens GN=C3 PE=1 SV=2 - [CO3_HUMAN]	4.42678	4.63947	4.87782	5.25006	5.39789	5.11956	5.26515	4.53639	4.64823	5.15846	5.33502	5.39476	4.18989	4.82372	4.86634	5.28402	5.36485	5.18275	4.62125	4.68599	4.52195	5.33597	5.28126	5.31692	4.50797	4.27919	5.29723	4.94673	5.36353	-0.624743	6.90506e-06	5.01768e-05
P02686-3	fSWGAEGqRPGFGYGGR	Isoform 3 of Myelin basic protein OS=Homo sapiens GN=MBP - [MBP_HUMAN]	-0.271397	-0.489634	-0.451405	-2.39682	-1.23042	-2.3031	-1.75816	-0.902172	-1.28168	-2.13553	-1.67986	-0.520758	-1.1238	-0.202085	-0.31395	-1.78071	-1.59301	-2.12921	-0.900011	-0.89681	-0.311111	-0.788909	-2.48777	-0.195855	-0.623129	-0.755682	-1.68882	-1.79972	-2.07956	1.19034	6.92462e-06	5.02445e-05
P08603	iDVHLVPDR	Complement factor H OS=Homo sapiens GN=CFH PE=1 SV=4 - [CFAH_HUMAN]	6.54776	6.94285	6.94334	7.47063	7.20773	7.35308	7.48761	6.72851	6.54029	7.06059	7.69078	7.77769	5.97421	6.84027	6.87873	7.79656	7.72255	7.25306	6.60796	6.47521	6.57239	7.76444	7.55778	7.54013	6.35074	6.40281	7.34584	7.25923	7.56662	-0.788705	6.99345e-06	5.0669e-05
E7EQR4;P26038;P35241	fVIkPIDk	Ezrin OS=Homo sapiens GN=EZR PE=1 SV=3 - [E7EQR4_HUMAN]|Moesin OS=Homo sapiens GN=MSN PE=1 SV=3 - [MOES_HUMAN]|Radixin OS=Homo sapiens GN=RDX PE=1 SV=1 - [RADI_HUMAN]	-2.83878	-2.14212	-2.84626	-4.24783	-4.48047	-3.25027	-4.16651	-2.71556	-2.22315	-3.98674	-4.03693	-4.40795	-1.15737	-3.8798	-3.56206	-3.40945	-3.87623	-3.92084	-1.97557	-1.72858	-1.87947	-4.99322	-5.06239	-3.76988	-1.71096	-1.66607	-4.19532	-3.37653	-5.08699	1.71206	7.02177e-06	5.07991e-05
P02679-2	fGSYcPTTcGIADFLSTYQTk	Isoform Gamma-A of Fibrinogen gamma chain OS=Homo sapiens GN=FGG - [FIBG_HUMAN]	4.42875	5.00155	5.14331	5.51081	5.12653	5.31516	5.60258	4.11675	3.72745	6.03356	6.03788	6.03767	4.41953	3.80107	4.83667	6.23615	5.84905	5.38364	5.1345	4.83692	4.742	4.87966	5.33045	4.30839	5.10767	4.41453	5.35271	5.66897	5.67384	-1.09314	7.08418e-06	5.11386e-05
P01024	tGLQEVEVk	Complement C3 OS=Homo sapiens GN=C3 PE=1 SV=2 - [CO3_HUMAN]	4.59942	4.64218	4.8171	5.16225	5.22103	5.20157	5.28218	4.5087	4.57695	4.98814	5.45817	5.51259	4.06046	4.75099	4.86355	5.51275	5.34725	5.10854	4.46633	4.75567	4.57473	5.22186	5.34277	5.26979	4.33745	4.16265	5.52592	5.0417	5.30604	-0.679823	7.09467e-06	5.11386e-05
P02748	dRDGNTLTYYR	Complement component C9 OS=Homo sapiens GN=C9 PE=1 SV=2 - [CO9_HUMAN]	2.63375	2.94191	3.36913	3.55388	3.13461	3.28417	3.69478	2.48807	2.60579	3.34779	3.96218	3.90258	1.69396	2.96878	2.83348	3.46787	4.02757	3.92579	3.07892	2.1882	2.13251	4.27567	3.54738	3.03753	2.46825	2.11429	3.82867	3.80214	3.66657	-0.956393	7.09998e-06	5.11386e-05
G3V1A4	hELQANcYEEVkDR	Cofilin 1 (Non-muscle), isoform CRA_a OS=Homo sapiens GN=CFL1 PE=1 SV=1 - [G3V1A4_HUMAN]	-2.48984	-3.37273	-2.95761	-3.43265	-3.92815	-5.72126	-4.3657	-2.84863	-3.11691	-4.26744	-4.32432	-4.40989	-1.99116	-3.39684	-3.54192	-5.32799	-4.67803	-2.96629	-2.9921	-2.43281	-2.8078	-4.5947	-4.70911	-4.26706	-2.62419	-2.25096	-4.20575	-4.18891	-4.36538	1.3682	7.21945e-06	5.18664e-05
P01024	fYHPEkEDGk	Complement C3 OS=Homo sapiens GN=C3 PE=1 SV=2 - [CO3_HUMAN]	5.53112	5.83782	6.34939	6.42952	6.64507	6.5234	6.79024	5.44523	5.77431	6.60232	6.86948	6.97644	4.48067	6.18623	5.96317	7.02597	6.8914	6.76888	5.82481	5.77712	5.35361	6.69502	6.87551	6.75753	4.99624	4.80218	7.19837	6.66975	6.89225	-1.09625	7.22217e-06	5.18664e-05
Q01082	hTLVEADIGIQAER	Spectrin beta chain, non-erythrocytic 1 OS=Homo sapiens GN=SPTBN1 PE=1 SV=2 - [SPTB2_HUMAN]	-0.569269	-0.174131	0.209899	0.735612	0.321523	0.703975	0.63752	-0.510291	0.263729	0.482842	0.737682	0.481963	-0.699861	-0.392546	0.026566	0.922555	0.893608	0.477286	0.284531	0.329204	-0.884807	0.286507	0.574654	0.0713297	-0.393822	-0.756973	0.760084	0.660133	0.886856	-0.842414	7.27089e-06	5.21399e-05
P06576	eGNDLYHEmIESGVINLk	ATP synthase subunit beta, mitochondrial OS=Homo sapiens GN=ATP5B PE=1 SV=3 - [ATPB_HUMAN]	-2.71001	-2.66237	-2.7333	-4.54051	-3.96638	-2.99642	-3.73044	-2.61229	-2.4145	-3.85846	-3.60168	-4.31618	-3.1041	-2.77944	-2.91934	-3.76845	-3.29709	-3.74056	-2.45827	-2.61695	-2.78141	-4.06707	-3.95486	-2.95119	-3.35843	-3.18092	-2.4177	-3.83218	-3.86858	0.988618	7.48529e-06	5.3599e-05
P0C0L4;P0C0L5	sHALQLNNR	Complement C4-B OS=Homo sapiens GN=C4B PE=1 SV=2 - [CO4B_HUMAN]|Complement C4-A OS=Homo sapiens GN=C4A PE=1 SV=2 - [CO4A_HUMAN]	2.84818	3.84595	3.08293	3.99924	4.25671	4.01618	4.23028	2.83989	3.78252	3.83801	4.45099	4.01833	2.2981	3.34832	3.70916	4.54918	4.04181	4.10262	3.48425	2.98851	2.55401	4.43422	4.35792	3.84726	2.57458	2.46862	4.33076	4.04398	4.784	-1.0446	7.56233e-06	5.40718e-05
P31153	hIGYDDSSk	S-adenosylmethionine synthase isoform type-2 OS=Homo sapiens GN=MAT2A PE=1 SV=1 - [METK2_HUMAN]	-2.1463	-1.74583	-1.86079	-0.113658	-0.516261	-0.702043	-0.615016	-1.97314	-1.20938	-1.09031	-0.173559	-0.891889	-2.32326	-0.909381	-1.15642	-0.661405	-1.23266	-0.801755	-1.48553	-2.08256	-1.85653	-0.791754	-0.25349	-1.03136	-2.02214	-2.64994	-0.417956	-0.899105	-0.064375	-1.11099	7.62884e-06	5.44679e-05
P04114	sQAIATkk	Apolipoprotein B-100 OS=Homo sapiens GN=APOB PE=1 SV=2 - [APOB_HUMAN]	5.9502	6.24002	6.39654	3.96562	3.52877	4.12097	4.38797	4.77568	5.11239	4.84838	4.9714	4.81488	4.63969	6.40401	5.99048	4.2364	4.62127	4.31027	5.54528	5.77003	5.44753	4.16417	4.88713	6.58243	5.20726	5.45006	4.72529	3.9313	4.30578	1.30151	7.68381e-06	5.47806e-05
P04075	iGEHTPSALAIMEnANVLAR	Fructose-bisphosphate aldolase A OS=Homo sapiens GN=ALDOA PE=1 SV=2 - [ALDOA_HUMAN]	-0.0585093	0.341419	-0.150845	1.13211	0.705911	0.520718	0.791207	-0.0316728	-0.0105453	0.769844	0.398463	1.32565	-0.152796	0.0228152	0.180677	0.866615	1.30608	0.267411	0.1715	-0.282641	0.326112	0.614031	0.870594	0.196049	0.145384	-0.150094	0.573433	0.674986	1.05104	-0.743559	7.7518e-06	5.50349e-05
P04075	iGEHTPSALAIMENAnVLAR	Fructose-bisphosphate aldolase A OS=Homo sapiens GN=ALDOA PE=1 SV=2 - [ALDOA_HUMAN]	-0.0585093	0.341419	-0.150845	1.13211	0.705911	0.520718	0.791207	-0.0316728	-0.0105453	0.769844	0.398463	1.32565	-0.152796	0.0228152	0.180677	0.866615	1.30608	0.267411	0.1715	-0.282641	0.326112	0.614031	0.870594	0.196049	0.145384	-0.150094	0.573433	0.674986	1.05104	-0.743559	7.7518e-06	5.50349e-05
A0A087WYJ9	gQPLSPEk	Ig mu chain C region OS=Homo sapiens GN=IGHM PE=1 SV=1 - [A0A087WYJ9_HUMAN]|Ig mu chain C region OS=Homo sapiens GN=IGHM PE=1 SV=1 - [A0A087X2C0_HUMAN]|Ig mu heavy chain disease protein OS=Homo sapiens PE=1 SV=1 - [MUCB_HUMAN]	4.62919	4.61111	6.40487	7.11495	6.20364	7.42437	6.73181	5.81457	4.83418	6.90353	6.67311	6.76518	4.72449	5.2244	5.97043	6.49191	7.69942	6.27748	5.53235	6.07133	4.97076	6.56072	6.52119	6.70426	5.26644	4.80761	6.58794	6.56169	6.4602	-1.37385	7.75648e-06	5.50349e-05
P59768	kLVEQLk	Guanine nucleotide-binding protein G(I)/G(S)/G(O) subunit gamma-2 OS=Homo sapiens GN=GNG2 PE=1 SV=2 - [GBG2_HUMAN]	-1.43593	-1.76305	-2.07238	-2.64269	-2.59333	-5.54373	-3.62678	-2.47467	-2.08167	-3.75786	-3.71953	-2.2938	-1.14262	-1.7264	-1.98649	-3.22634	-3.86974	-4.09954	-2.09592	-1.74529	-1.65556	-4.09858	-2.82898	-2.21988	-0.908533	-0.821843	-4.40846	-5.12234	-2.57006	1.726	7.76436e-06	5.50349e-05
P01023	gGVEDEVTLSAYITIALLEIPLTVTHPVVR	Alpha-2-macroglobulin OS=Homo sapiens GN=A2M PE=1 SV=3 - [A2MG_HUMAN]	5.6107	5.46184	5.88457	3.44045	4.57522	3.74089	4.0932	5.09558	5.27853	4.04181	4.70583	4.11391	5.49376	4.66228	6.29152	4.65831	2.65643	4.95138	5.38937	6.20362	4.79272	3.81025	4.42451	5.41825	5.96679	5.14277	4.5152	4.10403	3.56664	1.30669	7.82226e-06	5.53654e-05
P08603;Q03591	eIMENYNIALR	Complement factor H-related protein 1 OS=Homo sapiens GN=CFHR1 PE=1 SV=2 - [FHR1_HUMAN]|Complement factor H OS=Homo sapiens GN=CFH PE=1 SV=4 - [CFAH_HUMAN]	4.87227	5.22777	5.30909	5.86947	5.57321	5.98016	5.90332	4.97164	4.92884	5.49675	6.1597	6.23438	4.36974	5.38202	5.39633	6.55442	5.78295	5.34651	5.14263	4.92037	4.84446	6.00495	6.01625	5.77806	4.70159	4.72468	5.59098	5.98446	6.05221	-0.846858	7.91635e-06	5.59506e-05
P01598	aSSLESGVPSR	Ig kappa chain V-I region EU OS=Homo sapiens PE=1 SV=1 - [KV106_HUMAN]	2.3764	2.43092	3.71577	3.08046	3.48413	3.7477	3.73515	2.61741	2.03605	4.05126	3.66894	3.91842	1.69024	2.10389	3.00787	3.93412	4.44112	3.65813	2.56778	2.95686	1.78317	3.97714	3.81527	3.5388	2.60744	2.17368	3.63278	3.26631	3.61637	-1.19915	7.99864e-06	5.64509e-05
P0C0L4;P0C0L5	vDVQAGAcEGkLELSVDGAk	Complement C4-B OS=Homo sapiens GN=C4B PE=1 SV=2 - [CO4B_HUMAN]|Complement C4-A OS=Homo sapiens GN=C4A PE=1 SV=2 - [CO4A_HUMAN]	7.39974	8.68977	7.78215	8.83543	8.90723	8.56241	8.87259	7.60422	8.21863	8.56736	9.09759	8.83595	7.17323	8.00674	8.09955	9.63033	8.66731	8.59956	8.36303	7.47197	7.82898	8.53258	9.10757	8.47592	7.49221	7.3356	8.79727	8.58326	9.49246	-1.00422	8.05121e-06	5.67402e-05
P02743	dNELLVYkER	Serum amyloid P-component OS=Homo sapiens GN=APCS PE=1 SV=2 - [SAMP_HUMAN]	3.25162	3.34635	3.69498	4.06385	3.58488	3.35466	4.00112	3.05731	2.56044	3.95683	4.32621	4.29788	2.54357	3.05086	3.02173	4.32895	4.26577	4.08546	2.82632	2.9723	3.04366	4.20201	4.25092	3.76912	3.06147	3.16748	3.45396	3.57784	4.26648	-0.922977	8.10082e-06	5.70079e-05
P46821	eSkEETPEVTk	Microtubule-associated protein 1B OS=Homo sapiens GN=MAP1B PE=1 SV=2 - [MAP1B_HUMAN]	-6.20649	-6.92037	-5.76375	-5.22558	-4.06583	-4.15977	-4.65547	-5.39942	-5.65286	-4.04193	-4.60111	-6.52134	-5.97393	-6.44564	-5.84517	-5.11641	-4.66425	-4.29638	-6.31158	-5.78146	-7.02221	-4.02501	-4.54606	-6.00849	-6.07874	-6.34163	-4.86843	-5.40011	-3.6444	-1.51428	8.14159e-06	5.71588e-05
P01024	qPSSAFAAFVkR	Complement C3 OS=Homo sapiens GN=C3 PE=1 SV=2 - [CO3_HUMAN]	4.0669	4.35125	4.45745	4.96993	4.65732	4.77592	4.91427	4.03177	4.05807	4.75497	5.08016	5.17516	3.64333	4.29319	4.33328	5.26684	5.18104	4.5611	4.09027	4.1798	4.0949	4.95911	5.04044	4.91414	4.03729	3.9496	4.62049	4.61237	5.14489	-0.737705	8.14556e-06	5.71588e-05
A0A087WXL8;P01859	ePQVYTLPPSREEmTk	Ig gamma-2 chain C region OS=Homo sapiens GN=IGHG2 PE=1 SV=2 - [IGHG2_HUMAN]|Ig gamma-3 chain C region OS=Homo sapiens GN=IGHG3 PE=1 SV=1 - [A0A087WXL8_HUMAN]	1.48603	0.626454	2.52809	3.94702	3.43272	2.68173	3.36159	0.801501	1.46706	2.42098	3.8351	4.63831	0.836567	2.95279	1.82162	2.44653	3.61164	3.03289	2.28944	0.507612	1.50946	3.64788	3.38606	1.54431	2.80708	0.369216	4.34557	2.54244	3.09343	-1.68297	8.1855e-06	5.7357e-05
A0A087WTM7;P04114	lAIPEGk	Apolipoprotein B-100 OS=Homo sapiens GN=APOB PE=1 SV=2 - [APOB_HUMAN]|Apolipoprotein B-100 OS=Homo sapiens GN=APOB PE=1 SV=1 - [A0A087WTM7_HUMAN]	4.01419	3.94507	4.14207	2.9135	3.16853	3.11867	3.10741	4.06825	4.49823	2.73149	2.89662	3.11417	3.21872	4.73476	4.25063	2.93505	2.97026	3.19259	3.95695	4.09645	3.70922	3.07806	3.35393	4.7832	3.12179	3.36617	3.87894	3.14771	3.00421	0.944197	8.32436e-06	5.82467e-05
P01011	aDLSGITGAR	Alpha-1-antichymotrypsin OS=Homo sapiens GN=SERPINA3 PE=1 SV=2 - [AACT_HUMAN]	3.40301	3.3164	4.21695	4.46152	4.06398	3.90068	4.29844	3.53225	3.33453	4.10534	4.41085	4.4905	2.86973	3.8535	3.4097	4.13667	4.64864	4.44429	3.57122	3.26121	3.29987	4.61081	4.32098	4.11232	3.48199	3.18429	4.17788	4.04777	4.3583	-0.766416	8.34579e-06	5.83135e-05
P0C0L4;P0C0L5	aDGSYAAWLSR	Complement C4-B OS=Homo sapiens GN=C4B PE=1 SV=2 - [CO4B_HUMAN]|Complement C4-A OS=Homo sapiens GN=C4A PE=1 SV=2 - [CO4A_HUMAN]	3.43406	4.49677	3.7655	4.81303	4.98789	4.57002	4.83323	3.50418	4.31412	4.64524	5.0466	4.70128	3.22292	4.34725	4.15165	5.13559	4.50252	4.70733	4.4634	3.50396	3.85482	4.48311	4.92874	4.30306	3.42715	3.19323	5.08917	4.70039	5.35428	-0.943794	8.55736e-06	5.97067e-05
P21283	sLAEIVk	V-type proton ATPase subunit C 1 OS=Homo sapiens GN=ATP6V1C1 PE=1 SV=4 - [VATC1_HUMAN]	-0.547127	-0.164134	-0.165048	-1.49863	-2.04117	-2.6638	-1.75451	-0.222096	0.0205449	-2.4812	-2.39857	-1.39314	-1.18151	-1.37527	-1.20394	-1.42913	-0.5831	-1.30696	-0.492342	-0.951301	-0.47222	-1.02213	-2.38741	-0.200849	-0.314482	-1.20661	-2.34149	-1.36232	-1.65416	1.30946	8.64822e-06	6.0255e-05
P01024	fISLGEAckk	Complement C3 OS=Homo sapiens GN=C3 PE=1 SV=2 - [CO3_HUMAN]	4.49559	4.8204	4.93386	5.11207	5.15878	5.18939	5.32584	4.51428	4.45149	5.09848	5.45444	5.61387	3.99723	4.51781	4.78785	5.80075	5.47195	5.13448	4.48852	4.6096	4.3265	5.4451	5.51453	5.32875	4.42553	4.38792	5.1728	5.02949	5.3656	-0.745019	8.76019e-06	6.09485e-05
P01024	yFkPGmPFDLMVFVTNPDGSPAYR	Complement C3 OS=Homo sapiens GN=C3 PE=1 SV=2 - [CO3_HUMAN]	6.36399	6.7949	6.79881	7.24452	7.43545	7.39875	7.30766	6.67117	6.7445	7.10036	7.42115	7.39477	6.31642	6.81546	6.97467	7.36555	7.36133	7.203	6.82536	6.72821	6.65969	7.23816	7.27734	7.31216	6.51267	6.34474	7.58971	7.04303	7.23412	-0.597227	9.04047e-06	6.28095e-05
A0A087WTM7;P04114	nLQNNAEWVYQGAIR	Apolipoprotein B-100 OS=Homo sapiens GN=APOB PE=1 SV=2 - [APOB_HUMAN]|Apolipoprotein B-100 OS=Homo sapiens GN=APOB PE=1 SV=1 - [A0A087WTM7_HUMAN]	7.24146	7.41137	7.31746	5.67151	5.9687	5.95286	6.0524	6.25381	7.37996	6.48937	6.17201	6.13283	6.32878	8.2399	7.55268	5.48886	5.78407	6.16907	7.02317	7.39954	6.88395	5.96204	6.24226	7.94815	6.37231	6.54289	6.65022	6.09496	5.95483	1.12488	9.06084e-06	6.2862e-05
P43004-2	cLEENLGIDkR	Isoform 2 of Excitatory amino acid transporter 2 OS=Homo sapiens GN=SLC1A2 - [EAA2_HUMAN]	-0.750283	-1.11842	-2.96779	-3.85714	-2.96627	-4.01813	-3.31544	-2.44163	-1.83306	-3.50379	-3.41574	-2.57325	-1.54936	-1.66226	-1.97547	-2.67545	-3.79704	-4.01847	-2.40768	-2.20869	-1.57625	-3.11391	-3.05608	-2.93498	-2.12187	-1.2003	-3.42691	-3.34207	-2.65191	1.39412	9.1235e-06	6.32073e-05
A0A087WXL8;P01859	ePQVYTLPPSREEMTk	Ig gamma-2 chain C region OS=Homo sapiens GN=IGHG2 PE=1 SV=2 - [IGHG2_HUMAN]|Ig gamma-3 chain C region OS=Homo sapiens GN=IGHG3 PE=1 SV=1 - [A0A087WXL8_HUMAN]	1.28227	0.29382	2.51034	3.66974	2.66287	2.42658	3.10935	0.383364	0.880978	2.23664	3.56451	4.60761	0.314468	2.58776	1.37023	2.40396	3.39141	2.7778	2.06345	0.0874914	1.12933	3.26264	3.19337	1.02994	2.51022	-0.0282299	3.97375	2.73456	2.6254	-1.77599	9.14987e-06	6.33006e-05
P0C0L4;P0C0L5	lNmGITDLQGLR	Complement C4-B OS=Homo sapiens GN=C4B PE=1 SV=2 - [CO4B_HUMAN]|Complement C4-A OS=Homo sapiens GN=C4A PE=1 SV=2 - [CO4A_HUMAN]	4.75843	5.80574	5.15597	5.99058	6.25623	6.00535	6.15639	5.05938	5.463	5.83311	6.41933	6.02979	4.42036	5.53041	5.59417	6.68885	5.77219	5.96633	5.73291	4.79247	5.14002	5.79657	6.35396	5.75916	4.65059	4.48542	6.47283	5.98024	6.62408	-0.966906	9.35881e-06	6.46548e-05
P78559	aLGLEESLVQEGR	Microtubule-associated protein 1A OS=Homo sapiens GN=MAP1A PE=1 SV=6 - [MAP1A_HUMAN]	-2.19033	-3.28951	-2.13176	-4.62255	-4.35998	-4.22433	-4.45414	-2.22155	-2.32426	-5.25949	-4.42389	-4.10393	-1.67336	-3.95313	-3.54907	-2.125	-4.86916	-4.64873	-2.63955	-1.43819	-2.06795	-5.94868	-4.26994	-3.43813	-1.52433	-2.35366	-4.315	-4.34776	-4.83958	1.83381	9.46593e-06	6.53029e-05
Q12959-8	qVTPDGESDEVGVIPSkR	Isoform 8 of Disks large homolog 1 OS=Homo sapiens GN=DLG1 - [DLG1_HUMAN]	-3.01868	-4.26645	-3.43815	-4.29576	-4.23456	-2.9569	-4.54041	-2.37757	-2.89727	-4.8832	-4.76469	-4.42469	-1.6226	-3.32159	-2.43201	-4.58202	-4.52999	-5.7223	-2.99126	-2.12864	-3.32643	-4.70365	-4.52012	-3.81983	-2.22122	-2.22161	-4.23742	-4.65269	-5.05774	1.58432	9.51488e-06	6.55484e-05
P38646	kDSETGENIR	Stress-70 protein, mitochondrial OS=Homo sapiens GN=HSPA9 PE=1 SV=2 - [GRP75_HUMAN]	-1.78011	-2.44351	-0.954681	-3.37913	-3.37691	-3.802	-3.44045	-2.53097	-2.24577	-2.03511	-3.832	-3.28749	-1.36556	-1.14227	-2.7708	-4.51818	-3.19557	-2.74396	-1.94157	-2.38424	-1.98852	-3.91563	-2.06593	-2.13275	-0.523993	-1.06521	-3.3542	-4.73184	-3.92835	1.57568	9.53702e-06	6.55867e-05
Q16891-2	vQAAQSEAk	Isoform 2 of MICOS complex subunit MIC60 OS=Homo sapiens GN=IMMT - [MIC60_HUMAN]	-2.59767	-1.27514	-2.48112	-1.71127	-0.135688	-0.537589	-0.765165	-1.87511	-1.51563	-1.46255	-0.479781	-1.25776	-2.77662	-1.98926	-1.44576	-0.359196	-1.19575	-0.971903	-1.87653	-3.09704	-2.99821	0.813321	-0.814865	-1.33984	-2.50177	-2.2976	-1.10613	-1.19975	-0.293413	-1.26227	9.54718e-06	6.55867e-05
P68104	rGNVAGDSk	Elongation factor 1-alpha 1 OS=Homo sapiens GN=EEF1A1 PE=1 SV=1 - [EF1A1_HUMAN]	-1.15083	-0.779478	-0.0925064	-0.171375	-0.474119	-0.40369	0.0185169	-1.29585	-1.08619	-0.125856	0.0085207	0.469895	-1.95182	-0.908067	-0.877448	0.384191	0.240689	0.0404523	-0.594784	-1.17836	-1.72284	0.155907	0.249561	-0.472634	-1.05083	-1.4336	-0.150282	0.0679332	-0.0325898	-0.994396	9.62579e-06	6.60343e-05
Q9HC38-2	iLTPLVSLDTPGk	Isoform 2 of Glyoxalase domain-containing protein 4 OS=Homo sapiens GN=GLOD4 - [GLOD4_HUMAN]	4.0102	4.30123	4.43558	5.16596	5.51237	5.00653	5.1129	4.14445	4.40601	4.90049	5.33659	5.27995	3.9047	4.91382	4.86484	5.19392	4.62871	4.92589	4.39917	4.36115	4.19077	5.13938	5.22849	5.14348	4.10129	3.92474	5.16477	4.85835	5.23924	-0.766631	9.64573e-06	6.60786e-05
P14136	kLLEGEEnRITIPVQTFSNLQIR	Glial fibrillary acidic protein OS=Homo sapiens GN=GFAP PE=1 SV=1 - [GFAP_HUMAN]	-3.82898	-3.11897	-1.63179	-1.05138	-1.12564	-0.686892	-1.32831	-2.72587	-2.3741	-1.59913	-0.972172	-1.28613	-2.86766	-2.12465	-2.29183	-1.46811	-1.35951	-1.33189	-1.80647	-2.31475	-3.33749	-1.32507	-1.33156	-1.44182	-2.14693	-2.79596	-1.19787	-1.8527	-2.00835	-1.14942	9.66516e-06	6.61194e-05
P01024	aGDFLEANYmNLQR	Complement C3 OS=Homo sapiens GN=C3 PE=1 SV=2 - [CO3_HUMAN]	4.37112	4.86432	4.76451	5.17199	5.21792	5.31202	5.27533	4.48103	4.5215	5.10877	5.58259	5.3827	4.1207	4.79278	4.94515	5.41505	5.26522	5.16298	4.59354	4.66891	4.5361	5.31003	5.31797	5.41583	4.31945	4.35923	5.3708	4.99295	5.24362	-0.650582	9.70586e-06	6.63054e-05
P00450	kLISVDTEHSNIYLqNGPDR	Ceruloplasmin OS=Homo sapiens GN=CP PE=1 SV=1 - [E9PFZ2_HUMAN]|Ceruloplasmin OS=Homo sapiens GN=CP PE=1 SV=1 - [CERU_HUMAN]	4.91925	4.85721	6.21101	5.8901	5.62428	5.53235	6.17835	4.88688	4.90575	5.97748	6.06685	6.36419	3.48119	5.33754	4.599	6.60193	6.58731	6.42722	5.18274	4.72121	4.37945	6.15441	6.41804	5.74903	4.36242	4.07005	6.26781	6.19525	6.38963	-1.26528	9.97994e-06	6.80829e-05
P02671	tVIGPDGHkEVTk	Fibrinogen alpha chain OS=Homo sapiens GN=FGA PE=1 SV=2 - [FIBA_HUMAN]	7.08337	7.51875	7.51828	7.85532	7.5929	8.02639	7.96678	6.90027	7.2512	7.78223	8.10381	8.32594	6.71477	7.55764	7.28473	8.2998	8.18208	7.55598	7.65998	7.01251	7.22837	7.83586	7.8915	7.46811	7.16863	6.8752	8.06067	8.0636	7.95879	-0.68159	1.00165e-05	6.82371e-05
P78559	sEPQDFQEADSWGDTkR	Microtubule-associated protein 1A OS=Homo sapiens GN=MAP1A PE=1 SV=6 - [MAP1A_HUMAN]	-3.41758	-2.94585	-2.95525	-1.31148	-1.71764	-2.65046	-1.9653	-3.04379	-3.1386	-2.44929	-2.10077	-1.23171	-3.29818	-2.54676	-3.43829	-1.33751	-1.89063	-2.48689	-3.12858	-3.04606	-3.3342	-1.60243	-1.92169	-2.29213	-3.58813	-2.30424	-3.12581	-2.19579	-1.49216	-1.11088	1.00743e-05	6.85357e-05
P01024	fYYIYNEk	Complement C3 OS=Homo sapiens GN=C3 PE=1 SV=2 - [CO3_HUMAN]	7.50879	7.87082	7.76938	8.2695	8.49364	8.15968	8.30526	7.51523	7.81846	8.11103	8.42077	8.48764	7.34197	7.83362	7.99945	8.44825	8.29544	8.15308	7.72444	7.87453	7.55349	8.32298	8.29112	8.29951	7.49919	7.45261	8.37453	8.02533	8.42065	-0.590034	1.01665e-05	6.90676e-05
P11137-3	hAALVSQPETTk	Isoform 3 of Microtubule-associated protein 2 OS=Homo sapiens GN=MAP2 - [MTAP2_HUMAN]	-2.04793	-1.56469	-1.58625	-2.23874	-1.84938	-1.95477	-2.16639	-1.23206	-1.75233	-2.08217	-2.1339	-2.46044	-1.5239	-1.77427	-1.58537	-2.09332	-2.05398	-2.21091	-1.47706	-1.62232	-1.65471	-2.00056	-2.32073	-1.27459	-1.711	-1.32568	-2.41714	-2.47393	-2.03943	0.548769	1.0238e-05	6.94572e-05
P02763;P19652	wFYIASAFRNEEYNk	Alpha-1-acid glycoprotein 1 OS=Homo sapiens GN=ORM1 PE=1 SV=1 - [A1AG1_HUMAN]|Alpha-1-acid glycoprotein 2 OS=Homo sapiens GN=ORM2 PE=1 SV=2 - [A1AG2_HUMAN]	7.01036	6.97683	7.26875	8.72829	7.85205	8.01606	8.14903	6.95174	7.12625	8.12292	8.04302	8.47334	6.64086	7.82368	7.96746	7.63574	8.18621	7.5984	7.21009	6.75704	6.50748	8.51624	8.71247	7.67904	7.16616	6.80549	7.74195	7.95139	8.50831	-0.987363	1.03763e-05	7.02982e-05
Q99426	lGEYEDVSR	Tubulin-folding cofactor B OS=Homo sapiens GN=TBCB PE=1 SV=2 - [TBCB_HUMAN]	-2.22557	-2.3262	-1.17195	-1.33267	-1.13266	-1.33794	-1.10817	-2.1419	-2.11364	-0.839447	-1.18688	-1.17764	-2.78678	-1.61599	-1.95209	-1.28061	-1.11168	-0.77984	-1.69147	-1.77597	-2.38074	-1.05096	-1.51968	-1.56615	-2.47741	-2.71904	-1.03717	-0.589964	-1.13727	-0.920405	1.05291e-05	7.12234e-05
P10909-4	aSSIIDELFQDRFFTR	Isoform 4 of Clusterin OS=Homo sapiens GN=CLU - [CLUS_HUMAN]	7.12353	7.53228	7.97221	8.1703	8.28228	7.80169	8.21763	7.26279	7.53851	8.30239	7.93671	8.4321	6.81695	7.6991	7.38817	8.47691	8.3448	8.15635	7.74799	7.31314	6.96503	8.39042	8.24809	7.95073	7.24167	7.18507	7.74815	8.27629	8.48039	-0.77842	1.0568e-05	7.12234e-05
P08603	dTScVNPPTVQNAYIVSR	Complement factor H OS=Homo sapiens GN=CFH PE=1 SV=4 - [CFAH_HUMAN]	7.04189	8.00402	7.77391	8.88991	8.21272	8.48055	8.6243	7.80106	7.44441	7.5228	8.97129	9.1534	6.716	7.27548	7.78583	9.28885	8.99351	8.34331	7.72676	7.30245	7.24709	8.9601	8.5423	8.55548	7.16715	7.29892	8.45983	8.40167	8.51994	-1.0604	1.05693e-05	7.12234e-05
G5E9L9	gLVFAISSDR	Doublecortin and CaM kinase-like 2, isoform CRA_c OS=Homo sapiens GN=DCLK2 PE=1 SV=1 - [G5E9L9_HUMAN]	1.7516	1.3799	2.0042	2.44901	2.63115	2.77018	2.52545	1.77684	1.97964	2.63114	2.56634	2.22885	1.72177	2.24615	2.09474	1.98129	2.37551	2.56657	1.8834	1.95538	1.24346	2.99805	2.38029	1.85614	1.65788	1.69412	2.56774	2.67395	2.5362	-0.690432	1.0571e-05	7.12234e-05
P01024	yFkPGmPFDLmVFVTNPDGSPAYR	Complement C3 OS=Homo sapiens GN=C3 PE=1 SV=2 - [CO3_HUMAN]	6.89068	6.9906	7.2511	7.45273	7.90952	7.70215	7.67868	7.0908	7.01204	7.60352	7.75358	7.68325	6.62037	7.2599	7.29138	7.72256	7.73457	7.56799	6.91958	7.05783	7.02531	7.83705	7.67832	7.7837	6.86876	6.68808	7.77752	7.3174	7.76132	-0.628157	1.05993e-05	7.13161e-05
E7EM64	aSEAGEVPFNHEILR	COP9 signalosome complex subunit 6 OS=Homo sapiens GN=COPS6 PE=1 SV=1 - [E7EM64_HUMAN]	0.0307697	-0.98316	-1.64672	0.900463	-0.0455194	0.138073	0.273573	-0.515366	-0.321614	-0.143724	-0.165354	0.348903	-0.658046	-0.7595	-0.556427	-0.0102294	0.631827	-0.253715	-1.86927	-0.500914	-0.860242	0.513748	0.83701	-0.739204	-1.28574	-0.659682	0.107606	0.1099	0.86103	-1.09225	1.071e-05	7.19194e-05
P12814-3	qkDYETATLSEIk	Isoform 3 of Alpha-actinin-1 OS=Homo sapiens GN=ACTN1 - [ACTN1_HUMAN]	-1.93654	-1.39439	-0.732227	-3.62526	-2.54401	-2.9353	-2.87374	-2.15729	-1.24523	-2.75804	-3.04757	-2.4441	-1.77292	-1.92155	-2.18555	-1.66702	-2.84157	-2.77913	-0.78552	-1.04058	-1.45381	-4.13759	-2.8765	-1.56706	-1.06373	-1.96073	-2.18078	-3.05903	-3.33641	1.3358	1.07183e-05	7.19194e-05
Q15149-7	aGLVGPEFHEk	Isoform 7 of Plectin OS=Homo sapiens GN=PLEC - [PLEC_HUMAN]	-4.53005	-4.65986	-3.91638	-3.59844	-3.34827	-2.94669	-3.26681	-5.50887	-4.67887	-2.36279	-3.07167	-2.97774	-4.62955	-3.7519	-4.22684	-3.58145	-3.15318	-3.65677	-4.46471	-4.60903	-4.03979	-3.00627	-3.61309	-3.97471	-3.46911	-5.1369	-3.7851	-3.14784	-3.48604	-1.09904	1.07954e-05	7.23383e-05
D6RD17	cYTAVVPLVYGGETk	Immunoglobulin J chain (Fragment) OS=Homo sapiens GN=IGJ PE=1 SV=4 - [D6RD17_HUMAN]	4.45244	5.21551	6.23206	6.47738	5.60595	7.30801	6.56694	5.03169	4.94889	6.51469	7.11945	6.47978	4.38467	5.16918	5.52523	6.20093	7.78377	6.22756	5.67972	5.43387	4.13118	7.12126	6.35838	6.27055	5.13397	5.14686	6.52043	5.96714	6.2524	-1.29744	1.08144e-05	7.23662e-05
Q7L099	hLNATVNNLQAk	Protein RUFY3 OS=Homo sapiens GN=RUFY3 PE=1 SV=1 - [RUFY3_HUMAN]	-0.146617	-0.0321057	1.29099	1.43021	1.18604	1.47851	1.42025	1.41108	-0.447101	1.04333	1.41248	1.47181	-0.264463	-0.194479	0.555614	1.55148	1.94312	1.61575	0.642027	-0.00680732	0.145221	1.79745	1.20888	1.03074	0.399418	0.0323816	1.27879	1.35076	1.11495	-1.09145	1.08953e-05	7.28088e-05
Q9H1K1	vVDHYENPR	Iron-sulfur cluster assembly enzyme ISCU, mitochondrial OS=Homo sapiens GN=ISCU PE=1 SV=2 - [ISCU_HUMAN]	-2.66934	-2.08463	-1.20606	-1.37184	-1.12958	-0.536833	-0.928638	-1.87788	-3.00111	-0.41476	-0.890864	-0.742866	-2.72368	-1.68321	-1.72093	-1.52699	-0.00141903	-1.34204	-1.35697	-2.18875	-2.60995	-0.678903	-1.23506	-1.53315	-2.51945	-1.81587	-0.650697	-1.38628	-1.09282	-1.13557	1.09235e-05	7.28976e-05
P01024	aAVYHHFISDGVR	Complement C3 OS=Homo sapiens GN=C3 PE=1 SV=2 - [CO3_HUMAN]	1.95776	2.39176	2.44619	2.77247	2.99214	2.91177	2.92003	2.00603	2.34998	2.75735	3.17295	2.94844	1.72171	2.42225	2.55063	2.98269	2.95299	2.84182	2.24633	2.4394	1.87488	3.02108	2.97037	3.02354	1.92724	1.965	3.06654	2.51168	2.97809	-0.677466	1.10056e-05	7.33456e-05
P05023	nIAFFSTNcVEGTAR	Sodium/potassium-transporting ATPase subunit alpha-1 OS=Homo sapiens GN=ATP1A1 PE=1 SV=1 - [AT1A1_HUMAN]	-2.21969	-2.11587	-2.1983	-1.31389	-0.806092	-0.136521	-0.963199	-1.53453	-1.45848	-1.01439	-0.762311	-2.05372	-2.09543	-1.79212	-1.82401	-1.01278	-1.23553	-0.83048	-1.90258	-1.82741	-1.76238	-1.11978	-1.215	-1.64997	-2.56466	-2.59142	-0.355157	-0.797061	-0.832074	-0.988035	1.10243e-05	7.33705e-05
P02743	iVLGQEQDSYGGkFDR	Serum amyloid P-component OS=Homo sapiens GN=APCS PE=1 SV=2 - [SAMP_HUMAN]	7.4287	7.57678	7.57713	8.41935	8.01505	7.82253	8.23264	7.29906	7.75761	7.65066	8.4802	8.27147	6.80541	7.43115	7.44741	8.3618	8.39284	8.40091	7.11981	7.4563	7.13792	8.71562	8.17724	8.16822	7.1394	6.98261	8.01578	8.09787	8.43566	-0.793248	1.11884e-05	7.43622e-05
P37837	kFAADAVk	Transaldolase OS=Homo sapiens GN=TALDO1 PE=1 SV=2 - [TALDO_HUMAN]	-2.48153	-2.57452	-1.60994	-1.76502	-1.61964	-1.38956	-1.36518	-2.13236	-2.43905	-1.65807	-0.949128	-1.81339	-2.65833	-3.36818	-2.98008	-0.910033	-0.533318	-0.990276	-2.25574	-2.04493	-2.54826	-1.45597	-1.77014	-2.39733	-2.12116	-2.66381	-1.03679	-1.95365	-1.26748	-1.07014	1.12177e-05	7.44555e-05
P04217	hQFLLTGDTQGR	Alpha-1B-glycoprotein OS=Homo sapiens GN=A1BG PE=1 SV=4 - [A1BG_HUMAN]	5.06267	5.16929	5.18888	5.68196	5.39353	5.77116	5.81219	5.02214	4.90435	5.99389	5.66235	5.74111	4.29998	5.39888	5.16993	5.7299	5.88352	5.78528	4.89787	5.15936	4.5048	5.48766	6.40561	5.51405	3.96853	4.95025	6.16753	5.71592	5.9512	-0.880542	1.12836e-05	7.47919e-05
P49189	eILDkFTEEVVk	4-trimethylaminobutyraldehyde dehydrogenase OS=Homo sapiens GN=ALDH9A1 PE=1 SV=3 - [AL9A1_HUMAN]	-3.56315	-3.77924	-3.8176	-3.92897	-4.66228	-5.22625	-4.89897	-3.06478	-4.2885	-5.43067	-4.27799	-4.48869	-2.22255	-3.90521	-3.69564	-4.97863	-5.32826	-4.84721	-3.38551	-3.92156	-3.3031	-4.75978	-4.70857	-4.53624	-2.4635	-2.02945	-5.39682	-5.51775	-5.03374	1.36731	1.13938e-05	7.54203e-05
A0A087WTM7;P04114	iNPLALkESVk	Apolipoprotein B-100 OS=Homo sapiens GN=APOB PE=1 SV=2 - [APOB_HUMAN]|Apolipoprotein B-100 OS=Homo sapiens GN=APOB PE=1 SV=1 - [A0A087WTM7_HUMAN]	5.60024	5.93146	6.02995	4.04174	3.9797	3.94004	4.39405	4.44553	5.54195	4.67328	4.38238	5.03299	4.44858	6.13299	5.65496	4.47669	4.60971	4.2002	5.50205	5.6025	5.0737	4.199	4.75184	6.23712	5.12251	4.93443	4.57952	4.2466	4.40294	1.10083	1.14206e-05	7.54963e-05
P04792	tkDGVVEITGk	Heat shock protein beta-1 OS=Homo sapiens GN=HSPB1 PE=1 SV=2 - [HSPB1_HUMAN]	-4.1779	-3.74772	-3.24772	-4.66484	-4.9215	-5.9936	-5.63197	-3.63044	-3.06128	-5.78878	-4.94265	-6.04433	-1.89237	-4.13042	-5.53631	-5.09231	-5.53131	-4.57056	-2.60216	-1.38606	-2.35755	-7.33478	-7.44075	-4.47071	-3.53429	-2.22606	-5.27915	-5.32365	-5.91941	2.19065	1.14517e-05	7.55999e-05
P51884	iLGPLSYSk	Lumican OS=Homo sapiens GN=LUM PE=1 SV=2 - [LUM_HUMAN]	5.64024	5.43127	6.05451	5.80776	5.83651	6.23229	6.36755	5.56202	4.9476	5.98759	6.81806	6.38733	4.31947	5.78138	5.50993	6.34275	6.65727	6.39179	5.38133	5.38449	4.8049	6.78382	6.28049	5.85886	4.34074	5.18295	6.91583	6.24541	6.45879	-1.01081	1.15972e-05	7.6457e-05
P0C0L4;P0C0L5	yVLPNFEVk	Complement C4-B OS=Homo sapiens GN=C4B PE=1 SV=2 - [CO4B_HUMAN]|Complement C4-A OS=Homo sapiens GN=C4A PE=1 SV=2 - [CO4A_HUMAN]	5.42967	6.39367	5.9912	6.5175	6.79102	6.52248	6.6854	5.71204	6.10255	6.43302	6.92755	6.60727	5.33087	6.11305	5.99885	7.31847	6.37252	6.51177	6.49667	5.45798	5.72714	6.33585	6.9425	6.19524	5.63883	5.49583	6.82215	6.39341	7.10008	-0.810395	1.16695e-05	7.68304e-05
O43866	lVGGDNLcSGR	CD5 antigen-like OS=Homo sapiens GN=CD5L PE=1 SV=1 - [CD5L_HUMAN]	4.39477	4.5983	6.06272	6.71348	5.53306	6.92404	6.34261	5.42191	4.50666	6.48219	6.3546	6.39482	4.35448	4.63836	5.7414	6.18868	7.37037	5.93307	5.35371	5.69156	4.49684	6.11158	6.23006	6.16176	4.98075	4.52326	6.21712	6.22496	6.11851	-1.30079	1.17992e-05	7.75807e-05
P02671	nPSSAGSWNSGSSGPGSTGNR	Fibrinogen alpha chain OS=Homo sapiens GN=FGA PE=1 SV=2 - [FIBA_HUMAN]	3.07808	3.03975	3.5342	4.27333	4.28357	4.78364	4.33139	3.61008	3.65745	3.86522	3.91518	4.61184	2.65542	3.96216	3.55807	4.62416	4.5125	3.68025	3.58767	3.08076	3.39449	4.24014	4.35811	4.01003	2.97126	2.5198	4.65408	4.58757	4.24982	-0.93496	1.18781e-05	7.79296e-05
Q16555	kPFPDFVYk	Dihydropyrimidinase-related protein 2 OS=Homo sapiens GN=DPYSL2 PE=1 SV=1 - [DPYL2_HUMAN]	0.0910031	-1.27399	-0.26566	-2.10363	-0.907749	-5.40065	-2.79117	2.31529	-0.482671	-5.067	-4.0442	-2.08638	-1.3007	-0.891599	-0.24114	-2.64524	-2.78264	-1.99937	-0.60926	-0.482871	-0.502639	-1.7643	-3.71044	-0.163925	-2.14543	-0.986489	-2.3757	-2.51085	-1.6783	2.3053	1.18841e-05	7.79296e-05
P00747	aTTVTGTPcQDWAAQEPHR	Plasminogen OS=Homo sapiens GN=PLG PE=1 SV=2 - [PLMN_HUMAN]	4.85295	4.82789	4.60157	4.68509	4.5542	4.37389	4.35777	4.91901	5.01888	4.35377	4.36716	4.29599	5.10908	4.83678	5.3566	4.2088	4.19188	4.19243	4.79364	4.99702	5.02617	4.51096	4.21001	5.00733	5.12303	4.70053	4.03026	4.46562	4.5688	0.56575	1.19018e-05	7.79414e-05
G3XAM2	sLEcLHPGTk	Complement factor I OS=Homo sapiens GN=CFI PE=1 SV=1 - [G3XAM2_HUMAN]	5.63928	5.94087	6.43567	6.97689	6.63061	6.51928	6.7094	6.32532	5.9451	6.36787	6.69536	6.80416	5.48123	5.97747	6.18517	6.90431	6.87924	6.71518	6.18817	6.08611	5.72658	6.69022	6.74212	6.71051	5.69421	5.73146	6.60773	6.59968	6.799	-0.70675	1.19525e-05	7.81692e-05
Q16352	nLQSAEEWYk	Alpha-internexin OS=Homo sapiens GN=INA PE=1 SV=2 - [AINX_HUMAN]	-1.85966	-2.60549	-2.64221	-4.26048	-2.49597	-3.36652	-4.04585	-0.317237	-0.241541	-3.56568	-6.58526	-4.82302	-0.378798	-2.64702	-2.52962	-3.06419	-3.67932	-4.93139	-1.81777	-1.75487	-1.85609	-4.32691	-3.42883	-2.73412	-1.16333	-1.21848	-5.01201	-4.0399	-3.06249	2.26563	1.20389e-05	7.85801e-05
P01024	lVLSSEk	Complement C3 OS=Homo sapiens GN=C3 PE=1 SV=2 - [CO3_HUMAN]	5.5504	5.7616	5.94323	6.21101	6.20873	6.13068	6.27806	5.5567	5.58575	6.06008	6.51247	6.43351	5.14421	5.77196	5.82354	6.53003	6.35973	6.1762	5.58997	5.82478	5.54338	6.24925	6.32023	6.34405	5.37075	5.38988	6.33995	5.98915	6.37187	-0.62722	1.20473e-05	7.85801e-05
A0A087WYJ9	eSGPTTYk	Ig mu chain C region OS=Homo sapiens GN=IGHM PE=1 SV=1 - [A0A087WYJ9_HUMAN]|Ig mu chain C region OS=Homo sapiens GN=IGHM PE=1 SV=1 - [A0A087X2C0_HUMAN]|Ig mu heavy chain disease protein OS=Homo sapiens PE=1 SV=1 - [MUCB_HUMAN]	2.70449	2.95871	4.36934	4.61473	4.17953	5.15922	4.59562	3.65694	2.69494	4.91334	4.57798	4.7431	2.65976	3.16438	4.0405	4.42933	5.49815	4.19391	3.55844	3.99131	2.97008	4.49781	4.37277	4.67622	3.2273	2.92377	4.52286	4.34964	4.28624	-1.23443	1.20888e-05	7.86451e-05
P08603	dTScVNPPTVQnAYIVSR	Complement factor H OS=Homo sapiens GN=CFH PE=1 SV=4 - [CFAH_HUMAN]	6.01139	6.87305	6.85143	8.08373	7.27754	7.35052	7.67481	6.76518	6.36215	6.42712	8.09118	8.32762	5.7063	6.17609	6.64068	8.47412	7.99201	7.45845	6.64137	6.25152	6.24394	8.09996	7.53605	7.53856	6.30619	6.27383	7.28913	7.47729	7.56266	-1.14852	1.20894e-05	7.86451e-05
P01024	sVQLTEk	Complement C3 OS=Homo sapiens GN=C3 PE=1 SV=2 - [CO3_HUMAN]	6.10971	6.35936	6.39146	6.74402	6.86468	6.94835	6.86891	6.02035	6.33417	6.69662	7.08209	7.01407	5.8757	6.41254	6.53729	6.97676	6.88165	6.73365	6.17436	6.36659	6.16892	6.92041	6.91842	6.9214	6.19262	5.91961	7.00672	6.59769	6.77955	-0.588144	1.21348e-05	7.8836e-05
Q14978	vAGGAAPSkPASAk	Nucleolar and coiled-body phosphoprotein 1 OS=Homo sapiens GN=NOLC1 PE=1 SV=2 - [NOLC1_HUMAN]	-5.8697	-5.49121	-5.04243	-4.11636	-3.39506	-3.61775	-3.447	-5.82417	-3.61422	-3.32976	-3.14106	-5.89279	-5.97823	-5.52179	-8.00595	-2.81352	-3.02337	-2.18964	-5.60824	-5.12281	-6.64553	-3.55886	-3.15006	-5.46583	-6.6925	-5.34436	-3.41651	-4.52546	-2.08783	-2.22809	1.22865e-05	7.97162e-05
P01024	vELLHNPAFcSLATTk	Complement C3 OS=Homo sapiens GN=C3 PE=1 SV=2 - [CO3_HUMAN]	6.6062	6.73782	6.88543	7.35847	7.39659	7.25731	7.32067	6.63471	6.99245	7.11635	7.30894	7.42943	6.40758	6.87637	6.95658	7.51967	7.25606	7.22557	6.77969	6.96129	6.61852	7.18717	7.37449	7.24628	6.58951	6.34671	7.4217	7.26727	7.37036	-0.556954	1.23852e-05	8.02504e-05
P02679-2	aSTPnGYDnGIIWATWk	Isoform Gamma-A of Fibrinogen gamma chain OS=Homo sapiens GN=FGG - [FIBG_HUMAN]	7.62943	8.12957	8.10214	8.50656	8.28396	8.70318	8.58672	7.73562	7.8804	8.2885	8.68353	8.9019	7.34876	8.13094	7.95956	8.93237	8.82479	8.15842	8.36669	7.54214	7.92435	8.40713	8.52782	8.1147	7.7862	7.45804	8.79903	8.6135	8.58339	-0.669797	1.25036e-05	8.09107e-05
O75947	iVEYEkEMEk	ATP synthase subunit d, mitochondrial OS=Homo sapiens GN=ATP5H PE=1 SV=3 - [ATP5H_HUMAN]	-3.50599	-4.17427	-3.13141	-3.16707	-3.56488	-3.03416	-2.94231	-3.48244	-4.0059	-2.82217	-3.45038	-2.89996	-4.49636	-3.78441	-4.16805	-3.14999	-2.17681	-2.80216	-4.09247	-3.88397	-4.27694	-2.55924	-2.82284	-3.57298	-4.25965	-4.00245	-3.01309	-2.69665	-3.03296	-0.908435	1.25454e-05	8.10743e-05
P02671	hPDEAAFFDTASTGk	Fibrinogen alpha chain OS=Homo sapiens GN=FGA PE=1 SV=2 - [FIBA_HUMAN]	6.59561	6.95472	7.14623	7.28927	7.20347	7.48341	7.48054	6.52419	6.73001	7.31503	7.65648	7.7033	6.13563	7.21218	6.82078	7.54418	7.72387	7.23607	7.26625	6.55389	6.65781	7.4521	7.26213	6.97733	6.47353	6.36367	7.8021	7.55672	7.49936	-0.673225	1.25621e-05	8.10752e-05
A0A087WTM7;P04114	lLLQmDSSATAYGSTVSkR	Apolipoprotein B-100 OS=Homo sapiens GN=APOB PE=1 SV=2 - [APOB_HUMAN]|Apolipoprotein B-100 OS=Homo sapiens GN=APOB PE=1 SV=1 - [A0A087WTM7_HUMAN]	3.98685	3.57816	4.04194	1.75105	2.16819	1.97881	2.33156	3.88728	3.44839	2.27788	2.24913	2.13888	2.30267	4.20114	4.05136	2.36042	2.43958	2.14983	3.52342	3.35223	3.38189	2.30107	2.61483	4.20084	2.49841	2.59363	2.96737	2.18605	3.05871	1.20499	1.26567e-05	8.15784e-05
Q9ULP0-2	dLDINRPGTVPNAk	Isoform 2 of Protein NDRG4 OS=Homo sapiens GN=NDRG4 - [NDRG4_HUMAN]	-1.68438	-1.45148	-1.58034	-1.23432	-1.18232	-1.22504	-1.07474	-1.62978	-1.75096	-1.3172	-1.04667	-0.902054	-2.26402	-1.41461	-1.60209	-0.852456	-1.17311	-1.0516	-1.7444	-1.93715	-1.57542	-1.08703	-0.939142	-1.15211	-2.12311	-2.04732	-0.882671	-1.03243	-1.12024	-0.609583	1.27752e-05	8.22343e-05
P48735	sSGGFVWAck	Isocitrate dehydrogenase [NADP], mitochondrial OS=Homo sapiens GN=IDH2 PE=1 SV=2 - [IDHP_HUMAN]	-3.17473	-3.76375	-4.69439	-2.89344	-2.52549	-2.38223	-1.78894	-6.97491	-3.54218	-2.11147	-0.680495	-1.4359	-5.85956	-4.18469	-3.324	-1.13026	-3.76974	-1.16578	-6.88295	-3.80532	-6.44936	-0.782996	0.275528	-2.83906	-4.7167	-5.43544	-2.02651	-2.24449	-2.17184	-2.83716	1.28046e-05	8.22388e-05
F8WDD7	aENFFILR	Actin-related protein 2/3 complex subunit 4 OS=Homo sapiens GN=ARPC4 PE=1 SV=1 - [F8WDD7_HUMAN]	-2.97334	-2.63466	-2.44114	-3.64188	-3.44982	-3.23773	-3.86869	-2.9084	-2.39608	-3.8563	-4.37864	-2.58166	-1.40678	-2.85221	-2.57077	-3.76017	-3.09824	-4.6904	-2.15399	-1.41279	-2.53109	-3.28406	-5.12795	-2.49588	-1.47943	-1.34841	-4.80106	-3.2888	-4.96499	1.61408	1.28095e-05	8.22388e-05
P02675	gHRPLDkk	Fibrinogen beta chain OS=Homo sapiens GN=FGB PE=1 SV=2 - [FIBB_HUMAN]	6.96658	7.37963	7.3788	7.69199	7.521	7.97437	7.81548	7.01281	7.15378	7.68473	7.84551	8.06023	6.70098	7.39283	7.27702	8.11701	8.0022	7.42231	7.58423	6.94137	7.17371	7.59598	7.80159	7.36941	7.04988	6.7932	7.98772	7.90712	7.80503	-0.621357	1.30403e-05	8.36112e-05
Q06033-2	eVSFDVELPk	Isoform 2 of Inter-alpha-trypsin inhibitor heavy chain H3 OS=Homo sapiens GN=ITIH3 - [ITIH3_HUMAN]	4.49703	4.01971	4.99284	4.77625	4.76576	5.55961	5.28981	3.84802	4.33717	5.45258	5.03467	5.69151	3.71038	4.76473	4.40925	5.27168	5.76184	4.69332	4.59997	4.01729	3.55638	5.5226	5.62515	4.18163	4.58651	3.94063	5.42596	5.26165	5.21482	-0.954442	1.3113e-05	8.39677e-05
Q9UH03-2	sTLVNTLFk	Isoform 2 of Neuronal-specific septin-3 OS=Homo sapiens GN=SEPT3 - [SEPT3_HUMAN]	-0.625681	-2.21264	-1.851	-4.06953	-2.42766	-4.95014	-3.79067	-2.22394	-1.79625	-3.33397	-4.01593	-3.17836	-0.410227	-0.769422	-3.51211	-4.11636	-5.19085	-2.13769	-2.86248	-1.81098	0.00377133	-3.37384	-4.30246	-2.45445	-0.924077	-0.785458	-4.05968	-3.01647	-4.89651	2.17957	1.32133e-05	8.44994e-05
Q71U36-2;Q9BQE3	tIGGGDDSFNTFFSETGAGk	Tubulin alpha-1C chain OS=Homo sapiens GN=TUBA1C PE=1 SV=1 - [TBA1C_HUMAN]|Isoform 2 of Tubulin alpha-1A chain OS=Homo sapiens GN=TUBA1A - [TBA1A_HUMAN]|Tubulin alpha-1B chain OS=Homo sapiens GN=TUBA1B PE=1 SV=1 - [TBA1B_HUMAN]	-4.26621	-4.087	-3.78466	-2.83096	-3.69683	-3.17557	-3.03217	-4.15846	-4.648	-2.52152	-1.9076	-4.3574	-4.5482	-4.6059	-3.3817	-2.97352	-3.9248	-2.40712	-4.15579	-4.3137	-4.58837	-3.52723	-2.22396	-4.02275	-4.07612	-4.83845	-3.30763	-3.40767	-2.18861	-1.30971	1.32493e-05	8.46196e-05
B7ZAR1	ekFEEMIQQIk	T-complex protein 1 subunit epsilon OS=Homo sapiens GN=CCT5 PE=1 SV=1 - [B7ZAR1_HUMAN]	-4.14587	-4.05735	-4.25258	-4.09691	-3.40606	-3.43287	-3.37884	-5.18347	-3.99778	-2.62229	-4.01545	-3.15429	-4.87105	-3.71346	-4.97728	-2.82415	-3.17592	-3.82978	-4.42952	-3.77198	-4.52435	-3.96745	-3.3195	-4.22705	-5.3656	-4.33987	-3.38341	-2.97729	-3.09843	-1.04491	1.33435e-05	8.51105e-05
P01024	eYVLPSFEVIVEPTEk	Complement C3 OS=Homo sapiens GN=C3 PE=1 SV=2 - [CO3_HUMAN]	8.12001	8.189	8.40444	8.69277	8.81742	8.66281	8.7775	8.07195	8.19585	8.53394	8.97293	8.92713	7.74676	8.32534	8.40395	8.99662	8.73437	8.67943	8.05332	8.28344	8.08772	8.8436	8.8409	8.81855	8.05356	7.83133	8.82055	8.52186	8.84061	-0.592567	1.33687e-05	8.51601e-05
P01011	nLAVSQVVHk	Alpha-1-antichymotrypsin OS=Homo sapiens GN=SERPINA3 PE=1 SV=2 - [AACT_HUMAN]	4.06585	3.99364	5.0359	5.46816	4.89877	4.6584	5.16779	4.15885	4.04103	4.90985	5.42159	5.38362	3.34696	4.78815	4.22379	5.00923	5.59888	5.15372	4.3339	4.04176	4.07728	5.36657	5.13342	5.07643	4.04652	3.65091	5.08515	4.7863	5.47542	-0.925282	1.34487e-05	8.55591e-05
P0C0L4;P0C0L5	yIYGkPVQGVAYVR	Complement C4-B OS=Homo sapiens GN=C4B PE=1 SV=2 - [CO4B_HUMAN]|Complement C4-A OS=Homo sapiens GN=C4A PE=1 SV=2 - [CO4A_HUMAN]	6.09088	7.45442	6.47804	7.18121	7.65124	7.31509	7.49647	6.31536	6.84805	7.41898	7.44874	7.57926	5.82322	6.89482	6.84585	8.09972	7.33459	7.17269	7.08233	6.15827	6.42728	7.26576	7.74079	7.24556	5.97962	6.20326	7.51665	7.30698	7.91883	-0.912637	1.35664e-05	8.61957e-05
P02671	vQHIQLLQk	Fibrinogen alpha chain OS=Homo sapiens GN=FGA PE=1 SV=2 - [FIBA_HUMAN]	3.05534	3.6719	4.23547	4.73964	4.58923	4.84795	4.9688	3.23833	3.96653	4.56125	4.97427	4.98811	1.90703	4.38758	3.73412	4.68089	5.22905	5.20087	4.18924	3.11226	3.14338	4.9125	4.81336	4.49258	2.64518	1.97575	5.9497	5.23807	4.83825	-1.39698	1.38126e-05	8.76463e-05
P01024	kVEGTAFVIFGIQDGEQR	Complement C3 OS=Homo sapiens GN=C3 PE=1 SV=2 - [CO3_HUMAN]	6.12233	6.37503	6.39922	6.83797	6.81646	6.68135	6.82389	6.16862	6.27581	6.54057	7.02104	6.97275	5.84932	6.31717	6.44814	7.08099	6.8101	6.72663	6.20212	6.30303	6.18045	6.8506	6.87227	6.84047	6.10396	5.96419	6.80932	6.59958	6.91484	-0.569092	1.3871e-05	8.79037e-05
P31948	ekELGNDAYk	Stress-induced-phosphoprotein 1 OS=Homo sapiens GN=STIP1 PE=1 SV=1 - [STIP1_HUMAN]	-0.723388	-0.986417	-1.31306	-2.22425	-1.07039	-1.24659	-1.98822	-1.32834	-0.12192	-1.42477	-1.83944	-2.31649	0.765874	-0.732595	-0.65139	-2.33764	-2.76781	-1.84054	-0.876268	-0.127414	-0.283563	-1.44148	-2.84714	-1.29878	0.509066	-0.295764	-2.51299	-1.41635	-2.54928	1.44184	1.40261e-05	8.86063e-05
P07196	qALQGER	Neurofilament light polypeptide OS=Homo sapiens GN=NEFL PE=1 SV=3 - [NFL_HUMAN]	-2.64768	-2.84292	-2.68894	-1.81475	-2.4173	-0.471793	-1.45112	-2.35871	-2.90396	-1.46273	-0.961946	-2.3527	-3.26559	-2.39901	-2.28943	-1.73625	-1.46273	-1.73037	-3.39488	-3.78376	-3.67103	-0.293186	-0.289405	-2.0652	-2.83228	-2.66332	-1.94871	-2.12424	-1.24963	-1.33073	1.40311e-05	8.86063e-05
A0A087WTM7;P04114	iTENDIQIALDDAk	Apolipoprotein B-100 OS=Homo sapiens GN=APOB PE=1 SV=2 - [APOB_HUMAN]|Apolipoprotein B-100 OS=Homo sapiens GN=APOB PE=1 SV=1 - [A0A087WTM7_HUMAN]	5.60986	6.10494	5.3388	4.49325	4.56727	4.41172	4.46254	5.39978	5.74287	5.19643	4.37254	4.10148	5.71116	5.08831	6.76342	2.65167	4.96258	5.34872	5.50879	6.37647	5.41676	4.48424	4.27704	6.02117	5.59421	5.30185	5.4871	4.13326	3.98824	1.25966	1.40361e-05	8.86063e-05
O15020-2;P11277-3;Q01082	iHcLENVDk	Spectrin beta chain, non-erythrocytic 1 OS=Homo sapiens GN=SPTBN1 PE=1 SV=2 - [SPTB2_HUMAN]|Isoform 2 of Spectrin beta chain, non-erythrocytic 2 OS=Homo sapiens GN=SPTBN2 - [SPTN2_HUMAN]|Isoform 3 of Spectrin beta chain, erythrocytic OS=Homo sapiens GN=SPTB - [SPTB1_HUMAN]	-3.39078	-3.02107	-2.45712	-4.20509	-3.54713	-3.35331	-3.94027	-2.50585	-2.68137	-3.99578	-3.8698	-4.20381	-2.65253	-3.10087	-2.74007	-3.80857	-4.42547	-3.247	-3.36382	-2.98552	-3.04698	-3.42534	-3.21256	-1.46445	-1.97617	-2.66394	-4.26657	-4.6464	-4.95698	1.20044	1.40642e-05	8.86695e-05
P08559	rGDFIPGLR	Pyruvate dehydrogenase E1 component subunit alpha, somatic form, mitochondrial OS=Homo sapiens GN=PDHA1 PE=1 SV=3 - [ODPA_HUMAN]	0.419564	-2.59633	-0.801261	-3.58719	-3.83749	-4.64722	-3.28186	-1.05709	-1.06542	-2.96159	-4.06283	-4.16821	-2.35766	-1.19835	-2.05872	-3.82667	-3.16608	-2.44245	-2.50499	-2.05571	-1.86479	-2.63518	-2.7074	-2.49607	-1.76646	-2.88376	-3.39864	-2.63548	-1.86953	1.66499	1.43487e-05	9.03471e-05
I3L397	vHLVGIDIFTGk	Eukaryotic translation initiation factor 5A (Fragment) OS=Homo sapiens GN=EIF5A PE=1 SV=4 - [I3L397_HUMAN]	-3.43758	-3.18949	-3.55615	-4.832	-5.44657	-4.6254	-5.43595	-3.57643	-2.79874	-5.38454	-4.50249	-5.89855	-1.42439	-3.74663	-4.24927	-3.95178	-6.47417	-5.24096	-2.40252	-1.32165	-1.34885	-8.25607	-6.32216	-4.44132	-2.79807	-2.67927	-4.75534	-4.43434	-5.97887	2.30838	1.44801e-05	9.10572e-05
P0C0L4;P0C0L5	dFALLSLQVPLkDAk	Complement C4-B OS=Homo sapiens GN=C4B PE=1 SV=2 - [CO4B_HUMAN]|Complement C4-A OS=Homo sapiens GN=C4A PE=1 SV=2 - [CO4A_HUMAN]	6.30423	7.4631	6.49964	7.65229	8.07421	7.64572	7.75601	6.68796	7.30958	7.40586	7.90521	7.5402	6.23275	7.12308	7.19544	8.2207	7.36592	7.50128	7.42962	6.40759	6.77883	7.41573	7.85141	7.19492	6.27017	6.16842	8.08549	7.58331	8.33687	-0.940793	1.47506e-05	9.2576e-05
P01024	tELRPGETLnVNFLLR	Complement C3 OS=Homo sapiens GN=C3 PE=1 SV=2 - [CO3_HUMAN]	5.52523	5.88639	5.87363	6.26745	6.31517	6.35927	6.34168	5.5514	5.83017	6.08252	6.50887	6.52014	5.32656	5.85214	5.85091	6.80694	6.41274	5.97785	5.77993	5.76763	5.63394	6.30715	6.39682	6.30443	5.61264	5.48154	6.24433	6.07477	6.50944	-0.605682	1.47593e-05	9.2576e-05
P11021	vYEGERPLTk	78 kDa glucose-regulated protein OS=Homo sapiens GN=HSPA5 PE=1 SV=2 - [GRP78_HUMAN]	-1.62095	-0.999265	-0.574183	-0.681706	-0.650456	-0.709973	-0.304933	-2.28376	-1.30729	-0.221488	-0.320252	0.336833	-2.34214	-0.940983	-1.35648	-0.176666	0.0787569	-0.499018	-0.756295	-1.38574	-2.31058	-0.185163	-0.293825	-1.04292	-1.59314	-1.65436	-0.259643	-0.33889	-0.347575	-1.04981	1.49699e-05	9.37772e-05
P02748	sIEVFGQFnGkR	Complement component C9 OS=Homo sapiens GN=C9 PE=1 SV=2 - [CO9_HUMAN]	4.98676	4.85549	5.34946	6.12404	5.42418	5.70814	5.90673	4.93244	5.02422	5.39153	6.00018	6.19042	4.23874	5.31888	5.21726	5.28558	6.51543	5.87217	5.06263	4.43581	4.58552	6.6346	5.82278	5.34903	5.00382	4.36999	6.09792	5.7711	5.8562	-0.869089	1.51188e-05	9.45887e-05
P12532	gLSLPPAcTR	Creatine kinase U-type, mitochondrial OS=Homo sapiens GN=CKMT1A PE=1 SV=1 - [KCRU_HUMAN]	-4.24016	-3.35015	-3.66004	-2.48184	-1.87139	-2.0637	-2.46798	-3.89081	-2.6883	-2.42644	-2.44168	-2.79895	-3.23804	-3.54409	-3.2327	-2.21356	-2.71824	-2.72066	-3.22724	-3.6263	-3.88944	-1.96535	-2.49098	-2.97905	-2.69425	-3.63512	-3.25269	-2.81759	-2.2886	-0.932166	1.5147e-05	9.46444e-05
P07900;P08238	tLTIVDTGIGMTk	Heat shock protein HSP 90-beta OS=Homo sapiens GN=HSP90AB1 PE=1 SV=4 - [HS90B_HUMAN]|Heat shock protein HSP 90-alpha OS=Homo sapiens GN=HSP90AA1 PE=1 SV=5 - [HS90A_HUMAN]	-2.77372	-3.66286	-4.13631	-1.39521	-0.548333	-1.27242	-1.18845	-3.65611	-2.42379	-1.47173	-2.40293	-0.426461	-1.97883	-3.78545	-3.90712	-1.35141	-0.955137	-1.81089	-2.24388	-3.34619	-4.22864	-1.29905	-1.48262	-6.63487	-2.58852	-2.34327	-0.424875	-0.553253	-1.24405	-2.1296	1.53862e-05	9.58951e-05
P07900;P08238	tLTLVDTGIGMTk	Heat shock protein HSP 90-beta OS=Homo sapiens GN=HSP90AB1 PE=1 SV=4 - [HS90B_HUMAN]|Heat shock protein HSP 90-alpha OS=Homo sapiens GN=HSP90AA1 PE=1 SV=5 - [HS90A_HUMAN]	-2.77372	-3.66286	-4.13631	-1.39521	-0.548333	-1.27242	-1.18845	-3.65611	-2.42379	-1.47173	-2.40293	-0.426461	-1.97883	-3.78545	-3.90712	-1.35141	-0.955137	-1.81089	-2.24388	-3.34619	-4.22864	-1.29905	-1.48262	-6.63487	-2.58852	-2.34327	-0.424875	-0.553253	-1.24405	-2.1296	1.53862e-05	9.58951e-05
P0C0L4;P0C0L5	cSVFYGAPSk	Complement C4-B OS=Homo sapiens GN=C4B PE=1 SV=2 - [CO4B_HUMAN]|Complement C4-A OS=Homo sapiens GN=C4A PE=1 SV=2 - [CO4A_HUMAN]	3.98988	5.25449	4.35467	5.32125	5.32283	5.09015	5.37324	4.30829	4.66296	4.99016	5.5517	5.41564	3.73512	4.39155	4.81646	6.14332	5.11078	5.13605	5.03403	4.09701	4.24786	4.90594	5.67519	4.85905	3.97125	3.94065	5.50552	5.20568	5.85111	-0.958368	1.54619e-05	9.62445e-05
P02675	dNDGWLTSDPR	Fibrinogen beta chain OS=Homo sapiens GN=FGB PE=1 SV=2 - [FIBB_HUMAN]	5.55214	5.8306	5.92905	6.44677	6.64081	6.87552	6.59619	5.84499	5.86395	6.42926	6.99791	6.31001	5.4815	6.53065	5.95866	6.77988	6.18779	6.33642	6.42898	5.86375	5.81645	6.31778	6.25174	5.85248	5.07388	5.57575	7.00727	6.9027	6.86282	-0.761029	1.55357e-05	9.65814e-05
Q9BPU6	tPYLGDVAVVVHPGk	Dihydropyrimidinase-related protein 5 OS=Homo sapiens GN=DPYSL5 PE=1 SV=1 - [DPYL5_HUMAN]	-1.8807	-0.688835	-0.955304	-1.57595	-2.07445	-2.06174	-1.9977	-1.87991	-0.821534	-1.53888	-2.11913	-1.79624	-1.54057	-0.542323	-0.964114	-2.34947	-1.83517	-2.00533	-0.533222	-1.02628	-1.11573	-2.51068	-2.05337	-0.370688	-1.26913	-1.5498	-2.01351	-1.90638	-2.12748	0.937786	1.56159e-05	9.69572e-05
A0A087X1V2;H7BYX6;P13591	eASmEGIVTIVGLkPETTYAVR	Neural cell adhesion molecule 1 OS=Homo sapiens GN=NCAM1 PE=1 SV=3 - [NCAM1_HUMAN]|Neural cell adhesion molecule 1 OS=Homo sapiens GN=NCAM1 PE=1 SV=2 - [H7BYX6_HUMAN]|Neural cell adhesion molecule 1 (Fragment) OS=Homo sapiens GN=NCAM1 PE=1 SV=2 - [A0A087X1V2_HUMAN]	-2.62994	-1.95688	-1.77705	-1.86039	-1.71354	-1.1038	-1.4544	-1.8926	-2.2967	-1.4251	-1.34215	-1.85893	-2.79928	-2.17274	-2.28911	-1.25787	-0.935869	-1.58674	-1.9257	-2.42848	-2.54043	-1.24998	-1.44262	-1.54963	-2.68	-2.2274	-1.47865	-1.83782	-1.26812	-0.744792	1.56687e-05	9.71617e-05
P80723	kTEAPAAPAAQETk	Brain acid soluble protein 1 OS=Homo sapiens GN=BASP1 PE=1 SV=2 - [BASP1_HUMAN]	-1.31905	-0.926214	-2.46607	-4.9767	-3.918	-3.97653	-4.47138	-2.23152	-2.99425	-4.23688	-2.84375	-3.88669	-0.72424	-1.50155	-1.69853	-1.63957	-5.29187	-6.72681	-3.21731	-0.338692	-0.24186	-5.15522	-4.1581	-0.297304	-1.94941	0.453316	-6.34852	-6.14517	-3.29547	2.66718	1.60229e-05	9.92326e-05
P26232-2	gHTGIGELAAALNEFDNk	Isoform 2 of Catenin alpha-2 OS=Homo sapiens GN=CTNNA2 - [CTNA2_HUMAN]	0.336668	-0.503082	0.604557	2.38789	3.32889	-0.253748	1.97102	1.34192	-1.15354	3.70287	-0.50281	2.5167	-0.548104	0.645739	0.475051	0.942924	1.97363	2.41193	-0.103687	-0.381721	-0.187364	1.87772	2.72521	0.299272	-1.12267	0.241478	0.943707	2.33019	3.2092	-2.13718	1.60504e-05	9.92776e-05
Q16799;Q16799-3	hQAQIDQYLGLVR	Reticulon-1 OS=Homo sapiens GN=RTN1 PE=1 SV=1 - [RTN1_HUMAN]|Isoform RTN1-C of Reticulon-1 OS=Homo sapiens GN=RTN1 - [RTN1_HUMAN]	-2.79977	-3.13261	-2.22772	-0.95872	0.145901	-0.940937	-0.96118	-2.68912	-2.23755	-1.01159	-0.947254	-0.684911	-2.45495	-1.60274	-2.33687	-0.0708386	-1.56008	-1.88839	-2.01084	-1.77945	-1.63667	-1.14686	-2.37886	-2.10821	-2.51329	-3.27839	-1.61789	-0.0656041	-0.330485	-1.43439	1.61299e-05	9.96435e-05
Q15149-7	kQEELQQLEQQR	Isoform 7 of Plectin OS=Homo sapiens GN=PLEC - [PLEC_HUMAN]	-0.952221	-0.183298	-0.144385	0.0845949	0.504022	0.801952	0.494813	-0.862913	-0.141705	0.473522	0.489531	0.610154	-1.26731	0.308717	-0.293741	0.515266	0.634982	0.212754	-0.295492	-0.335315	-1.1023	0.873795	0.475162	0.683329	-1.21681	-0.607493	0.526885	0.370367	0.35439	-0.894927	1.61508e-05	9.96473e-05
P02787	sASDLTWDNLk	Serotransferrin OS=Homo sapiens GN=TF PE=1 SV=3 - [TRFE_HUMAN]	5.56286	5.03459	5.85033	4.53891	4.91944	5.23467	4.86351	5.70272	5.42321	5.00055	4.72235	4.77523	5.40412	5.78443	5.24755	5.16906	5.03703	4.49862	5.34579	5.77754	5.48169	4.70878	4.96351	5.75427	5.28452	5.58101	4.90026	4.67523	4.94552	0.615417	1.61862e-05	9.97401e-05
P68366-2;Q71U36-2;Q9BQE3;Q9NY65	lDHkFDLMYAk	Isoform 2 of Tubulin alpha-4A chain OS=Homo sapiens GN=TUBA4A - [TBA4A_HUMAN]|Tubulin alpha-1B chain OS=Homo sapiens GN=TUBA1B PE=1 SV=1 - [TBA1B_HUMAN]|Isoform 2 of Tubulin alpha-1A chain OS=Homo sapiens GN=TUBA1A - [TBA1A_HUMAN]|Tubulin alpha-1C chain OS=Homo sapiens GN=TUBA1C PE=1 SV=1 - [TBA1C_HUMAN]|Tubulin alpha-8 chain OS=Homo sapiens GN=TUBA8 PE=1 SV=1 - [TBA8_HUMAN]	-4.01326	-3.7828	-4.02279	-2.55842	-2.47821	-3.32203	-2.81619	-3.69522	-4.79317	-2.37253	-2.39956	-3.00738	-4.26435	-2.91994	-3.02242	-3.99987	-3.37921	-2.59171	-3.85174	-4.38736	-3.98452	-2.57157	-2.56613	-3.50924	-4.76291	-3.72534	-2.57855	-3.25783	-2.34364	-1.15758	1.62194e-05	9.98197e-05
P09936	qTIGNScGTIGLIHAVANNQDk	Ubiquitin carboxyl-terminal hydrolase isozyme L1 OS=Homo sapiens GN=UCHL1 PE=1 SV=2 - [UCHL1_HUMAN]	-4.18158	-3.9329	-1.98922	-1.70117	-2.21913	-0.852197	-1.20814	-3.44667	-4.19284	-0.547973	-1.89554	-1.04257	-5.40013	-3.02199	-2.70639	-0.0820832	-0.441047	-3.22455	-1.94184	-2.37259	-6.26299	-1.94617	-1.14447	-3.47882	-5.97881	-3.60151	-1.7633	-0.340514	0.286762	-2.60462	1.62416e-05	9.98309e-05
Q6PUV4	aALEQPcEGSLTRPk	Complexin-2 OS=Homo sapiens GN=CPLX2 PE=1 SV=2 - [CPLX2_HUMAN]	-4.73172	-3.9666	-4.37632	-3.84556	-3.90896	-4.47056	-3.67513	-5.01491	-4.776	-4.13011	-3.05397	-3.56661	-5.19752	-5.24619	-4.75952	-3.41959	-3.84169	-2.83521	-4.48097	-5.46993	-4.62188	-3.37826	-3.67355	-4.62224	-4.09293	-5.25684	-3.60211	-3.89746	-3.82812	-0.996155	1.63174e-05	0.000100101
Q8N573-8	rIDALNTEELR	Isoform 8 of Oxidation resistance protein 1 OS=Homo sapiens GN=OXR1 - [OXR1_HUMAN]	-3.02089	-3.98769	-1.84492	-1.003	-1.47918	-1.25274	-1.54885	-1.78229	-2.77774	-1.46989	-1.97451	-1.93669	-2.74455	-2.25398	-3.25302	-1.28395	-1.50666	-1.54624	-2.51286	-2.52264	-2.25062	-2.80033	-0.953128	-2.31088	-2.68987	-3.11017	-1.18706	-1.83075	-1.4597	-1.20322	1.6329e-05	0.000100101
A0A087WYJ9	vSVFVPPR	Ig mu chain C region OS=Homo sapiens GN=IGHM PE=1 SV=1 - [A0A087WYJ9_HUMAN]|Ig mu chain C region OS=Homo sapiens GN=IGHM PE=1 SV=1 - [A0A087X2C0_HUMAN]|Ig mu heavy chain disease protein OS=Homo sapiens PE=1 SV=1 - [MUCB_HUMAN]	1.80959	2.36448	3.96911	4.69236	3.91036	5.11595	4.31284	3.36091	2.41753	4.75365	4.1999	4.15543	2.29357	2.66926	3.60028	4.02184	5.2982	3.97869	3.35609	3.718	2.53563	3.91442	4.02488	4.43852	2.75956	2.34965	4.18194	4.13087	4.0013	-1.39599	1.63467e-05	0.000100101
P0C0L4;P0C0L5	nNVPcSPk	Complement C4-B OS=Homo sapiens GN=C4B PE=1 SV=2 - [CO4B_HUMAN]|Complement C4-A OS=Homo sapiens GN=C4A PE=1 SV=2 - [CO4A_HUMAN]	6.22973	7.5535	6.40294	7.6017	7.64599	7.43226	7.63772	6.50708	7.05375	7.18065	7.82	7.65365	6.0144	6.74452	7.07687	8.38707	7.32639	7.31687	7.2375	6.29115	6.56021	7.21389	7.92564	7.12231	6.15867	6.16116	7.80529	7.47058	8.14811	-0.967031	1.64745e-05	0.000100757
P04217	nGVAQEPVHLDSPAIk	Alpha-1B-glycoprotein OS=Homo sapiens GN=A1BG PE=1 SV=4 - [A1BG_HUMAN]	5.99214	6.11144	6.27807	6.6056	6.49646	6.75194	6.85765	6.08551	5.67786	6.79196	6.90971	6.88305	5.0299	6.39013	6.56948	6.77474	6.58864	6.88276	6.09901	5.89461	5.3926	6.95492	7.03686	6.42923	4.95616	5.51983	7.16102	7.25657	6.91284	-0.937979	1.65398e-05	0.000101031
P01024	qkPDGVFQEDAPVIHQEmIGGLR	Complement C3 OS=Homo sapiens GN=C3 PE=1 SV=2 - [CO3_HUMAN]	7.70469	7.83486	8.07308	8.35419	8.56994	8.4167	8.45118	7.8508	7.84322	8.26525	8.58717	8.54038	7.43071	8.03517	8.08625	8.52434	8.47476	8.40222	7.74888	7.93179	7.82527	8.55287	8.44348	8.5823	7.6806	7.5054	8.55923	8.18053	8.4454	-0.583033	1.66538e-05	0.000101601
I6L9D5	tSNEVTVETDkk	FAM114A2 protein OS=Homo sapiens GN=FAM114A2 PE=1 SV=1 - [I6L9D5_HUMAN]	-3.47846	-3.56255	-2.78426	-1.14884	-1.48188	-0.991495	-1.59821	-2.65653	-3.01475	-1.56327	-1.88158	-1.44707	-3.47023	-1.86746	-1.87527	-1.17905	-2.25631	-2.79917	-2.60963	-2.87499	-3.05476	-2.07803	-1.23186	-1.97881	-3.45987	-3.69236	-2.02188	-1.13944	-1.15513	-1.35649	1.6726e-05	0.000101914
P01011	wRDSLEFR	Alpha-1-antichymotrypsin OS=Homo sapiens GN=SERPINA3 PE=1 SV=2 - [AACT_HUMAN]	5.35869	5.40208	6.23055	6.56411	5.88023	6.00854	6.37965	5.43873	5.30331	6.12739	6.49304	6.64664	4.66804	5.85865	5.3318	6.2761	6.91919	6.39042	5.58967	4.91271	5.28719	6.87365	6.40131	6.12393	5.56323	5.02256	6.057	6.20448	6.47299	-0.861501	1.68004e-05	0.000102241
P01024	sGQSEDRQPVPGQQmTLk	Complement C3 OS=Homo sapiens GN=C3 PE=1 SV=2 - [CO3_HUMAN]	5.96923	6.21825	6.38519	6.58208	6.80202	6.68198	6.77175	6.05913	5.92758	6.74779	6.89072	6.90571	5.63818	6.22095	6.22797	6.92438	6.89711	6.73015	5.88927	5.91496	6.20991	7.11141	6.74144	6.93464	6.12587	5.78851	6.49309	6.52748	6.76917	-0.651249	1.70094e-05	0.000103385
P04217	lLELTGPk	Alpha-1B-glycoprotein OS=Homo sapiens GN=A1BG PE=1 SV=4 - [A1BG_HUMAN]	7.9891	7.91512	8.43726	8.47373	8.19087	8.47794	8.62118	8.07026	7.71979	8.47732	8.63528	8.70787	7.19528	8.33917	7.89425	8.53213	8.88521	8.638	8.09198	7.74074	7.5975	8.76112	8.6715	8.21763	7.30221	7.7187	8.86158	8.72301	8.66089	-0.696203	1.70386e-05	0.000103434
P51884	sLEDLQLTHNk	Lumican OS=Homo sapiens GN=LUM PE=1 SV=2 - [LUM_HUMAN]	6.57419	6.31133	6.76987	7.07572	6.73964	7.41093	7.33188	6.24053	6.1989	6.94735	7.58725	7.61231	5.41682	7.0015	6.84205	7.03811	7.65469	6.92851	6.4499	6.42958	5.6145	7.70138	7.35444	6.74047	5.49377	6.05139	7.89686	7.32341	7.37578	-0.962482	1.70833e-05	0.000103577
P78357	sTSEAQFFLRPLR	Contactin-associated protein 1 OS=Homo sapiens GN=CNTNAP1 PE=1 SV=1 - [CNTP1_HUMAN]	-1.42186	-1.00427	-1.29094	-2.18878	-2.92594	-2.35051	-2.43407	-2.12813	-1.29945	-2.21916	-2.14699	-2.09522	-2.17019	0.0229017	-0.976342	-3.019	-2.31771	-2.72196	-1.43397	-1.42962	-0.758206	-2.6507	-2.47574	-0.147446	-1.92771	-2.1419	-2.0927	-2.30396	-2.56858	1.19562	1.72352e-05	0.000104369
P02675	nYcGLPGEYWLGNDk	Fibrinogen beta chain OS=Homo sapiens GN=FGB PE=1 SV=2 - [FIBB_HUMAN]	7.93878	8.38286	8.28872	8.62889	8.43468	8.73959	8.72342	8.00761	8.04239	8.53994	8.78633	8.95616	7.5883	8.31405	8.17917	8.99991	8.91971	8.41238	8.52003	7.87873	8.14521	8.54778	8.59835	8.27725	7.8222	7.74995	8.90057	8.87802	8.78554	-0.60099	1.74074e-05	0.000105282
Q9NTK5	yEDFkEEGSENAVk	Obg-like ATPase 1 OS=Homo sapiens GN=OLA1 PE=1 SV=2 - [OLA1_HUMAN]	-3.48766	-3.60715	-4.54579	-4.71625	-4.13024	-4.34134	-4.85234	-3.65785	-3.20588	-4.38143	-4.87695	-5.28251	-2.03503	-3.9989	-3.70985	-4.77672	-4.90386	-5.40406	-3.65232	-2.57713	-3.16718	-5.02655	-5.5529	-4.52021	-3.27799	-2.49032	-5.36074	-4.79773	-4.38144	1.31078	1.74392e-05	0.000105344
P04075	aLQASALk	Fructose-bisphosphate aldolase A OS=Homo sapiens GN=ALDOA PE=1 SV=2 - [ALDOA_HUMAN]	-2.76616	-2.97931	-3.7155	-3.47627	-4.07436	-3.23197	-4.00916	-3.14401	-2.66683	-3.53782	-3.66222	-4.49399	-1.51654	-2.44714	-2.85673	-4.52025	-4.79986	-4.10307	-2.99001	-2.8749	-2.49589	-4.22404	-3.64959	-3.6821	-2.24817	-1.95858	-4.28739	-3.85975	-4.20759	1.20827	1.76231e-05	0.000106324
P09622	tNADTDGmVk	Dihydrolipoyl dehydrogenase, mitochondrial OS=Homo sapiens GN=DLD PE=1 SV=2 - [DLDH_HUMAN]	-2.83727	-3.80537	-4.52335	-3.25908	-3.40975	-4.46275	-2.66358	-7.05871	-3.88156	-1.91917	-2.11411	-2.55507	-5.41268	-4.13625	-5.19924	-2.94876	-2.31331	-2.28731	-5.08436	-4.02882	-4.30899	-2.45147	-3.76033	-5.74143	-4.81552	-5.93153	-2.73945	-1.72043	-1.3492	-1.94399	1.78839e-05	0.000107765
D6RD17	iVLVDNk	Immunoglobulin J chain (Fragment) OS=Homo sapiens GN=IGJ PE=1 SV=4 - [D6RD17_HUMAN]	6.67768	7.17313	8.19811	8.19896	7.72951	9.06158	8.45781	7.22423	6.92663	8.3622	8.84769	8.45638	6.31357	7.31466	7.67208	8.13467	9.50937	8.09463	7.56712	7.29168	6.35251	9.0679	8.30195	8.32901	7.10553	6.95989	8.52533	7.90054	8.21866	-1.16345	1.80532e-05	0.000108651
O75882-3	sVNNVVVR	Isoform 3 of Attractin OS=Homo sapiens GN=ATRN - [ATRN_HUMAN]	1.4613	1.61695	1.72942	2.04811	2.11502	2.1873	2.19957	1.61895	1.6768	2.00879	2.04881	2.28494	0.908747	1.99047	1.65381	2.09479	2.40846	2.10183	1.60704	1.35944	1.34701	2.37041	2.27463	2.1021	1.01317	1.19193	2.47575	2.15093	2.22421	-0.626616	1.81776e-05	0.000109266
P02750	yLFLnGNk	Leucine-rich alpha-2-glycoprotein OS=Homo sapiens GN=LRG1 PE=1 SV=2 - [A2GL_HUMAN]	6.21531	5.77755	6.81679	7.04008	6.56983	6.76143	7.04358	5.90207	6.11272	6.61301	6.9635	7.57294	5.37511	6.39586	5.92833	6.58805	7.84413	7.04951	6.22466	5.67625	5.62419	7.64373	6.96857	6.2519	6.332	5.6017	7.33305	6.87189	6.79046	-0.894342	1.84547e-05	0.000110796
P68366-2;Q71U36-2;Q9BQE3;Q9NY65	qLFHPEQLITGkEDAANnYAR	Isoform 2 of Tubulin alpha-4A chain OS=Homo sapiens GN=TUBA4A - [TBA4A_HUMAN]|Tubulin alpha-8 chain OS=Homo sapiens GN=TUBA8 PE=1 SV=1 - [TBA8_HUMAN]|Tubulin alpha-1B chain OS=Homo sapiens GN=TUBA1B PE=1 SV=1 - [TBA1B_HUMAN]|Isoform 2 of Tubulin alpha-1A chain OS=Homo sapiens GN=TUBA1A - [TBA1A_HUMAN]|Tubulin alpha-1C chain OS=Homo sapiens GN=TUBA1C PE=1 SV=1 - [TBA1C_HUMAN]	-4.24833	-3.42112	-3.18978	-1.91928	-2.04852	-1.2551	-2.2248	-3.06308	-3.08374	-2.03829	-2.37475	-2.38637	-2.84235	-2.49619	-3.65037	-2.57078	-2.02536	-2.49708	-2.73928	-3.74144	-3.18564	-1.9912	-2.19977	-2.71367	-2.9577	-2.57	-2.60447	-2.47563	-2.76066	-0.894781	1.84953e-05	0.000110904
P54709	iIGLkPEGVPR	Sodium/potassium-transporting ATPase subunit beta-3 OS=Homo sapiens GN=ATP1B3 PE=1 SV=1 - [AT1B3_HUMAN]	-1.39221	-1.95903	-2.63026	-3.82499	-3.13212	-5.41811	-3.77207	-3.00654	-2.43999	-3.68898	-3.55401	-3.32036	-1.6735	-2.93068	-2.87688	-3.79166	-4.06094	-3.02305	-2.82996	-1.31224	-2.55196	-3.57145	-4.31904	-3.49168	-2.52571	-1.23512	-3.98325	-3.79422	-3.32674	1.35275	1.85648e-05	0.000111185
P06727	lNHQLEGLTFQmk	Apolipoprotein A-IV OS=Homo sapiens GN=APOA4 PE=1 SV=3 - [APOA4_HUMAN]	4.98301	5.17501	5.02778	6.19925	5.77088	6.55709	6.22205	4.81119	5.15785	6.12219	6.11254	6.49363	4.0708	6.5855	5.33017	5.74856	6.2353	5.7427	5.01558	4.59624	4.92488	6.34032	6.61396	5.9931	3.91018	4.63742	6.69995	6.37759	6.09479	-1.1247	1.87761e-05	0.000112313
P07196	sAYGGLQTSSYLMSTR	Neurofilament light polypeptide OS=Homo sapiens GN=NEFL PE=1 SV=3 - [NFL_HUMAN]	1.58915	2.03039	1.29091	0.584704	0.94944	-0.0474671	0.571602	1.74891	1.77204	-0.0779049	0.248522	1.14478	1.27096	1.13311	1.7708	0.477448	1.2369	0.507903	1.60742	1.17533	1.93116	1.70837	-0.596758	1.77555	1.71612	1.03896	0.165392	1.01991	0.681192	1.11798	1.90215e-05	0.000113643
P02751-14	dTLTSRPAQGVVTTLENVSPPR	Isoform 14 of Fibronectin OS=Homo sapiens GN=FN1 - [FINC_HUMAN]	3.55285	4.33611	4.20936	5.62331	5.437	5.99735	5.35023	3.54884	4.31021	5.74658	5.63151	5.55041	4.66659	4.58145	4.79888	5.23167	4.67028	5.20711	5.05375	4.79369	4.31888	4.47535	5.16407	4.20051	4.58204	4.2048	5.67425	5.8483	4.64607	-1.0269	1.91077e-05	0.000114019
P25705	vGSAAQTR	ATP synthase subunit alpha, mitochondrial OS=Homo sapiens GN=ATP5A1 PE=1 SV=1 - [ATPA_HUMAN]	-2.96734	-3.42446	-3.7602	-3.83449	-4.44358	-2.65175	-4.23313	-2.24682	-2.39697	-4.28859	-4.12951	-5.22578	-1.5223	-3.09353	-3.1409	-4.19008	-4.43203	-4.70297	-2.77122	-2.64621	-2.32085	-4.817	-4.29339	-3.91571	-2.55968	-2.35178	-4.03548	-3.86714	-4.35202	1.38973	1.91683e-05	0.000114241
P0C0L4;P0C0L5	aLEILQEEDLIDEDDIPVR	Complement C4-B OS=Homo sapiens GN=C4B PE=1 SV=2 - [CO4B_HUMAN]|Complement C4-A OS=Homo sapiens GN=C4A PE=1 SV=2 - [CO4A_HUMAN]	6.44353	7.80869	6.92803	8.51088	8.54695	8.29733	8.26553	7.1112	7.75758	7.91201	8.41276	8.09558	6.70184	7.62577	7.73902	8.7453	7.82264	7.90083	7.9316	6.96459	7.2259	7.68492	8.46288	7.90813	6.72112	6.58084	8.47453	8.08242	8.76836	-1.02158	1.91924e-05	0.000114246
A0A087WYJ9	yVTSAPmPEPQAPGR	Ig mu chain C region OS=Homo sapiens GN=IGHM PE=1 SV=1 - [A0A087WYJ9_HUMAN]|Ig mu chain C region OS=Homo sapiens GN=IGHM PE=1 SV=1 - [A0A087X2C0_HUMAN]|Ig mu heavy chain disease protein OS=Homo sapiens PE=1 SV=1 - [MUCB_HUMAN]	5.2956	5.16977	7.45495	7.60724	7.12381	8.09934	7.40596	6.28523	5.86712	7.54908	7.50346	7.3682	5.70661	6.07624	6.15338	7.49773	7.79507	7.52168	6.26037	6.54236	6.01481	7.16777	7.35945	7.44788	6.81448	5.39782	7.20794	7.24798	6.6346	-1.24845	1.92234e-05	0.000114292
P01024	sGQSEDRQPVPGQQMTLk	Complement C3 OS=Homo sapiens GN=C3 PE=1 SV=2 - [CO3_HUMAN]	7.3579	7.64047	7.70537	7.87449	8.05012	8.09633	8.10489	7.43328	7.48981	7.82426	8.26178	8.24555	6.97292	7.45284	7.61655	8.5236	8.31449	7.84427	7.4223	7.50855	7.34226	8.21566	8.13103	8.1269	7.31487	7.19602	8.08644	7.76703	8.23342	-0.624371	1.92735e-05	0.000114451
P49368	aVAQALEVIPR	T-complex protein 1 subunit gamma OS=Homo sapiens GN=CCT3 PE=1 SV=4 - [TCPG_HUMAN]	-2.01462	-2.40586	-2.50831	-3.03348	-3.13462	-2.39605	-3.28946	-1.72222	-1.49122	-3.41082	-2.54764	-4.44619	-0.655534	-2.10062	-2.76314	-3.52265	-3.68663	-2.76437	-2.4621	-1.5341	-1.67626	-3.27601	-3.25501	-2.36717	-1.61149	-0.935349	-3.20432	-3.8234	-3.55122	1.34946	1.93102e-05	0.00011453
P31946-2;P61981	yDDmAAAMk	Isoform Short of 14-3-3 protein beta/alpha OS=Homo sapiens GN=YWHAB - [1433B_HUMAN]|14-3-3 protein gamma OS=Homo sapiens GN=YWHAG PE=1 SV=2 - [1433G_HUMAN]	-2.24193	-2.09599	-1.70965	-3.31798	-2.80205	-3.0809	-2.8399	-2.33086	-2.59549	-2.75718	-2.78325	-2.53879	-2.67966	-2.04689	-2.36996	-2.64761	-2.7791	-2.72526	-2.03313	-2.33168	-2.24098	-2.83734	-2.96544	-2.01697	-2.4092	-2.29855	-2.63941	-2.86968	-3.01468	0.610504	1.94389e-05	0.000115154
P01024	gLEVTITAR	Complement C3 OS=Homo sapiens GN=C3 PE=1 SV=2 - [CO3_HUMAN]	4.45084	4.50588	4.55742	5.00721	5.0867	4.84478	5.03501	4.44042	4.41588	4.70946	5.1249	5.31291	4.00782	4.60854	4.49107	5.39672	5.07444	4.87424	4.19002	4.59077	4.58479	4.94968	5.10255	5.14838	4.10072	4.19718	5.11198	4.78646	5.1081	-0.600263	1.96232e-05	0.000116106
P22695	yEDFSNLGTTHLLR	Cytochrome b-c1 complex subunit 2, mitochondrial OS=Homo sapiens GN=UQCRC2 PE=1 SV=3 - [QCR2_HUMAN]	-5.64908	-4.67073	-5.64373	-3.48252	-4.8488	-2.18888	-3.35247	-5.30293	-5.0319	-3.44937	-1.48005	-5.74407	-5.95525	-6.4726	-3.65373	-3.70664	-4.3889	-2.30662	-5.47956	-5.07542	-6.4762	-3.36362	-2.73648	-4.81789	-5.85555	-6.57168	-2.7602	-3.30812	-3.17031	-2.09614	1.9687e-05	0.000116343
Q9Y697-2	sLEAEGFQVTYLPVQk	Isoform Cytoplasmic of Cysteine desulfurase, mitochondrial OS=Homo sapiens GN=NFS1 - [NFS1_HUMAN]	-5.85012	-3.24139	-4.18583	-3.17161	-3.70386	-1.84523	-2.75512	-3.96933	-5.1563	-3.09468	-3.15571	-2.04447	-5.76845	-3.28516	-4.55557	-3.42203	-2.08444	-2.8824	-3.44385	-7.9361	-4.78279	-0.782747	-2.29745	-3.24783	-4.45582	-4.20732	-3.30455	-2.53415	-4.24839	-1.5074	1.97514e-05	0.000116583
P06727	lAPLAEDVRGNLR	Apolipoprotein A-IV OS=Homo sapiens GN=APOA4 PE=1 SV=3 - [APOA4_HUMAN]	2.53807	3.63538	2.36643	4.24764	3.59072	3.48496	4.01146	1.46964	2.75415	4.09447	3.64773	5.2876	1.94711	3.47423	2.45515	4.45961	4.44156	3.08554	2.49113	2.23485	2.52679	3.91232	4.68665	3.46212	2.23395	2.94553	3.34324	3.69063	4.18773	-1.37091	1.97977e-05	0.000116616
P08670	rQVDQLTNDk	Vimentin OS=Homo sapiens GN=VIM PE=1 SV=4 - [VIME_HUMAN]	1.53216	1.72788	2.65424	2.81047	2.33464	2.45096	2.87037	1.38619	1.68329	2.51398	2.75063	3.54318	0.545823	2.00338	2.10745	2.83397	3.28778	2.73193	2.10331	1.64439	0.438474	3.39825	3.05555	2.351	1.40354	1.28191	2.79519	2.92327	2.75542	-1.13587	1.98045e-05	0.000116616
A0A087WYJ9	qnGEAVk	Ig mu chain C region OS=Homo sapiens GN=IGHM PE=1 SV=1 - [A0A087WYJ9_HUMAN]|Ig mu chain C region OS=Homo sapiens GN=IGHM PE=1 SV=1 - [A0A087X2C0_HUMAN]	7.15546	7.17111	9.05755	9.54917	8.65702	9.91998	9.2053	8.32434	7.2525	9.46575	9.23431	9.26859	7.30909	7.86088	8.51656	8.86389	10.1192	8.84064	8.12499	8.67659	7.45981	9.03939	9.0042	9.26963	7.79103	7.53753	9.10832	9.01178	8.792	-1.2881	1.98817e-05	0.00011679
	qDGEAVk	Ig mu heavy chain disease protein OS=Homo sapiens PE=1 SV=1 - [MUCB_HUMAN]	7.15546	7.17111	9.05755	9.54917	8.65702	9.91998	9.2053	8.32434	7.2525	9.46575	9.23431	9.26859	7.30909	7.86088	8.51656	8.86389	10.1192	8.84064	8.12499	8.67659	7.45981	9.03939	9.0042	9.26963	7.79103	7.53753	9.10832	9.01178	8.792	-1.2881	1.98817e-05	0.00011679
P01024	iSLPESLk	Complement C3 OS=Homo sapiens GN=C3 PE=1 SV=2 - [CO3_HUMAN]	6.823	7.13526	7.30272	7.61558	7.62825	7.82237	7.68927	6.93297	7.05577	7.47914	7.95092	7.82192	6.64829	7.23116	7.27954	7.89122	7.80928	7.46768	7.03707	7.15829	6.99467	7.68385	7.76401	7.83745	6.97457	6.79956	7.77656	7.29391	7.64512	-0.603663	2.00695e-05	0.000117713
Q04917	kNSVVEASEAAYk	14-3-3 protein eta OS=Homo sapiens GN=YWHAH PE=1 SV=4 - [1433F_HUMAN]	-3.08549	-3.11442	-2.63812	-2.69089	-2.90183	-1.79191	-2.20566	-3.05777	-3.71883	-2.19478	-1.54632	-2.50307	-3.84979	-2.39694	-2.86872	-2.00232	-2.37918	-2.72571	-2.83393	-4.05857	-3.38411	-1.46984	-2.27055	-3.03837	-3.38178	-3.39968	-2.67046	-1.93042	-1.80194	-0.925386	2.00868e-05	0.000117713
Q8WUM4	lQHAAELIk	Programmed cell death 6-interacting protein OS=Homo sapiens GN=PDCD6IP PE=1 SV=1 - [PDC6I_HUMAN]	-3.16098	-3.19563	-2.65707	-4.07043	-3.98002	-3.62777	-3.81232	-3.35811	-2.76436	-4.05402	-3.40849	-4.02195	-3.54997	-2.87402	-2.72005	-4.06562	-3.70186	-3.78039	-2.81009	-2.77755	-3.77131	-3.77244	-3.7482	-2.81889	-3.21961	-3.51212	-3.09909	-4.22302	-3.81917	0.772599	2.02439e-05	0.000118339
P01024	vVLVAVDkGVFVLNkk	Complement C3 OS=Homo sapiens GN=C3 PE=1 SV=2 - [CO3_HUMAN]	4.46483	5.11881	5.09073	5.30816	4.97677	5.11269	5.66668	4.22734	4.13388	5.36638	5.56845	6.41863	3.49459	3.8086	4.29761	6.67067	6.4686	5.33191	4.41168	3.96732	3.98619	5.97383	6.06629	5.05816	4.66449	4.27816	5.01437	5.25331	5.8035	-1.25372	2.02624e-05	0.000118339
P01011	fNRPFLmIIVPTDTQNIFFmSk	Alpha-1-antichymotrypsin OS=Homo sapiens GN=SERPINA3 PE=1 SV=2 - [AACT_HUMAN]	6.57314	6.88176	7.60548	8.49594	8.55523	8.60804	8.19174	7.61457	7.43096	8.18115	8.13341	7.97806	7.10983	7.98849	7.51076	7.7756	8.28686	8.04806	7.56058	7.03963	7.37682	8.47744	8.07337	8.28226	7.38281	6.98326	8.02859	7.90985	8.13282	-0.798661	2.02661e-05	0.000118339
Q9UFM8	aQATISVLQkPR	Neuroplastin (Fragment) OS=Homo sapiens GN=DKFZp566H1924 PE=1 SV=2 - [Q9UFM8_HUMAN]	-2.42313	-2.17687	-3.74626	-2.73722	-4.75048	-3.66391	-4.02187	-3.26513	-2.63639	-4.37153	-3.01588	-3.73152	-1.30431	-2.407	-2.75031	-4.71274	-4.4162	-3.90733	-3.15205	-2.55368	-1.8578	-3.87164	-4.04084	-3.03022	-1.98444	-1.39638	-4.41621	-3.88593	-4.78471	1.53195	2.04288e-05	0.000119148
P00738;P00739	dIAPTLTLYVGk	Haptoglobin OS=Homo sapiens GN=HP PE=1 SV=1 - [HPT_HUMAN]|Haptoglobin-related protein OS=Homo sapiens GN=HPR PE=2 SV=2 - [HPTR_HUMAN]	8.53225	8.47344	8.37745	7.84876	8.06546	7.18861	7.66103	8.60939	8.77776	7.1972	7.48468	7.91598	8.22683	8.56639	8.82563	7.20634	8.01616	7.64462	8.52657	8.1742	8.78171	8.64965	6.69282	8.71819	8.68137	7.74225	7.40321	8.04604	7.89492	0.949886	2.04719e-05	0.000119258
P0C0L4;P0C0L5	gQIVFMNR	Complement C4-B OS=Homo sapiens GN=C4B PE=1 SV=2 - [CO4B_HUMAN]|Complement C4-A OS=Homo sapiens GN=C4A PE=1 SV=2 - [CO4A_HUMAN]	3.25194	4.15008	3.41694	4.45775	4.73736	4.64379	4.53955	3.50781	4.12785	4.2295	4.78549	4.32746	3.17104	4.14276	4.18506	4.8236	4.23262	4.10278	4.20433	3.34768	3.55836	4.36085	4.64709	4.09165	3.25037	3.11049	4.82603	4.29518	5.08414	-0.833511	2.06717e-05	0.000120107
P11137-3	ekDVFDDIPk	Isoform 3 of Microtubule-associated protein 2 OS=Homo sapiens GN=MAP2 - [MTAP2_HUMAN]	-3.77347	-4.37195	-3.70712	-2.7175	-2.69988	-3.79514	-2.73732	-3.64258	-3.63904	-2.71379	-3.37611	-3.40918	-4.42705	-5.30696	-3.89532	-3.0036	-2.75474	-1.67739	-4.26617	-3.42214	-5.98453	-1.61226	-3.04265	-4.67077	-4.67818	-4.19582	-3.63948	-1.81324	-2.06758	-1.49057	2.06782e-05	0.000120107
P06576	iMNVIGEPIDER	ATP synthase subunit beta, mitochondrial OS=Homo sapiens GN=ATP5B PE=1 SV=3 - [ATPB_HUMAN]	-2.82224	-2.52978	-1.77047	-2.75345	-2.1278	-2.00017	-1.46408	-3.65845	-3.64377	-1.35423	-1.37472	-0.768845	-4.99028	-2.64561	-2.70063	-0.726327	-0.796375	-2.1447	-2.48674	-3.22684	-3.98942	-1.31636	-1.52047	-2.5163	-3.95876	-3.91515	-1.17005	-1.50104	-0.942611	-1.65003	2.06911e-05	0.000120107
Q92823-3	sVQLSWTPGDDNNSPITk	Isoform 3 of Neuronal cell adhesion molecule OS=Homo sapiens GN=NRCAM - [NRCAM_HUMAN]	-3.29558	-4.44383	-4.32901	-4.4677	-4.88885	-4.14151	-5.27796	-4.00436	-2.35875	-5.50784	-4.87065	-5.58069	-1.89757	-2.09892	-3.74748	-5.50907	-5.02514	-7.2883	-3.25232	-2.65812	-3.54469	-5.27494	-5.55845	-4.53132	-3.01577	-2.24107	-5.63025	-6.04672	-4.10135	1.96689	2.0772e-05	0.000120433
P13521	aLEYIENLR	Secretogranin-2 OS=Homo sapiens GN=SCG2 PE=1 SV=2 - [SCG2_HUMAN]	1.65779	1.89033	2.20197	3.70665	3.36823	3.38212	3.07952	2.34655	2.53496	2.55788	3.20648	3.23838	2.20045	2.61258	2.55648	3.07951	3.07097	2.6871	2.25495	2.56132	2.27166	2.98091	3.05872	3.17818	2.20342	2.04914	3.07265	2.69321	3.01048	-0.787523	2.08951e-05	0.000121004
P17931	qSVFPFESGkPFk	Galectin-3 OS=Homo sapiens GN=LGALS3 PE=1 SV=5 - [LEG3_HUMAN]	-2.75455	-2.59032	-1.74093	-1.83699	-1.62007	-1.80253	-1.6939	-2.31268	-2.56827	-1.67104	-1.58447	-1.7877	-3.00233	-2.01296	-2.41389	-1.45123	-1.64799	-1.817	-1.97577	-2.89699	-2.42254	-1.91092	-1.44527	-1.95227	-2.2932	-2.96052	-1.59933	-2.17171	-1.36837	-0.726526	2.10441e-05	0.000121587
Q16555	mVIPGGIDVHTR	Dihydropyrimidinase-related protein 2 OS=Homo sapiens GN=DPYSL2 PE=1 SV=1 - [DPYL2_HUMAN]	1.52741	1.95724	1.75912	2.05204	2.14481	2.20916	2.28192	1.71507	1.20855	2.13549	2.55329	2.43605	1.13463	1.80953	1.88705	2.3518	2.37918	2.08758	2.10235	1.40615	1.75365	2.03823	2.06748	1.64097	1.11871	1.39833	2.83204	2.26483	2.39489	-0.669121	2.10585e-05	0.000121587
P25705	eAYPGDVFYLHSR	ATP synthase subunit alpha, mitochondrial OS=Homo sapiens GN=ATP5A1 PE=1 SV=1 - [ATPA_HUMAN]	-2.83892	-2.74477	-2.05089	-1.58407	-1.15167	-0.777211	-1.21778	-2.57981	-1.96253	-1.87635	-0.81127	-1.4195	-2.16964	-2.93057	-2.42123	-0.566527	-1.71581	-1.34374	-1.68159	-2.82611	-3.92095	-0.68606	-0.815051	-3.30211	-1.40907	-2.13473	-1.37588	-1.59508	-1.33066	-1.22226	2.10701e-05	0.000121587
P07900;P08238	vILHLkEDQTEYLEER	Heat shock protein HSP 90-alpha OS=Homo sapiens GN=HSP90AA1 PE=1 SV=5 - [HS90A_HUMAN]|Heat shock protein HSP 90-beta OS=Homo sapiens GN=HSP90AB1 PE=1 SV=4 - [HS90B_HUMAN]	-3.00408	-1.84503	-2.51538	-2.2642	-2.13801	-1.43984	-1.82059	-2.66488	-2.55117	-1.82256	-1.87075	-1.71558	-3.1814	-2.12864	-2.50243	-1.91065	-1.51489	-1.96852	-2.23286	-3.58116	-2.66969	-1.16146	-1.74077	-1.90803	-2.68825	-2.66928	-1.94406	-1.83851	-2.1584	-0.641022	2.14793e-05	0.000123802
E9PF17;P13611-4	nGFDQcDYGWLSDASVR	Isoform V3 of Versican core protein OS=Homo sapiens GN=VCAN - [CSPG2_HUMAN]|Versican core protein OS=Homo sapiens GN=VCAN PE=1 SV=2 - [E9PF17_HUMAN]	-1.22454	-0.627888	-1.24077	-2.41055	-3.30866	-3.81391	-2.67507	-2.14755	-1.39573	-2.52042	-3.07868	-1.95024	-2.40627	-1.45427	-1.57521	-2.47248	-1.89246	-2.82562	-1.29096	-1.567	-1.28993	-2.61215	-3.19121	-1.21302	-1.87178	-2.16685	-3.35977	-1.90437	-2.11053	1.23706	2.17405e-05	0.000125161
P19367-4	fLSQIESDR	Isoform 4 of Hexokinase-1 OS=Homo sapiens GN=HK1 - [HXK1_HUMAN]	-3.90392	-3.42016	-3.71136	-3.38249	-4.03487	-4.26636	-4.53421	-3.31556	-3.07055	-4.82073	-4.54456	-3.92891	-1.824	-3.08018	-3.47778	-5.08357	-4.97071	-4.28292	-2.75563	-2.69718	-3.13474	-5.11479	-4.4826	-3.67184	-2.68115	-1.7998	-4.26945	-4.63829	-5.65864	1.41489	2.19213e-05	0.000126016
P02675	hGTDDGVVWmNWk	Fibrinogen beta chain OS=Homo sapiens GN=FGB PE=1 SV=2 - [FIBB_HUMAN]	5.81197	6.33726	6.34187	6.78652	6.48997	6.89872	6.85239	5.79718	5.9974	6.54471	6.99374	7.29691	5.30444	6.54657	6.32616	7.1342	6.87077	6.48418	6.49594	5.80709	5.98512	6.70306	6.82272	6.53318	5.6938	5.53136	7.09348	7.08475	6.72976	-0.759332	2.19404e-05	0.000126016
P0C0L4;P0C0L5	yLDkTEQWSTLPPETk	Complement C4-B OS=Homo sapiens GN=C4B PE=1 SV=2 - [CO4B_HUMAN]|Complement C4-A OS=Homo sapiens GN=C4A PE=1 SV=2 - [CO4A_HUMAN]	5.14571	6.07451	5.50592	6.58016	6.72376	6.56616	6.55487	5.44351	6.16057	6.27935	6.85721	6.21171	5.06731	6.31856	5.97291	6.68425	6.09404	6.45917	6.21834	5.34895	5.53582	6.27179	6.66646	6.14413	5.03383	5.04414	6.95881	6.43289	6.98244	-0.878294	2.21197e-05	0.000126897
P63104	gIVDQSQQAYQEAFEISkk	14-3-3 protein zeta/delta OS=Homo sapiens GN=YWHAZ PE=1 SV=1 - [1433Z_HUMAN]	-0.485786	0.540778	-0.892904	-4.95977	-3.13749	-3.66371	-3.10936	-2.61621	-1.07676	-3.26294	-2.0775	-2.47522	-1.29525	-1.79631	-1.7122	-1.28587	-2.98818	-3.52107	-0.542835	-0.968124	-1.20593	-3.90683	-2.86581	-2.0372	-0.611472	-0.563551	-2.13139	-4.47782	-2.77745	2.01189	2.21976e-05	0.000127196
Q9H0U4	kVVDNTTAk	Ras-related protein Rab-1B OS=Homo sapiens GN=RAB1B PE=1 SV=1 - [RAB1B_HUMAN]	-3.26922	-4.09783	-3.68938	-2.30065	-1.80878	-2.85881	-2.37332	-3.28298	-2.82414	-3.57695	-3.32374	-1.38196	-3.89371	-3.57963	-3.591	-2.24647	-1.93496	-2.7789	-3.83374	-3.98132	-3.90431	-1.42099	-2.51098	-3.54293	-3.23274	-4.16567	-2.32155	-2.28816	-2.47362	-1.12668	2.2246e-05	0.000127324
P48539	aAVAIQSQFR	Purkinje cell protein 4 OS=Homo sapiens GN=PCP4 PE=1 SV=3 - [PCP4_HUMAN]	1.5789	0.82835	2.67282	-1.35784	-0.405679	0.180918	-0.45134	3.65856	0.089649	1.46735	-2.15831	-1.17694	1.11922	1.59469	1.93095	-0.931323	-0.0194419	-0.196625	1.597	1.23329	1.88715	-0.892849	0.124224	2.17353	0.770928	1.50525	-0.542041	0.202512	-0.612709	1.95149	2.23177e-05	0.000127586
P01011	aVLDVFEEGTEASAATAVk	Alpha-1-antichymotrypsin OS=Homo sapiens GN=SERPINA3 PE=1 SV=2 - [AACT_HUMAN]	6.40797	6.3432	7.15625	7.29195	6.91039	6.82895	7.22969	6.38565	6.29654	7.1029	7.37174	7.36534	5.69178	6.8584	6.36241	7.02008	7.62547	7.38058	6.5538	6.12544	6.33454	7.51847	7.17677	7.01265	6.37006	5.93301	7.21503	7.06408	7.34388	-0.751245	2.24769e-05	0.000128346
P04217	nGVAQEPVHLDSPAIk	Alpha-1B-glycoprotein OS=Homo sapiens GN=A1BG PE=1 SV=4 - [A1BG_HUMAN]	6.9099	7.03113	7.23668	7.429	7.29422	7.64827	7.62761	6.89804	6.91362	7.53268	7.61995	7.6961	6.19603	7.54449	7.03819	7.55614	7.72881	7.48553	7.145	6.79842	6.62083	7.73319	7.62414	7.30422	6.17184	6.63461	7.88704	7.87093	7.68055	-0.681548	2.25294e-05	0.000128496
P02750	gQTLLAVAk	Leucine-rich alpha-2-glycoprotein OS=Homo sapiens GN=LRG1 PE=1 SV=2 - [A2GL_HUMAN]	6.12931	5.55537	6.63181	6.9045	6.29592	6.63379	6.8404	5.7338	6.00116	6.42698	6.85387	7.25838	5.33237	6.31139	5.86789	6.3233	7.40871	6.90704	6.08048	5.61691	5.39313	7.4481	6.7717	5.96385	6.16505	5.48852	7.09912	6.87179	6.56237	-0.833741	2.25774e-05	0.00012862
P01024	qPSSAFAAFVk	Complement C3 OS=Homo sapiens GN=C3 PE=1 SV=2 - [CO3_HUMAN]	6.14123	6.28871	6.69982	7.17839	7.14708	7.28631	7.10713	6.27029	6.5808	6.94982	7.43656	7.0307	6.08283	6.89661	6.75233	6.94519	7.0083	7.05629	6.52808	6.59001	6.31538	7.1528	7.04815	7.14138	6.32129	6.01858	7.30948	6.89559	7.05524	-0.622068	2.28773e-05	0.000130097
P02679-2	aSTPNGYDnGIIWATWk	Isoform Gamma-A of Fibrinogen gamma chain OS=Homo sapiens GN=FGG - [FIBG_HUMAN]	6.20193	6.78634	6.57117	6.98384	6.83332	7.18296	7.09987	6.24145	6.42582	6.71511	7.31176	7.44544	5.88889	6.65909	6.62606	7.46564	7.22141	6.69847	6.87349	6.23113	6.39133	6.98745	6.97629	6.71562	6.1819	6.08551	7.34732	7.15659	7.07262	-0.632117	2.28896e-05	0.000130097
P02748	nRDVVLTTTFVDDIk	Complement component C9 OS=Homo sapiens GN=C9 PE=1 SV=2 - [CO9_HUMAN]	5.38266	5.6161	5.86706	6.19048	5.53234	5.8211	6.26848	5.12853	5.24054	6.03199	6.29523	6.51202	4.37398	5.40422	5.27514	5.92798	7.06351	6.36491	5.48396	4.56099	4.76717	7.08551	6.24362	5.56512	5.29731	4.85725	6.10645	6.20771	6.3759	-0.920111	2.29236e-05	0.000130139
I6L894;Q01484;Q12955-5	aLnGFTPLHIAck	Ankyrin-2 OS=Homo sapiens GN=ANK2 PE=1 SV=4 - [ANK2_HUMAN]|Ankyrin-2 OS=Homo sapiens GN=ANK2 PE=1 SV=1 - [I6L894_HUMAN]|Isoform Er16 of Ankyrin-1 OS=Homo sapiens GN=ANK1 - [ANK1_HUMAN]|Isoform 3 of Ankyrin-3 OS=Homo sapiens GN=ANK3 - [ANK3_HUMAN]	-4.4144	-4.51156	-3.90243	-5.77159	-5.03974	-2.93926	-5.32061	-3.34126	-3.2709	-4.89373	-5.6795	-5.85454	-2.2326	-4.19805	-3.61267	-5.90377	-5.54206	-5.08984	-3.65098	-3.17999	-3.951	-5.41838	-5.05801	-3.85821	-2.46437	-2.95824	-4.61559	-5.28375	-7.39881	1.76507	2.33341e-05	0.000132316
P01024	sGQSEDRqPVPGQQMTLk	Complement C3 OS=Homo sapiens GN=C3 PE=1 SV=2 - [CO3_HUMAN]	5.96275	6.1988	6.21117	6.61288	6.74586	6.71062	6.68827	6.01039	6.05423	6.50945	6.85926	6.88299	5.76035	6.17215	6.50015	6.86764	6.78075	6.36105	6.04759	6.19406	6.01744	6.82527	6.66947	6.73235	6.0534	5.84581	6.6261	6.38601	6.79841	-0.567644	2.34121e-05	0.000132542
P01024	qkPDGVFQEDAPVIHQEMIGGLR	Complement C3 OS=Homo sapiens GN=C3 PE=1 SV=2 - [CO3_HUMAN]	6.87414	7.11263	7.13522	7.35311	7.65132	7.69757	7.55137	7.00577	7.04224	7.33771	7.70152	7.68012	6.815	7.14793	7.16948	7.60299	7.64155	7.44704	7.08493	7.14918	6.93192	7.52485	7.58174	7.45243	6.86761	7.00428	7.93819	7.18072	7.38075	-0.493894	2.34279e-05	0.000132542
E7ESP9	vHYLEQQNk	Neurofilament medium polypeptide OS=Homo sapiens GN=NEFM PE=1 SV=1 - [E7ESP9_HUMAN]	-2.61052	-3.12242	-2.59941	-1.1929	-1.82681	-1.05659	-1.44036	-2.87855	-1.98544	-1.66326	-1.1328	-2.05275	-3.09699	-1.78665	-2.26535	-1.02384	-2.54767	-1.68815	-2.77676	-2.80999	-3.22203	-2.04182	-0.117687	-2.29915	-2.88167	-3.40706	-1.27998	-1.57684	-0.963954	-1.27458	2.34795e-05	0.000132671
P01024	aAVYHHFISDGVRk	Complement C3 OS=Homo sapiens GN=C3 PE=1 SV=2 - [CO3_HUMAN]	3.30914	3.44252	3.67544	3.78508	3.76624	3.86983	4.12224	2.79598	3.16671	3.84265	4.29669	4.58573	2.30705	3.21147	3.47055	4.37917	4.65902	3.821	3.1636	3.28303	2.87781	3.95003	4.45155	3.86225	3.06955	2.61205	4.65429	3.43772	4.21242	-0.930857	2.35047e-05	0.000132671
Q06830	dISLSDYk	Peroxiredoxin-1 OS=Homo sapiens GN=PRDX1 PE=1 SV=1 - [PRDX1_HUMAN]	-3.48446	-4.25517	-4.66358	-5.47938	-4.16137	-5.77805	-5.42714	-4.29645	-3.66747	-5.18649	-5.52209	-5.30266	-2.3642	-4.49781	-4.15961	-4.84293	-6.36885	-5.58862	-4.22691	-3.49756	-3.59418	-5.49142	-5.58481	-5.3119	-2.68735	-3.1495	-6.13548	-5.49857	-5.03923	1.45547	2.36587e-05	0.000133386
A0A087WYJ9	fTcTVTHTDLPSPLk	Ig mu chain C region OS=Homo sapiens GN=IGHM PE=1 SV=1 - [A0A087WYJ9_HUMAN]|Ig mu chain C region OS=Homo sapiens GN=IGHM PE=1 SV=1 - [A0A087X2C0_HUMAN]|Ig mu heavy chain disease protein OS=Homo sapiens PE=1 SV=1 - [MUCB_HUMAN]	5.46475	5.70913	7.25166	7.87056	7.23652	8.10216	7.53983	6.65028	5.80118	7.91914	7.14773	7.77803	5.71136	6.10113	6.95823	7.26382	8.59727	7.00299	6.54731	7.18383	5.60671	7.17013	7.58697	7.63032	6.0478	6.0744	7.47549	7.13064	7.27614	-1.27265	2.37042e-05	0.000133489
P0C0L4;P0C0L5	eMSGSPASGIPVk	Complement C4-B OS=Homo sapiens GN=C4B PE=1 SV=2 - [CO4B_HUMAN]|Complement C4-A OS=Homo sapiens GN=C4A PE=1 SV=2 - [CO4A_HUMAN]	6.47829	7.75096	6.74382	7.72057	7.91847	7.69645	7.83532	6.72018	7.33181	7.51578	8.03885	7.76775	6.31093	7.14624	7.28513	8.45215	7.60283	7.51129	7.50549	6.52915	6.89015	7.48469	8.06377	7.44212	6.5245	6.42014	8.00338	7.55266	8.36577	-0.878476	2.40839e-05	0.000135472
P01042;P01042-2	vQVVAGkk	Kininogen-1 OS=Homo sapiens GN=KNG1 PE=1 SV=2 - [KNG1_HUMAN]|Isoform LMW of Kininogen-1 OS=Homo sapiens GN=KNG1 - [KNG1_HUMAN]	5.76604	5.80041	6.04886	6.45374	5.78256	6.01907	6.41478	5.46548	5.55048	6.10624	6.37868	6.82767	4.76836	5.68155	5.50538	6.80379	6.90606	6.20553	5.45653	5.41421	5.40894	6.51715	6.65906	6.17752	5.34891	5.1969	6.19297	6.34753	6.60684	-0.820531	2.41671e-05	0.000135784
P14618;P14618-2	tATESFASDPILYRPVAVALDTk	Pyruvate kinase PKM OS=Homo sapiens GN=PKM PE=1 SV=4 - [KPYM_HUMAN]|Isoform M1 of Pyruvate kinase PKM OS=Homo sapiens GN=PKM - [KPYM_HUMAN]	-3.84783	-5.84853	-3.39023	-5.39725	-5.34558	-6.42967	-5.69809	-2.54575	-4.41343	-6.52071	-6.33336	-6.05757	-4.48336	-4.88894	-5.02639	-4.85323	-5.78154	-5.22563	-4.4761	-4.29277	-4.15168	-5.83491	-5.80554	-4.74579	-4.36536	-4.95962	-5.88436	-5.22445	-5.07951	1.27157	2.43974e-05	0.000136921
Q14697	fRIDELEPR	Neutral alpha-glucosidase AB OS=Homo sapiens GN=GANAB PE=1 SV=3 - [GANAB_HUMAN]	-2.58349	-3.90539	-2.58226	-3.65959	-3.16481	-3.7753	-4.05084	-2.72421	-2.21685	-4.36071	-4.86746	-2.99549	-1.33301	-2.35795	-3.41848	-3.91741	-3.98176	-4.66224	-2.29389	-1.9581	-2.48304	-4.51828	-4.3667	-3.81404	-1.58488	-1.82989	-3.79822	-3.87347	-4.77034	1.50294	2.45294e-05	0.000137505
P02787	aPNHAVVTR	Serotransferrin OS=Homo sapiens GN=TF PE=1 SV=3 - [TRFE_HUMAN]	2.40077	2.00035	2.37633	1.23875	0.658662	1.17607	1.27242	1.89279	1.56449	1.15954	1.52457	1.69831	1.63861	1.99513	1.86309	1.51361	1.61953	1.22096	1.59175	2.30773	2.42517	0.954557	1.29931	2.41377	1.86013	1.82705	1.49563	1.26002	0.994337	0.72666	2.47545e-05	0.000138608
P50570-3	tLNQQLTNHIR	Isoform 3 of Dynamin-2 OS=Homo sapiens GN=DNM2 - [DYN2_HUMAN]	-0.441005	-1.02176	-1.21275	-1.51817	-2.13202	-1.63396	-1.7144	-1.3234	-0.669816	-2.00495	-1.83198	-1.1907	-1.17827	-0.0331772	-1.07346	-2.16964	-1.02466	-2.48045	-1.11592	-0.790087	-0.718923	-1.353	-2.26733	-1.02007	-1.52566	-1.01915	-1.52625	-1.31603	-1.5525	0.866381	2.47836e-05	0.000138613
P60709	dLYANTVLSGGTTmYPGIADR	Actin, cytoplasmic 1 OS=Homo sapiens GN=ACTB PE=1 SV=1 - [ACTB_HUMAN]	-4.70439	-2.6274	-4.74157	-1.54758	-3.42063	0.318938	-1.12401	-8.08219	-5.25252	-1.30744	1.35092	1.01879	-3.76128	-5.97352	-3.80485	-1.60054	-0.972542	-0.609908	-4.76212	-3.34806	-5.14877	-2.03457	-0.305103	-4.573	-2.21982	-3.30328	0.870058	-2.27272	-5.22388	-3.27185	2.4925e-05	0.000139245
P00738;P00739	lPEcEAVcGkPk	Haptoglobin OS=Homo sapiens GN=HP PE=1 SV=1 - [HPT_HUMAN]|Haptoglobin-related protein OS=Homo sapiens GN=HPR PE=2 SV=2 - [HPTR_HUMAN]	7.94305	8.06928	7.73511	7.11713	7.42541	6.5375	7.02989	8.22553	8.03191	6.46827	6.88912	7.30004	7.67053	7.46868	8.41789	6.79156	7.33892	7.13989	7.87279	7.72659	8.14894	8.00748	6.0418	8.16404	8.07295	7.22917	6.76501	7.4542	7.14212	0.97288	2.50431e-05	0.000139746
P0C0L4;P0C0L5	rcSVFYGAPSk	Complement C4-B OS=Homo sapiens GN=C4B PE=1 SV=2 - [CO4B_HUMAN]|Complement C4-A OS=Homo sapiens GN=C4A PE=1 SV=2 - [CO4A_HUMAN]	5.77349	7.07613	5.91671	6.97307	6.93305	6.76734	7.03963	5.86701	6.46506	6.77394	7.16089	7.06592	5.45582	6.11319	6.48916	7.71401	6.96719	6.70042	6.61806	5.79194	6.01224	6.65401	7.3239	6.58049	5.68656	5.65166	7.08312	6.81311	7.62484	-0.911891	2.51127e-05	0.000139975
P01042;P01042-2	yEIkEGDcPVQSGk	Kininogen-1 OS=Homo sapiens GN=KNG1 PE=1 SV=2 - [KNG1_HUMAN]|Isoform LMW of Kininogen-1 OS=Homo sapiens GN=KNG1 - [KNG1_HUMAN]	8.46195	8.44178	8.70348	8.98892	8.55203	8.82993	8.98041	8.28298	8.11075	8.88102	9.14968	9.20804	7.79856	8.65066	8.36579	9.1531	9.22753	8.78245	8.21652	8.36289	8.34178	8.95371	9.12277	8.90543	7.98977	8.20629	8.92531	8.85005	9.10123	-0.630019	2.51919e-05	0.000140257
A0A087WXL8;P01859;P01861	gPSVFPLAPcSR	Ig gamma-2 chain C region OS=Homo sapiens GN=IGHG2 PE=1 SV=2 - [IGHG2_HUMAN]|Ig gamma-3 chain C region OS=Homo sapiens GN=IGHG3 PE=1 SV=1 - [A0A087WXL8_HUMAN]|Ig gamma-4 chain C region OS=Homo sapiens GN=IGHG4 PE=1 SV=1 - [IGHG4_HUMAN]	1.40576	1.51742	2.27827	4.01265	2.75252	2.48367	3.23405	0.836968	1.07342	2.13066	3.87136	4.95517	1.19219	2.06547	1.65421	2.98254	3.88924	2.66665	2.67475	0.661007	1.68099	3.17995	3.01955	1.05817	2.83271	1.2267	3.86444	2.63757	2.8307	-1.5394	2.52582e-05	0.000140467
P19105	gNFNYIEFTR	Myosin regulatory light chain 12A OS=Homo sapiens GN=MYL12A PE=1 SV=2 - [ML12A_HUMAN]	-2.56168	-3.018	-3.38447	-3.55807	-2.8508	-4.4569	-4.17108	-0.724663	-2.11528	-4.51388	-5.23683	-4.80039	-1.73538	-3.4695	-2.5791	-3.68731	-3.76957	-4.58907	-2.41521	-2.0632	-1.38675	-4.97022	-4.82346	-3.0433	-2.91909	-2.72886	-4.12593	-4.17476	-2.83798	1.59399	2.55099e-05	0.000141705
P10909-4	eLDESLQVAER	Isoform 4 of Clusterin OS=Homo sapiens GN=CLU - [CLUS_HUMAN]	2.2709	2.70916	2.86971	4.23626	4.08884	3.70085	4.03467	2.42192	2.46544	3.98558	5.08497	3.32724	2.55055	2.51758	1.84042	3.04966	5.13784	4.77967	2.43687	2.52797	2.96452	4.03067	3.88102	3.10396	2.77623	2.81277	4.87116	1.98067	4.33092	-1.45972	2.5605e-05	0.000141944
A0A087WXL8	wYVDGVEVHNAk	Ig gamma-3 chain C region OS=Homo sapiens GN=IGHG3 PE=1 SV=1 - [A0A087WXL8_HUMAN]	1.61955	0.674097	3.21039	4.69999	3.99868	3.09861	3.69945	0.562252	2.93856	2.95625	3.89512	4.88148	1.61583	2.72259	2.04472	3.79629	3.91112	3.21076	2.50769	3.05681	1.5067	3.00795	3.52271	2.52753	3.32251	0.637899	4.03679	3.16963	3.60696	-1.60691	2.56107e-05	0.000141944
P08603	nGFYPATR	Complement factor H OS=Homo sapiens GN=CFH PE=1 SV=4 - [CFAH_HUMAN]	3.17066	3.59833	3.68816	4.02957	3.66331	3.99892	4.06979	3.27818	3.16453	3.78394	4.19884	4.41027	2.59401	3.51674	3.31233	4.40397	4.49172	3.83017	3.4896	3.4133	3.37768	3.71506	4.0835	3.99849	2.75938	3.02325	4.41642	3.91159	4.03981	-0.742102	2.5712e-05	0.000142345
P78559	yPVATQk	Microtubule-associated protein 1A OS=Homo sapiens GN=MAP1A PE=1 SV=6 - [MAP1A_HUMAN]	-3.55003	-2.87738	-3.69365	-5.43639	-5.87216	-5.76421	-5.17781	-4.19791	-4.66105	-5.38633	-4.74061	-4.32113	-4.84234	-4.09803	-2.61343	-4.58225	-5.54056	-5.51721	-3.84836	-4.44409	-3.84981	-4.7081	-5.16565	-3.30645	-3.81656	-4.61603	-5.77599	-4.57009	-5.1087	1.34183	2.57931e-05	0.000142633
A0A087WXL8	tPEVTcVVVDVSHEDPEVQFk	Ig gamma-3 chain C region OS=Homo sapiens GN=IGHG3 PE=1 SV=1 - [A0A087WXL8_HUMAN]	1.72484	0.601035	3.28923	5.35174	4.43218	3.4796	4.32869	-1.08063	3.23177	3.71131	4.97368	6.07831	1.22069	3.23428	2.40917	4.13879	4.1728	3.7029	2.36229	3.23062	1.08574	3.77733	4.09397	2.54894	3.83564	-0.194954	4.66427	3.9708	4.05394	-2.27315	2.60325e-05	0.000143794
P06744	sNTPILVDGkDVmPEVNk	Glucose-6-phosphate isomerase OS=Homo sapiens GN=GPI PE=1 SV=4 - [G6PI_HUMAN]	-3.59281	-3.70978	-4.22555	-3.81578	-4.07545	-6.14955	-5.01217	-4.44869	-2.94943	-5.0088	-5.05994	-4.59126	-2.23327	-4.33894	-3.85349	-5.47319	-5.12842	-4.54162	-3.76306	-3.22533	-3.30705	-5.31431	-4.94701	-4.45409	-1.8313	-3.21851	-5.44876	-5.85002	-4.76624	1.42526	2.60686e-05	0.000143832
P04406	vVDLmAHmASkE	Glyceraldehyde-3-phosphate dehydrogenase OS=Homo sapiens GN=GAPDH PE=1 SV=3 - [G3P_HUMAN]	-3.45681	-3.63053	-2.87828	-1.47049	-0.45795	-2.16081	-1.7682	-2.67971	-3.67627	-2.169	-2.20796	-0.405178	-2.63069	-2.99949	-2.94797	-1.82058	-1.41758	-2.23858	-2.89334	-2.41259	-2.5483	-1.49562	-2.93684	-2.6862	-2.86148	-2.53298	-1.88533	-1.82068	-2.26823	-1.22436	2.62217e-05	0.000144514
P09543	aGQVFLEELGnHk	2,3-cyclic-nucleotide 3-phosphodiesterase OS=Homo sapiens GN=CNP PE=1 SV=2 - [CN37_HUMAN]	-2.23269	-3.21076	-2.80826	-3.7315	-3.18459	-4.73479	-4.31026	-1.39916	-1.38245	-3.95081	-4.47531	-6.37093	-0.99148	-3.25969	-2.76021	-4.69609	-4.74708	-3.44803	-2.1584	-1.44574	-2.74026	-5.07199	-4.17594	-3.91318	-2.30433	-1.9285	-4.10091	-4.96839	-2.68729	1.82456	2.66438e-05	0.000146675
P08603	cTSTGWIPAPR	Complement factor H OS=Homo sapiens GN=CFH PE=1 SV=4 - [CFAH_HUMAN]	1.12495	1.63232	1.38052	1.89858	1.35459	1.73683	1.99192	0.94811	0.969663	1.51534	2.24663	2.39738	0.222248	0.947813	1.34106	2.55721	2.27651	1.78295	0.919906	1.00822	0.77307	2.25391	2.18077	1.93559	0.716908	0.789055	1.73458	1.90112	2.05053	-0.896271	2.66785e-05	0.000146702
P29992;P50148	lLLLGTGESGk	Guanine nucleotide-binding protein G(q) subunit alpha OS=Homo sapiens GN=GNAQ PE=1 SV=4 - [GNAQ_HUMAN]|Guanine nucleotide-binding protein subunit alpha-11 OS=Homo sapiens GN=GNA11 PE=1 SV=2 - [GNA11_HUMAN]	-4.56077	-3.48842	-5.66011	-4.79405	-4.44181	-3.70027	-3.71401	-5.51093	-5.21684	-2.9635	-3.51902	-4.26735	-5.11982	-5.93835	-5.59046	-3.43907	-4.05233	-2.5054	-5.65307	-5.72463	-4.57315	-4.5373	-2.44327	-5.33752	-5.17665	-4.79842	-2.83615	-4.11364	-4.38304	-1.45268	2.68127e-05	0.000147275
H3BSM5	vSGSQIVDIDkR	Gamma-aminobutyric acid receptor-associated protein-like 2 OS=Homo sapiens GN=GABARAPL2 PE=1 SV=1 - [H3BSM5_HUMAN]	-0.408282	-0.0298807	0.470822	0.659086	0.317394	1.25798	0.790072	0.0901856	-0.207985	0.623374	1.4903	0.305613	-0.49185	0.256851	0.153232	1.24221	0.413278	0.693401	0.570551	-0.400295	-0.0126991	0.578891	0.7406	0.192118	-0.0886891	-0.575198	0.846803	0.988792	0.903295	-0.803047	2.68484e-05	0.000147306
Q99798	eHAALEPR	Aconitate hydratase, mitochondrial OS=Homo sapiens GN=ACO2 PE=1 SV=2 - [ACON_HUMAN]	0.398862	0.497111	-0.262803	-1.16469	-0.824536	-4.36706	-1.68437	-1.06016	0.146778	-1.66201	-2.27203	-0.652366	-0.785979	0.0975167	-0.107326	-2.09626	-2.11616	-0.714904	-0.405494	-0.19339	-0.195659	-1.83813	-1.40607	-0.100717	-0.457743	-0.69765	-1.66077	-1.80307	-1.00317	1.46724	2.68969e-05	0.000147407
P01024	fISLGEAck	Complement C3 OS=Homo sapiens GN=C3 PE=1 SV=2 - [CO3_HUMAN]	6.45067	6.6706	6.86461	7.16044	7.13405	7.00745	7.15719	6.55574	6.55637	6.87467	7.41357	7.28206	6.17797	6.61063	6.75667	7.48127	7.17258	7.0887	6.56402	6.79625	6.50056	7.096	7.1738	7.22901	6.39387	6.34886	7.17357	6.89195	7.25056	-0.565224	2.7041e-05	0.000147856
P30041	vVFVFGPDkk	Peroxiredoxin-6 OS=Homo sapiens GN=PRDX6 PE=1 SV=3 - [PRDX6_HUMAN]	-3.78382	-2.86344	-3.78936	-5.17597	-5.43052	-4.76705	-5.38635	-3.62043	-3.48837	-5.26822	-5.51556	-4.70054	-1.65873	-5.09348	-4.47944	-4.82724	-5.59901	-4.15226	-3.59388	-2.69932	-2.17279	-6.73264	-5.22518	-3.83171	-1.8085	-2.15522	-4.92768	-5.16148	-7.92555	2.08056	2.70448e-05	0.000147856
A0A087WYJ9	lIcQATGFSPR	Ig mu chain C region OS=Homo sapiens GN=IGHM PE=1 SV=1 - [A0A087WYJ9_HUMAN]|Ig mu chain C region OS=Homo sapiens GN=IGHM PE=1 SV=1 - [A0A087X2C0_HUMAN]|Ig mu heavy chain disease protein OS=Homo sapiens PE=1 SV=1 - [MUCB_HUMAN]	1.45575	1.50274	3.29442	3.77964	2.88537	4.23918	3.46386	2.65164	1.47129	3.65423	3.51202	3.61274	1.63808	2.02634	2.70947	3.4426	4.37509	2.96551	2.26987	3.03393	1.86569	3.30087	3.22288	3.657	2.06121	1.935	3.14195	3.32393	3.03801	-1.27219	2.70692e-05	0.000147856
A0A087WYJ9	yAATSQVLLPSkDVMQGTDEHVVck	Ig mu chain C region OS=Homo sapiens GN=IGHM PE=1 SV=1 - [A0A087WYJ9_HUMAN]|Ig mu chain C region OS=Homo sapiens GN=IGHM PE=1 SV=1 - [A0A087X2C0_HUMAN]	6.0916	6.25862	7.95683	8.4617	7.48349	8.7067	8.1231	7.32548	6.13732	8.36319	7.94561	8.32412	6.15299	6.40474	7.43432	8.13212	9.20101	7.63375	6.99804	7.48412	6.40017	7.95793	7.99557	8.21021	6.84309	6.38739	7.70057	7.98983	7.82784	-1.30773	2.7129e-05	0.000147882
A0A087WYJ9	qIQVSWLR	Ig mu chain C region OS=Homo sapiens GN=IGHM PE=1 SV=1 - [A0A087WYJ9_HUMAN]|Ig mu chain C region OS=Homo sapiens GN=IGHM PE=1 SV=1 - [A0A087X2C0_HUMAN]	5.09234	5.10687	6.98805	7.43183	6.63263	7.63552	7.04002	6.31027	5.23543	7.10057	7.13846	7.18011	5.26666	6.18572	6.29714	6.85336	7.64083	6.64354	6.19784	6.2707	5.54831	7.07171	6.75867	7.13273	5.7384	5.54303	6.74265	7.02953	6.70092	-1.14475	2.71344e-05	0.000147882
P02751-14	ySFcTDHTVLVQTR	Isoform 14 of Fibronectin OS=Homo sapiens GN=FN1 - [FINC_HUMAN]	3.88342	4.33355	4.47791	5.67642	5.04541	5.47121	5.26635	3.92032	4.32311	5.42864	5.33262	5.52028	4.03364	4.694	4.89857	5.43381	4.87417	4.95373	4.80388	5.25038	3.98815	3.99144	5.58771	4.73086	3.61652	4.12702	5.80146	5.49186	5.12021	-0.990315	2.73067e-05	0.000148656
P02679-2	tSTADYAMFk	Isoform Gamma-A of Fibrinogen gamma chain OS=Homo sapiens GN=FGG - [FIBG_HUMAN]	3.61043	4.16439	4.15322	4.55709	4.60455	4.74145	4.64846	3.80566	4.00071	4.31467	4.74765	5.00051	3.54715	4.15527	4.00892	5.09339	4.78547	4.24091	4.49633	3.67733	4.11475	4.30293	4.59133	4.19377	4.00694	3.532	4.9742	4.51327	4.61095	-0.656154	2.7362e-05	0.000148792
P49821-2	qIEGHTIcALGDGAAWPVQGLIR	Isoform 2 of NADH dehydrogenase [ubiquinone] flavoprotein 1, mitochondrial OS=Homo sapiens GN=NDUFV1 - [NDUV1_HUMAN]	-1.41401	-1.368	-1.75948	-1.11851	-1.79744	-1.36263	-1.05906	-2.2556	-1.39778	-1.04408	-0.814526	-1.42711	-2.2835	-1.83075	-2.0152	-0.820115	-1.17977	-0.690733	-1.80579	-1.90489	-1.73631	-1.43376	-0.880251	-2.02054	-2.04555	-2.49601	-0.878851	-0.623329	-0.755778	-0.757222	2.74013e-05	0.000148841
Q9NQC3	rRGsSGSVDETLFALPAASEPVIR	Reticulon-4 OS=Homo sapiens GN=RTN4 PE=1 SV=2 - [RTN4_HUMAN]	-1.95743	-3.00861	-1.85226	-2.95606	-3.6015	-3.52683	-3.83517	-2.75696	-2.23478	-3.8259	-3.93054	-2.35544	-0.417831	-0.942752	-3.29175	-3.85346	-4.23829	-4.1586	-2.04452	-2.59656	-0.711868	-4.50375	-3.21081	-2.77645	0.309592	-0.904627	-4.03668	-4.19471	-5.29981	1.98481	2.74945e-05	0.000149182
O94760	sAkGEEVDVAR	N(G),N(G)-dimethylarginine dimethylaminohydrolase 1 OS=Homo sapiens GN=DDAH1 PE=1 SV=3 - [DDAH1_HUMAN]	-2.18035	-2.76654	-2.11579	-1.7242	-0.353287	-2.65914	-1.14834	-2.06063	-3.38467	-0.695388	-1.57265	-1.30118	-3.53214	-2.06201	-2.76648	-1.64646	-1.00128	-0.790911	-1.88479	-2.88806	-2.35729	-0.922981	-2.59783	-3.54175	-4.14655	-3.29957	-0.752665	-0.216636	0.157875	-1.60662	2.75524e-05	0.000149331
P60709	tTGIVmDSGDGVTHTVPIYEGYALPHAILR	Actin, cytoplasmic 1 OS=Homo sapiens GN=ACTB PE=1 SV=1 - [ACTB_HUMAN]	-1.70812	-1.38643	-1.52452	-1.24597	-1.63088	-0.973891	-0.88234	-1.58272	-2.00311	-0.737791	-1.18406	-1.02119	-2.96062	-1.39426	-2.10516	-0.73241	-0.19934	-1.07801	-1.74684	-2.27012	-1.87351	-1.16004	-0.536959	-1.34813	-3.0711	-2.19835	-0.535495	-0.860464	-0.456262	-1.00599	2.76279e-05	0.000149575
P36543	aEEIDAkAEEEFNIEk	V-type proton ATPase subunit E 1 OS=Homo sapiens GN=ATP6V1E1 PE=1 SV=1 - [VATE1_HUMAN]	-3.26669	-3.90091	-3.24579	-3.56103	-4.18638	-5.68478	-4.99732	-2.80394	-2.66559	-4.85839	-4.88448	-5.68197	-1.33096	-2.25501	-4.37726	-5.17384	-6.68315	-4.02537	-2.98976	-3.79415	-3.05333	-4.54595	-4.46507	-4.21741	-2.00201	-1.41405	-6.84741	-4.76754	-4.59717	1.9606	2.7677e-05	0.000149654
P00748	vVGGLVALR	Coagulation factor XII OS=Homo sapiens GN=F12 PE=1 SV=3 - [FA12_HUMAN]	3.92071	4.16308	3.65576	3.0081	3.46685	3.27079	3.29315	3.89055	4.127	3.11963	3.29041	3.18909	3.48763	3.95437	4.229	3.28188	3.44947	3.08296	3.78899	4.01801	3.7882	3.64486	2.95209	4.27714	3.31707	3.54312	3.41128	3.30693	3.62976	0.609554	2.77036e-05	0.000149654
E5RK69;P08133-2	aLIEILATR	Annexin OS=Homo sapiens GN=ANXA6 PE=1 SV=1 - [E5RK69_HUMAN]|Isoform 2 of Annexin A6 OS=Homo sapiens GN=ANXA6 - [ANXA6_HUMAN]	-2.07176	-3.77528	-2.16249	-0.41621	-1.55753	0.232283	-0.640205	-1.6187	-1.04308	-2.91336	0.457896	-2.02363	-2.63628	-2.437	-3.55689	0.077461	-0.553898	-0.644392	-2.60922	-2.65833	-3.35043	-0.178377	-0.314431	-3.12325	-2.56132	-2.93774	0.229456	-1.23306	-0.125083	-1.82447	2.80616e-05	0.000151421
Q9NV96	sRDDSQLnGDSSALLNPSk	Cell cycle control protein 50A OS=Homo sapiens GN=TMEM30A PE=1 SV=1 - [CC50A_HUMAN]	-2.94671	-3.17641	-2.7801	-2.48876	-2.7527	-3.53381	-2.28446	-3.15968	-3.6568	-2.43534	-2.73725	-2.08106	-4.7852	-3.03709	-3.54055	-2.59027	-2.201	-1.52438	-3.10399	-4.4534	-3.65387	-2.22579	-1.95699	-3.5976	-4.21529	-4.41056	-1.68212	-1.77434	-1.99858	-1.19557	2.93823e-05	0.000158374
F5H169	kLGQSESQGPPR	26S proteasome non-ATPase regulatory subunit 9 OS=Homo sapiens GN=PSMD9 PE=1 SV=1 - [F5H169_HUMAN]	-2.89076	-3.20778	-3.38581	-3.45351	-3.38125	-3.84437	-4.06602	-2.85049	-2.26163	-3.94224	-3.85758	-4.5964	-1.39559	-2.96994	-3.0495	-4.24554	-4.40318	-4.09974	-2.30958	-1.28006	-2.62303	-5.00025	-4.88454	-4.02462	-2.96742	-1.95571	-3.68857	-3.80358	-3.72358	1.28302	2.95442e-05	0.000159071
Q9UQ16-2	rPLVLQLVTSk	Isoform 2 of Dynamin-3 OS=Homo sapiens GN=DNM3 - [DYN3_HUMAN]	-2.09073	-2.50134	-2.19082	0.174157	0.492561	-1.42755	-0.161531	-1.91363	-1.58059	-0.143603	-1.63653	0.0836751	-1.89752	-4.06174	-2.43653	0.763618	1.29694	-1.20849	-1.75212	-3.30792	-2.78471	-0.0778708	0.540428	-3.6718	0.0194165	-2.77256	-1.52396	-1.50106	1.90624	-2.19311	2.9625e-05	0.000159332
P01011	nLAVSQVVHk	Alpha-1-antichymotrypsin OS=Homo sapiens GN=SERPINA3 PE=1 SV=2 - [AACT_HUMAN]	5.70184	5.73128	6.56234	6.74273	6.46535	6.23096	6.66989	5.73584	5.67059	6.51891	6.73931	6.96158	4.96233	6.40323	5.84737	6.53069	6.959	6.73188	5.94965	5.50515	5.71206	6.99696	6.6008	6.61929	5.66589	5.24902	6.56016	6.58499	6.75515	-0.801348	2.9678e-05	0.000159442
P0C0L4;P0C0L5	nNVPcSPk	Complement C4-B OS=Homo sapiens GN=C4B PE=1 SV=2 - [CO4B_HUMAN]|Complement C4-A OS=Homo sapiens GN=C4A PE=1 SV=2 - [CO4A_HUMAN]	5.45052	6.66745	5.74494	6.71852	6.8561	6.51654	6.78334	5.72665	6.23599	6.43011	6.91518	6.77812	5.23199	5.92317	6.30216	7.49912	6.52754	6.47008	6.45833	5.55602	5.68902	6.41131	7.05604	6.33121	5.46676	5.36796	6.85765	6.56185	7.36863	-0.902407	2.97156e-05	0.000159469
P63010	lHDINAQmVEDQGFLDSLR	AP-2 complex subunit beta OS=Homo sapiens GN=AP2B1 PE=1 SV=1 - [AP2B1_HUMAN]	3.75988	0.459903	1.36466	-4.25731	-4.06305	-3.87865	-2.41282	0.147484	0.605837	-1.93045	-3.88961	-1.75579	-0.421239	-1.45863	1.03284	-1.20643	-3.21781	-1.34329	-0.373948	-0.187102	0.279822	-1.65252	-2.26799	-2.13282	2.07819	-2.2433	-3.01741	1.37433	-2.67357	2.90866	3.03004e-05	0.00016243
P60174-1	vIADNVkDWSk	Isoform 2 of Triosephosphate isomerase OS=Homo sapiens GN=TPI1 - [TPIS_HUMAN]	-0.24568	-0.416536	-0.0480822	-0.00573484	0.219665	0.0858566	0.27344	-0.752364	-0.57204	0.203182	0.611707	0.50928	-0.929126	0.182811	-0.125125	0.413975	-0.178492	0.225445	-0.300136	-0.380341	-0.486276	0.0773097	0.405492	-0.166166	-0.684955	-0.819862	0.678467	0.308827	0.273177	-0.679892	3.05091e-05	0.00016337
P00441	eSnGPVk	Superoxide dismutase [Cu-Zn] OS=Homo sapiens GN=SOD1 PE=1 SV=2 - [SODC_HUMAN]	-6.50084	-2.03107	-7.18024	-4.96981	-5.22085	-4.69687	-3.9195	-7.00574	-6.73721	-3.45308	-3.57979	-3.54345	-7.47522	-7.76949	-5.82956	-3.04068	-3.07599	-3.40872	-5.80781	-6.74603	-5.922	-4.1476	-4.05673	-5.33771	-7.84964	-5.73296	-3.98631	-3.66412	-4.02893	-2.27333	3.05685e-05	0.00016344
P0C0L4;P0C0L5	hLVPGAPFLLQALVR	Complement C4-B OS=Homo sapiens GN=C4B PE=1 SV=2 - [CO4B_HUMAN]|Complement C4-A OS=Homo sapiens GN=C4A PE=1 SV=2 - [CO4A_HUMAN]	6.41102	7.04492	6.25747	7.15514	7.10392	7.00518	7.27404	6.10989	6.7255	6.93599	7.47995	7.34114	5.71871	6.70387	6.71835	7.95264	7.06199	6.82208	6.71338	6.20817	6.40646	6.81598	7.55961	6.69757	5.85901	5.81808	7.51046	7.16475	7.92777	-0.87187	3.05888e-05	0.00016344
P00450	kLISVDTEHSNIYLQNGPDR	Ceruloplasmin OS=Homo sapiens GN=CP PE=1 SV=1 - [E9PFZ2_HUMAN]|Ceruloplasmin OS=Homo sapiens GN=CP PE=1 SV=1 - [CERU_HUMAN]	5.11921	4.81665	5.62208	5.94277	5.2951	5.53233	5.76378	5.04748	5.04455	5.49406	5.68199	6.0478	4.37185	5.46946	5.14298	5.63479	6.01845	5.69062	5.20704	5.01491	4.55654	5.81219	5.97368	5.35096	4.71283	4.69517	5.9351	5.84969	5.78438	-0.699995	3.06881e-05	0.000163792
P02751-14	dLQFVEVTDVk	Isoform 14 of Fibronectin OS=Homo sapiens GN=FN1 - [FINC_HUMAN]	4.94191	5.68364	5.5948	6.56475	6.33122	7.03078	6.44144	4.89267	5.49514	6.60336	6.81665	6.73169	5.77554	5.83162	6.01069	6.6295	5.76025	6.1395	6.29392	5.71348	5.30664	5.89676	6.49486	5.419	5.91655	5.63069	6.51283	6.80422	5.8638	-0.855832	3.11087e-05	0.000165857
E7EQR4	akEAQDDLVk	Ezrin OS=Homo sapiens GN=EZR PE=1 SV=3 - [E7EQR4_HUMAN]	-2.92238	-3.55261	-3.55225	-3.83035	-4.46308	-4.15829	-4.52965	-1.90181	-2.99104	-4.4713	-4.09598	-6.0555	-1.80255	-3.81479	-2.67986	-4.24759	-5.46425	-4.46991	-2.95477	-2.80509	-3.25389	-5.04684	-3.88871	-4.17363	-2.74236	-2.33962	-5.05219	-4.73624	-3.43491	1.39584	3.1154e-05	0.000165918
I6L894;Q01484	vGLQAQPmHSELVk	Ankyrin-2 OS=Homo sapiens GN=ANK2 PE=1 SV=1 - [I6L894_HUMAN]|Ankyrin-2 OS=Homo sapiens GN=ANK2 PE=1 SV=4 - [ANK2_HUMAN]	-2.78918	-2.8797	-2.04385	-3.16924	-3.28648	-3.24908	-3.41048	-1.68961	-3.26414	-4.23773	-2.32604	-3.50465	-2.53061	-2.25514	-2.15146	-2.70624	-4.18215	-3.59194	-2.24697	-3.12282	-1.81486	-3.27014	-3.55227	-2.0147	-2.02956	-2.70253	-3.66904	-3.70546	-3.29625	0.9587	3.14127e-05	0.000167114
P02763;P19652	dkcEPLEk	Alpha-1-acid glycoprotein 1 OS=Homo sapiens GN=ORM1 PE=1 SV=1 - [A1AG1_HUMAN]|Alpha-1-acid glycoprotein 2 OS=Homo sapiens GN=ORM2 PE=1 SV=2 - [A1AG2_HUMAN]	5.52819	5.46147	6.25197	6.70489	6.14264	5.95806	6.3923	5.63153	5.67862	6.30772	6.19856	6.60735	4.97366	6.17076	5.51939	6.11763	6.68078	6.58499	5.74241	5.44004	5.41551	6.47006	6.5869	6.24949	5.41338	5.25169	6.36121	6.35264	6.41881	-0.721652	3.14771e-05	0.000167276
H7C5R1;P00450	qYTDSTFRVPVER	Ceruloplasmin OS=Homo sapiens GN=CP PE=1 SV=1 - [E9PFZ2_HUMAN]|Ceruloplasmin (Fragment) OS=Homo sapiens GN=CP PE=1 SV=1 - [H7C5R1_HUMAN]|Ceruloplasmin OS=Homo sapiens GN=CP PE=1 SV=1 - [CERU_HUMAN]	5.96599	5.89706	7.04603	6.96273	5.99252	6.31973	7.14071	5.28096	5.43584	7.08647	7.03796	7.75551	4.47445	5.60359	4.87149	7.77049	8.48978	6.97425	5.64645	5.25769	5.08925	7.26399	7.78597	6.26235	5.89726	5.49393	6.61985	6.39731	7.51335	-1.47708	3.15849e-05	0.000167666
Q16799	rAPQITTPVk	Reticulon-1 OS=Homo sapiens GN=RTN1 PE=1 SV=1 - [RTN1_HUMAN]	-1.45652	-2.33385	-2.05904	-2.26004	-3.48366	-3.55891	-3.01637	-1.76006	-2.51943	-3.35358	-3.18805	-2.29661	-2.20408	-1.92158	-1.90206	-3.06063	-2.32699	-3.7367	-2.0762	-1.73345	-1.39117	-3.50435	-3.43049	-2.40043	-2.4226	-2.29983	-2.90325	-2.65267	-2.47325	0.95508	3.16448e-05	0.000167803
Q00610-2	tLQIFNIEMk	Isoform 2 of Clathrin heavy chain 1 OS=Homo sapiens GN=CLTC - [CLH1_HUMAN]	-4.23118	-3.80234	-3.43886	-2.98644	-2.6109	-4.31086	-3.02039	-4.03	-4.30299	-3.07891	-3.51104	-2.35116	-4.85867	-4.2168	-3.83295	-3.30545	-3.04865	-2.11804	-3.72969	-3.70292	-4.5832	-3.10688	-3.23749	-3.60633	-4.78027	-4.37432	-2.62427	-2.69387	-3.3015	-1.07211	3.23668e-05	0.000171446
P20073-2	tILQcALNRPAFFAER	Isoform 2 of Annexin A7 OS=Homo sapiens GN=ANXA7 - [ANXA7_HUMAN]	-0.413922	-0.203141	0.33226	-0.296958	-0.514111	-0.213396	-0.692598	0.358654	0.462412	-1.20451	-0.36931	-0.812686	0.268758	0.488884	0.126494	0.1682	-1.01786	-1.34375	0.634397	0.729413	0.0490611	-1.46265	-0.56689	0.535467	-0.0929356	0.310648	-0.667065	-0.994821	-0.400561	0.860539	3.24974e-05	0.000171952
M0QZQ3	aFEHDLQLLVSQVR	Spectrin beta chain, non-erythrocytic 4 OS=Homo sapiens GN=SPTBN4 PE=1 SV=1 - [M0QZQ3_HUMAN]	-0.0556753	-3.31009	-2.7425	-5.20225	-6.38918	-3.66315	-4.60678	-2.76968	-2.8391	-4.39345	-3.6799	-5.16654	-1.1874	-2.89056	-2.7469	-5.10622	-4.82958	-4.60219	-3.68378	-1.66276	-2.88976	-4.51707	-4.00269	-5.1298	-1.93773	-1.35257	-3.81492	-4.13256	-4.99525	2.09078	3.25678e-05	0.000172139
P02671	gDFSSANnRDNTYNR	Fibrinogen alpha chain OS=Homo sapiens GN=FGA PE=1 SV=2 - [FIBA_HUMAN]	6.72695	7.15149	7.19451	7.85517	7.39879	7.66684	7.68045	6.73409	7.02536	7.53926	7.73324	7.97766	6.6035	7.32808	7.1435	7.76413	7.8462	7.30833	7.64651	6.64002	7.02819	7.34313	7.65544	6.95957	7.06699	6.5291	7.90055	7.76858	7.76896	-0.650907	3.29777e-05	0.000173986
Q00610-2	yGYIHLYDLETGTcIYmNR	Isoform 2 of Clathrin heavy chain 1 OS=Homo sapiens GN=CLTC - [CLH1_HUMAN]	-1.5144	-0.586814	-0.000913006	0.328176	-0.0404557	-0.591665	0.38884	-1.50018	-1.25051	0.193988	0.288094	1.0534	-2.5687	-0.453577	-0.547073	-0.0504341	0.533689	0.680023	-0.121491	-1.65068	-2.88009	1.04827	0.809079	-0.558867	-1.76306	-1.27573	0.424196	0.353793	0.4136	-1.45222	3.29882e-05	0.000173986
P00367	rDDGSWEVIEGYR	Glutamate dehydrogenase 1, mitochondrial OS=Homo sapiens GN=GLUD1 PE=1 SV=2 - [DHE3_HUMAN]	-2.69359	-2.55944	-1.89139	-2.09965	-0.94112	-2.08097	-1.59374	-2.48233	-2.06207	-1.78726	-2.00768	-1.43184	-2.71491	-2.05821	-3.40114	-1.18169	-1.56821	-1.34199	-1.78691	-2.52241	-2.91221	-1.3906	-2.06029	-2.7845	-2.85248	-2.20808	-1.50951	-1.39142	-1.52017	-0.84146	3.31529e-05	0.000174667
A0A096LPI6	gGAEVQIFAPDVPQMHVIDHTk	Uncharacterized protein OS=Homo sapiens PE=4 SV=1 - [A0A096LPI6_HUMAN]	-3.73362	-4.0051	-3.36974	-3.66327	-5.22206	-3.70343	-4.79106	-2.4533	-3.23436	-5.01169	-4.97041	-4.91944	-1.66437	-3.90739	-4.27199	-4.40097	-4.15409	-5.29841	-3.14125	-2.87944	-3.05667	-5.17599	-4.6528	-3.89281	-2.29483	-1.60731	-5.70337	-4.95593	-5.24296	1.58603	3.32127e-05	0.000174794
P10636;P10636-4;P10636-6;P10636-7	akTDHGAEIVYk	Isoform Tau-B of Microtubule-associated protein tau OS=Homo sapiens GN=MAPT - [TAU_HUMAN]|Isoform Fetal-tau of Microtubule-associated protein tau OS=Homo sapiens GN=MAPT - [TAU_HUMAN]|Microtubule-associated protein tau OS=Homo sapiens GN=MAPT PE=1 SV=5 - [TAU_HUMAN]|Isoform Tau-D of Microtubule-associated protein tau OS=Homo sapiens GN=MAPT - [TAU_HUMAN]|Isoform Tau-E of Microtubule-associated pr…	-3.71459	-3.16967	-3.20842	-2.5742	-2.40892	-2.11206	-2.30017	-3.03175	-3.51027	-1.88311	-3.52389	-1.80973	-3.99877	-3.71517	-3.10537	-1.7035	-1.83381	-2.83124	-3.49544	-3.3387	-3.78836	-2.17566	-2.08952	-2.50764	-3.89027	-3.53313	-3.16441	-1.64473	-2.44767	-1.12684	3.33705e-05	0.000175436
Q06033-2	aLDLSLk	Isoform 2 of Inter-alpha-trypsin inhibitor heavy chain H3 OS=Homo sapiens GN=ITIH3 - [ITIH3_HUMAN]	5.37086	5.08388	5.89279	5.62351	5.53233	6.59405	6.24091	4.80872	5.20981	6.33191	6.00042	6.62166	4.46572	5.80936	5.32278	6.21052	6.68868	5.60036	5.71159	4.36389	4.43316	6.64429	6.70358	4.95144	5.55865	4.76596	6.3943	6.27952	6.14755	-0.981157	3.36876e-05	0.000176825
P01024	dScVGSLVVk	Complement C3 OS=Homo sapiens GN=C3 PE=1 SV=2 - [CO3_HUMAN]	5.33767	5.44553	5.71889	6.0755	5.92994	6.04946	6.02355	5.448	5.53336	5.87837	6.20812	5.9937	5.10108	5.58463	5.78811	6.11398	6.04074	5.92844	5.47844	5.72254	5.29638	5.97626	6.05982	6.06459	5.27652	5.14048	6.07366	5.87913	6.12261	-0.533487	3.37231e-05	0.000176825
P07237	iLEFFGLkk	Protein disulfide-isomerase OS=Homo sapiens GN=P4HB PE=1 SV=3 - [PDIA1_HUMAN]	-3.82512	-2.97175	-2.18018	-5.27301	-4.17024	-3.73537	-4.79479	-3.49392	-3.33923	-1.60101	-6.2665	-4.86456	-2.10301	-2.57713	-1.79833	-5.39036	-4.67171	-5.61512	-1.05629	-2.24436	-2.44477	-6.7067	-4.90875	-3.37731	-1.66501	-3.18965	-5.00285	-3.95674	-4.9641	2.04855	3.37427e-05	0.000176825
P06733	aAVPSGASTGIYEALELRDNDk	Alpha-enolase OS=Homo sapiens GN=ENO1 PE=1 SV=2 - [ENOA_HUMAN]	-1.7506	-1.39122	-1.87581	-0.814607	0.935718	-1.4507	-0.371242	-0.96679	-2.69171	-1.21104	-0.359329	0.626143	-2.48759	-1.50032	-0.714224	-0.0595538	-1.46467	-0.120866	-2.12337	-2.53298	-1.60336	-0.0415408	0.325279	-0.616433	-2.33117	-1.83738	0.270529	-1.29321	-0.539548	-1.45217	3.38051e-05	0.000176963
Q12860	aSPFPVYk	Contactin-1 OS=Homo sapiens GN=CNTN1 PE=1 SV=1 - [CNTN1_HUMAN]	-2.16108	-2.06919	-2.35054	-1.39945	-1.04839	-0.892601	-1.17503	-2.08597	-2.35163	-1.41344	-0.918555	-1.0196	-2.35436	-1.86176	-2.07219	-1.04771	-0.953467	-1.63176	-1.99745	-2.69916	-0.86411	-1.28274	-1.90276	-2.01532	-1.94419	-3.02179	-0.731817	-1.05197	-1.15616	-0.912544	3.39487e-05	0.000177525
P01023	lVHVEEPHTETVR	Alpha-2-macroglobulin OS=Homo sapiens GN=A2M PE=1 SV=3 - [A2MG_HUMAN]	2.86101	2.86352	3.99691	3.0558	3.50967	4.04991	3.97931	2.81297	1.95108	4.28667	3.95017	4.53631	1.77389	3.22214	2.83685	3.96932	4.75595	3.77866	3.16369	2.75894	2.57694	4.0738	3.78415	3.39994	2.3406	2.63639	4.51095	3.8966	3.55234	-1.13348	3.41162e-05	0.000178211
P00338	dYNVTANSk	L-lactate dehydrogenase A chain OS=Homo sapiens GN=LDHA PE=1 SV=2 - [LDHA_HUMAN]	-3.02685	-2.54027	-4.09893	-4.60867	-3.60512	-6.23166	-5.07656	-3.54747	-2.17977	-5.09071	-5.685	-4.64793	-2.22989	-3.83619	-2.74361	-4.90108	-6.04206	-4.35865	-3.79085	-2.12386	-2.67605	-3.49232	-6.95186	-2.79483	-2.75526	-3.10468	-7.29	-3.09875	-5.06798	2.14707	3.44655e-05	0.000179844
P60880	aWGnNQDGVVASQPAR	Synaptosomal-associated protein 25 OS=Homo sapiens GN=SNAP25 PE=1 SV=1 - [SNP25_HUMAN]	-3.15297	-2.63545	-2.10722	-5.42621	-2.87816	-2.96532	-3.81464	-2.54138	-2.55132	-3.74675	-4.45225	-3.29983	-2.95181	-2.82019	-2.48553	-3.17119	-3.47482	-4.2618	-2.3581	-2.16601	-3.24024	-3.54657	-4.03978	-1.83235	-2.70601	-2.48474	-3.18247	-4.22817	-4.7316	1.25231	3.45263e-05	0.000179969
P0C0L4;P0C0L5	gLcVATPVQLR	Complement C4-B OS=Homo sapiens GN=C4B PE=1 SV=2 - [CO4B_HUMAN]|Complement C4-A OS=Homo sapiens GN=C4A PE=1 SV=2 - [CO4A_HUMAN]	1.49235	2.71973	1.81796	2.84687	2.79628	2.54931	2.82275	2.083	2.17765	2.39956	2.91271	2.73149	1.24313	1.86255	2.33932	3.47775	2.54437	2.75538	2.47001	1.59841	1.82837	2.34034	3.16261	2.46683	1.32672	1.42711	3.04923	2.69778	3.25481	-0.897907	3.50009e-05	0.00018225
P02671	mELERPGGNEITR	Fibrinogen alpha chain OS=Homo sapiens GN=FGA PE=1 SV=2 - [FIBA_HUMAN]	5.29062	5.70099	5.38199	5.89597	5.7213	6.1857	6.0488	5.34312	5.39592	5.58062	6.14236	6.37116	4.89382	5.59445	5.44066	6.2979	6.27993	5.66981	5.88178	4.99532	5.53615	5.91184	5.80269	5.30735	5.08308	4.96224	6.55767	6.29771	5.96852	-0.62904	3.50851e-05	0.000182352
P01024	aDIGcTPGSGkDYAGVFSDAGLTFTSSSGQQTAQR	Complement C3 OS=Homo sapiens GN=C3 PE=1 SV=2 - [CO3_HUMAN]	6.99147	7.45578	7.59656	7.80341	7.7263	7.81445	7.95198	7.08904	7.09072	7.68359	8.11244	8.23483	6.56234	6.99685	7.2143	8.30776	8.31715	7.98957	6.97697	7.36555	6.92721	7.90722	8.25903	8.17861	6.9795	7.05794	8.05791	7.34496	7.76905	-0.778219	3.50949e-05	0.000182352
P36955	lTQVEHR	Pigment epithelium-derived factor OS=Homo sapiens GN=SERPINF1 PE=1 SV=4 - [PEDF_HUMAN]	4.78245	4.77961	5.19814	4.78518	5.48974	5.55254	5.5327	4.19762	4.10339	5.78528	5.94477	5.89341	3.93115	5.38613	5.03059	5.89138	5.24042	5.10798	4.77311	4.84281	4.54628	5.16077	5.73198	5.16603	4.10975	4.43752	6.04089	5.25659	5.57688	-0.90934	3.55754e-05	0.000184653
P11217	lVTAIGDVVNHDPAVGDR	Glycogen phosphorylase, muscle form OS=Homo sapiens GN=PYGM PE=1 SV=6 - [PYGM_HUMAN]	-3.74064	-4.0331	-3.20134	-1.9903	-3.35922	-3.63093	-2.87045	-3.55315	-4.15764	-3.13617	-2.65217	-2.67502	-4.04638	-4.03673	-3.1518	-3.62838	-2.83867	-2.25357	-3.64684	-3.93005	-4.31133	-2.44225	-2.75461	-3.69172	-3.35394	-4.08488	-3.15514	-2.74758	-2.92227	-0.879626	3.61151e-05	0.000187257
P0C0L4;P0C0L5	aVGSGATFSHYYYmILSR	Complement C4-B OS=Homo sapiens GN=C4B PE=1 SV=2 - [CO4B_HUMAN]|Complement C4-A OS=Homo sapiens GN=C4A PE=1 SV=2 - [CO4A_HUMAN]	1.39709	2.58008	1.97194	2.7829	2.9145	2.66679	2.85353	1.67209	2.29372	2.42407	3.16113	2.84471	1.0972	2.34076	2.32426	3.44287	2.5253	2.5829	2.49934	1.69389	1.62006	2.58618	3.06029	2.67665	1.30103	1.37788	3.03161	2.60642	3.3197	-0.91214	3.63572e-05	0.000188313
O15020-2	ekEVEAIQAQAk	Isoform 2 of Spectrin beta chain, non-erythrocytic 2 OS=Homo sapiens GN=SPTBN2 - [SPTN2_HUMAN]	-1.00722	-1.74674	-0.135368	-0.934932	-1.70432	-2.0673	-1.81888	0.576065	-1.19035	-2.65525	-2.32007	-1.2932	-1.03492	-0.445744	-0.400244	-1.51613	-1.76799	-2.43085	-0.49456	-1.00692	-1.15584	-1.42068	-1.699	-0.315622	-0.942063	-0.6836	-2.56741	-1.60301	-1.48417	1.07436	3.6464e-05	0.000188592
Q9Y490	vVAPTISSPVcQEQLVEAGR	Talin-1 OS=Homo sapiens GN=TLN1 PE=1 SV=3 - [TLN1_HUMAN]	-0.526744	0.436789	0.713318	-3.68487	-1.42911	-1.78701	-2.57625	-1.94314	0.3915	-1.91312	-2.66526	-0.631321	1.86891	-0.189981	-1.98002	-0.689971	-1.84692	-3.43965	1.28776	2.01491	1.71076	-4.86614	-3.84868	-0.695119	2.09993	1.58296	-1.72714	-3.09127	-4.447	2.92798	3.64881e-05	0.000188592
P01876;P01877	sGNTFRPEVHLLPPPSEELALNELVTLTcLAR	Ig alpha-1 chain C region OS=Homo sapiens GN=IGHA1 PE=1 SV=2 - [IGHA1_HUMAN]|Ig alpha-2 chain C region OS=Homo sapiens GN=IGHA2 PE=1 SV=3 - [IGHA2_HUMAN]	6.47673	7.0478	7.66417	7.74142	7.28586	7.22431	7.84116	6.23531	6.43523	7.98545	7.76038	8.38499	5.38673	6.92492	6.97709	7.6652	8.36617	8.12017	6.96907	6.86016	6.1472	7.86822	7.75448	7.7232	6.12647	5.97098	7.94552	8.03893	7.63519	-1.13314	3.65427e-05	0.000188676
Q9NQC3	eYTDLEVSHk	Reticulon-4 OS=Homo sapiens GN=RTN4 PE=1 SV=2 - [RTN4_HUMAN]	-0.360149	0.110544	0.383653	0.637272	0.472454	0.671301	0.716915	-0.299595	-0.439859	0.71001	0.78513	1.23795	-0.732085	0.469219	0.094512	0.849772	0.942193	0.291464	0.553473	-0.359636	0.0750176	0.483367	0.445938	0.224535	-0.313315	-0.506105	0.904153	0.938859	0.666948	-0.758265	3.66581e-05	0.000189073
P01024	lESEETMVLEAHDAQGDVPVTVTVHDFPGkk	Complement C3 OS=Homo sapiens GN=C3 PE=1 SV=2 - [CO3_HUMAN]	5.5969	5.92306	6.14663	6.30456	6.43028	6.41061	6.4544	5.83954	5.65367	6.27123	6.58995	6.64138	5.26193	5.85441	5.99085	6.72618	6.68076	6.2979	5.70055	5.85655	5.69654	6.5035	6.6005	6.70573	5.60783	5.59368	6.46654	5.97053	6.46773	-0.648256	3.6797e-05	0.00018959
O43866	gQWGTVcDDGWDIkDVAVLcR	CD5 antigen-like OS=Homo sapiens GN=CD5L PE=1 SV=1 - [CD5L_HUMAN]	6.34181	7.26291	7.08479	7.66987	7.94176	7.92055	7.88229	7.36927	6.18075	8.12108	7.46854	8.22377	6.43468	5.58848	7.64211	8.29716	8.75372	7.50554	6.8585	7.40257	6.62975	7.82296	7.62562	7.79811	6.66814	6.75396	7.50038	7.62181	7.8793	-1.09929	3.73675e-05	0.000192327
P01031	gTVYNYR	Complement C5 OS=Homo sapiens GN=C5 PE=1 SV=4 - [CO5_HUMAN]	6.31218	6.41081	7.09366	7.33254	7.06975	6.92487	7.15856	6.66794	6.34183	6.86084	7.35756	7.35959	6.03532	6.86549	6.72671	7.11288	7.23503	7.16838	6.8198	6.58626	6.22955	7.2607	7.08896	7.05689	6.24972	6.3885	7.22583	7.04148	7.18139	-0.592366	3.75046e-05	0.00019283
P01024	gVFVLNkk	Complement C3 OS=Homo sapiens GN=C3 PE=1 SV=2 - [CO3_HUMAN]	5.11759	5.50222	5.65313	6.04785	6.07941	5.93186	6.05221	5.22399	5.50831	5.6763	6.13374	6.3979	4.84722	5.53616	5.55408	6.36135	6.16061	5.87263	5.37361	5.4096	5.16884	6.14757	6.18022	6.22881	5.28708	5.07468	6.02797	5.70707	6.00644	-0.643191	3.79391e-05	0.00019486
C9JU00;P02679-2	vAQLEAQcQEPckDTVQIHDITGk	Isoform Gamma-A of Fibrinogen gamma chain OS=Homo sapiens GN=FGG - [FIBG_HUMAN]|Fibrinogen gamma chain (Fragment) OS=Homo sapiens GN=FGG PE=1 SV=1 - [C9JU00_HUMAN]	6.26904	6.7123	6.53997	7.14008	6.87715	7.2728	7.16747	6.71212	6.39956	6.61909	7.36757	7.27669	6.10812	6.14067	6.5783	7.77131	7.21445	6.99849	6.95859	6.41152	6.65148	6.72017	6.90212	6.40952	6.20498	6.01227	7.58667	7.47604	7.12188	-0.708233	3.80326e-05	0.000195136
P10809	vGLQVVAVk	60 kDa heat shock protein, mitochondrial OS=Homo sapiens GN=HSPD1 PE=1 SV=2 - [CH60_HUMAN]	-3.56272	-2.4385	-2.18868	-6.37463	-7.22938	-3.43867	-5.03918	-4.05973	-3.17337	-5.4406	-3.86023	-5.32697	-4.23972	-3.71848	-4.29144	-4.34084	-3.98472	-4.65738	-2.16483	-3.22111	-3.07219	-5.36944	-6.36582	-3.51946	-3.42057	-4.13272	-3.67038	-3.75574	-6.73371	1.93423	3.84047e-05	0.000196839
[truncated: 3,948 more rows]
