# Supplementary material for: Combined Tissue-Fluid Proteomics to Unravel Phenotypic Variability in Amyotrophic Lateral Sclerosis
Source: Sci Rep. 2019 Mar 14;9:4478. doi: 10.1038/s41598-019-40632-4 (PMC6418138; doi:10.1038/s41598-019-40632-4)
Supplement: Supplementary file 3 — Plasma_proteins [file 41598_2019_40632_MOESM3_ESM.xlsx]

## Sheet: Plasma QuantSheets_proteins
Protein_Group_Accessions	Protein_Descriptions	PeptideNames	PeptideNN	B-ALS_7	B-ALS_5	B-ALS_14	L-ALS_2	L-ALS_3	L-ALS_4	L-ALS_17	B-ALS_10	B-ALS_20	L-ALS_15	L-ALS_12	L-ALS_16	B-ALS_21	B-ALS_25	B-ALS_26	L-ALS_1	L-ALS_19	L-ALS_23	B-ALS_22	B-ALS_27	B-ALS_30	L-ALS_18	L-ALS_24	B-ALS_9	B-ALS_28	B-ALS_29	L-ALS_11	L-ALS_13	L-ALS_8	logFC_B-ALS.L-ALS	P.Value_B-ALS.L-ALS	adj.P.Val_B-ALS.L-ALS
P78371-2	Isoform 2 of T-complex protein 1 subunit beta OS=Homo sapiens GN=CCT2 - [TCPB_HUMAN]	lALVTGGEIASTFDHPELVk	1	-9.34585	-11.0889	-7.84199	0.15453	-1.36238	-1.13233	-1.08628	-8.24885	-9.87652	-1.06414	-1.32146	-0.986593	-9.04991	-9.21016	-9.174	-1.00938	-1.14327	-1.0302	-8.90622	-7.47189	-9.4647	-2.58462	-1.10321	-9.17546	-9.57701	-9.23959	-0.927788	-0.501071	-1.19599	-8.22533	1.29136e-20	1.45407e-17
Q14847	LIM and SH3 domain protein 1 OS=Homo sapiens GN=LASP1 PE=1 SV=2 - [LASP1_HUMAN]	lkQQSELQSQVR	1	-8.06515	-7.71053	-7.35843	-1.7904	-1.1602	-0.761016	-1.56293	-8.09567	-6.75581	-1.59805	-1.7814	-1.22914	-6.92564	-7.46091	-8.08408	-0.806396	-1.61454	-1.95414	-6.96088	-6.88241	-7.37699	-2.20009	-1.86241	-7.59087	-6.77866	-7.35287	-1.41974	-1.39612	-2.30744	-5.82402	2.30597e-19	1.29826e-16
P30049	ATP synthase subunit delta, mitochondrial OS=Homo sapiens GN=ATP5D PE=1 SV=2 - [ATPD_HUMAN]	aQAELVGTADEATR	1	2.16225	2.17601	2.35251	-1.24557	-0.411824	-1.13787	-0.990031	2.57968	1.55042	-0.817423	-0.861751	-0.843952	2.38938	2.06011	2.4063	-0.606018	-1.16199	-1.19229	2.29381	2.28056	2.78294	-1.03801	-1.43376	2.30869	2.34629	2.3505	-1.24313	-1.08083	-0.786011	3.19309	8.49987e-19	3.19028e-16
P49589-2	Isoform 2 of Cysteine--tRNA ligase, cytoplasmic OS=Homo sapiens GN=CARS - [SYCC_HUMAN]	lNETTDPDkk	1	-7.24918	-7.0786	-6.28754	-1.6218	-1.21889	-1.68038	-1.30288	-7.00694	-6.40489	-0.63979	-2.06098	-1.94787	-7.6654	-6.60277	-7.53866	-1.82907	-1.53174	0.0312521	-7.11155	-7.0799	-7.93542	-0.955795	-0.75085	-6.27753	-7.61136	-7.21306	-1.46795	-0.951957	-1.61453	-5.70178	1.52784e-17	4.30087e-15
K7ER15	Haloacid dehalogenase-like hydrolase domain-containing protein 2 (Fragment) OS=Homo sapiens GN=HDHD2 PE=1 SV=1 - [K7ER15_HUMAN]	aTVVGkPEk	1	-7.00078	-7.13353	-6.84417	-2.58505	-2.49884	-2.52565	-2.15205	-7.94357	-7.28204	-2.21676	-2.5995	-1.16887	-7.80206	-7.47142	-7.04141	-0.864525	-2.36069	-3.04793	-7.14174	-7.23774	-8.50657	-1.98307	-1.56688	-7.56462	-7.10023	-7.2123	-3.11084	-1.73432	-1.86573	-5.20941	2.04509e-16	4.60555e-14
Q9Y2Z0-2	Isoform 2 of Suppressor of G2 allele of SKP1 homolog OS=Homo sapiens GN=SUGT1 - [SUGT1_HUMAN]	aLEQkPDDAQYYcQR	1	-3.28353	-2.99435	-2.22815	-7.44591	-6.82643	-6.77546	-7.43762	-3.31709	-1.97265	-7.00743	-6.59228	-8.25073	-2.43092	-1.31818	-2.09164	-8.44858	-7.38005	-7.88446	-1.64779	-1.87656	-2.88961	-6.65243	-9.04983	-2.2924	-2.56212	-2.88626	-7.63373	-7.3395	-6.83982	5.07554	2.42383e-15	4.54873e-13
P22891	Vitamin K-dependent protein Z OS=Homo sapiens GN=PROZ PE=1 SV=2 - [PROZ_HUMAN]	gLLSGWAR	1	5.22912	5.83218	4.15944	2.20211	2.65282	2.26546	2.23542	5.66555	5.8443	2.07029	1.61453	1.93484	5.37201	5.15164	5.00218	2.05159	2.58556	2.17815	5.17034	4.97279	5.85938	2.6509	1.45229	5.07501	4.43592	5.19278	2.20223	2.87192	2.56326	3.04978	1.43203e-14	2.30353e-12
Q13554-2	Isoform 1 of Calcium/calmodulin-dependent protein kinase type II subunit beta OS=Homo sapiens GN=CAMK2B - [KCC2B_HUMAN]	qETVEcLk	1	-7.71434	-6.56877	-7.2492	-0.673613	-0.311116	-1.39414	-1.11998	-6.01145	-6.82865	-0.825978	-0.0419596	-3.35273	-5.95971	-7.92123	-7.57022	-1.50458	-1.87682	0.921386	-6.61399	-6.70075	-6.04965	-1.64656	-1.78023	-7.1136	-7.04985	-6.55434	-0.949162	-1.58977	-0.654442	-5.85616	4.53276e-14	6.37986e-12
P35611-2	Isoform 2 of Alpha-adducin OS=Homo sapiens GN=ADD1 - [ADDA_HUMAN]	cGLLPISPEALSLGEVAYHDYHGILVDEEEk+iREQNLQDIk+aAVVTSPPPTTAPHk+sPGSPVGEGTGSPPk	4	-4.44039	-4.61938	-3.96071	-1.97634	-1.64885	-2.65939	-2.09453	-4.16129	-5.26261	-2.10044	-1.93288	-1.50735	-4.21513	-4.21213	-4.08963	-2.03006	-2.728	-2.03013	-4.02675	-4.39895	-4.75627	-2.46011	-1.56848	-4.67971	-4.31074	-3.63326	-1.90569	-2.59442	-2.18124	-2.36238	1.18723e-13	1.48536e-11
Q9BT78-2	Isoform 2 of COP9 signalosome complex subunit 4 OS=Homo sapiens GN=COPS4 - [CSN4_HUMAN]	nAAQVLVGIPLETGQk	1	0.0686246	0.70122	0.519877	-2.56588	-2.9886	-2.74453	-2.68108	-0.495192	0.855388	-2.36132	-2.75706	-2.59575	0.00455929	0.88014	-0.0522242	-2.92229	-2.5801	-2.33938	1.03017	0.159658	0.9026	-3.85814	-2.5625	0.275222	0.477399	-0.502416	-1.69774	-2.51711	-3.04464	3.08966	1.64874e-13	1.85648e-11
O00468-6	Isoform 6 of Agrin OS=Homo sapiens GN=AGRN - [AGRIN_HUMAN]	gkDFLALALLDGR	1	-0.693634	-0.777674	0.350629	-5.82316	-4.0239	-6.31709	-5.32266	-0.397739	0.669875	-6.21676	-5.20802	-5.69324	-0.570201	-0.262225	-1.13298	-6.05687	-4.83667	-4.42588	0.208204	0.550423	-2.88962	-4.0144	-5.81677	-0.700148	-1.30751	0.807369	-4.50213	-6.72796	-4.85445	4.95595	1.81144e-12	1.85426e-10
P62805	Histone H4 OS=Homo sapiens GN=HIST1H4A PE=1 SV=2 - [H4_HUMAN]	kTVTAMDVVYALk+tVTAMDVVYALk+iSGLIYEETR	3	-3.71594	-4.23226	-3.32661	-1.79084	-1.85428	-1.78385	-1.71335	-2.94593	-4.77732	-1.70645	-1.26671	-2.15279	-4.19821	-3.50902	-3.59539	-1.60929	-1.64033	-2.15154	-3.62748	-4.40085	-3.73958	-1.37072	-1.85182	-3.8767	-4.18485	-3.83402	-2.08943	-1.95359	-0.765201	-2.18695	2.13263e-12	2.00112e-10
P02775	Platelet basic protein OS=Homo sapiens GN=PPBP PE=1 SV=3 - [CXCL7_HUMAN]	gkEESLDSDLYAELR	1	8.1777	8.49919	5.38973	2.8584	3.77479	2.65659	2.61528	6.87895	9.6265	2.0553	1.01947	3.93932	9.18697	7.34563	6.94314	3.1699	3.01769	1.69307	7.2389	8.41142	9.03161	1.97211	2.08709	6.74386	8.04908	8.19329	3.0207	3.17735	2.17213	5.26392	2.31832e-12	2.00802e-10
Q14515-2	Isoform 2 of SPARC-like protein 1 OS=Homo sapiens GN=SPARCL1 - [SPRL1_HUMAN]	lLAGDHPIDLLLR	1	-2.01707	-0.90627	-0.0646038	-3.92908	-4.6825	-3.25563	-4.02327	-1.13002	-1.20138	-3.7978	-3.6869	-4.1106	-1.73379	0.00354365	-1.0354	-4.63925	-3.78427	-3.66599	-0.0667156	-1.37168	-0.953976	-4.60748	-3.83202	0.10379	-1.23779	-1.38687	-3.14274	-4.13066	-5.06087	3.15806	5.76351e-12	4.63551e-10
Q04760-2	Isoform 2 of Lactoylglutathione lyase OS=Homo sapiens GN=GLO1 - [LGUL_HUMAN]	fSLYFLAYEDkNDIPk	1	-5.19661	-5.83433	-4.15383	-0.5702	0.0441951	1.05181	0.148915	-3.3419	-4.32157	1.63879	-2.0393	-1.55975	-5.70333	-4.54078	-6.0217	0.0728192	1.35248	0.181548	-4.96357	-5.65659	-4.89956	-0.228562	0.9404	-4.27744	-5.80259	-5.77952	-0.168274	0.446804	0.922058	-5.14905	6.64472e-12	4.77961e-10
P11766	Alcohol dehydrogenase class-3 OS=Homo sapiens GN=ADH5 PE=1 SV=4 - [ADHX_HUMAN]	iIGVDINkDk+vDEFVTHNLSFDEINk+iDPLAPLDk	3	-4.73017	-4.38079	-4.58313	-3.27264	-2.43829	-2.99935	-2.71776	-4.70654	-4.895	-2.13079	-2.62606	-3.29562	-4.6701	-4.81099	-4.99512	-2.20935	-3.23858	-2.48023	-4.29584	-4.71477	-4.90711	-2.87494	-2.89396	-5.30535	-5.13873	-4.37145	-3.10108	-2.39193	-2.09585	-2.08015	6.79163e-12	4.77961e-10
P62760	Visinin-like protein 1 OS=Homo sapiens GN=VSNL1 PE=1 SV=2 - [VISL1_HUMAN]	eFIcALSITSR+lAPEVMEDLVk+nkDDQITLDEFk+tFDknGDGTIDFR+fAQHAFR	5	-4.24019	-4.01414	-3.7499	-2.11107	-1.83183	-1.46327	-1.96116	-3.33095	-3.25022	-1.91159	-2.45335	-1.93432	-3.79135	-3.85216	-3.91206	-2.02505	-1.51921	-1.80387	-3.68118	-3.86937	-3.954	-1.61788	-1.905	-3.37321	-3.79079	-4.00784	-1.8036	-2.13044	-2.7403	-1.78169	9.78671e-12	6.48226e-10
P07954-2	Isoform Cytoplasmic of Fumarate hydratase, mitochondrial OS=Homo sapiens GN=FH - [FUMH_HUMAN]	tHTQDAVPLTLGQEFSGYVQQVk+lHDALDAk+aADEVAEGk	3	-3.7698	-2.99778	-3.12183	-4.84555	-4.26804	-5.07684	-4.78039	-3.25992	-3.40848	-4.79436	-4.96319	-4.40766	-3.3754	-3.45448	-3.50512	-4.44613	-4.56298	-4.73572	-3.12582	-3.04322	-3.26412	-4.8825	-4.9838	-2.71388	-3.47573	-2.93159	-4.93338	-5.12393	-4.90132	1.49134	1.40584e-11	8.79429e-10
P21283	V-type proton ATPase subunit C 1 OS=Homo sapiens GN=ATP6V1C1 PE=1 SV=4 - [VATC1_HUMAN]	sLAEIVk	1	-0.0329153	-0.239412	-0.431397	-1.2782	-1.82032	-2.35195	-1.96724	-0.0379469	0.309593	-2.43368	-2.41148	-1.49651	0.0293299	0.0747885	0.0411412	-2.39409	-1.71093	-2.19442	-0.0874118	-0.50594	-0.0122161	-1.12561	-2.45577	-0.245635	0.28772	-0.32791	-2.6046	-1.43769	-1.82607	1.97853	2.68926e-11	1.59374e-09
P02795	Metallothionein-2 OS=Homo sapiens GN=MT2A PE=1 SV=1 - [MT2_HUMAN]	cAQGcIck	1	-0.503312	-0.829651	-0.581994	-2.35195	-2.25869	-2.82902	-2.46687	-1.23832	-0.516319	-2.37144	-2.4305	-2.1467	-1.15287	0.265038	-0.386322	-2.88576	-2.76505	-2.42965	-1.05516	-0.217572	-0.67581	-2.64218	-2.29701	0.106017	-1.23615	-1.09621	-2.08303	-2.58312	-2.46212	1.80097	3.41496e-11	1.92262e-09
D6RI11	Complexin-1 OS=Homo sapiens GN=CPLX1 PE=1 SV=1 - [D6RI11_HUMAN]	eAEAQAAmEANSEGSLTRPk	1	-2.58335	-2.94247	-1.74856	1.79557	-0.90688	-0.866802	0.742349	-2.64866	-4.10515	0.398905	0.455195	1.80707	-4.11816	-3.2798	-3.61383	0.535348	1.99093	1.23303	-2.99228	-3.99203	-3.2616	1.07803	1.17304	-2.94559	-2.93627	-3.07009	-0.096107	0.999463	0.796103	-3.80775	3.75803e-11	2.01502e-09
Q16795	NADH dehydrogenase [ubiquinone] 1 alpha subcomplex subunit 9, mitochondrial OS=Homo sapiens GN=NDUFA9 PE=1 SV=2 - [NDUA9_HUMAN]	fGPIPLGSLGWk+gIVNAVkDPDAnGk+vVQHSNVVINLIGR	3	-0.81227	-1.27712	-1.67395	-2.98331	-2.84053	-2.82288	-2.86134	-1.23994	-0.603188	-3.28143	-2.98564	-3.02451	-1.04623	-1.69457	-1.46542	-2.31948	-2.58177	-3.3026	-1.38711	-0.881371	-1.13551	-2.67497	-3.46977	-1.85581	-1.28377	-1.4987	-3.04748	-2.42896	-2.29535	1.62759	4.25491e-11	2.17774e-09
P20742	Pregnancy zone protein OS=Homo sapiens GN=PZP PE=1 SV=4 - [PZP_HUMAN]	nELIPLIYLENPRR	1	5.75639	5.28686	7.94713	1.54711	2.15446	1.70007	1.84224	7.25149	7.11555	0.617697	0.300991	2.81786	6.25456	6.4536	4.33124	3.38062	2.16865	1.80336	8.17141	5.65527	5.07299	1.9676	1.6825	4.97136	6.79494	6.97525	1.69817	2.90462	1.04768	4.61574	6.84458e-11	3.35087e-09
Q05639	Elongation factor 1-alpha 2 OS=Homo sapiens GN=EEF1A2 PE=1 SV=1 - [EF1A2_HUMAN]	vETGILRPGmVVTFAPVNITTEVk+eGnASGVSLLEALDTILPPTRPTDkPLR+eGNASGVSLLEALDTILPPTRPTDkPLR	3	-3.15199	-3.5751	-3.32333	-4.73435	-6.24647	-4.97626	-5.39537	-3.58566	-3.31356	-6.37179	-4.69612	-4.76657	-3.06565	-3.03404	-3.60291	-5.1198	-5.32399	-5.8611	-3.44174	-3.29333	-3.17667	-5.54109	-5.15929	-3.4358	-2.88085	-2.95251	-5.20981	-5.55097	-5.97755	2.14803	8.3813e-11	3.93223e-09
P08697	Alpha-2-antiplasmin OS=Homo sapiens GN=SERPINF2 PE=1 SV=3 - [A2AP_HUMAN]	lcQDLGPGAFR+sPPGVcSR+gDkLFGPDLk+eLkEQQDSPGNk+lGnQEPGGQTALk+lGNQEPGGQTALk+qLTSGPNQEQVSPLTLLk+gFPIkEDFLEQSEQLFGAkPVSLTGk+nkFDPSLTQR+nPNPSAPR+dPTPEQTHR	11	6.15039	5.97602	6.2585	5.35982	5.6606	5.45834	5.4035	6.31361	6.20977	5.37473	5.2024	5.36877	6.20568	6.4798	6.05961	5.45004	5.39944	5.2691	6.17608	6.35815	6.25795	5.30818	5.35981	6.33873	5.96102	6.30277	5.46365	5.36868	5.42882	0.80744	9.27208e-11	4.17614e-09
A0A087WTM7	Apolipoprotein B-100 OS=Homo sapiens GN=APOB PE=1 SV=1 - [A0A087WTM7_HUMAN]	nTFTLScDGSLR	1	6.87063	6.71014	6.77307	4.91366	4.87311	4.87643	4.86894	5.78679	7.21169	5.18728	4.81997	5.20791	6.41899	7.76536	7.13475	4.38838	4.46785	4.84172	6.6668	7.44527	6.65904	4.35189	5.0251	7.25721	6.30948	6.23849	5.50349	5.15867	4.5497	1.94385	1.00702e-10	4.36117e-09
P52815	39S ribosomal protein L12, mitochondrial OS=Homo sapiens GN=MRPL12 PE=1 SV=2 - [RM12_HUMAN]	kLVESLPQEIk	1	-3.75862	-2.43788	-2.81808	-5.70239	-4.63305	-5.52723	-5.32601	-2.7448	-2.69996	-5.55183	-5.5157	-5.39854	-2.96271	-3.93424	-3.55824	-4.71282	-5.18884	-4.5204	-2.6226	-3.52597	-2.37433	-4.95767	-6.07066	-2.52171	-2.18915	-3.38144	-5.70533	-5.22177	-5.85786	2.42669	1.76066e-10	7.3426e-09
Q96GW7	Brevican core protein OS=Homo sapiens GN=BCAN PE=1 SV=2 - [PGCB_HUMAN]	wEAPQIScVPR	1	0.629937	0.259552	1.42757	2.7418	2.62146	2.22276	2.46298	0.593825	0.383453	3.22902	2.10491	2.75383	0.706988	1.61033	0.708855	1.59203	2.74427	2.5406	0.944866	0.807254	0.828488	2.56739	2.29209	1.07038	0.919251	0.841845	2.18468	2.55218	2.33474	-1.63628	4.39554e-10	1.76763e-08
K7EN45	Peptidyl-prolyl cis-trans isomerase NIMA-interacting 1 (Fragment) OS=Homo sapiens GN=PIN1 PE=1 SV=1 - [K7EN45_HUMAN]	gQMQkPFEDASFALR	1	-1.21425	-0.770763	-0.84378	-2.57406	-2.39656	-2.32313	-2.30064	-0.913661	-0.992856	-2.47844	-2.22113	-2.44291	-1.66654	-1.28847	-0.696927	-2.24905	-1.99586	-2.2257	-0.89544	-0.990411	-1.17208	-2.19172	-2.57226	-0.517927	-1.4044	-1.66206	-2.00995	-2.3174	-2.21082	1.26913	5.7752e-10	2.24237e-08
J3KQA0	Synaptotagmin I, isoform CRA_b OS=Homo sapiens GN=SYT1 PE=1 SV=1 - [J3KQA0_HUMAN]	dLQSAEkEEQEk+hDIIGEFk+vPYSELGGk+vPmNTVDFGHVTEEWR+vFVGYNSTGAELR+tLVMAVYDFDR	6	-3.81238	-3.3585	-3.38308	-2.04559	-1.96565	-2.01192	-2.1709	-3.14063	-3.33981	-1.95145	-2.2928	-2.43088	-3.45065	-3.11548	-3.17734	-2.17441	-2.03253	-2.37649	-3.30538	-2.97255	-3.21359	-2.35162	-1.88949	-2.59648	-3.90119	-3.37453	-1.73221	-2.45229	-1.82429	-1.23145	6.98361e-10	2.62118e-08
P16615	Sarcoplasmic/endoplasmic reticulum calcium ATPase 2 OS=Homo sapiens GN=ATP2A2 PE=1 SV=1 - [AT2A2_HUMAN]	vSFYQLSHFLQck+dIVPGDIVEIAVGDkVPADIR+akDIVPGDIVEIAVGDkVPADIR	3	-1.85051	-1.94096	-1.72365	-2.99356	-3.13379	-3.03758	-3.55661	-1.27851	-1.79135	-3.22517	-3.83949	-3.2088	-0.716987	-1.67147	-0.572188	-4.48279	-2.85036	-4.38625	-1.62116	-0.844687	-2.0435	-3.06602	-3.54808	-1.1583	-0.948068	-0.553001	-4.01553	-4.41134	-3.59382	2.12431	9.92139e-10	3.52602e-08
Q03252	Lamin-B2 OS=Homo sapiens GN=LMNB2 PE=1 SV=3 - [LMNB2_HUMAN]	sEVELAAALSDkR+aGGPATPLSPTR	2	-0.74111	-0.80436	-0.861125	-0.127063	-0.210714	-0.123381	-0.110099	-0.818008	-0.576067	-0.287598	-0.132635	-0.207626	-0.993875	-0.781284	-1.03561	-0.0438737	0.115118	-0.128226	-0.838957	-0.793043	-0.656169	-0.178646	-0.290838	-0.809333	-1.0324	-1.10012	0.0866869	-0.0314244	0.0188374	-0.703347	1.00207e-09	3.52602e-08
Q14195-2	Isoform LCRMP-4 of Dihydropyrimidinase-related protein 3 OS=Homo sapiens GN=DPYSL3 - [DPYL3_HUMAN]	iSVGSDSDLVIWDPDAVk	1	0.828062	0.808359	0.0340074	3.55339	3.2202	3.42996	3.61627	0.172537	0.209434	2.30961	3.24836	5.59232	-0.00624711	0.981653	0.867036	3.75849	3.36307	2.90997	-0.0784039	-1.10634	-0.514786	5.15941	4.79783	0.623483	0.85241	1.11293	3.30045	3.45189	2.53283	-3.11819	1.32143e-09	4.50888e-08
A5YM72	Carnosine synthase 1 OS=Homo sapiens GN=CARNS1 PE=1 SV=3 - [CRNS1_HUMAN]	eGQETLVkEEVEAFLR	1	2.15975	2.17635	2.38324	0.31288	0.290997	0.541427	0.558226	1.2524	2.38563	0.784647	0.535038	0.843615	1.3109	2.87374	2.26945	0.362541	0.742499	0.305512	2.07009	2.61032	1.75428	0.312845	0.558884	2.71255	1.40381	1.52401	1.01822	0.663713	0.54235	1.54569	1.63766e-09	5.42354e-08
Q15056-2	Isoform Short of Eukaryotic translation initiation factor 4H OS=Homo sapiens GN=EIF4H - [IF4H_HUMAN]	tVATPLNQVANPNSAIFGGARPR	1	-1.47905	-2.00066	-1.61159	-2.8912	-4.34349	-3.16236	-3.4071	-1.68983	-2.14096	-3.44699	-3.35232	-3.10255	-1.89544	-1.86215	-1.70789	-2.9323	-2.95161	-4.13896	-1.98516	-1.39627	-1.36564	-4.15447	-3.17971	-1.66307	-1.82949	-1.95232	-3.61055	-3.20838	-3.22453	1.59681	1.70947e-09	5.49961e-08
P04114	Apolipoprotein B-100 OS=Homo sapiens GN=APOB PE=1 SV=2 - [APOB_HUMAN]	iAELSATAQEIIk+nIQEYLSILTDPDGkGk+nIQEYLSILTDPDGk+sQAIATkk+sQAIATk	5	7.22752	7.19453	7.3074	5.28608	5.50195	5.62834	5.52338	6.43399	7.02013	6.02137	5.90011	5.57832	6.74416	8.18082	7.66093	4.80976	5.2387	5.56567	6.99715	7.51577	7.11029	5.35286	5.64637	7.80772	6.6796	6.86072	6.14682	5.32977	5.32119	1.66164	1.81041e-09	5.5729e-08
Q02218-2	Isoform 2 of 2-oxoglutarate dehydrogenase, mitochondrial OS=Homo sapiens GN=OGDH - [ODO1_HUMAN]	dPAAAPATGnkk	1	2.67257	2.11998	2.94769	1.14475	0.7704	0.905913	0.80366	3.77395	2.47866	0.303613	0.503234	0.78506	3.02801	2.36746	2.53878	1.74096	0.688156	0.197934	3.36013	2.88551	2.39563	0.305244	0.811115	1.80637	2.43696	3.2231	0.523737	1.2454	1.32574	1.83905	1.83124e-09	5.5729e-08
A0A087WW96	Synapsin-2 OS=Homo sapiens GN=SYN2 PE=1 SV=1 - [A0A087WW96_HUMAN]	sSANEDEAkAETIR	1	-3.88267	-3.3839	-3.4561	-2.50956	-2.15911	-2.13003	-2.25183	-3.6145	-3.68471	-2.36133	-2.43743	-1.83477	-3.75942	-4.41665	-3.51157	-1.62656	-1.67386	-2.53331	-3.66946	-3.08301	-3.52684	-2.35692	-2.63331	-3.04296	-3.44509	-3.7639	-2.40478	-2.35543	-2.50921	-1.35681	3.06441e-09	9.08034e-08
P43686	26S protease regulatory subunit 6B OS=Homo sapiens GN=PSMC4 PE=1 SV=2 - [PRS6B_HUMAN]	eAVELPLTHFELYk	1	-4.91064	-5.8069	-4.56632	-2.43479	-1.39762	-2.57133	-1.96201	-5.75569	-5.82549	-2.84147	-2.58649	0.588738	-5.06844	-5.20527	-5.93447	-1.13219	-2.39221	-1.95502	-5.2391	-5.32978	-5.48625	-2.28448	-1.38598	-5.8506	-4.23834	-4.52344	-1.11709	-2.04773	-3.91041	-3.29933	3.8485e-09	1.11113e-07
P20339-2	Isoform 2 of Ras-related protein Rab-5A OS=Homo sapiens GN=RAB5A - [RAB5A_HUMAN]	gATRPnGPNTGNk	1	-3.58238	-4.36692	-3.04648	-1.48216	-1.36329	-2.24627	-1.77915	-2.26332	-4.0023	-1.87839	-2.03319	-2.32695	-3.20233	-4.3627	-4.13065	-2.10427	-1.08816	-1.19941	-3.65684	-3.44129	-3.7991	-1.64453	-1.7666	-3.89188	-3.48255	-2.93826	-1.78638	-2.64449	-1.34395	-1.88695	7.12105e-09	2.00458e-07
B4DGU4	Catenin beta-1 OS=Homo sapiens GN=CTNNB1 PE=1 SV=1 - [B4DGU4_HUMAN]	lVQNcLWTLR	1	-1.90225	-1.48303	-2.70953	-3.72502	-4.43338	-3.28662	-3.61226	-2.01655	-1.61497	-3.88241	-3.91974	-3.87181	-2.10208	-3.02679	-2.71022	-3.53662	-2.9731	-3.19101	-2.72188	-2.66088	-1.98675	-2.8474	-3.71065	-2.21117	-1.98448	-2.15025	-4.06985	-3.02444	-4.09962	1.52172	9.62416e-09	2.64312e-07
Q9H3K6-2	Isoform 2 of BolA-like protein 2 OS=Homo sapiens GN=BOLA2 - [BOLA2_HUMAN]	dLEAEHVEVEDTTLNR	1	-2.68156	-2.37937	-2.09172	-4.26904	-3.44949	-4.25227	-3.90557	-2.73186	-2.51401	-4.37919	-3.72446	-3.30502	-3.01078	-2.33536	-2.73682	-3.16655	-3.63142	-4.24251	-2.12303	-1.69847	-2.33835	-4.56207	-4.49596	-2.06026	-3.19949	-2.66364	-3.15103	-4.22654	-3.82249	1.39968	1.16444e-08	3.1218e-07
Q9H255	Olfactory receptor 51E2 OS=Homo sapiens GN=OR51E2 PE=2 SV=1 - [O51E2_HUMAN]	dLqAVGGk	1	2.60803	2.81918	2.53916	3.46511	3.49157	3.46894	3.45617	2.34814	2.7092	3.29906	3.65083	3.71027	2.56197	2.88159	2.77139	3.78578	3.35881	3.03244	2.58138	2.8947	2.50636	3.33802	3.61536	2.9466	2.42886	2.84636	3.39287	3.16428	3.61301	-0.813086	1.28288e-08	3.35936e-07
Q8WUM4	Programmed cell death 6-interacting protein OS=Homo sapiens GN=PDCD6IP PE=1 SV=1 - [PDC6I_HUMAN]	lQHAAELIk	1	-2.92521	-3.00033	-2.50482	-3.86632	-3.81752	-3.49952	-3.79991	-3.11367	-2.49252	-3.93208	-3.31663	-4.02083	-2.79829	-2.7922	-2.51241	-4.02171	-3.67932	-3.80977	-2.47694	-1.96245	-3.20173	-4.09968	-4.073	-2.75152	-2.8213	-2.97847	-3.07978	-4.1131	-3.86954	1.055	1.8579e-08	4.69332e-07
P04080	Cystatin-B OS=Homo sapiens GN=CSTB PE=1 SV=2 - [CYTB_HUMAN]	sQLEEkENk	1	-2.83836	-2.89009	-2.12926	-4.22882	-4.56794	-4.88226	-4.28844	-3.35111	-2.30678	-4.08117	-4.18176	-4.72544	-3.14096	-3.07395	-3.51104	-4.47499	-4.06563	-3.27016	-2.60085	-2.44807	-3.19259	-4.88331	-4.12347	-2.98169	-2.68912	-3.31267	-3.77393	-4.5034	-4.27591	1.43155	1.87566e-08	4.69332e-07
P54727	UV excision repair protein RAD23 homolog B OS=Homo sapiens GN=RAD23B PE=1 SV=1 - [RD23B_HUMAN]	tLQQQTFk+dAFPVAGQk+aSFNNPDR	3	-1.03637	-0.974115	-1.15218	-1.73544	-1.30599	-1.66862	-1.71302	-0.942647	-0.956866	-2.02024	-1.53097	-1.51077	-0.81963	-0.823481	-0.991887	-1.58435	-1.81681	-1.83656	-1.02985	-0.572183	-0.647616	-1.63042	-2.27964	-0.759045	-1.24369	-0.80757	-1.59463	-1.63168	-1.83611	0.782907	2.0805e-08	5.09271e-07
Q02750-2	Isoform 2 of Dual specificity mitogen-activated protein kinase kinase 1 OS=Homo sapiens GN=MAP2K1 - [MP2K1_HUMAN]	kLEELELDEQQR+vGELkDDDFEk	2	-3.34626	-3.82201	-3.41128	-2.51823	-2.32508	-3.27117	-2.63593	-3.41037	-3.59292	-3.03641	-2.71165	-2.34726	-3.72486	-3.72156	-3.40373	-2.89342	-2.61989	-2.33056	-3.53696	-3.50682	-3.70672	-2.78268	-2.52491	-3.77356	-3.5163	-3.86241	-1.94892	-2.9981	-2.59473	-0.96107	2.20922e-08	5.29272e-07
Q14978	Nucleolar and coiled-body phosphoprotein 1 OS=Homo sapiens GN=NOLC1 PE=1 SV=2 - [NOLC1_HUMAN]	sPAVkPAAAPk+vAGGAAPSkPASAk	2	-3.24804	-3.74855	-2.57511	-4.88255	-4.94151	-5.8543	-5.01795	-3.15723	-3.33126	-5.16398	-4.92391	-5.27495	-3.57302	-3.48432	-4.61829	-4.67099	-4.89188	-4.01159	-3.96759	-3.05965	-3.40871	-4.98136	-4.81483	-2.80632	-3.54397	-3.06035	-5.39087	-5.51762	-4.93095	1.58197	2.38758e-08	5.60085e-07
P30520	Adenylosuccinate synthetase isozyme 2 OS=Homo sapiens GN=ADSS PE=1 SV=3 - [PURA2_HUMAN]	vGIGAFPTEQDNEIGELLQTR	1	-3.28898	-2.69174	-2.18137	-5.2167	-4.92907	-4.17975	-5.20831	-2.69199	-1.7415	-4.99031	-4.21226	-6.56399	-1.92256	-1.22234	-3.52623	-5.15414	-6.52942	-4.13292	-1.92312	-2.15996	-1.80881	-6.74472	-4.64271	-2.01561	-2.6718	-2.17993	-3.93566	-5.72807	-5.95656	2.84233	2.55999e-08	5.77532e-07
P06730	Eukaryotic translation initiation factor 4E OS=Homo sapiens GN=EIF4E PE=1 SV=2 - [IF4E_HUMAN]	wLITLNk	1	-2.62499	-2.53864	-2.33837	-4.7697	-3.88337	-5.0071	-4.58962	-3.40041	-2.32027	-4.27098	-4.17447	-4.53161	-2.6162	-1.18037	-2.18855	-4.47991	-6.49066	-4.2065	-2.211	-2.17475	-3.09624	-5.03757	-4.05299	-2.40558	-3.02805	-2.37879	-4.38992	-4.34658	-4.61326	2.05621	2.58928e-08	5.77532e-07
Q9Y2S2-2	Isoform 2 of Lambda-crystallin homolog OS=Homo sapiens GN=CRYL1 - [CRYL1_HUMAN]	qcIVAHPVNPPYYIPLVELVPHPETAPTTVDR+eVAGFVLNR	2	-0.972032	-1.50416	-1.1266	-0.472192	-0.857738	-0.626023	-0.542392	-1.38491	-1.52524	-0.482206	-0.462132	-0.39373	-1.46667	-1.45951	-0.872319	-0.451812	-0.591746	-0.716689	-1.42564	-1.02052	-1.25266	-0.84376	-0.473773	-1.37774	-1.18351	-1.7758	-0.461991	-0.326572	-0.433127	-0.790918	2.61582e-08	5.77532e-07
G5E9Q7	Isocitrate dehydrogenase [NAD] subunit, mitochondrial OS=Homo sapiens GN=IDH3G PE=3 SV=1 - [G5E9Q7_HUMAN]	tSLDLYANVIHck	1	-2.89101	-2.62573	-3.32603	-0.709944	-1.20931	-1.6456	-1.23234	-2.5079	-2.24525	-1.44501	-1.75322	-1.55271	-2.81379	-3.61886	-2.84782	-1.42594	-0.53354	-1.16767	-3.05473	-3.03175	-2.93416	-0.360661	-1.79398	-2.8546	-2.73342	-3.16441	-2.22014	-0.871657	-0.563383	-1.59326	3.51827e-08	7.6184e-07
Q92823-3	Isoform 3 of Neuronal cell adhesion molecule OS=Homo sapiens GN=NRCAM - [NRCAM_HUMAN]	kIDGDTIIFSNVQER+sVQLSWTPGDDNNSPITk+anGNPkPR+gAAVSNNIVVRPSR	4	-2.92908	-2.90925	-3.27034	-4.35484	-3.77039	-4.14919	-4.10611	-3.53487	-3.12404	-4.19633	-4.09308	-3.41319	-2.7499	-2.87649	-3.23329	-4.16451	-3.87378	-4.48513	-2.92557	-2.88738	-2.87878	-3.98753	-4.59772	-3.48182	-2.89996	-2.6015	-3.82733	-4.19557	-4.37692	1.09851	3.99492e-08	8.48731e-07
P16949	Stathmin OS=Homo sapiens GN=STMN1 PE=1 SV=3 - [STMN1_HUMAN]	dLSLEEIQkk+aIEEnNNFSk+aLEEnNNFSk+aIEENnNFSk+aLEENnNFSk+aIEENNNFSk+aLEENNNFSk+skESVPEFPLSPPk+sHEAEVLk	9	-2.0708	-2.00446	-1.877	-2.48947	-2.79557	-2.8646	-2.69097	-2.16476	-1.92838	-2.77187	-2.57313	-2.75132	-2.15335	-2.18966	-1.99418	-2.87193	-2.71407	-2.32457	-2.031	-1.88226	-2.40822	-2.53573	-2.69958	-1.97799	-2.05029	-2.08366	-2.78582	-2.67248	-2.67751	0.637699	6.12794e-08	1.27779e-06
C9JZG9	Ubiquitin-conjugating enzyme E2 H (Fragment) OS=Homo sapiens GN=UBE2H PE=1 SV=1 - [C9JZG9_HUMAN]	hEVTILGGLNEFVVk	1	-2.34879	-2.69748	-2.01527	-4.08326	-4.19452	-2.90942	-4.55553	-1.57214	-1.00823	-3.97751	-4.53156	-5.63192	0.418655	-2.54206	-2.55895	-3.59844	-5.2621	-4.70585	-1.61174	-0.90226	-1.13475	-5.87098	-4.17349	-2.56769	0.0770001	-0.919759	-5.24744	-4.61595	-4.97491	2.84746	6.47348e-08	1.3253e-06
Q9UDW1	Cytochrome b-c1 complex subunit 9 OS=Homo sapiens GN=UQCR10 PE=1 SV=3 - [QCR9_HUMAN]	aFDQGADAIYDHINEGk	1	-1.42042	-0.663603	-1.50988	-4.10094	-4.02796	-2.99976	-3.77484	-3.32653	1.90898	-3.04211	-4.36721	-4.76302	-0.936971	-0.499829	-2.36141	-3.74793	-3.50155	-3.67488	-1.16645	-0.22179	-2.44183	-3.81736	-3.30029	-1.00687	-0.951645	-1.25926	-4.16587	-3.67721	-3.66171	2.80656	6.63544e-08	1.3342e-06
P63010	AP-2 complex subunit beta OS=Homo sapiens GN=AP2B1 PE=1 SV=1 - [AP2B1_HUMAN]	qVFLATWk+lHDINAQmVEDQGFLDSLR	2	0.958959	1.60196	-1.35684	-4.58795	-3.89867	-3.80059	-3.28323	-1.70088	-0.31011	-2.59492	-3.20143	-2.86465	-0.01339	-2.16264	0.00718356	-2.41277	-3.82085	-2.68066	-0.946772	-0.0937764	0.375535	-2.79871	-4.33618	-1.64338	0.299604	-0.771501	-4.0218	-1.15903	-3.78702	2.98345	6.81313e-08	1.34589e-06
Q9H313-5	Isoform 5 of Protein tweety homolog 1 OS=Homo sapiens GN=TTYH1 - [TTYH1_HUMAN]	tELTTLEEVLEPR+aLANIHSQLLGLER	2	0.733674	0.436825	0.805032	0.252027	-0.312303	-0.465627	-0.176777	0.904135	0.585126	-0.235689	-0.681838	0.217907	0.554326	0.715001	0.479452	-0.415856	0.23554	-0.118835	0.653383	0.960745	0.716784	-0.519612	-0.184895	0.698563	0.283227	0.713539	0.0352437	0.0596099	-0.340554	0.829084	7.36101e-08	1.4057e-06
P37840-2	Isoform 2-4 of Alpha-synuclein OS=Homo sapiens GN=SNCA - [SYUA_HUMAN]	tkQGVAEAAGk+akEGVVAAAEk+tkEGVVHGVATVAEk+tVEGAGSIAAATGFVk+tkEQVTNVGGAVVTGVTAVAQk	5	-3.90634	-4.12245	-3.36275	-2.67506	-2.69259	-2.52877	-2.51488	-3.30392	-3.66288	-2.60378	-2.53667	-2.82002	-4.27937	-3.71904	-3.39254	-2.50338	-2.56786	-1.9609	-4.07618	-4.07716	-4.72793	-2.21482	-2.1268	-3.04032	-4.07662	-3.91445	-2.05674	-2.50749	-2.83805	-1.28206	7.36558e-08	1.4057e-06
Q8IWA5-3	Isoform 3 of Choline transporter-like protein 2 OS=Homo sapiens GN=SLC44A2 - [CTL2_HUMAN]	knGAYGTPQk+nENkPYLFYFNIVk	2	-3.81101	-3.37179	-3.24101	-1.74067	-1.6677	-1.90555	-1.43888	-1.51841	-5.26203	-1.45976	-2.11632	-1.57418	-3.98977	-5.02899	-4.28012	-1.12809	-0.145282	-1.16547	-3.4324	-4.58429	-3.74485	-1.45696	-1.08035	-3.99493	-4.53166	-2.50712	-1.40893	-2.18476	-1.11032	-2.44576	9.49594e-08	1.78207e-06
P23246-2	Isoform Short of Splicing factor, proline- and glutamine-rich OS=Homo sapiens GN=SFPQ - [SFPQ_HUMAN]	lFVGNLPADITEDEFkR	1	-2.21186	-1.69368	-3.74079	-5.80825	-6.44125	-3.44568	-5.04191	-4.49943	-2.07304	-4.48343	-4.54802	-4.99898	-1.84666	-2.73	-3.64766	-5.48156	-4.52722	-5.10842	-3.02016	-1.93836	-2.54464	-4.9621	-5.83435	-3.8757	-2.83151	-1.68686	-4.4742	-3.8587	-6.61454	2.45407	1.09472e-07	2.02075e-06
P37235	Hippocalcin-like protein 1 OS=Homo sapiens GN=HPCAL1 PE=1 SV=3 - [HPCL1_HUMAN]	eNTEFTDHELQEWYk	1	-0.681502	-1.05597	-0.0945091	-2.0291	-1.75312	-1.54866	-1.72499	-0.772897	-1.27655	-0.998209	-1.66903	-1.78354	-0.807374	-0.383162	-0.641261	-2.10959	-1.61428	-1.6072	-0.929517	-0.658769	-0.665505	-1.86799	-1.31609	-0.232141	-0.44237	-0.635341	-1.62004	-2.27242	-1.96055	1.00474	1.14895e-07	2.08664e-06
P27449	V-type proton ATPase 16 kDa proteolipid subunit OS=Homo sapiens GN=ATP6V0C PE=1 SV=1 - [VATL_HUMAN]	sGTGIAAmSVMRPEQIMk	1	-1.76724	-2.27734	-2.38952	-0.812122	-1.42705	-1.7641	-1.18194	-2.27695	-2.05505	-1.399	-1.2025	-1.20668	-2.18803	-2.16973	-2.32751	-1.74681	-1.28561	-0.719682	-2.08094	-1.94662	-2.58798	-1.19098	-1.44891	-3.15253	-2.81526	-2.12585	-0.760794	-0.545642	-1.0373	-1.07184	1.37978e-07	2.46609e-06
Q562R1	Beta-actin-like protein 2 OS=Homo sapiens GN=ACTBL2 PE=1 SV=2 - [ACTBL_HUMAN]	vAPDEHPILLTEAPLNPk	1	-2.93152	-3.41089	-2.79697	0.557756	0.860961	0.450229	0.202286	-0.314097	-1.213	-0.880278	-2.50717	0.269871	-2.82092	-2.80745	-2.98919	0.78517	0.671188	-0.109223	-1.74893	-2.84054	-3.02745	-0.156829	0.301044	-3.00168	-3.75583	-3.1022	0.70561	1.6854	0.198268	-2.72285	2.12115e-07	3.73189e-06
P24821-6	Isoform 6 of Tenascin OS=Homo sapiens GN=TNC - [TENA_HUMAN]	vFAILENkk	1	-2.63234	-2.08576	-2.61768	-4.08573	-4.12196	-2.42228	-4.16571	-1.49558	-1.81458	-3.99405	-5.14895	-3.68971	-1.73588	-1.71523	-0.798959	-4.03839	-3.02741	-6.64987	-1.60202	-1.42694	-2.46771	-4.06955	-4.23382	-1.32126	-2.39085	-1.41545	-4.64081	-4.29639	-3.90097	2.29482	2.17508e-07	3.7679e-06
A0A087WZ15	Adenylyl cyclase-associated protein OS=Homo sapiens GN=CAP2 PE=1 SV=1 - [A0A087WZ15_HUMAN]	hAPVLELEGk	1	4.05507	3.86026	4.09459	4.76544	4.53345	4.83928	4.82958	3.84749	3.70111	4.91689	4.66764	5.12849	4.06153	4.04801	3.61293	4.88988	4.8853	4.65042	4.02829	3.62195	3.39097	5.15015	5.12715	3.4009	4.05453	4.63264	4.42553	4.93436	4.70012	-0.923946	2.34001e-07	3.99219e-06
A0A087X1V9	Protein IGKV2-28 OS=Homo sapiens GN=IGKV2-28 PE=1 SV=1 - [A0A087X1V9_HUMAN]	aSGVPDRFSGSGSGTDFTLk	1	4.3061	5.76982	5.09942	7.05189	6.58385	7.01429	7.03044	4.19585	5.24698	7.2321	6.41431	7.82478	4.37417	4.43038	5.28426	6.88312	8.59653	6.25691	5.05426	4.35551	3.88178	7.97845	7.52493	5.91084	5.80517	5.04428	6.00666	6.03261	7.0258	-2.01181	2.71466e-07	4.56225e-06
Q9Y371	Endophilin-B1 OS=Homo sapiens GN=SH3GLB1 PE=1 SV=1 - [SHLB1_HUMAN]	iGTADRELIQTSALNFLTPLR	1	1.66143	2.067	2.45692	0.556337	0.840811	1.52508	0.869969	2.15483	2.39564	0.311735	0.450147	1.62933	1.79809	2.7372	2.05885	0.318769	1.32527	0.869384	2.36576	1.70548	1.53322	1.91222	0.720936	2.83828	2.16493	2.38481	1.25079	1.01268	-0.54392	1.45705	2.8298e-07	4.68582e-06
P11142	Heat shock cognate 71 kDa protein OS=Homo sapiens GN=HSPA8 PE=1 SV=1 - [HSP7C_HUMAN]	cNEIINWLDk+gPAVGIDLGTTYScVGVFQHGk+mVNHFIAEFk+mVNHFIAEFk+mkEIAEAYLGk+nSLESYAFNMk+nQVAmNPTNTVFDAk+gTLDPVEk+dAGTIAGLNVLR	9	-3.73696	-2.89436	-3.80691	-3.04847	-2.43921	-3.22385	-2.71152	-4.16541	-4.02083	-2.08216	-3.09309	-2.24618	-3.76788	-3.80191	-3.60504	-2.73251	-2.71569	-2.62913	-3.44563	-3.82259	-3.50586	-2.82161	-2.61315	-3.82726	-3.72779	-3.49424	-2.87287	-2.69649	-2.74694	-1.00021	3.01739e-07	4.85509e-06
P00505	Aspartate aminotransferase, mitochondrial OS=Homo sapiens GN=GOT2 PE=1 SV=3 - [AATM_HUMAN]	iAAAILNTPDLRk+nmGLYGER+iLIRPmYSNPPLnGAR+iLIRPMYSNPPLnGAR+fVTVQTISGTGALR+nMGLYGER	6	-2.20363	-2.50939	-1.88493	-2.67054	-2.85165	-2.72262	-2.85273	-2.0778	-1.71611	-3.02381	-2.75928	-2.59876	-1.64117	-1.8336	-2.69119	-2.60231	-2.73672	-3.06705	-1.93811	-2.11197	-1.73989	-2.92576	-2.88454	-2.01865	-1.53458	-1.49111	-2.90736	-3.07168	-3.16358	0.909971	3.01826e-07	4.85509e-06
P11182	Lipoamide acyltransferase component of branched-chain alpha-keto acid dehydrogenase complex, mitochondrial OS=Homo sapiens GN=DBT PE=1 SV=3 - [ODB2_HUMAN]	iLkEDILNYLEk	1	-2.33675	-4.63804	-4.7289	-0.483867	1.89681	0.274689	0.470607	-2.43193	-3.63765	1.87733	-0.872611	-1.14191	-2.03315	-5.28876	-3.06507	3.37896	-4.01323	1.00518	-4.13616	-3.16874	-3.67848	-2.35804	2.85474	-6.73113	-3.51901	-3.93638	-0.0613516	2.48733	1.74448	-4.68753	3.46611e-07	5.49696e-06
P51674	Neuronal membrane glycoprotein M6-a OS=Homo sapiens GN=GPM6A PE=1 SV=2 - [GPM6A_HUMAN]	kIcTVSENFLR+kIcTVSEnFLR+qFGIVTIGEEkk	3	-1.81875	-2.27706	-2.40311	-2.32008	-3.15466	-3.31864	-3.04043	-1.88069	-1.93315	-3.55652	-3.45036	-2.41458	-1.78096	-2.369	-1.8879	-3.19037	-2.65916	-3.40491	-2.18995	-1.98388	-2.14221	-3.15643	-2.77939	-2.43834	-1.77439	-1.91863	-2.97876	-3.15858	-3.02359	0.980397	3.7922e-07	5.93058e-06
P14854	Cytochrome c oxidase subunit 6B1 OS=Homo sapiens GN=COX6B1 PE=1 SV=2 - [CX6B1_HUMAN]	aEGTFPGk	1	-2.57526	-2.23023	-2.40905	-0.624741	-0.982112	-1.83747	-1.39394	-2.12777	-2.35059	-1.27102	-1.49284	-1.25762	-2.07934	-2.06688	-1.8167	-1.72866	-1.67453	-1.29273	-2.27988	-2.16834	-2.08545	-1.57932	-1.15193	-1.70158	-2.20185	-2.13329	-1.76595	-1.66827	-1.18793	-0.843376	3.9423e-07	6.08086e-06
P23381	Tryptophan--tRNA ligase, cytoplasmic OS=Homo sapiens GN=WARS PE=1 SV=2 - [SYWC_HUMAN]	aLIEVLQPLIAEHQAR	1	-3.24943	-3.06137	-2.39354	-0.634198	-2.48192	-1.22867	-1.05246	-4.22111	-3.3083	-2.1246	-0.000336347	-0.0975284	-3.77722	-3.42086	-4.04017	-0.676057	-0.917673	-0.217141	-3.77401	-3.27952	-3.50678	-0.785984	-0.650365	-2.38833	-2.50338	-3.23744	-1.04146	-1.21201	-2.6665	-2.12861	4.08472e-07	6.21539e-06
F5H1B8	Pleckstrin homology domain-containing family B member 1 (Fragment) OS=Homo sapiens GN=PLEKHB1 PE=1 SV=1 - [F5H1B8_HUMAN]	iGPEcHDVQPPEGR	1	-2.83501	-2.58112	-2.54662	-0.636076	1.65573	-0.0466998	-0.164778	-3.08479	-2.85733	1.08321	0.134201	-0.0999344	-1.61245	-1.37219	-0.986323	-0.366799	-0.883748	-1.76829	-1.75455	-2.56714	-2.59386	0.271045	-0.180519	-2.45861	-1.22054	-1.84164	-1.17527	-1.54955	1.25581	-2.1762	4.28447e-07	6.43242e-06
O75489	NADH dehydrogenase [ubiquinone] iron-sulfur protein 3, mitochondrial OS=Homo sapiens GN=NDUFS3 PE=1 SV=1 - [NDUS3_HUMAN]	dFPLSGYVELR	1	-3.66288	-3.17428	-3.3236	-1.49469	-2.14997	-1.82502	-2.05172	-3.6771	-2.97095	-2.05955	-1.74949	-2.01492	-2.84253	-2.91809	-2.98427	-2.67837	-2.01903	-2.18815	-2.81774	-2.64734	-4.1456	-1.80759	-2.16044	-3.31055	-3.37532	-2.36772	-2.2184	-2.17966	-2.17879	-1.11141	4.38013e-07	6.48952e-06
G3V2V8	Epididymal secretory protein E1 (Fragment) OS=Homo sapiens GN=NPC2 PE=1 SV=1 - [G3V2V8_HUMAN]	eVNVSPcPTQPcQLSk+sGIncPIqk	2	0.933414	1.56829	1.44381	2.99525	2.61024	2.65537	2.5397	1.16771	1.91627	2.08199	2.4278	3.08353	1.50697	1.54651	1.6815	2.34114	2.82195	2.30831	2.04511	2.03945	0.943193	2.50159	2.13733	1.63087	1.32349	1.66069	2.77854	2.70119	2.1116	-0.972782	4.585e-07	6.70481e-06
P05546	Heparin cofactor 2 OS=Homo sapiens GN=SERPIND1 PE=1 SV=3 - [HEP2_HUMAN]	tScLLFMGR+vREYYFAEAQIADFSDPAFISk+iAIDLFk+tREVLLPk+gPLDQLEk+sVnDLYIQk+sVNDLYIQk+nYNLVESLk+qFPILLDFk+nGNmAGISDQR+nGnmAGISDQR+nGNmAGISDQR+tLEAQLTPR+yEITTIHNLFR+fTVDRPFLFLIYEHR	15	6.57727	6.62423	6.21783	5.83123	6.03095	5.78809	5.81964	6.59203	6.68571	5.57169	5.71472	5.98991	6.39252	6.51345	6.84575	5.80683	5.89978	5.62643	6.35089	6.60682	6.5566	6.31298	5.37618	6.74064	6.26437	6.27661	5.67964	6.16776	5.91544	0.717347	5.60954e-07	8.09788e-06
O43813	LanC-like protein 1 OS=Homo sapiens GN=LANCL1 PE=1 SV=1 - [LANC1_HUMAN]	aFPNPYADYNk+sLAEGYFDAAGR	2	-3.21354	-3.19039	-2.86945	-2.05524	-1.98219	-1.65416	-2.06767	-3.1017	-3.21338	-2.20863	-1.98792	-1.53269	-3.06671	-2.59335	-2.69967	-1.92146	-2.24573	-2.43806	-2.90088	-2.65076	-2.69027	-2.53068	-2.12471	-2.5015	-3.06708	-3.13052	-1.62233	-1.99779	-2.64576	-0.887659	6.87542e-07	9.79966e-06
P23142	Fibulin-1 OS=Homo sapiens GN=FBLN1 PE=1 SV=4 - [FBLN1_HUMAN]	cLAFEcPENYRR+tGYYFDGISR+eFTRPEEIIFLR	3	3.39399	2.58672	3.50329	3.58848	3.4601	4.39914	4.02017	3.27318	2.24136	3.92607	4.36507	4.16897	2.56498	3.13363	3.32894	4.24863	4.25287	3.40268	2.86005	3.16882	2.66898	3.9143	4.29941	3.00927	2.62301	3.04279	4.42338	3.72339	4.10989	-1.10111	7.27015e-07	1.02327e-05
P09471	Guanine nucleotide-binding protein G(o) subunit alpha OS=Homo sapiens GN=GNAO1 PE=1 SV=4 - [GNAO_HUMAN]|Isoform Alpha-2 of Guanine nucleotide-binding protein G(o) subunit alpha OS=Homo sapiens GN=GNAO1 - [GNAO_HUMAN]	nLkEDGISAAk+amDTLGIEYGDkER+iGAADYQPTEQDILR	3	-3.17628	-2.52563	-3.00775	-3.13909	-3.17488	-3.2035	-3.39326	-2.73978	-2.32094	-3.63011	-3.70337	-3.15049	-2.66824	-2.55833	-2.74299	-3.3603	-3.16188	-3.73541	-2.34976	-2.65662	-2.76078	-3.61601	-3.45071	-2.53553	-2.9319	-2.5798	-3.2208	-3.47548	-3.48365	0.722489	7.46903e-07	1.03829e-05
P13798	Acylamino-acid-releasing enzyme OS=Homo sapiens GN=APEH PE=1 SV=4 - [ACPH_HUMAN]	kAGGTGPGEEk	1	-3.72461	-3.08346	-2.90013	-1.82129	-2.36787	-1.50318	-1.72405	-4.13418	-3.38293	-1.49755	-2.48487	-0.491558	-3.48919	-3.67104	-3.96882	-0.975076	-1.10592	-2.1905	-2.81576	-3.48637	-3.6643	-2.55088	-1.15919	-3.60829	-2.67227	-3.13114	-1.77547	-1.50241	-2.71097	-1.64812	7.66976e-07	1.05319e-05
E7ERU0	Dystonin OS=Homo sapiens GN=DST PE=1 SV=1 - [E7ERU0_HUMAN]	eTEIPPkETEk	1	-3.64463	-3.70782	-2.43586	-1.25752	-2.2313	-2.82702	-1.82841	-4.10034	-3.80021	-1.86219	-1.36851	-1.43325	-4.5962	-3.4374	-3.15935	-1.48492	-0.955744	-2.47053	-3.17237	-2.85533	-3.80225	-2.34078	-2.105	-2.74534	-3.59728	-4.5005	-2.19665	-2.48151	-0.58286	-1.7577	9.4134e-07	1.27705e-05
Q9ULU8	Calcium-dependent secretion activator 1 OS=Homo sapiens GN=CADPS PE=1 SV=3 - [CAPS1_HUMAN]	aGGGRPSSPSPSVVSEk+sLTSNLPNVNLPNVNLPk	2	-0.839958	0.169706	-2.73047	-2.85455	-2.45793	-2.34817	-2.83918	-0.709496	-0.0736909	-2.66977	-3.11788	-3.64258	-0.308305	-0.881539	0.120464	-4.39129	-3.71008	-1.89061	-1.49572	-1.60087	-0.924486	-2.29743	-1.90368	-0.747788	-1.21752	-0.631538	-1.98285	-3.00632	-3.47534	2.05115	9.88288e-07	1.32478e-05
P08559	Pyruvate dehydrogenase E1 component subunit alpha, somatic form, mitochondrial OS=Homo sapiens GN=PDHA1 PE=1 SV=3 - [ODPA_HUMAN]	gPILMELQTYR+eILAELTGR+rGDFIPGLR	3	-1.48516	-2.17101	-1.83725	-3.28517	-2.80339	-2.97327	-3.02195	-1.56059	-1.86348	-2.70727	-2.78773	-3.80637	-1.50767	-2.04315	-2.44846	-3.22609	-2.80241	-2.52747	-2.38441	-1.96785	-0.798484	-2.69959	-3.68297	-1.94198	-1.40642	-2.20134	-3.19162	-3.03323	-2.78067	1.19772	1.08504e-06	1.43736e-05
P30153	Serine/threonine-protein phosphatase 2A 65 kDa regulatory subunit A alpha isoform OS=Homo sapiens GN=PPP2R1A PE=1 SV=4 - [2AAA_HUMAN]	kLSTIALALGVER+iGPILDNSTLQSEVkPILEk	2	-2.1993	-2.64092	-2.95631	-5.66272	-5.28432	-5.15627	-4.9151	-4.00139	-3.36355	-4.74856	-4.53855	-4.19629	-3.07586	-2.9314	-2.69997	-5.50434	-6.0084	-3.67988	-3.96817	-2.97766	-3.57248	-4.53041	-3.93604	-2.96274	-2.70621	-2.66528	-4.12948	-4.80819	-6.62795	1.90802	1.11208e-06	1.45605e-05
P31939-2	Isoform 2 of Bifunctional purine biosynthesis protein PURH OS=Homo sapiens GN=ATIC - [PUR9_HUMAN]	aNYWWLR	1	2.12705	1.69006	1.86611	-0.196613	-0.292842	-0.642685	0.102106	2.16928	0.658665	-0.0351227	0.24378	0.0995574	1.06978	0.826821	1.93189	0.41265	-0.360452	0.670388	1.42494	1.58595	0.985639	0.0688801	0.383563	1.03791	0.802495	1.6323	0.260734	0.53648	0.281163	1.27215	1.1622e-06	1.50418e-05
H3BMQ1	Prefoldin subunit 5 OS=Homo sapiens GN=PFDN5 PE=1 SV=1 - [H3BMQ1_HUMAN]	kIDFLTk	1	-5.09508	-4.43683	-5.18753	-3.7419	-3.37023	-2.81171	-3.62369	-4.42543	-4.23238	-3.41474	-3.7826	-4.19739	-4.21341	-4.48915	-4.58412	-3.25637	-4.00724	-4.09297	-4.28485	-4.47078	-4.92181	-4.11717	-3.22498	-4.7696	-5.13148	-4.02783	-3.58827	-3.73341	-3.39269	-1.03268	1.25148e-06	1.60132e-05
P61421	V-type proton ATPase subunit d 1 OS=Homo sapiens GN=ATP6V0D1 PE=1 SV=1 - [VA0D1_HUMAN]	sIAELVPk+lYPEGLAQLAR	2	-2.95598	-2.93277	-2.48201	-3.78666	-4.15953	-3.38275	-3.86479	-2.67323	-2.72988	-3.72658	-3.67619	-4.19204	-2.02652	-3.55406	-3.25031	-3.77526	-3.66831	-3.42526	-2.81237	-2.80934	-2.73924	-3.36735	-4.10663	-3.01225	-1.5395	-2.30746	-4.66809	-3.71329	-4.45911	1.18645	1.30326e-06	1.64749e-05
P09543	2,3-cyclic-nucleotide 3-phosphodiesterase OS=Homo sapiens GN=CNP PE=1 SV=2 - [CN37_HUMAN]	rLDEDLAAYcR+aHITLGcAADVEAVQTGLDLLEILR+kAGQVFLEELGnHk+kAGQVFLEELGNHk+nQWQLSADDLkk+ekmDLVTYFGk+ekMDLVTYFGk+ekNQWQLSADDLkk+aGqVFLEELGnHk+aGQVFLEELGnHk+aGQVFLEELGNHk+aPGAEEYAQQDVLkk+aPGAEEYAQQDVLk+gkPVPTQGSR+gAFSEEYk+aIFTGYYGk+lYSLGnGR+iLVLDDTNHER	18	-1.95146	-2.13981	-2.17494	-2.77594	-2.44668	-2.82439	-2.72046	-1.91362	-2.21701	-2.80382	-2.73829	-2.56247	-2.13816	-2.39681	-1.93802	-2.56694	-2.73332	-2.52832	-2.2481	-2.22638	-2.13991	-2.51215	-2.61957	-2.23184	-2.04794	-2.00599	-2.7799	-2.86354	-2.50259	0.518537	1.31682e-06	1.64749e-05
P60880	Synaptosomal-associated protein 25 OS=Homo sapiens GN=SNAP25 PE=1 SV=1 - [SNP25_HUMAN]	iEEGmDQINk+mLQLVEESk+hMALDmGNEIDTQNR+aWGnNQDGVVASQPAR+aWGNnQDGVVASQPAR+aWGNNQDGVVASQPAR+eQMAISGGFIR+rADQLADESLESTR+rADQLADESLESTRR	9	-1.4262	-1.92688	-0.984982	-2.54835	-2.12169	-2.15758	-2.22142	-1.27565	-1.73357	-2.07671	-2.28713	-2.39113	-1.72786	-1.62889	-1.47306	-2.32385	-2.10122	-2.6683	-1.36922	-1.24331	-1.64737	-2.39715	-2.29136	-1.39485	-1.57086	-1.60738	-1.88835	-2.79672	-1.97969	0.744623	1.64288e-06	2.02715e-05
P13591	Neural cell adhesion molecule 1 OS=Homo sapiens GN=NCAM1 PE=1 SV=3 - [NCAM1_HUMAN]	tVPnDATQTkEnESkA+qETLDGHmVVR	2	-2.72002	-3.61745	-3.50934	-4.05596	-4.50265	-4.39464	-4.48184	-3.23665	-3.16193	-4.42599	-4.47728	-4.38003	-2.14295	-3.81437	-3.58812	-4.09137	-4.03419	-5.12906	-3.60926	-2.16282	-3.07601	-4.81271	-4.65744	-4.00051	-2.75962	-2.25553	-5.02317	-4.73763	-4.02362	1.24811	1.65628e-06	2.02715e-05
O95197-7	Isoform 7 of Reticulon-3 OS=Homo sapiens GN=RTN3 - [RTN3_HUMAN]	qDDTLAELPGSPPEk	1	-2.13496	-2.62954	-2.88885	-3.43268	-2.44441	-3.68561	-3.61454	-1.89393	-2.27539	-3.97684	-3.6053	-3.34044	-1.47958	-1.74948	-2.079	-4.72409	-3.72758	-3.45631	-2.48558	-1.68009	-1.95805	-3.25243	-4.22534	-2.39641	-2.66764	-1.41938	-2.68668	-4.07009	-3.97583	1.44265	1.69479e-06	2.05198e-05
P21281	V-type proton ATPase subunit B, brain isoform OS=Homo sapiens GN=ATP6V1B2 PE=1 SV=3 - [VATB2_HUMAN]	iPIFSAAGLPHNEIAAQIcR+tScEFTGDILR+aVVQVFEGTSGIDAk+tVSGVnGPLVILDHVk+tVSGVNGPLVILDHVk+tPVSEDMLGR+nFIAQGPYENR+hVLVILTDMSSYAEALR+rIPQSTLSEFYPR+iPQSTLSEFYPR	10	-1.5107	-1.109	-1.32744	-1.76849	-1.64874	-1.65406	-1.82278	-1.29789	-0.9123	-1.87865	-1.78787	-1.83316	-1.19549	-0.779789	-1.36137	-2.20004	-2.07786	-1.67285	-1.48147	-1.16184	-1.21587	-1.59042	-1.88822	-1.07238	-1.52106	-1.15545	-1.56503	-1.76873	-2.11717	0.619265	1.85691e-06	2.2239e-05
Q9UI15	Transgelin-3 OS=Homo sapiens GN=TAGLN3 PE=1 SV=2 - [TAGL3_HUMAN]	qMEQISQFLk+iEQkYDADLENk+tTDIFQTVDLWEGk+rGFSEEQLR+aAETYGVR	5	-1.72838	-2.62102	-1.7014	-0.84931	-0.280015	-0.777959	-0.813783	-1.03	-1.38872	-0.900007	-1.10603	-0.962609	-1.7481	-1.46693	-2.24369	-1.0091	-0.773279	-0.974501	-1.81525	-2.12759	-1.5951	0.0540662	-1.15774	-1.89319	-1.73561	-2.05224	-1.47503	-0.818976	-0.536265	-0.966033	1.87629e-06	2.2239e-05
P05387	60S acidic ribosomal protein P2 OS=Homo sapiens GN=RPLP2 PE=1 SV=1 - [RLA2_HUMAN]	nIEDVIAQGIGk+iLDSVGIEADDDRLNk+vISELnGk	3	-2.38452	-2.86403	-2.53934	-3.22791	-3.79392	-4.68918	-3.94678	-2.59174	-3.05388	-5.0292	-3.17808	-3.09314	-2.36021	-2.5305	-2.48883	-3.86686	-4.41583	-3.83665	-3.19013	-2.55619	-2.81288	-2.94734	-4.04557	-2.27653	-2.22179	-1.86929	-4.6626	-4.30052	-4.16816	1.37079	2.04629e-06	2.40013e-05
Q07157	Tight junction protein ZO-1 OS=Homo sapiens GN=TJP1 PE=1 SV=3 - [ZO1_HUMAN]	sREDLSAQPVQTk	1	1.4611	1.30922	1.563	0.344469	0.649159	0.394369	0.630434	1.04995	1.43046	0.729448	0.534321	0.700465	0.745567	1.67422	1.46114	0.579397	0.597977	0.663013	1.20601	1.40302	1.1303	0.78438	0.567178	1.69401	0.94695	0.798453	0.714476	0.803537	0.76389	0.681794	2.24885e-06	2.5965e-05
P48539	Purkinje cell protein 4 OS=Homo sapiens GN=PCP4 PE=1 SV=3 - [PCP4_HUMAN]	aAVAIQSQFR	1	1.77624	0.957019	2.66788	-1.26077	-0.368101	0.260947	-0.488297	3.82472	0.315837	1.42475	-2.15791	-1.20688	1.68837	1.65422	2.05874	-0.98853	-0.123419	-0.256167	1.71466	1.56307	2.13978	-0.948212	0.052203	2.15153	1.16447	1.98128	-0.668723	0.155745	-0.751085	2.18308	2.25983e-06	2.5965e-05
Q9BUF5	Tubulin beta-6 chain OS=Homo sapiens GN=TUBB6 PE=1 SV=1 - [TBB6_HUMAN]	mASTFIGNSTAIQELFkR+mASTFIGNSTAIQELFk+mASTFIGNSTAIQELFkR	3	-3.01145	-2.55435	-1.98375	-3.29637	-4.05172	-2.75853	-3.52478	-2.31103	-2.4671	-3.61336	-3.68604	-3.21802	-2.19773	-2.13281	-2.6513	-3.68533	-3.21342	-3.77557	-1.79133	-2.4603	-3.39749	-3.44551	-3.03675	-2.44192	-2.34455	-1.3034	-3.58332	-3.63598	-4.347	1.18777	2.38112e-06	2.68992e-05
Q08209	Serine/threonine-protein phosphatase 2B catalytic subunit alpha isoform OS=Homo sapiens GN=PPP3CA PE=1 SV=1 - [PP2BA_HUMAN]	eVFDnDGkPR+iITEGASILR	2	-2.269	-1.59977	-1.59851	-2.79854	-2.37244	-1.45388	-2.53016	-1.02932	-1.42464	-2.1137	-2.58678	-3.43715	-1.02737	-1.94463	-1.49969	-2.61827	-2.84659	-2.15559	-1.09518	-1.69975	-1.62611	-2.54145	-2.59949	-1.61065	-1.22928	-1.3538	-2.57885	-2.24552	-3.07404	1.02297	2.38891e-06	2.68992e-05
O43920	NADH dehydrogenase [ubiquinone] iron-sulfur protein 5 OS=Homo sapiens GN=NDUFS5 PE=1 SV=3 - [NDUS5_HUMAN]	eWIEcAHGIGYTR+iEYDDFVEcLLR	2	0.589348	-0.177556	-0.445087	-1.7754	-2.93127	-2.63965	-2.22466	-1.80876	-0.237971	-2.34712	-2.19681	-0.553746	-0.592149	0.584026	1.39062	-2.48034	-3.33172	-2.95005	-0.479114	0.0735756	-1.08853	-2.45564	-1.20525	-0.458929	0.152656	-0.795086	-2.0648	-1.45826	-2.75519	2.01907	2.41352e-06	2.69072e-05
P42167-3	Isoform Zeta of Lamina-associated polypeptide 2, isoforms beta/gamma OS=Homo sapiens GN=TMPO - [LAP2B_HUMAN]	gPPDFSSDEEREPTPVLGSGAAAAGR	1	-3.87128	-4.70213	-4.48927	1.39252	-0.257087	-4.21041	-1.31478	-3.75368	-3.59598	-3.54613	-1.03721	-0.140231	-4.01466	-3.74169	-3.27231	-1.09613	-3.21067	-0.802202	-3.82724	-3.78999	-4.28851	-0.890219	-2.02692	-4.54457	-4.3347	-4.67613	-2.43396	-0.0420253	-0.106283	-2.77573	2.48426e-06	2.7369e-05
Q15907	Ras-related protein Rab-11B OS=Homo sapiens GN=RAB11B PE=1 SV=4 - [RB11B_HUMAN]	nEFNLESk+sTIGVEFATR	2	1.43645	-0.0163429	0.844676	-0.762422	-0.200853	-0.168693	-0.292292	0.4728	0.457601	-0.252634	-0.33719	0.122341	0.713432	1.04473	0.50384	0.109683	-0.373051	-0.86582	-0.133973	1.10988	0.832763	-0.194341	-0.189225	0.663676	0.738413	0.710601	-0.361743	-0.361139	-0.256994	0.918143	2.50866e-06	2.7369e-05
Q96A65	Exocyst complex component 4 OS=Homo sapiens GN=EXOC4 PE=1 SV=1 - [EXOC4_HUMAN]	hVLNLLDEIENIk	1	-1.73522	-1.24345	-1.95098	-3.45413	-3.47644	-3.27898	-3.35639	-1.95186	-2.05095	-3.3519	-2.93275	-3.16173	-2.42611	-1.32684	-1.18529	-2.9879	-3.52042	-3.69264	-2.31487	-0.214513	-1.66111	-4.47005	-3.12227	-0.283831	-3.71339	-1.60173	-2.51798	-3.73007	-3.2922	1.51487	2.52787e-06	2.7369e-05
Q9BVK6	Transmembrane emp24 domain-containing protein 9 OS=Homo sapiens GN=TMED9 PE=1 SV=2 - [TMED9_HUMAN]	fSLFAGGMLR	1	1.4923	2.49435	2.87406	0.40309	-0.774611	0.225411	0.354253	1.59654	2.02105	0.63302	0.0950612	0.484986	0.585629	2.4299	2.02167	-0.0869776	1.04837	0.716006	2.57901	2.1115	0.896143	0.0481564	0.725538	2.87885	0.787453	1.60681	0.773977	0.676909	-0.00939072	1.62725	2.59716e-06	2.78515e-05
P25788-2	Isoform 2 of Proteasome subunit alpha type-3 OS=Homo sapiens GN=PSMA3 - [PSA3_HUMAN]	aVENSSTAIGIR	1	-1.21896	-0.915163	-1.25512	0.657722	-0.552782	-0.0988848	-0.0853747	-1.01306	-1.53713	-0.186131	0.879345	-0.483852	-0.747573	-1.45746	-0.861673	0.439318	-0.850057	0.0942575	-1.28638	-0.897643	-0.656851	-0.698262	0.241321	-0.916511	-0.928445	-0.900992	-0.63952	-0.1447	0.146981	-1.07867	2.72981e-06	2.87691e-05
Q02156	Protein kinase C epsilon type OS=Homo sapiens GN=PRKCE PE=1 SV=1 - [KPCE_HUMAN]	hFEDWIDLEPEGR	1	-1.22598	-1.4916	-1.82329	-2.8795	-2.95926	-3.07401	-3.30233	-0.671031	-1.72752	-3.98425	-3.76355	-2.12507	0.0765055	-2.47806	-1.18002	-3.81585	-3.68252	-2.37371	-1.67016	-1.1445	-0.931867	-2.96753	-3.43726	-1.90926	-0.125919	-0.248402	-2.8645	-2.66904	-5.63653	2.12223	2.73383e-06	2.87691e-05
Q9C040	Tripartite motif-containing protein 2 OS=Homo sapiens GN=TRIM2 PE=1 SV=1 - [TRIM2_HUMAN]	nkGEFTNLQGVAASTnGk+lNELADQDFPLHPR	2	-1.97582	-2.12438	-1.85893	-2.30967	-3.3527	-4.50879	-3.48926	-2.16245	-2.62773	-3.71499	-3.40185	-2.33576	-1.06751	-2.03469	-2.59604	-3.34022	-3.82267	-3.26915	-1.68963	-2.01382	-1.45187	-3.7925	-3.69321	-2.81705	-1.10217	-0.902946	-4.28892	-3.17587	-3.84334	1.52653	2.91021e-06	3.03417e-05
P09960	Leukotriene A-4 hydrolase OS=Homo sapiens GN=LTA4H PE=1 SV=2 - [LKHA4_HUMAN]	hFNALGGWGELQNSVk+aPLPLGHIk	2	-2.93157	-3.00659	-2.26229	-3.66576	-3.38612	-4.84562	-3.88611	-3.23538	-2.6225	-4.1713	-4.09299	-3.16256	-3.66239	-1.91367	-2.84641	-4.08634	-3.87601	-3.71312	-2.75944	-2.86422	-2.69886	-3.90736	-3.98194	-1.89942	-3.04616	-3.63595	-3.59979	-4.09348	-3.82314	1.11257	2.95932e-06	3.05706e-05
H0Y390	Microtubule-actin cross-linking factor 1, isoforms 1/2/3/5 (Fragment) OS=Homo sapiens GN=MACF1 PE=1 SV=1 - [H0Y390_HUMAN]	nLQAHYEDFLQDSR	1	-1.85637	-1.95336	-1.11159	-0.752228	-0.653218	-0.251696	-0.582148	-0.628895	-1.703	-0.814532	-0.740173	-1.08119	-2.21238	-1.42522	-1.30029	-0.336933	-0.648087	-0.655554	-1.23881	-1.94171	-1.76931	-0.834317	-0.212158	-1.13513	-2.10417	-2.16917	-0.172729	-0.657103	-0.340155	-1.03201	3.14851e-06	3.21887e-05
Q4J6C6-4	Isoform 4 of Prolyl endopeptidase-like OS=Homo sapiens GN=PREPL - [PPCEL_HUMAN]	lFEETGHEDPITk+gGGELGLQWHADGR	2	-1.18359	-0.973473	-0.150312	0.44578	-0.542056	-0.304678	-0.0397757	-0.504853	-1.52069	0.0133239	0.281539	-0.114651	-1.25778	-0.7771	-0.75194	-0.111842	0.00706858	0.183259	-0.386075	-0.970127	-0.992975	-0.347286	0.0279062	-0.624561	-1.08946	-0.899093	-0.198855	0.0266641	0.0769671	-0.856079	3.17314e-06	3.21887e-05
P11217	Glycogen phosphorylase, muscle form OS=Homo sapiens GN=PYGM PE=1 SV=6 - [PYGM_HUMAN]	rWLVLcNPGLAEVIAER+gLAGVENVTELkk+iGEDFISDLDQLRk+lVTAIGDVVNHDPAVGDR+dYYFALAHTVR	5	-3.58793	-3.39168	-2.91244	-2.64697	-2.69672	-2.7505	-2.57653	-3.84947	-4.06045	-2.73511	-2.182	-2.64416	-3.44126	-3.52454	-2.81861	-2.72233	-2.64266	-2.25922	-3.27218	-3.21943	-3.90177	-2.3558	-2.57338	-3.20746	-2.8826	-3.22144	-2.89867	-3.01884	-2.82055	-0.751667	3.40944e-06	3.41832e-05
Q02252-2	Isoform 2 of Methylmalonate-semialdehyde dehydrogenase [acylating], mitochondrial OS=Homo sapiens GN=ALDH6A1 - [MMSA_HUMAN]	vcNLIDSGTk+eGASILLDGR	2	-1.01581	-0.77662	-0.46955	-1.84783	-2.0769	-1.17086	-1.62104	-0.913979	-1.33268	-1.50735	-1.1339	-1.63817	-0.850929	-0.96095	-0.664518	-1.51148	-1.3853	-1.98439	-0.728852	-0.848059	-1.46507	-1.11978	-1.57477	-0.730344	-0.657812	-0.225612	-2.11875	-1.93432	-1.69073	0.780594	3.43936e-06	3.41832e-05
D6RF35	Vitamin D-binding protein OS=Homo sapiens GN=GC PE=1 SV=1 - [D6RF35_HUMAN]	akLPDATPTELAk	1	-1.3823	3.0195	-5.65693	5.44408	12.4147	8.07252	7.14253	-1.57011	-1.6205	7.02291	7.8683	10.0496	1.10001	2.92291	1.42825	8.87776	3.0471	4.53555	-5.14689	1.51033	0.773247	9.40121	8.23114	6.07449	-5.07599	5.88257	4.96669	4.15139	5.91241	-7.61581	3.47329e-06	3.41832e-05
P63104	14-3-3 protein zeta/delta OS=Homo sapiens GN=YWHAZ PE=1 SV=1 - [1433Z_HUMAN]	yDDmAAcmk+yDDMAAcmk+kGIVDQSQQAYQEAFEISk+yLAEVAAGDDkk+yLAEVAAGDDk+fLIPnASQAESk+gIVDQSQQAYQEAFEISkk+vVSSIEQk+sVTEQGAELSNEER	9	-2.58908	-2.21669	-2.67225	-3.82743	-2.83733	-3.37702	-3.32904	-3.03489	-2.3324	-3.08948	-3.37778	-3.1709	-2.46376	-2.61959	-2.9308	-3.09576	-3.19828	-3.35051	-2.38127	-2.29764	-2.7883	-3.3427	-3.51329	-2.82671	-2.55719	-2.2316	-3.29172	-3.44747	-3.10874	0.710762	3.49118e-06	3.41832e-05
P63267	Actin, gamma-enteric smooth muscle OS=Homo sapiens GN=ACTG2 PE=1 SV=1 - [ACTH_HUMAN]	yPIEHGIITNWDDmEk+yPIEHGIITNWDDMEk+gYSFVTTAER	3	-1.94776	-2.63331	-1.59933	-1.45314	-1.50799	1.21685	-0.30467	-1.16756	-2.79826	-0.718968	0.15092	-1.05391	-2.91586	-3.28357	-1.60706	0.527938	0.729818	-1.37594	-2.74758	-2.53348	-3.25046	0.610762	0.300747	-1.73636	-2.06652	-2.42933	-0.489944	-1.19685	-0.00567098	-2.00396	3.58766e-06	3.46197e-05
E9PDG8	Clathrin coat assembly protein AP180 OS=Homo sapiens GN=SNAP91 PE=1 SV=1 - [E9PDG8_HUMAN]	aTNSSWVVVFk+vAEQVGIDk+iAAAQYSVTGSAVAR	3	-1.45547	-1.04765	-1.16448	-0.437325	-0.294538	-0.299213	-0.515714	-1.20452	-0.854263	-0.672515	-0.191949	-0.724919	-1.08878	-0.922472	-1.05016	-0.365682	-0.539059	-0.732529	-0.894953	-0.746682	-1.06554	-0.625401	-0.850393	-0.76285	-1.33124	-1.11812	-0.477646	-0.702631	-0.306195	-0.555057	3.59725e-06	3.46197e-05
Q93050-1	Isoform 2 of V-type proton ATPase 116 kDa subunit a isoform 1 OS=Homo sapiens GN=ATP6V0A1 - [VPP1_HUMAN]	iDDLQmVLNQTEDHR+iDDLQMVLNQTEDHR	2	-4.38409	-4.51484	-4.00948	-3.79104	-3.01134	-2.78201	-3.35871	-3.89513	-4.01404	-3.85984	-3.53169	-3.05321	-4.27128	-4.01454	-4.17239	-2.99029	-3.31218	-3.73213	-4.11681	-3.74037	-4.48004	-3.22514	-3.57173	-3.78337	-4.52956	-4.0185	-2.92724	-3.36663	-3.86749	-0.772536	3.67481e-06	3.50664e-05
A0A087WZH7	Myristoylated alanine-rich C-kinase substrate OS=Homo sapiens GN=MARCKS PE=1 SV=1 - [A0A087WZH7_HUMAN]	aAEEPSkVEEk+aEDGATPSPSnETPkk+aEDGATPSPSNETPkk	3	-2.5379	-3.21284	-2.06386	-4.23411	-3.95884	-3.60303	-3.77701	-2.44909	-3.4951	-3.61457	-3.95714	-3.33483	-2.83055	-2.72006	-3.1933	-3.50853	-3.3694	-3.98875	-2.94042	-2.72257	-2.70561	-3.19911	-4.26587	-2.73055	-2.69471	-2.3414	-4.32871	-3.33379	-4.18142	1.02615	3.92526e-06	3.71416e-05
P41222	Prostaglandin-H2 D-isomerase OS=Homo sapiens GN=PTGDS PE=1 SV=1 - [PTGDS_HUMAN]	aQGFTEDTIVFLPQTDk	1	-2.01063	-1.82658	-1.68567	-1.4533	-1.77963	-0.847904	-1.13573	-2.22451	-2.00736	-1.03963	-1.04885	-1.21786	-2.72312	-1.49187	-2.31765	-1.34973	-0.48719	-1.23416	-2.05993	-1.82176	-2.29298	-1.09466	-1.19866	-1.46834	-2.96282	-2.02387	-0.74134	-1.16434	-1.24301	-0.87285	3.97771e-06	3.73241e-05
P0C0L5	Complement C4-B OS=Homo sapiens GN=C4B PE=1 SV=2 - [CO4B_HUMAN]	aSSFLGEk+lQETSNWLLSQQQADGSFQDLSPVIHR	2	3.87365	4.71531	4.27994	5.5364	5.82204	3.92922	5.36485	4.25084	3.96756	4.63535	5.83898	5.44315	3.35658	3.6704	4.14089	6.07016	5.07535	5.84317	4.76311	4.25909	4.14136	4.67856	4.94958	4.08931	3.20767	3.57356	5.9038	5.13832	6.24388	-1.38483	4.90786e-06	4.56714e-05
E5RGG2	Gamma-aminobutyric acid receptor subunit gamma-2 (Fragment) OS=Homo sapiens GN=GABRG2 PE=1 SV=1 - [E5RGG2_HUMAN]	lYQFSFVGLR	1	-1.36039	-1.2976	-0.798819	-2.71039	-2.17854	-1.40665	-2.27364	-1.38673	-1.83435	-1.34297	-2.00456	-2.20663	-0.862242	-0.395619	-0.683376	-2.69063	-1.50835	-3.61217	-0.744474	-1.22281	-1.04294	-2.04699	-2.42152	-0.941501	-0.583001	-0.526276	-2.57724	-3.25524	-1.86912	1.23279	5.28618e-06	4.86147e-05
Q96GD0	Pyridoxal phosphate phosphatase OS=Homo sapiens GN=PDXP PE=1 SV=2 - [PLPP_HUMAN]	aEQLFSSALcAAR+lETDILFGHR+lPGPPDAPGAVFVLGGEGLR	3	-1.19086	-1.07522	-0.554489	-1.20217	-1.57561	-1.33821	-1.62749	-1.10674	-0.716888	-1.82032	-1.75965	-0.848264	-0.580661	-0.712167	-0.774857	-1.71231	-1.06634	-2.09023	-0.851292	-0.317471	-0.875852	-1.39014	-1.87433	-0.115992	-0.211911	-0.501422	-2.0125	-1.8615	-2.23324	0.942982	5.31049e-06	4.86147e-05
Q9HDC9-2	Isoform 2 of Adipocyte plasma membrane-associated protein OS=Homo sapiens GN=APMAP - [APMAP_HUMAN]	gLFEVNPWk	1	-3.22145	-3.71408	-3.39566	-1.771	-1.79057	-2.07031	-2.17348	-3.13242	-3.1201	-2.31584	-1.80603	-2.44114	-3.05254	-1.91398	-3.27113	-2.92278	-2.6783	-2.12435	-3.26141	-3.57358	-2.70518	-2.18151	-2.06791	-3.05478	-3.40366	-3.24564	-1.67627	-2.52459	-2.05812	-0.983493	5.47397e-06	4.97072e-05
Q99798	Aconitate hydratase, mitochondrial OS=Homo sapiens GN=ACO2 PE=1 SV=2 - [ACON_HUMAN]	lTGSLSGWSSPk+gEFDPGQDTYQHPPk+vAmSHFEPNEYIHYDLLEk+gHLDNISNNLLIGAInIENGk+gHLDNISNNLLIGAINIEnGk+dFTPGkPLk+qALAHGLk+nAVTQEFGPVPDTAR+eHAALEPR	9	-1.91772	-1.81691	-1.75676	-2.78402	-3.43919	-3.36401	-2.83363	-2.51456	-2.31846	-2.88136	-2.83677	-2.05324	-2.20777	-1.99568	-1.99829	-2.9075	-2.69385	-2.79731	-1.94515	-2.24515	-2.27505	-2.62108	-2.91635	-2.50465	-1.76739	-2.0223	-3.03587	-2.55767	-3.57922	0.859103	5.69476e-06	5.12984e-05
I3L1P8	Mitochondrial 2-oxoglutarate/malate carrier protein (Fragment) OS=Homo sapiens GN=SLC25A11 PE=1 SV=1 - [I3L1P8_HUMAN]	qATYTTTR	1	-3.48655	-3.36683	-2.87339	-2.31909	-2.09671	-2.74548	-2.33944	-3.38538	-3.33907	-2.7303	-2.02594	-2.11746	-3.60076	-2.75193	-3.23209	-2.60037	-2.50007	-2.20283	-2.44285	-2.90043	-3.83185	-2.36821	-3.00527	-3.62948	-4.04497	-3.17313	-1.67924	-2.06923	-2.29201	-0.92276	5.80034e-06	5.14368e-05
P19404	NADH dehydrogenase [ubiquinone] flavoprotein 2, mitochondrial OS=Homo sapiens GN=NDUFV2 PE=1 SV=2 - [NDUV2_HUMAN]	dTPENNPDTPFDFTPENYkR	1	-1.50395	-1.33026	-2.89265	-5.09225	-3.55219	-4.09563	-3.91174	-3.00808	-1.94201	-4.8106	-3.84906	-2.61329	-2.52068	-2.19633	-2.01246	-3.04215	-3.2254	-5.46991	-2.55296	-2.95308	-2.35951	-2.75614	-3.93351	-2.39803	-1.73178	-2.0129	-3.85757	-4.99854	-3.46812	1.77834	5.80149e-06	5.14368e-05
Q9BS92	Protein NipSnap homolog 3B OS=Homo sapiens GN=NIPSNAP3B PE=2 SV=1 - [NPS3B_HUMAN]	vVGVFHTEYGELNR	1	-2.16447	-2.85665	-1.80373	-1.28387	-0.987433	-1.7181	-1.4108	-1.98948	-2.26555	-1.36431	-1.32767	-1.67329	-2.56499	-1.7904	-1.70603	-1.79642	-1.53101	-1.42541	-2.32476	-1.64887	-2.61695	-1.52803	-1.28486	-1.72161	-2.68439	-2.57752	-1.08135	-1.923	-0.826387	-0.851673	6.43364e-06	5.6596e-05
P54136-2	Isoform Monomeric of Arginine--tRNA ligase, cytoplasmic OS=Homo sapiens GN=RARS - [SYRC_HUMAN]	vEIAGPGFINVHLR	1	-0.870765	-1.11808	-1.09735	-2.17968	-2.08232	-1.55582	-2.03929	-1.5603	-0.928941	-1.9782	-2.03309	-1.47477	-1.02178	-0.0626373	-0.743943	-2.63508	-2.42562	-2.01497	-1.19272	-0.350874	-1.049	-2.42461	-1.84754	-0.629633	-1.55173	-0.824381	-0.978857	-1.80785	-3.11158	1.11282	6.71041e-06	5.8573e-05
Q9BR01-2	Isoform 2 of Sulfotransferase 4A1 OS=Homo sapiens GN=SULT4A1 - [ST4A1_HUMAN]	gTFQEFcR+dLVVSYYQFHR	2	-0.668902	-0.536716	-0.0977071	0.122315	0.0960692	0.0208574	0.224504	-0.183009	-0.689852	0.149126	-0.324392	0.563242	-1.01991	-0.765229	-0.34187	0.619955	0.489753	-0.0467837	-0.0766564	-0.621229	-1.07418	0.171462	0.312019	-0.551326	-0.789808	-0.69238	0.0596613	0.54907	0.3607	-0.786461	6.81779e-06	5.8967e-05
A0A087WUK0	AP2-associated protein kinase 1 OS=Homo sapiens GN=AAK1 PE=1 SV=1 - [A0A087WUK0_HUMAN]	vQTTPPPAVQGQk+fQNPQTEGVNAVEDEIkk	2	-1.24108	-0.816113	-1.03206	-0.832419	-0.0782658	-0.804287	-0.33349	-1.74964	-1.09321	-0.387739	0.133004	-0.438721	-1.63525	-0.385732	-1.60371	-0.0540855	-0.996865	-0.128576	-0.892021	-1.75597	-1.53206	0.0668383	-0.357521	-1.30332	-1.63214	-1.07854	-0.460044	-0.367801	0.0376246	-0.885305	6.86028e-06	5.8967e-05
Q9ULV0	Unconventional myosin-Vb OS=Homo sapiens GN=MYO5B PE=1 SV=3 - [MYO5B_HUMAN]	kLQVqLEk	1	4.61703	4.65906	4.33457	3.92257	4.05102	2.98198	3.61986	4.61726	4.98043	3.11326	3.22668	4.05973	4.59218	4.07977	4.5703	3.72135	4.11327	3.48937	4.46437	4.56482	4.70921	4.4088	2.79918	4.60196	4.92352	4.24993	2.93332	3.90915	3.94836	1.01647	6.95644e-06	5.93405e-05
P36871	Phosphoglucomutase-1 OS=Homo sapiens GN=PGM1 PE=1 SV=3 - [PGM1_HUMAN]	sIFDFSALk+dLEALMFDR	2	-0.458145	-1.09626	-0.0261301	-1.25344	-1.71326	-1.5215	-1.5026	-0.393178	-0.281928	-1.8256	-1.53566	-1.51205	-1.14776	-0.268838	-0.544696	-1.26509	-1.11752	-1.72483	-0.769095	0.079809	-0.377339	-2.17584	-1.32367	0.293762	-0.923085	-1.37146	-0.993035	-1.8229	-1.25203	0.955661	7.02508e-06	5.94755e-05
P01861	Ig gamma-4 chain C region OS=Homo sapiens GN=IGHG4 PE=1 SV=1 - [IGHG4_HUMAN]	tTPPVLDSDGSFFLYSR	1	-0.542362	2.72801	0.752537	2.93437	3.88992	3.7379	3.62847	-0.351268	0.843387	1.75611	5.0291	5.35139	0.83381	1.1025	0.840567	4.72493	3.84375	2.15481	3.74962	-0.937863	-0.441003	4.69598	2.80518	-0.554445	1.81689	2.36279	4.03096	2.57441	3.26978	-2.54379	7.3861e-06	6.1396e-05
B7ZAR1	T-complex protein 1 subunit epsilon OS=Homo sapiens GN=CCT5 PE=1 SV=1 - [B7ZAR1_HUMAN]	ekFEEMIQQIk	1	-4.04401	-4.03162	-4.34076	-3.90546	-3.2541	-3.23598	-3.30818	-5.06675	-3.89626	-2.50889	-3.93909	-3.10516	-4.39181	-3.75859	-4.93572	-2.78721	-3.16546	-3.77316	-4.40484	-3.54467	-4.35534	-3.92512	-3.27379	-4.34255	-5.07739	-3.95093	-3.41421	-2.90845	-3.11841	-1.01767	7.40917e-06	6.1396e-05
Q9P0L0	Vesicle-associated membrane protein-associated protein A OS=Homo sapiens GN=VAPA PE=1 SV=3 - [VAPA_HUMAN]	fkGPFTDVVTTNLk+hEQILVLDPPTDLk	2	-0.893157	-2.20636	-2.49726	-3.68603	-3.89554	-3.44293	-3.26563	-1.9456	-2.31575	-3.58979	-3.28063	-3.21471	-2.43738	-2.27192	-2.29469	-2.63949	-3.25346	-3.72434	-3.06897	-2.36986	-1.87212	-3.13013	-2.91457	-2.69967	-2.58024	-2.39414	-3.28272	-2.98396	-2.68055	1.0076	7.43958e-06	6.1396e-05
Q9NZD2	Glycolipid transfer protein OS=Homo sapiens GN=GLTP PE=1 SV=3 - [GLTP_HUMAN]	aVYDTNPAk	1	-4.59219	-4.55854	-4.38891	-4.03698	-3.39327	-2.76662	-3.33193	-4.49408	-4.89666	-2.68347	-3.73608	-3.34599	-4.95453	-4.05916	-3.90131	-2.54148	-4.07524	-4.20479	-4.05627	-4.23403	-5.1645	-3.85575	-3.09404	-4.71799	-5.55542	-4.54986	-3.54195	-2.361	-3.0103	-1.31375	7.47002e-06	6.1396e-05
O75746	Calcium-binding mitochondrial carrier protein Aralar1 OS=Homo sapiens GN=SLC25A12 PE=1 SV=2 - [CMC1_HUMAN]	lATATFAGIENk+iVQLLAGVADQTk+dVEVTkEEFAQSAIR+yEGFFGLYR+iADLPPANPDHIGGYR+qQSPGLGRPIWLQIAESAYR	6	-2.26937	-2.29728	-2.06901	-1.37176	-1.76077	-2.39519	-1.68489	-2.39367	-2.29137	-1.86308	-1.6554	-1.33463	-2.88789	-2.33016	-2.26228	-1.88467	-1.51189	-1.5021	-2.30664	-2.51345	-2.40427	-1.35263	-1.73363	-2.04798	-2.35531	-2.86293	-1.76481	-1.45847	-1.62722	-0.673071	7.70851e-06	6.24736e-05
Q9GZP4	PITH domain-containing protein 1 OS=Homo sapiens GN=PITHD1 PE=1 SV=1 - [PITH1_HUMAN]	nIPQMSFDDTEREPDQTFSLNR	1	-0.652253	0.0836898	-0.651173	-2.26438	-1.64433	-3.13153	-1.91288	-0.994975	-0.847605	-1.99593	-1.94336	-1.63766	-1.54058	-1.07429	-0.672432	-1.4496	-1.84852	-1.67456	-0.551551	-1.24138	-0.7281	-2.08413	-1.74194	-0.617401	-0.975281	-1.30292	-1.77036	-2.38625	-1.20777	1.08579	7.71211e-06	6.24736e-05
O15066	Kinesin-like protein KIF3B OS=Homo sapiens GN=KIF3B PE=1 SV=1 - [KIF3B_HUMAN]	aIVEDHSLVAEEk	1	-0.450313	-0.362871	-0.220012	-1.45096	-0.460286	-1.23365	-1.26287	0.216447	-0.0209471	-1.71412	-0.9058	-1.62385	0.381249	0.0296439	-0.0145622	-1.09787	-2.61996	-0.85659	0.225072	-1.14146	-0.732084	-0.294151	-0.97259	-0.6753	0.609127	0.33849	-1.75727	-1.35573	-1.3374	1.15567	8.08583e-06	6.50332e-05
P09104	Gamma-enolase OS=Homo sapiens GN=ENO2 PE=1 SV=3 - [ENOG_HUMAN]	vNqIGSVTEAIQAck+vNQIGSVTEAIQAck+lGAEVYHTLk+fTANVGIQIVGDDLTVTNPk+lAQEnGWGVmVSHR+lAqENGWGVmVSHR+lAmQEFmILPVGAESFR+lAQEnGWGVMVSHR+iEEELGDEAR+iVIGMDVAASEFYR	10	-3.36342	-2.60815	-2.99242	-1.89604	-2.4363	-1.96397	-2.29739	-2.87455	-2.7892	-2.41492	-2.26128	-2.08231	-2.88255	-2.91681	-2.72987	-2.36573	-1.98998	-2.37705	-2.86805	-3.09141	-3.06817	-2.10188	-2.08053	-2.44024	-2.36428	-2.81642	-2.39031	-2.52374	-2.61908	-0.56714	8.18898e-06	6.53957e-05
A0A075B785	LisH domain and HEAT repeat-containing protein KIAA1468 OS=Homo sapiens GN=KIAA1468 PE=1 SV=3 - [A0A075B785_HUMAN]	sSPEIQEPIkPLEk	1	-0.433996	-0.208447	-0.108022	0.466962	0.323996	0.245466	0.299084	-0.29647	-0.239672	0.136485	0.41918	0.4702	-0.446461	-0.0983659	-0.116088	0.573732	0.37227	0.000872539	-0.27084	-0.0970815	-0.299815	0.207572	0.44704	0.336242	-0.318457	-0.255224	0.110668	-0.067067	0.479797	-0.533358	9.5121e-06	7.54269e-05
P52209-2	Isoform 2 of 6-phosphogluconate dehydrogenase, decarboxylating OS=Homo sapiens GN=PGD - [6PGD_HUMAN]	vGTGEPccDWVGDEGAGHFVk+rIILLVk+gILFVGSGVSGGEEGAR	3	-1.17455	-1.84859	-1.58121	-2.0298	-1.3701	-2.21538	-0.706586	-3.17469	-2.87452	0.0524147	-1.23572	-0.287154	-3.30677	-2.98774	-2.97697	-0.935178	-0.00675197	-0.00621456	-2.0577	-2.60466	-3.57072	-0.0554889	-1.22446	-4.2608	-2.88409	-2.49636	-0.564874	0.304105	-0.3176	-1.83641	1.16733e-05	9.19168e-05
Q15121	Astrocytic phosphoprotein PEA-15 OS=Homo sapiens GN=PEA15 PE=1 SV=2 - [PEA15_HUMAN]|Astrocytic phosphoprotein PEA-15 OS=Homo sapiens GN=PEA15 PE=1 SV=1 - [B1AKZ5_HUMAN]	sAckEDIPSEk+sEEITTGSAWFSFLESHNk	2	-4.878	-1.54483	-7.60052	-4.24751	-3.69024	-3.06084	-2.68142	-6.56223	-5.54007	-3.88763	-2.34963	-1.02315	-6.11602	-6.81446	-5.6105	-1.68945	-3.07914	-1.71235	-6.02082	-6.48494	-4.86774	-2.04191	-2.9251	-5.62204	-6.88964	-4.67728	-1.54063	-1.363	-4.92935	-2.72729	1.18537e-05	9.25263e-05
B4DQI1	Complement C2 OS=Homo sapiens GN=C2 PE=1 SV=1 - [B4DQI1_HUMAN]	eVVTDQFLcSGTQEDESPckGESGGAVFLER+qHLGDVLNFLPL+dFHINLFR	3	6.73137	6.74494	7.04265	6.43092	6.57524	6.82656	6.47639	7.24368	7.22094	6.42622	6.2138	6.27286	6.90118	7.10612	7.00068	6.38605	6.59677	6.36088	7.21557	7.1016	6.68888	6.46574	6.4035	7.04858	6.67453	6.91773	6.67299	6.59262	6.44524	0.513286	1.1915e-05	9.25263e-05
Q9BXF6	Rab11 family-interacting protein 5 OS=Homo sapiens GN=RAB11FIP5 PE=1 SV=1 - [RFIP5_HUMAN]	sSWFGLR	1	1.93757	1.96601	1.45958	0.0848739	1.27763	0.143946	0.447333	1.99787	2.59874	1.03386	-1.54944	0.946029	1.6869	1.92467	1.75189	0.515522	1.2496	-0.258987	1.62211	1.31221	1.90056	1.13816	0.449229	2.12355	2.0119	1.5019	-0.53575	0.80965	0.958344	1.47	1.24977e-05	9.58113e-05
A0A0A0MQU1	Inverted formin-2 (Fragment) OS=Homo sapiens GN=INF2 PE=1 SV=1 - [A0A0A0MQU1_HUMAN]	kVSASVAEVQEQYTER	1	-2.6453	-1.38798	-1.72304	-0.792262	-0.997186	-0.114984	-0.790147	-1.69471	-1.83193	-0.977661	-0.910787	-0.48223	-2.24965	-1.72861	-1.35446	-0.0886506	-0.572101	-1.66729	-1.26739	-2.16727	-1.87762	-0.553282	-1.00505	-0.89142	-1.83862	-2.03014	-1.53888	-0.465611	-0.896083	-0.937002	1.26544e-05	9.58113e-05
P02766	Transthyretin OS=Homo sapiens GN=TTR PE=1 SV=1 - [TTHY_HUMAN]	kAADDTWEPFASGk+aADDTWEPFASGk+rYTIAALLSPYSYSTTAVVTNPkE+gSPAINVAVHVFR	4	4.94033	4.97476	5.562	4.94734	5.07239	4.81846	4.61358	5.46157	5.60919	4.55116	4.64186	4.55999	5.38162	6.02941	5.45165	4.29224	4.39189	4.76848	5.37228	6.11801	5.3772	4.16166	4.67255	6.27181	4.8738	5.45751	5.11553	4.28923	4.3074	0.812982	1.26727e-05	9.58113e-05
P22695	Cytochrome b-c1 complex subunit 2, mitochondrial OS=Homo sapiens GN=UQCRC2 PE=1 SV=3 - [QCR2_HUMAN]	mALIGLGVSHPVLk+lTSSLTTk+yEDFSNLGTTHLLR	3	-4.44683	-4.49301	-4.58817	-3.41314	-3.87823	-3.76033	-3.54582	-4.87739	-4.44293	-3.18355	-3.04394	-4.38449	-4.81844	-4.50882	-3.94164	-4.58966	-4.13116	-2.59	-4.50649	-4.54608	-5.07306	-3.58383	-3.32445	-4.81794	-4.81182	-5.19132	-2.95889	-3.35131	-3.44844	-1.06979	1.27036e-05	9.58113e-05
Q14894	Ketimine reductase mu-crystallin OS=Homo sapiens GN=CRYM PE=1 SV=1 - [CRYM_HUMAN]	gVkPAHcEk+tAAVSAIATk+rTAAVSAIATk	3	-3.53617	-2.89398	-3.07066	-4.01587	-3.82841	-3.66733	-3.8453	-3.46416	-3.54246	-3.95674	-3.70022	-3.19	-3.3882	-2.98499	-3.12134	-3.49357	-3.86873	-4.1556	-3.03866	-3.02819	-3.1919	-4.05527	-3.8531	-2.67234	-3.42288	-2.86783	-3.70505	-3.97605	-4.36827	0.661257	1.27635e-05	9.58113e-05
P11177-2	Isoform 2 of Pyruvate dehydrogenase E1 component subunit beta, mitochondrial OS=Homo sapiens GN=PDHB - [ODPB_HUMAN]	gPnGASAGVAAQHSQcFAAWYGHcPGLk+dAINQGMDEELERDEk	2	-2.43975	-2.86151	-2.24805	-4.25083	-2.85608	-4.35551	-3.74253	-3.63651	-2.2762	-3.69736	-3.89104	-2.9159	-2.5617	-1.85442	-3.55402	-3.03327	-3.96933	-4.03899	-2.31485	-2.26396	-2.22695	-4.17569	-4.28774	-3.06254	-2.35715	-2.66831	-3.55551	-3.70848	-3.65973	1.14447	1.38329e-05	0.000103151
F2Z2Y4	Pyridoxal kinase OS=Homo sapiens GN=PDXK PE=1 SV=1 - [F2Z2Y4_HUMAN]	aQAGEGVRPSPMQLELR	1	2.1667	2.18095	2.10072	1.70734	1.46268	1.06601	1.40569	2.2888	2.10121	0.962254	1.33844	1.83792	2.16307	1.57253	2.48018	1.53897	1.66366	1.26601	2.00398	1.98944	2.18243	2.06959	1.03328	2.28939	2.74718	1.91437	0.750284	1.53037	1.45281	0.785736	1.47334e-05	0.000109144
H3BLU7	Aflatoxin B1 aldehyde reductase member 2 (Fragment) OS=Homo sapiens GN=AKR7A2 PE=1 SV=1 - [H3BLU7_HUMAN]	fFGNSWAETYR	1	-0.625204	0.149023	-0.804558	-1.39782	-1.26365	-2.04129	-1.62558	-0.495597	-0.152442	-1.98333	-1.45188	-1.53132	-0.264389	-0.988613	-0.047418	-1.67589	-1.88695	-1.12025	-0.999313	-0.626935	-0.525904	-0.0261573	-2.17962	0.413209	0.117502	-0.314298	-3.04469	-1.34578	-1.80945	1.32141	1.54329e-05	0.000113578
Q16643-3	Isoform 3 of Drebrin OS=Homo sapiens GN=DBN1 - [DREB_HUMAN]	kSESEVEEAAAIIAQRPDNPR+dSQAALPk	2	-2.8029	-2.4409	-2.45029	-3.84168	-3.55537	-4.20114	-3.74916	-2.65217	-2.70453	-4.66666	-2.89589	-3.69144	-2.63787	-2.8216	-3.47195	-2.75473	-4.2372	-3.36894	-2.08151	-2.44113	-2.43587	-4.29399	-4.29063	-3.20412	-3.05219	-2.34536	-3.18875	-3.76673	-3.73513	1.04776	1.55865e-05	0.000113964
H7C1U8	Apolipoprotein O (Fragment) OS=Homo sapiens GN=APOO PE=1 SV=1 - [H7C1U8_HUMAN]	sQLEESISQLR	1	1.72998	1.69828	1.60158	1.11177	1.25925	0.390704	0.872844	1.78974	1.99776	0.544181	0.255245	1.48028	1.7872	1.12723	2.03904	0.814907	1.24173	0.781454	1.58189	1.71787	1.4482	1.70528	0.465469	1.7983	2.28858	1.53512	0.188083	1.14253	0.838937	0.908576	1.62141e-05	0.00011711
Q12906-5	Isoform 5 of Interleukin enhancer-binding factor 3 OS=Homo sapiens GN=ILF3 - [ILF3_HUMAN]	lAAFGQLHk	1	-4.96088	-5.32716	-4.89427	-3.92216	-4.34523	-5.31763	-4.49323	-5.55816	-5.03569	-4.61796	-4.38072	-4.07892	-5.2023	-5.3142	-4.9017	-4.56855	-4.30285	-4.47772	-5.42373	-4.27459	-5.38464	-4.58543	-4.60571	-4.79659	-5.00528	-5.26309	-4.77206	-4.83164	-4.09866	-0.655989	1.62248e-05	0.00011711
P62158	Calmodulin OS=Homo sapiens GN=CALM1 PE=1 SV=2 - [CALM_HUMAN]	eAFSLFDkDGDGTITTk+eAFSLFDk+dGDGTITTk	3	-2.99123	-3.55419	-3.48033	-3.05536	-4.86647	-6.06029	-4.63435	-3.37526	-3.73081	-4.99404	-4.43752	-4.10197	-3.03205	-3.40521	-3.01272	-5.71789	-4.81371	-4.02627	-3.25216	-2.93137	-3.73131	-4.64051	-4.81817	-4.19762	-3.57532	-2.88616	-4.76397	-4.2359	-4.34889	1.23318	1.80921e-05	0.000129756
A0A087WYJ9	Ig mu chain C region OS=Homo sapiens GN=IGHM PE=1 SV=1 - [A0A087WYJ9_HUMAN]|Ig mu chain C region OS=Homo sapiens GN=IGHM PE=1 SV=1 - [A0A087X2C0_HUMAN]	dVmQGTDEHVVck+dVMQGTDEHVVck+yFAHSILTVSEEEWNTGETYTcVVAHEALPNR+yAATSQVLLPSkDVmQGTDEHVVck+yAATSQVLLPSkDVMQGTDEHVVck+fTcTVTHTDLPSPLk+lIcQATGFSPR+skLIcQATGFSPR+vQHPnGNkEk+yAATSQVLLPSk+nVPLPVIAELPPk+qVGSGVTTDQVQAEAk+qnGEAVk+eSGPTTYk+gQPLSPEk+yVTSAPmPEPQAPGR+yVTSAPMPEPQAPGR+vSVFVPPR+qIQVSWLR+gLEWLGR+dGFFGNPR+gVALHRPDVYLLPPAR	22	5.18823	5.3021	6.71954	7.34559	6.68096	7.69322	6.93561	6.35512	5.47486	7.17237	6.90849	6.93505	5.76395	5.84169	6.48467	6.67208	7.54073	6.59612	6.08719	6.69743	5.67118	6.8069	6.80287	6.91464	6.02874	5.78477	6.70067	6.76584	6.52521	-0.986894	1.82406e-05	0.000129993
E7EPU2	Disco-interacting protein 2 homolog C OS=Homo sapiens GN=DIP2C PE=1 SV=2 - [E7EPU2_HUMAN]	tcVVVAEERPR	1	1.47905	1.42694	1.81583	2.03923	1.58536	1.96527	2.1857	0.746127	0.402799	2.37248	2.77804	2.7607	0.684025	1.57939	1.32474	2.61642	2.1074	1.99971	1.23077	1.4884	1.8062	1.62359	1.97702	1.61228	1.0168	0.908086	2.27676	2.48066	2.0171	-0.9698	1.9065e-05	0.000135014
O94985-2	Isoform 2 of Calsyntenin-1 OS=Homo sapiens GN=CLSTN1 - [CSTN1_HUMAN]	iHGQNVPFDAVVVDk	1	-1.03215	-1.21352	-0.802216	-0.437246	-0.808127	-0.278682	-0.510994	-1.00759	-1.02539	-0.587702	-0.245512	-0.692761	-1.22072	-0.762666	-0.829411	-0.640169	-0.368433	-0.750545	-0.90525	-1.12663	-1.10821	-0.41262	-0.508243	-0.893827	-0.954523	-1.29971	-0.477234	-0.624657	-0.321989	-0.480037	2.03351e-05	0.000143109
O96000	NADH dehydrogenase [ubiquinone] 1 beta subcomplex subunit 10 OS=Homo sapiens GN=NDUFB10 PE=1 SV=3 - [NDUBA_HUMAN]	eVEQFTQVAk	1	-2.79152	-3.12515	-3.29822	-1.73971	-2.56139	-2.15102	-2.22039	-2.20184	-2.89066	-2.65997	-2.07299	-2.8396	-2.86957	-2.79286	-3.11751	-2.31899	-2.27537	-2.2927	-3.02836	-3.20793	-3.17953	-2.16717	-1.86362	-3.31833	-3.68194	-2.52381	-2.21612	-2.32857	-1.59824	-0.795676	2.10952e-05	0.000147535
O15020-2	Isoform 2 of Spectrin beta chain, non-erythrocytic 2 OS=Homo sapiens GN=SPTBN2 - [SPTN2_HUMAN]	sWQNVYcVLR+eLTLEkPELk+ekEVEAIQAQAk+akDELSAQAEVk+rWDELETTTQAk+eANALAAGHPAQAVAINAR+eQQHLLASADTGR+lVSQDNFGLELAAVEAAVR+iHGLLEAGR+vGDLYSDLR	10	-1.84697	-2.04447	-1.23592	-2.23862	-1.88963	-2.44945	-2.32336	-1.74454	-2.05161	-2.22921	-2.2008	-2.22568	-1.99179	-1.50841	-1.47763	-2.29201	-2.47528	-2.0548	-1.66257	-1.78157	-1.87993	-2.17237	-2.12343	-1.23526	-1.33933	-1.90834	-2.28485	-2.60174	-2.3324	0.538976	2.2694e-05	0.000157597
Q9UMF0	Intercellular adhesion molecule 5 OS=Homo sapiens GN=ICAM5 PE=1 SV=3 - [ICAM5_HUMAN]	qLVDIREPETQPVcFFR	1	-2.99167	-3.08507	-3.0652	-4.37566	-4.57871	-3.89039	-4.07455	-3.44461	-2.98658	-4.61901	-3.68891	-3.99324	-3.29062	-3.79959	-3.43838	-3.88301	-3.07823	-4.49688	-2.78119	-3.0346	-3.30896	-3.70878	-5.07863	-3.95393	-2.90789	-3.47264	-3.7863	-3.94827	-3.91769	0.930696	2.28137e-05	0.000157597
Q9Y697-2	Isoform Cytoplasmic of Cysteine desulfurase, mitochondrial OS=Homo sapiens GN=NFS1 - [NFS1_HUMAN]	sLEAEGFQVTYLPVQk	1	-5.75393	-3.29246	-4.12666	-3.07261	-3.64396	-1.75298	-2.74178	-3.64834	-5.7636	-2.87602	-2.97538	-1.90684	-5.32046	-3.39921	-4.35292	-3.47648	-2.16632	-2.92721	-3.43726	-7.7887	-4.46559	-0.849064	-2.36021	-3.37805	-4.23342	-3.65335	-3.43471	-2.56301	-4.38007	-1.48814	2.33652e-05	0.000160422
Q96PD5	N-acetylmuramoyl-L-alanine amidase OS=Homo sapiens GN=PGLYRP2 PE=1 SV=1 - [PGRP2_HUMAN]	gSQTQSHPDLGTEGcWDQLSAPR+tDcPGDALFDLLR+dGSPDVTTADIGANTPDATk+tFTLLDPk	4	7.20418	7.11989	7.17735	6.50764	6.63646	7.00265	6.55129	8.19386	7.96972	6.11075	5.97037	6.07203	7.00258	7.65614	7.42631	6.22894	6.6812	6.65301	7.36043	7.1796	7.04308	6.92168	6.5921	7.75856	6.5077	7.04073	6.98743	6.8763	6.47746	0.858868	2.38949e-05	0.000162487
P20073-2	Isoform 2 of Annexin A7 OS=Homo sapiens GN=ANXA7 - [ANXA7_HUMAN]	tILQcALNRPAFFAER+lYQAGEGR	2	-0.718061	-0.541538	-0.427485	-0.918062	-1.12541	-1.03066	-1.12096	-0.244317	-0.536145	-1.46395	-0.922017	-1.12868	-0.36116	-0.862825	-0.496134	-0.369368	-1.21041	-1.46131	-0.334431	-0.190216	-0.619262	-1.3808	-1.11554	-0.450771	-0.491634	-0.251503	-1.47264	-1.23145	-0.863212	0.59432	2.39546e-05	0.000162487
J3KPX7	Prohibitin-2 OS=Homo sapiens GN=PHB2 PE=1 SV=2 - [J3KPX7_HUMAN]	lLLGAGAVAYGVR+vLSRPNAQELPSMYQR	2	-0.346114	-0.964625	-0.233105	-1.23922	-1.26756	-2.53582	-1.51717	-1.11646	-1.22766	-1.44389	-1.2063	-0.913823	-0.826698	-0.95863	-0.123475	-1.9149	-1.52968	-1.23305	-0.77627	-0.24911	-0.480148	-1.44523	-2.11852	-0.764178	-0.102748	-1.32719	-1.54259	-1.46377	-1.38597	0.812112	2.52233e-05	0.000170069
P27816-6	Isoform 6 of Microtubule-associated protein 4 OS=Homo sapiens GN=MAP4 - [MAP4_HUMAN]	kPESNAVTk+aSPSkPASAPASR+tEAPLAk+eLPPSPEkk	4	-3.11681	-2.75543	-2.65429	-1.43533	-1.6506	-1.39004	-1.7682	-2.65008	-2.06042	-1.87216	-1.60441	-2.24947	-2.90281	-1.97337	-2.48307	-1.99693	-1.66151	-1.98482	-2.51806	-2.31018	-2.57454	-1.81417	-2.01736	-1.72619	-3.14078	-3.05752	-1.72241	-1.90712	-1.44848	-0.789137	2.56214e-05	0.000171725
P00748	Coagulation factor XII OS=Homo sapiens GN=F12 PE=1 SV=3 - [FA12_HUMAN]	rLTLQGIISWGSGcGDR+gRPGPQPWcATTPNFDQDQR+vVGGLVALR	3	5.32168	5.56298	5.22376	3.87973	4.34285	4.68225	4.50954	5.22745	5.2746	4.41105	4.65145	4.28716	4.65666	5.01531	5.5199	4.67118	4.77476	4.37543	4.89879	5.1878	4.80116	5.05799	4.55797	5.76906	4.81419	4.98832	4.52773	4.22065	4.6933	0.692438	2.62798e-05	0.000175095
C9J0K3	GTP-binding protein 8 OS=Homo sapiens GN=GTPBP8 PE=1 SV=1 - [C9J0K3_HUMAN]	qVLqIqk	1	6.4496	6.18885	5.88678	5.89632	5.72366	4.98723	5.40039	6.51219	6.6222	4.74106	5.12726	5.81931	6.4931	5.85032	6.58558	5.24743	5.83309	5.12292	6.07592	6.40148	6.36267	6.39345	4.49852	6.22307	6.59927	6.09489	4.72368	5.81942	5.6721	0.974702	2.7034e-05	0.000179061
Q92686	Neurogranin OS=Homo sapiens GN=NRGN PE=1 SV=1 - [NEUG_HUMAN]	kGPGPGGPGGAGVAR	1	-1.79077	-3.17097	-2.24989	-3.73025	-3.73325	-3.76926	-3.77272	-3.70113	-2.19304	-3.47555	-3.34512	-3.35415	-2.34741	-0.542266	-3.17888	-3.74355	-3.97998	-4.65232	-3.23131	-2.28581	-2.03854	-3.69679	-3.41922	-2.13214	-2.17686	-2.2167	-4.21748	-4.38606	-3.31516	1.36839	2.74762e-05	0.000180925
Q9Y4W6	AFG3-like protein 2 OS=Homo sapiens GN=AFG3L2 PE=1 SV=2 - [AFG32_HUMAN]	fkDVAGcEEAk	1	-3.28762	-2.44228	-3.41816	-5.64263	-4.13248	-3.68652	-4.50047	-3.82519	-3.60772	-4.14897	-4.89425	-3.09747	-2.81163	-3.23203	-2.78439	-3.77208	-3.78762	-6.22194	-2.79759	-2.99093	-3.20872	-3.87526	-5.23672	-3.24755	-2.69006	-2.16149	-5.06339	-4.45126	-4.99594	1.47465	2.91878e-05	0.000191078
O94973	AP-2 complex subunit alpha-2 OS=Homo sapiens GN=AP2A2 PE=1 SV=2 - [AP2A2_HUMAN]	tVFEALQAPAcHENLVk+tSVSLAVSR	2	-1.64126	-1.33903	-2.08565	-2.22263	-2.09854	-1.98128	-2.34786	-1.60607	-1.60561	-2.30036	-2.62141	-1.79334	-0.958471	-1.41169	-1.26454	-2.07263	-2.19351	-3.46753	-1.32692	-1.58001	-1.44781	-2.07224	-2.59355	-1.83976	-1.27122	-0.804396	-3.07144	-2.23229	-2.14929	0.878828	2.99669e-05	0.000194079
P00738	Haptoglobin OS=Homo sapiens GN=HP PE=1 SV=1 - [HPT_HUMAN]	yVmLPVADQDQcIR+yVMLPVADQDQcIR+aVGDkLPEcEADDGcPkPPEIAHGYVEHSVR+sPVGVQPILnEHTFcAGmSk+sPVGVqPILNEHTFcAGmSk+sPVGVQPILNEHTFcAGmSk+sPVGVQPILnEHTFcAGMSk+sPVGVqPILNEHTFcAGMSk+sPVGVQPILNEHTFcAGMSk+vmPIcLPSkDYAEVGR+vMPIcLPSkDYAEVGR+hYEGSTVPEkk+vTSIqDWVQk+vTSIQDWVqk+vTSIQDWVQk+hYEGSTVPEk+tEGDGVYTLnNEk+tEGDGVYTLNnEk+tEGDGVYTLNNEk+lRTEGDGVYTLnNEk+lRTEGDGVYTLNnEk+lRTEGDGVYTLNNEk+vVLHPNYSQVDIGLIk+vGYVSGWGR	24	6.96032	7.28812	6.42069	5.69259	6.21439	5.47476	5.9538	6.82649	6.83438	5.46793	5.78252	6.57207	6.67551	6.52038	7.14051	6.0723	6.38563	5.44162	6.77166	5.96299	7.12054	7.19213	5.34291	6.83069	7.42172	6.54816	5.33907	5.98317	6.14532	0.982701	3.01375e-05	0.000194079
Q7KZF4	Staphylococcal nuclease domain-containing protein 1 OS=Homo sapiens GN=SND1 PE=1 SV=1 - [SND1_HUMAN]	nDIASHPPVEGSYAPR+iHVFYIDYGNR	2	-0.935046	-0.911681	-0.658104	-1.9759	-2.18382	-1.58437	-1.83863	-1.04298	-1.23613	-1.39715	-1.54277	-2.11888	-1.19515	-0.350705	-0.158024	-1.99709	-1.89322	-2.65473	-0.0860397	-1.17623	-1.35475	-1.69279	-2.10047	-1.42779	-1.07344	-1.14802	-2.13023	-1.47288	-0.99656	0.943365	3.01633e-05	0.000194079
O43852-5	Isoform 5 of Calumenin OS=Homo sapiens GN=CALU - [CALU_HUMAN]	tFDQLTPEESkER	1	-1.44656	-1.8947	-1.05495	-1.94623	-2.00725	-1.4998	-2.00164	-1.79928	-1.02172	-2.0896	-2.10762	-1.54975	-1.07641	-0.954691	-1.63288	-1.79466	-1.90393	-2.48692	-1.15683	-0.670446	-1.52733	-2.28636	-2.20688	-1.44627	-1.08848	-1.17071	-1.89138	-1.78255	-2.4701	0.720286	3.13392e-05	0.000200499
P48735	Isocitrate dehydrogenase [NADP], mitochondrial OS=Homo sapiens GN=IDH2 PE=1 SV=2 - [IDHP_HUMAN]	nILGGTVFREPIIck+sSGGFVWAck+iIWQFIk+hAHGDQYk+gRPTSTNPIASIFAWTR+lDGNQDLIR	6	-4.07426	-4.13971	-4.1307	-3.49723	-3.55114	-3.3385	-3.35019	-4.71625	-3.6314	-3.27046	-3.0177	-3.5048	-4.1655	-4.0324	-4.14847	-3.04332	-4.07068	-2.53167	-4.65939	-3.68117	-4.39204	-3.26747	-2.77505	-3.67481	-4.17652	-3.87496	-3.67249	-3.33638	-3.43885	-0.811057	3.18193e-05	0.000202421
P11226	Mannose-binding protein C OS=Homo sapiens GN=MBL2 PE=1 SV=2 - [MBL2_HUMAN]	wLTFSLGk	1	4.47249	5.36677	4.60027	3.60654	2.64879	3.17122	3.30193	3.93721	4.80832	3.26589	3.56315	3.63809	4.02949	4.63812	6.22702	0.919399	4.09933	3.95273	4.91142	4.19876	3.73668	4.82623	2.89107	5.20031	5.12628	3.89484	3.89162	3.30734	2.4457	1.5799	3.28093e-05	0.000207546
Q8WXF7-2	Isoform 2 of Atlastin-1 OS=Homo sapiens GN=ATL1 - [ATLA1_HUMAN]	lkEIDDEFIk	1	-1.52935	-1.48919	-2.34026	-2.65358	-2.88844	-3.5334	-2.84367	-2.26288	-1.78065	-3.05999	-3.00824	-2.35472	-2.21339	-1.8449	-1.67964	-2.26394	-3.04126	-3.39108	-2.07133	-1.87228	-1.90124	-2.64879	-3.09691	-2.05686	-2.36942	-2.13688	-3.59206	-2.18351	-2.09549	0.889528	3.64375e-05	0.000227735
Q9C0H9-5	Isoform 4 of SRC kinase signaling inhibitor 1 OS=Homo sapiens GN=SRCIN1 - [SRCN1_HUMAN]	kVTAETDFNk+sPNTAILIkDEAR	2	-1.20212	-1.71675	-0.992639	-0.972121	-0.378881	-0.506161	-0.654483	-1.10709	-1.26814	-0.576788	-1.15369	-0.394562	-1.37775	-0.896455	-1.25508	-0.934642	-0.534973	-0.769768	-1.20089	-1.20724	-1.57021	-0.358388	-0.777461	-1.29286	-1.41451	-1.25597	-0.430479	-0.427416	-0.947442	-0.582481	3.67363e-05	0.000227735
Q12904	Aminoacyl tRNA synthase complex-interacting multifunctional protein 1 OS=Homo sapiens GN=AIMP1 PE=1 SV=2 - [AIMP1_HUMAN]	qQSIAGSADSkPIDVSR	1	1.20669	0.599299	1.21832	0.239036	0.751755	0.493047	0.497595	0.841422	1.23211	0.552647	0.413127	0.46372	0.926261	1.69183	0.682088	0.258638	0.354293	0.595037	1.02429	0.982377	1.09176	0.523526	0.388595	0.863235	0.910673	0.801324	0.91413	0.580207	0.438579	0.5408	3.67368e-05	0.000227735
K7EJE8	Lon protease homolog, mitochondrial OS=Homo sapiens GN=LONP1 PE=1 SV=1 - [K7EJE8_HUMAN]	vLFIcTANVTDTIPEPLRDR+eIFDIAFPDEQAEALAVER	2	1.66396	1.63725	2.48325	0.827377	1.40716	1.34781	1.25016	1.86158	1.98572	1.07724	1.07547	1.49468	1.37957	2.44386	1.64167	0.842298	1.62063	1.43879	2.0453	1.46779	1.58237	1.90606	1.11513	2.39961	1.95008	1.66756	1.59781	1.0324	0.719349	0.724833	3.68097e-05	0.000227735
P06748-3	Isoform 3 of Nucleophosmin OS=Homo sapiens GN=NPM1 - [NPM_HUMAN]	gPSSVEDIk+vDNDENEHQLSLR	2	-3.67089	-3.73896	-3.35573	-2.78013	-2.71935	-2.79095	-2.9418	-3.439	-3.31551	-2.97893	-2.99211	-2.92024	-3.19789	-3.32398	-3.38498	-2.91811	-3.1047	-3.12634	-3.23605	-3.21278	-3.83342	-2.71208	-3.11986	-3.53596	-3.33626	-3.16134	-3.31977	-2.773	-2.92969	-0.479083	3.73754e-05	0.000229971
O60268-3	Isoform 3 of Uncharacterized protein KIAA0513 OS=Homo sapiens GN=KIAA0513 - [K0513_HUMAN]	gFFGGLETk	1	-1.56127	-3.27083	-3.24871	-3.05267	-3.75034	-3.90744	-3.92659	-2.24498	-1.83744	-3.53952	-4.65781	-4.17436	-0.578169	-3.56993	-3.11008	-3.80175	-3.75247	-3.97886	-3.66585	-1.10877	-2.10992	-4.25099	-3.72914	-3.54336	-1.4913	-1.37966	-4.98804	-3.7432	-3.6457	1.44436	3.94203e-05	0.000241235
Q10567-3	Isoform C of AP-1 complex subunit beta-1 OS=Homo sapiens GN=AP1B1 - [AP1B1_HUMAN]	dcPLNAEAASSk	1	-1.61692	-2.01408	-1.1244	0.135033	-0.260813	0.5108	-0.279497	-1.50316	-0.825541	-0.062811	0.128195	-0.929772	-0.888531	-0.85055	-1.48388	-0.615478	0.00567964	-0.537628	-1.21476	-0.54678	-0.767739	-0.587483	-0.974127	-0.988976	-0.971925	-1.68493	-0.266748	-0.296421	-0.16139	-0.920204	4.01426e-05	0.000244195
P02763	Alpha-1-acid glycoprotein 1 OS=Homo sapiens GN=ORM1 PE=1 SV=1 - [A1AG1_HUMAN]	eQLGEFYEALDcLR+nWGLSVYADkPETTkEQLGEFYEALDcLR+nWGLSVYADkPETTk+sDVVYTDWkk+tYMLAFDVNDEkNWGLSVYADkPETTk+sDVVYTDWk+yVGGQEHFAHLLILR	7	5.85995	5.36121	6.43204	6.88493	6.58472	6.17605	6.5174	6.07255	5.85907	6.44403	6.25854	6.74914	5.62437	6.43393	5.75504	6.05571	6.84435	6.5855	5.94275	5.89129	5.72677	6.70093	6.51976	6.2352	5.81887	5.80493	6.50139	6.37961	6.5589	-0.585055	4.05525e-05	0.000244195
P49327	Fatty acid synthase OS=Homo sapiens GN=FASN PE=1 SV=3 - [FAS_HUMAN]	cTVFHGAQVEDAFR+sFYGSTLFLcR+kLQELSSk+fDASFFGVHPk+dGAWGAFR	5	-2.06522	-2.59165	-2.36483	-2.96287	-3.1247	-2.31549	-3.10688	-1.93998	-2.14848	-3.56913	-3.1875	-2.55818	-1.95845	-2.08199	-2.00743	-2.91027	-3.10227	-3.04762	-2.30353	-1.51039	-1.56208	-3.76398	-3.38623	-2.0894	-2.39675	-2.43794	-1.80309	-2.3997	-3.1872	0.859083	4.05546e-05	0.000244195
O60739	Eukaryotic translation initiation factor 1b OS=Homo sapiens GN=EIF1B PE=1 SV=2 - [EIF1B_HUMAN]	tLTTVQGIADDYDkkk	1	-0.93999	-1.77553	-2.27058	-3.42469	-4.01394	-3.64426	-3.22529	-2.45661	-2.04424	-3.75475	-2.98592	-2.69643	-2.49796	-1.9444	-1.76771	-2.31763	-3.72273	-3.81855	-2.82049	-1.99185	-2.51218	-2.72856	-2.79061	-2.26569	-2.48678	-2.06046	-3.90085	-2.61327	-2.74194	1.12741	4.13251e-05	0.000247511
P61081	NEDD8-conjugating enzyme Ubc12 OS=Homo sapiens GN=UBE2M PE=1 SV=1 - [UBC12_HUMAN]	kEEESAGGTk	1	-4.40922	-4.99323	-4.30706	-4.61032	-3.9622	-3.6024	-3.86	-4.54863	-5.81489	-3.62052	-3.65039	-3.48186	-4.91793	-4.89546	-4.08541	-3.36735	-4.06955	-4.54874	-4.36319	-4.26359	-4.9938	-4.19682	-4.20703	-5.38223	-5.13982	-4.63956	-3.50498	-3.41082	-3.80701	-0.983511	4.16561e-05	0.000248173
O43866	CD5 antigen-like OS=Homo sapiens GN=CD5L PE=1 SV=1 - [CD5L_HUMAN]	cSGEEQSLEQcQHR+nTcNHDEDTWVEcEDPFDLR+fWGFHDcTHQEDVAVIcSG+gQWGTVcDDGWDIkDVAVLcR+lADGPGHck+lVGGDNLcSGR+iWLDNVR+lVGGLHR	8	5.48563	5.49635	6.84447	7.45235	6.61884	7.70678	7.07388	6.53085	5.54752	7.35431	7.0663	7.14036	5.93236	5.58029	6.72651	6.92431	7.7947	6.6755	6.26407	6.90279	5.70137	6.84183	6.97099	7.0975	6.31143	6.12262	6.78271	6.89282	6.79802	-0.965539	4.19706e-05	0.000248731
D6RD17	Immunoglobulin J chain (Fragment) OS=Homo sapiens GN=IGJ PE=1 SV=4 - [D6RD17_HUMAN]	cYTAVVPLVYGGETk+iVLVDNk+sSEDPNEDIVER	3	6.05741	6.62111	7.5443	7.76894	7.08351	8.66778	7.81733	6.66962	6.49723	7.78191	8.31263	7.71797	6.26931	6.67483	7.06447	7.40535	8.90005	7.42904	7.07785	6.9774	5.85514	8.39601	7.61932	7.65017	6.87547	6.85727	7.73445	7.17114	7.45455	-1.00396	4.51561e-05	0.000266208
P31942-2	Isoform 2 of Heterogeneous nuclear ribonucleoprotein H3 OS=Homo sapiens GN=HNRNPH3 - [HNRH3_HUMAN]	eIAENALGk	1	-2.77418	-2.15337	-2.4119	-1.39276	-2.12903	-1.99971	-1.78771	-2.72836	-2.29065	-1.79872	-1.32319	-2.22075	-2.771	-2.34649	-2.63683	-1.78905	-2.03569	-1.28189	-2.21578	-2.00243	-2.50712	-2.35221	-1.99569	-2.23615	-3.26572	-2.64986	-1.6058	-1.45494	-1.64847	-0.7235	4.77838e-05	0.000280232
Q99497	Protein deglycase DJ-1 OS=Homo sapiens GN=PARK7 PE=1 SV=2 - [PARK7_HUMAN]	vTVAGLAGkDPVQcSR+dVVIcPDASLEDAkk	2	-1.97357	-2.32407	-2.9228	-3.03072	-3.62192	-4.77361	-3.59263	-2.17343	-2.66597	-4.13307	-3.97593	-3.07535	-2.5105	-3.61819	-1.93022	-3.66815	-3.61375	-3.30588	-2.688	-2.613	-2.98855	-3.70413	-3.0604	-3.31969	-2.38601	-2.60717	-3.42705	-3.69113	-3.21565	0.950818	5.12199e-05	0.000298827
Q5VY30	Retinol binding protein 4, plasma, isoform CRA_b OS=Homo sapiens GN=RBP4 PE=1 SV=2 - [Q5VY30_HUMAN]	gNDDHWIVDTDYDTYAVQYScR+qRQEELcLAR+lIVHnGYcDGR+lLNLDGTcADSYSFVFSR+lIVHNGYcDGR+kDPEGLFLQDNIVAEFSVDETGQmSATAk+fSGTWYAMAk+yWGVASFLQk+dPnGLPPEAQk+dPNGLPPEAQk+mkYWGVASFLQk+mkYWGVASFLQk	12	6.28394	5.9855	6.01577	5.83404	5.72058	5.53115	5.56132	6.01241	6.52293	5.71423	5.44747	5.5393	6.15367	6.92361	6.36954	5.34573	5.21971	5.29246	6.10994	6.72944	6.04085	5.32456	5.57827	6.34898	5.42024	6.20859	5.5167	5.96182	5.82552	0.626411	5.17931e-05	0.000299072
Q13423	NAD(P) transhydrogenase, mitochondrial OS=Homo sapiens GN=NNT PE=1 SV=3 - [NNTM_HUMAN]	aQYPIADLVk+gITHIGYTDLPSR	2	-1.69131	-1.81184	-0.926579	-1.02797	-0.511484	-0.78226	-0.764775	-1.33077	-1.24486	-0.667295	-1.29802	-0.724785	-1.95621	-0.988191	-1.40126	-0.761823	-0.931316	-0.71264	-1.16806	-1.45035	-2.18092	-0.798651	-0.388691	-1.12724	-1.84737	-1.67491	-0.56814	-0.69436	-0.839416	-0.703525	5.17931e-05	0.000299072
Q92599-2	Isoform 2 of Septin-8 OS=Homo sapiens GN=SEPT8 - [SEPT8_HUMAN]	lTIVDAVGFGDQINk+lRPQTYDLQESNVQLk+eLEEETNAFNRR	3	-1.52634	-1.05632	-1.4773	-1.42589	-0.700194	-0.476391	-0.764038	-1.53995	-1.6628	-0.692377	-0.340581	-0.969958	-1.68136	-1.38388	-1.12449	0.157928	-1.23639	-1.39424	-1.16722	-1.70865	-1.48185	-0.717037	-0.823642	-1.45218	-1.59506	-1.53743	-1.14282	-0.719388	-0.21556	-0.717191	5.22826e-05	0.000300358
P31153	S-adenosylmethionine synthase isoform type-2 OS=Homo sapiens GN=MAT2A PE=1 SV=1 - [METK2_HUMAN]	hIGYDDSSk	1	-1.92453	-1.60021	-1.82907	-0.0421052	-0.484206	-0.625054	-0.66425	-1.73652	-0.987958	-1.09681	-0.217097	-0.962656	-1.72412	-0.834608	-0.994959	-0.74436	-1.3421	-0.865033	-1.34096	-1.73535	-1.56763	-0.869324	-0.327675	-1.02697	-1.61403	-2.1411	-0.568653	-0.950168	-0.204255	-0.843956	5.3822e-05	0.000307632
O00499	Myc box-dependent-interacting protein 1 OS=Homo sapiens GN=BIN1 PE=1 SV=1 - [BIN1_HUMAN]	iAkPVSLLEk	1	-1.67253	-1.0296	-1.17618	-0.925842	-0.935499	-0.600723	-0.822329	-1.42182	-1.29443	-0.987784	-0.688206	-0.657006	-1.49976	-1.20677	-1.19476	-0.49097	-0.79007	-1.15805	-0.739022	-1.52014	-1.44101	-0.909301	-0.908573	-1.25321	-1.27732	-1.34926	-0.797749	-0.789298	-0.873542	-0.441713	5.46723e-05	0.000310914
Q08257-3	Isoform 3 of Quinone oxidoreductase OS=Homo sapiens GN=CRYZ - [QOR_HUMAN]	vFEFGGPEVLk	1	-3.1215	-3.55573	-2.25028	-3.62577	-3.7878	-3.45163	-3.88851	-2.4653	-2.36155	-3.8456	-3.98495	-4.42625	-2.62585	-1.31679	-3.36671	-5.71612	-3.74358	-3.02365	-2.3482	-3.4832	-3.12914	-2.81313	-4.13053	-2.7407	-2.72429	-2.43764	-3.44191	-3.79567	-4.6525	1.33103	5.63326e-05	0.000318746
Q16718	NADH dehydrogenase [ubiquinone] 1 alpha subcomplex subunit 5 OS=Homo sapiens GN=NDUFA5 PE=1 SV=3 - [NDUA5_HUMAN]	iLDVLEEIPk	1	-5.18425	-3.22102	-3.15357	-5.58503	-4.86515	-5.84833	-5.36422	-5.15273	-4.16923	-4.73896	-4.90316	-4.97171	-4.27412	-3.28776	-4.30024	-5.66957	-5.05912	-5.26654	-1.81872	-4.85232	-3.67178	-6.24652	-5.9038	-4.40915	-3.09396	-4.31298	-4.58104	-6.0899	-5.37032	1.49325	5.93475e-05	0.000334126
P60709	Actin, cytoplasmic 1 OS=Homo sapiens GN=ACTB PE=1 SV=1 - [ACTB_HUMAN]	kDLYANTVLSGGTTmYPGIADR+kDLYANTVLSGGTTMYPGIADR+vAPEEHPVLLTEAPLNPk+dLYANTVLSGGTTmYPGIADR+tTGIVmDSGDGVTHTVPIYEGYALPHAILR+dLYANTVLSGGTTMYPGIADR+gYSFTTTAER+tTGIVMDSGDGVTHTVPIYEGYALPHAILR	8	-2.92243	-2.39605	-3.23442	-1.97665	-2.92002	-1.58149	-2.07215	-3.35301	-2.98175	-2.38554	-2.02155	-1.75457	-2.90186	-3.15189	-2.91932	-1.46147	-1.90265	-2.29333	-3.01019	-2.84129	-2.81303	-2.79325	-1.36464	-3.01934	-2.85229	-2.63771	-1.62178	-2.61483	-2.71625	-0.836183	6.04691e-05	0.000337251
Q9BW30	Tubulin polymerization-promoting protein family member 3 OS=Homo sapiens GN=TPPP3 PE=1 SV=1 - [TPPP3_HUMAN]	nAGTYDAk+ePANVGVTk	2	-2.70225	-3.12788	-2.45214	-2.31317	-2.46623	-2.18262	-2.14006	-2.42417	-3.12482	-2.56116	-2.53697	-1.65582	-3.34269	-2.72423	-3.10325	-2.18006	-1.31099	-2.58308	-2.68391	-3.16309	-3.41435	-1.84653	-1.99637	-3.03664	-3.2675	-2.61229	-1.79938	-2.38975	-2.13873	-0.745532	6.05015e-05	0.000337251
E7EVJ5	Cytoplasmic FMR1-interacting protein 2 OS=Homo sapiens GN=CYFIP2 PE=1 SV=1 - [E7EVJ5_HUMAN]	cNEQPNRVEIYEk	1	-2.07184	-2.89192	-2.01188	-2.97138	-2.80166	-2.71632	-2.96716	-2.1026	-2.43372	-2.47971	-3.34965	-2.91149	-1.87821	-1.88504	-2.20859	-2.60717	-3.35361	-3.53238	-2.25336	-2.11761	-2.34988	-3.38465	-2.39233	-2.54793	-1.94201	-1.93512	-3.39291	-2.93857	-2.70846	0.685224	6.47002e-05	0.000358879
P01019	Angiotensinogen OS=Homo sapiens GN=AGT PE=1 SV=1 - [ANGT_HUMAN]	aLQDQLVLVAAkLDTEDkLR+dPTFIPAPIQAk+aLQDQLVLVAAk+iDRFMQAVTGWk+sLDFTELDVAAEk+sLDFTELDVAAEkIDR+anAGkPkDPTFIPAPIQAk+aDSQAQLLLSTVVGVFTAPGLHLk+lDTEDkLR+fMQAVTGWk+qPFVQGLALYTPVVLPR	11	6.86898	6.41704	6.95973	6.21024	5.904	6.15315	6.15492	6.7211	6.70027	6.28495	6.08112	6.12084	6.60883	7.04855	6.30466	6.49976	6.04355	6.06787	6.56782	6.96944	6.66362	5.75317	6.52544	6.72	6.32404	6.8163	6.0885	6.25887	6.32811	0.485244	6.67264e-05	0.000366883
Q9Y2J0-2	Isoform 2 of Rabphilin-3A OS=Homo sapiens GN=RPH3A - [RP3A_HUMAN]	iSVcDEDkFGHNEFIGETR+kQEELTDEEkEIINR+tGPDPASAPGR	3	-1.33393	-1.95268	-1.22601	-2.91393	-2.30704	-2.93193	-2.41228	-1.43088	-2.03342	-2.34469	-2.4036	-2.64337	-2.07881	-1.62529	-2.09665	-2.16564	-2.69979	-1.99933	-1.79911	-2.08821	-1.85895	-2.16399	-2.34298	-2.02637	-1.95072	-1.83275	-2.47318	-2.308	-2.0745	0.611286	6.67949e-05	0.000366883
P02686-3	Isoform 3 of Myelin basic protein OS=Homo sapiens GN=MBP - [MBP_HUMAN]	fSWGAEGqRPGFGYGGR+fSWGAEGQRPGFGYGGR	2	-1.52981	-1.76853	-1.74991	-2.64329	-2.09599	-2.08799	-2.25829	-2.07149	-1.96962	-2.22426	-2.22621	-1.68373	-1.72046	-1.56179	-1.48566	-2.33107	-2.12172	-2.65483	-1.92305	-1.6795	-1.48343	-1.92165	-2.6096	-1.62755	-1.41978	-1.81247	-2.17119	-2.23793	-2.60661	0.577999	6.78763e-05	0.000371013
E5RIW3	Tubulin-specific chaperone A OS=Homo sapiens GN=TBCA PE=1 SV=1 - [E5RIW3_HUMAN]	iLENEkDLEEAEEYk	1	-1.63809	-1.37862	-1.41711	-1.69543	-1.99083	-1.9039	-2.33269	-1.28682	-1.23759	-2.40619	-2.1243	-1.96044	0.325291	-1.86151	-1.52045	-1.79738	-2.4189	-2.75103	-0.683079	-0.411268	-0.963043	-2.89024	-2.74365	-2.03866	-0.104958	0.0950187	-2.87422	-2.38576	-2.71539	1.20476	6.82352e-05	0.000371173
Q9NQE9	Histidine triad nucleotide-binding protein 3 OS=Homo sapiens GN=HINT3 PE=1 SV=1 - [HINT3_HUMAN]	nNFTDFTNVR	1	-1.64154	-0.996168	-0.992695	-0.482254	0.1073	-0.206117	-0.0456148	-1.38509	-0.746849	0.648825	-0.835184	-0.534963	-1.11096	-2.7318	-1.86982	1.32977	-1.0836	1.25494	-1.32829	-0.625127	-1.72427	-1.29483	0.806663	-1.35205	-1.05286	-1.45741	-0.429584	0.77675	-0.696321	-1.39691	7.27888e-05	0.000394039
Q9H4G0	Band 4.1-like protein 1 OS=Homo sapiens GN=EPB41L1 PE=1 SV=2 - [E41L1_HUMAN]	kIEPEAVLQTR	1	-1.60346	-1.98666	-1.55957	-2.36994	-3.46494	-3.15942	-3.30925	0.287	-0.719202	-3.18518	-3.0817	-6.0395	-0.433793	-2.71899	-1.83582	-3.10976	-4.11768	-1.92794	-1.55431	-1.41458	-1.74592	-3.66424	-2.45569	-2.03008	-1.19382	-1.16655	-4.21714	-3.42626	-2.11014	1.78484	7.37101e-05	0.000397118
Q9UQ16-2	Isoform 2 of Dynamin-3 OS=Homo sapiens GN=DNM3 - [DYN3_HUMAN]	aEYAEFLHck+rPLVLQLVTSk	2	-1.27569	-1.71736	-1.25999	-0.0274714	0.158562	-0.794828	-0.28388	-1.08987	-0.91234	-0.114168	-1.15092	-0.294438	-0.964162	-2.08751	-1.37808	-0.164934	0.50095	-0.823044	-1.06795	-1.76527	-1.81786	-0.087326	0.105498	-2.11239	-0.115223	-1.40696	-1.0255	-1.0335	0.77679	-1.07766	7.68371e-05	0.000411993
H0YBL1	Inositol monophosphatase 1 (Fragment) OS=Homo sapiens GN=IMPA1 PE=1 SV=1 - [H0YBL1_HUMAN]	sSPVDLVTATDQkVEk+sLLVTELGSSR	2	-2.36127	-1.74302	-1.84528	-2.25487	-2.31337	-2.67139	-2.80966	-1.59103	-1.70411	-2.7649	-2.58549	-2.95692	-0.515745	-2.80444	-2.32386	-2.37766	-2.41277	-2.75472	-1.61515	-1.07666	-1.36658	-2.98273	-3.33842	-1.85478	-0.718538	-0.693852	-3.66816	-3.39825	-2.85561	1.10929	7.78263e-05	0.00041532
P00734	Prothrombin OS=Homo sapiens GN=F2 PE=1 SV=2 - [THRB_HUMAN]	lAVTTHGLPcLAWASAQAk+dkLAAcLEGNcAEGLGTNYR+nPDSSTTGPWcYTTDPTVR+hQDFnSAVQLVENFcR+sEGSSVNLSPPLEQcVPDR+sEGSSVNLSPPLEQcVPDRGQQYQGR+hQDFNSAVQLVENFcR+gQPSVLQVVNLPIVERPVck+qEcSIPVcGQDQVTVAmTPR+rQEcSIPVcGQDQVTVAMTPR+yTAcETAR+sGIEcQLWR+sPQELLcGASLISDR+kSPQELLcGASLISDR+tFGSGEADcGLRPLFEk+eNLDRDIALMk+vTGWGNLkETWTANVGk+sLEDkTERELLESYIDGR+vTGWGNLk+eTWTANVGk+tATSEYQTFFNPR+eLLESYIDGR+tERELLESYIDGR	23	5.95985	6.0994	5.98715	5.82635	5.73312	5.64385	5.60469	6.14867	6.3319	5.65006	5.29625	5.6611	6.07971	5.93369	6.54359	5.73896	5.58345	5.47055	5.95756	6.41811	5.88724	5.50764	5.8029	6.52459	5.86976	6.05358	5.32328	5.72517	5.7106	0.481507	7.83977e-05	0.000416395
Q9Y490	Talin-1 OS=Homo sapiens GN=TLN1 PE=1 SV=3 - [TLN1_HUMAN]	vVAPTISSPVcQEQLVEAGR+gLAGAVSELLR	2	-0.31518	0.420951	0.502263	-1.74326	-0.228168	-0.475248	-1.22175	-1.33976	0.680938	-0.185057	-1.29039	-0.313238	1.72074	0.665514	-0.627645	-0.903431	-0.961971	-1.73184	1.12693	1.5547	1.12315	-2.57446	-1.84721	-0.0970087	1.74294	1.36563	-0.702534	-1.781	-2.36667	1.73052	8.05693e-05	0.000425921
Q8TAM6	Ermin OS=Homo sapiens GN=ERMN PE=2 SV=1 - [ERMIN_HUMAN]	iPLSGSNQEIR	1	0.539572	1.1494	1.45944	0.613568	0.599328	0.477768	0.489543	1.43073	0.80261	0.392162	0.539291	0.550798	0.715133	1.68632	0.907494	0.709568	0.316506	0.504057	1.78231	0.410952	1.71866	0.107679	0.329927	1.45691	0.940006	0.729206	0.624739	0.662665	0.42555	0.645031	8.2427e-05	0.000433705
P23634-6	Isoform XB of Plasma membrane calcium-transporting ATPase 4 OS=Homo sapiens GN=ATP2B4 - [AT2B4_HUMAN]	tPLLDEEEEENPDkASk	1	-2.82548	-2.5536	-4.28404	-1.29487	0.626855	-0.212813	-0.884632	-2.16256	-1.80468	-2.75202	-0.613162	-0.581505	-1.93329	-3.6338	-1.75267	1.10547	-2.7988	-1.53085	-3.35882	-2.03579	-2.70189	-0.713259	-0.84955	-2.40248	-2.76434	-2.60678	-0.768483	-0.788503	-1.21336	-1.83655	8.42631e-05	0.000441303
Q8WXG6-7	Isoform 7 of MAP kinase-activating death domain protein OS=Homo sapiens GN=MADD - [MADD_HUMAN]	dDTSFVFTLTDkDTGVTR	1	-1.68891	-1.18612	-1.85693	-4.35216	-4.46586	-3.90693	-3.59531	-2.41325	-2.25604	-4.09289	-2.52951	-3.94157	-2.71947	-2.62282	-2.602	-2.40645	-3.3354	-3.77078	-1.9458	-2.24534	-2.76206	-4.17115	-2.73725	-2.54046	-2.65077	-1.64127	-2.9539	-4.90852	-2.76197	1.35036	8.50418e-05	0.00044332
Q9H1K1	Iron-sulfur cluster assembly enzyme ISCU, mitochondrial OS=Homo sapiens GN=ISCU PE=1 SV=2 - [ISCU_HUMAN]	vVDHYENPR	1	-2.44757	-1.939	-1.17434	-1.30029	-1.09752	-0.459843	-0.977872	-1.64126	-2.77969	-0.42126	-0.934402	-0.813633	-2.12454	-1.60843	-1.55947	-1.60995	-0.110858	-1.40532	-1.2124	-1.84153	-2.32105	-0.756472	-1.30924	-1.52876	-2.11134	-1.30703	-0.801395	-1.43734	-1.2327	-0.868535	8.82964e-05	0.000457596
Q9UGM5	Fetuin-B OS=Homo sapiens GN=FETUB PE=1 SV=2 - [FETUB_HUMAN]	lVVLPFPk	1	6.592	6.62438	6.17469	6.1876	5.8076	6.45333	5.82829	7.86217	7.68008	4.55022	5.23769	5.72453	6.77191	6.43829	6.65597	5.99313	6.16308	5.81722	6.5577	7.22084	6.52602	5.73295	5.97381	7.21802	5.77888	6.88779	6.67756	5.95927	5.31809	1.00158	8.85931e-05	0.000457596
Q9UK55	Protein Z-dependent protease inhibitor OS=Homo sapiens GN=SERPINA10 PE=1 SV=1 - [ZPI_HUMAN]	eTSNFGFSLLR	1	5.71768	5.4068	4.93997	4.87408	4.85498	4.57408	4.82587	5.38661	5.75409	4.44721	4.66914	4.81387	5.0897	5.64023	5.46214	4.53879	4.7731	4.86362	5.01599	5.36804	5.15286	5.12371	4.88112	5.36326	4.68161	5.17422	5.14557	4.95101	5.05192	0.519204	9.067e-05	0.000466185
P62258	14-3-3 protein epsilon OS=Homo sapiens GN=YWHAE PE=1 SV=1 - [1433E_HUMAN]	lIccDILDVLDkHLIPAANTGESk+kVAGmDVELTVEER+iISSIEQkEENk+hLIPAAnTGESk+yLAEFATGnDRk+hLIPAANTGESk+yLAEFATGNDRk+aASDIAmTELPPTHPIR+aASDIAMTELPPTHPIR	9	-2.07009	-1.99744	-1.52523	-0.698381	-1.06464	-1.25441	-1.26046	-1.66777	-1.97132	-1.12119	-1.30865	-0.952356	-1.66598	-1.56566	-1.52222	-1.60882	-1.18607	-1.28506	-1.70232	-1.70723	-1.60847	-1.2361	-1.12656	-1.19325	-1.45327	-1.67861	-1.65954	-1.57611	-1.22898	-0.484124	9.52192e-05	0.000487349
Q6ZN40	Tropomyosin beta chain OS=Homo sapiens GN=TPM2 PE=1 SV=1 - [TPM2_HUMAN]|Tropomyosin 1 (Alpha), isoform CRA_f OS=Homo sapiens GN=TPM1 PE=1 SV=1 - [Q6ZN40_HUMAN]	kATDAEADVASLNR	1	-2.011	-1.93754	-1.53391	-3.33135	-2.62218	-2.76716	-2.92105	-2.69544	-0.861063	-2.21477	-3.05685	-3.5617	-1.51629	-2.14605	-2.77692	-2.22372	-2.81564	-2.72454	-1.33705	-0.415751	-1.71281	-4.22732	-3.58917	-2.38898	-1.87189	-2.18196	-2.6081	-2.52141	-2.6308	1.06329	9.79619e-05	0.000499118
P22392-2	Isoform 3 of Nucleoside diphosphate kinase B OS=Homo sapiens GN=NME2 - [NDKB_HUMAN]	gDFcIQVGR+dRPFFPGLVk+dRPFFAGLVk+sAEkEISLWFkPEELVDYk+vmLGETNPADSkPGTIR+vMLGETNPADSkPGTIR+eISLWFkPEELVDYk+tFIAIkPDGVQR+gLVGEIIkR	9	-2.17915	-1.93321	-1.91496	-2.37571	-2.24845	-2.58926	-2.46629	-2.13193	-1.79669	-2.30476	-2.53821	-2.53819	-1.90281	-2.16329	-2.20229	-2.14105	-2.44809	-2.53753	-1.76386	-1.52751	-2.14121	-2.88679	-2.73339	-2.07758	-2.04837	-1.87979	-2.70232	-2.37465	-2.18236	0.453734	9.88006e-05	0.000501124
P10515	Dihydrolipoyllysine-residue acetyltransferase component of pyruvate dehydrogenase complex, mitochondrial OS=Homo sapiens GN=DLAT PE=1 SV=3 - [ODP2_HUMAN]	gVETIANDVVSLATk+vFVSPLAk+vPLPSLSPTMQAGTIAR	3	-0.609752	-1.00075	-0.276793	-1.18166	-1.24511	-1.14539	-1.23309	-0.614989	-0.628444	-1.19628	-1.12548	-1.30753	-0.595891	-0.320887	-0.0524958	-1.55657	-1.62172	-1.3119	-0.0960328	-0.264258	-1.43654	-1.26862	-1.16091	-1.04523	-0.732751	-0.539367	-0.962323	-1.01223	-1.16755	0.63744	9.93188e-05	0.000501493
O95168-2	Isoform 2 of NADH dehydrogenase [ubiquinone] 1 beta subcomplex subunit 4 OS=Homo sapiens GN=NDUFB4 - [NDUB4_HUMAN]	tINVYPNFRPTPk+eYLLQYNDPNRR	2	-1.64835	-1.94674	-1.4511	-0.976874	-1.21154	-0.40904	-0.865579	-2.14507	-1.483	-0.426767	-0.454544	-1.45196	-1.43355	-0.97415	-1.91288	-1.20362	-1.17741	-0.942028	-1.28722	-1.87392	-2.16189	-0.53168	-0.923352	-2.36008	-1.47163	-1.40263	-1.18895	-0.561055	-0.659292	-0.771616	0.000100536	0.000505372
P09622	Dihydrolipoyl dehydrogenase, mitochondrial OS=Homo sapiens GN=DLD PE=1 SV=2 - [DLDH_HUMAN]	tNADTDGmVk+vVHVnGYGk+fPFAANSR	3	-3.12624	-3.26685	-3.26693	-2.98757	-3.20397	-3.49378	-2.8181	-4.2561	-3.71231	-2.2974	-2.85178	-2.59741	-4.00141	-3.36671	-3.59217	-2.97859	-2.55393	-2.85253	-3.51726	-2.99542	-4.13209	-2.62144	-3.26105	-3.8765	-4.26669	-3.44826	-3.20548	-2.21975	-2.32867	-0.789749	0.000103777	0.000519344
P35613-2	Isoform 2 of Basigin OS=Homo sapiens GN=BSG - [BASI_HUMAN]	gGVVLkEDALPGQk+rkPEDVLDDDDAGSAPLk+fFVSSSQGR+gSDQAIITLR	4	-0.501202	-1.01125	-0.458393	-0.440389	-1.17353	-1.49895	-1.1636	-0.385105	-0.921108	-1.45005	-0.926563	-0.869914	-0.175389	-0.762581	-0.404439	-1.08174	-1.40735	-1.25222	-0.411698	-0.123867	-0.570785	-1.58278	-1.23098	-1.0356	-0.372059	-0.300136	-1.26304	-1.07957	-1.03331	0.551593	0.000106829	0.000532256
Q16864	V-type proton ATPase subunit F OS=Homo sapiens GN=ATP6V1F PE=1 SV=2 - [VATF_HUMAN]	dTTINEIEDTFR	1	-2.79986	-2.81468	-3.08995	-4.05386	-3.13684	-2.94339	-3.76847	-2.37744	-2.47582	-4.03059	-3.45531	-3.98836	-1.7948	-3.40501	-1.89781	-2.40496	-4.88726	-4.44874	-2.38274	-1.80368	-2.43344	-4.46631	-3.98394	-3.06682	-2.15447	-2.65826	-3.88664	-3.379	-3.69339	1.12481	0.000110625	0.000548738
B4DKF8	PH and SEC7 domain-containing protein 3 OS=Homo sapiens GN=PSD3 PE=1 SV=1 - [B4DKF8_HUMAN]	kFSRPLLPATTTk+sYPPDkk+aLSEEDLk+lSQEEQLk	4	-1.99093	-1.84363	-1.87299	-2.00232	-2.32329	-2.04625	-2.2345	-1.79574	-1.70983	-2.36964	-2.04043	-2.3718	-1.71957	-1.85361	-1.89118	-2.44373	-2.00885	-2.16247	-1.97422	-1.44926	-1.88197	-1.8413	-2.69815	-1.48313	-2.01759	-1.60387	-2.51553	-2.10179	-2.35749	0.455782	0.000114377	0.000564861
F5GX11	Proteasome subunit alpha type-1 OS=Homo sapiens GN=PSMA1 PE=1 SV=1 - [F5GX11_HUMAN]	eTLPAEQDLTTk+fVFDRPLPVSR	2	-0.116579	0.00778562	0.119072	-1.31452	-0.531443	-0.421564	-0.790125	0.107368	-0.642128	-0.946829	-0.779756	-0.0336116	-0.215505	-0.0661239	0.84081	-0.490227	-0.437089	-1.88911	0.00434391	-0.20254	-0.265522	-0.091148	-0.912258	0.478573	0.342053	0.13631	-1.1079	-1.29008	-0.816209	0.81465	0.000122226	0.000600991
H0YLA2	Signal recognition particle 14 kDa protein OS=Homo sapiens GN=SRP14 PE=1 SV=1 - [H0YLA2_HUMAN]	kGTVEGFEPADNk	1	-2.57189	-3.03298	-1.91555	-0.618929	-1.73368	-2.00188	-1.52948	-1.88245	-3.06679	-1.94276	-2.01553	-0.538556	-2.80085	-2.45516	-2.19389	-1.45587	-1.50413	-1.46501	-2.76805	-2.53418	-2.17894	-1.5931	-1.27117	-1.57451	-2.23935	-2.78896	-2.03674	-1.12289	-2.11247	-0.927825	0.000133011	0.000651174
P22676	Calretinin OS=Homo sapiens GN=CALB2 PE=1 SV=2 - [CALB2_HUMAN]	lTSEEFNAIFTFYDkDR+gFLSDLLk	2	-2.56898	-2.05226	-1.66732	-3.89164	-4.28268	-2.5618	-3.21127	-3.0674	-2.42376	-2.94055	-2.45294	-3.67642	-2.96911	-2.07282	-2.85815	-3.16987	-2.87667	-3.07806	-1.99663	-2.35598	-3.10509	-2.80137	-3.55434	-2.31977	-2.76965	-2.2638	-3.25292	-2.88974	-3.5288	0.854584	0.000134475	0.000655495
Q9NZR1	Tropomodulin-2 OS=Homo sapiens GN=TMOD2 PE=1 SV=1 - [TMOD2_HUMAN]	dREDFVPFTGEk	1	-2.99585	-3.60158	-3.42903	-3.95209	-3.16025	-3.47133	-4.23663	-2.78393	-2.80418	-3.60799	-4.13847	-4.64215	-0.631756	-3.02637	-3.39788	-5.09434	-4.42572	-4.03407	-2.73892	-2.28262	-2.08414	-4.38113	-4.88669	-4.16714	-1.47258	-1.45186	-4.14759	-4.57201	-4.79896	1.48974	0.000142463	0.000691435
P30086	Phosphatidylethanolamine-binding protein 1 OS=Homo sapiens GN=PEBP1 PE=1 SV=3 - [PEBP1_HUMAN]	yVWLVYEQDRPLk+nRPTSISWDGLDSGk+lYEQLSGk+lYTLVLTDPDAPSR	4	-2.2737	-2.03507	-2.50291	-3.25714	-3.37411	-3.9107	-3.20892	-2.72009	-2.80881	-3.23016	-2.87494	-3.14402	-2.47293	-2.80886	-2.80539	-3.3917	-3.49903	-2.37572	-2.48057	-2.98412	-2.4698	-2.79901	-3.41121	-3.0753	-2.32997	-2.29122	-3.36659	-2.88532	-3.40525	0.68364	0.000144022	0.000696005
Q9BX66-4	Isoform 4 of Sorbin and SH3 domain-containing protein 1 OS=Homo sapiens GN=SORBS1 - [SRBS1_HUMAN]	hFIPADYLESTEEFIR	1	-0.194773	-0.934033	-1.12193	-1.89583	-2.90875	-1.55551	-1.84013	-1.5624	-0.711849	-2.08398	-0.89472	-2.32773	-0.588623	-1.33216	-1.29368	-2.30507	-1.6173	-1.47399	-1.36331	-0.895697	-1.19703	-1.15424	-2.16042	-1.97389	-0.426466	-0.826257	-1.76151	-1.61944	-2.00327	0.91903	0.000146957	0.000707152
O14561	Acyl carrier protein, mitochondrial OS=Homo sapiens GN=NDUFAB1 PE=1 SV=3 - [ACPM_HUMAN]	lMcPQEIVDYIADkk	1	-2.00246	-4.03278	-1.57364	-2.88244	-3.06236	-4.78154	-3.84549	-1.79562	-2.11115	-4.77574	-4.72838	-2.65808	-2.16999	-3.19462	-1.70216	-2.77568	-4.56568	-3.92709	-2.41622	-1.17757	-2.29723	-5.61702	-2.98169	-2.47631	-1.13063	-3.64705	-3.1766	-3.88935	-4.01527	1.41808	0.000148321	0.00071068
P50570-3	Isoform 3 of Dynamin-2 OS=Homo sapiens GN=DNM2 - [DYN2_HUMAN]	tLNQQLTNHIR+fTDFDEVRQEIEAETDR	2	-0.641116	-1.22419	-0.931338	-2.03602	-2.45788	-1.8354	-1.82797	-1.61466	-1.47033	-1.9398	-1.64409	-1.24307	-1.59091	-0.753517	-1.25311	-1.66344	-1.34823	-2.51676	-1.42061	-1.13384	-1.20279	-1.54749	-1.99325	-1.20342	-1.34386	-1.21251	-1.9531	-1.69641	-1.71665	0.658336	0.000154603	0.000735694
Q01518-2	Isoform 2 of Adenylyl cyclase-associated protein 1 OS=Homo sapiens GN=CAP1 - [CAP1_HUMAN]	iNSITVDNckk+kEPAVLELEGkk+kEPAVLELEGk+eIGGDVQk	4	-1.6262	-2.20753	-1.47286	-3.1461	-2.19666	-2.4606	-2.57927	-2.16597	-1.73309	-2.15028	-2.90765	-2.36225	-1.50374	-1.85064	-2.30424	-2.12142	-2.71599	-2.61393	-1.54424	-1.12269	-1.5871	-3.45459	-2.82206	-2.48868	-1.60676	-1.85629	-2.02395	-2.25398	-2.8803	0.742357	0.000154848	0.000735694
P61225	Ras-related protein Rap-2b OS=Homo sapiens GN=RAP2B PE=1 SV=1 - [RAP2B_HUMAN]	aSVDELFAEIVR	1	-2.42606	-1.66077	-2.19193	-3.11282	-2.84311	-3.09684	-3.10986	-2.80957	-1.34533	-4.07201	-3.67627	-1.4277	-2.59275	-2.08504	-1.25987	-2.96032	-2.91528	-3.51827	-1.64847	-2.13142	-1.86091	-2.90602	-3.67486	-1.33532	-1.31644	-3.34521	-2.49815	-2.43979	-4.39663	1.27776	0.000160885	0.000760125
P02750	Leucine-rich alpha-2-glycoprotein OS=Homo sapiens GN=LRG1 PE=1 SV=2 - [A2GL_HUMAN]	eNQLEVLEVSWLHGLk+lHLEGNk+yLFLnGNk+gQTLLAVAk+aLGHLDLSGNR	5	6.04624	5.40813	6.51475	6.91961	6.26289	6.51011	6.62154	5.70743	5.96241	6.40488	6.65487	7.0387	5.79013	6.19185	5.76734	5.9437	7.23054	6.62413	6.17238	6.14147	5.82472	7.11554	6.42624	5.7986	6.23582	5.69448	7.00829	6.63389	6.34119	-0.6307	0.000161341	0.000760125
P49773	Histidine triad nucleotide-binding protein 1 OS=Homo sapiens GN=HINT1 PE=1 SV=2 - [HINT1_HUMAN]	cAADLGLNk+kcAADLGLNk	2	-2.68972	-3.35794	-2.53821	-3.84929	-4.11228	-3.92695	-3.68584	-3.32934	-3.13841	-3.55225	-3.43391	-3.88154	-3.36851	-3.11554	-3.59554	-3.75117	-3.65291	-2.99071	-3.55785	-2.83669	-2.94791	-3.59318	-3.85291	-2.93973	-3.05525	-3.4747	-3.68333	-3.37721	-3.94417	0.580551	0.000162196	0.000760972
P61978-3	Isoform 3 of Heterogeneous nuclear ribonucleoprotein K OS=Homo sapiens GN=HNRNPK - [HNRPK_HUMAN]	dLAGSIIGk	1	-1.1881	-1.03593	-1.17386	-1.26351	-1.61985	-2.61587	-1.88025	-1.22743	-1.26037	-1.88539	-2.16213	-1.27634	-1.05101	-1.66996	-0.790702	-1.93161	-1.46788	-1.98596	-0.793835	-0.70214	-0.492929	-2.28236	-2.74562	-1.3089	-0.791846	-1.70945	-2.03836	-1.40575	-1.64281	0.775026	0.000168817	0.000788747
Q9ULP0-2	Isoform 2 of Protein NDRG4 OS=Homo sapiens GN=NDRG4 - [NDRG4_HUMAN]	dLDINRPGTVPNAk	1	-1.46262	-1.30586	-1.54862	-1.16277	-1.15026	-1.14805	-1.12397	-1.39316	-1.52954	-1.3237	-1.09021	-0.972821	-1.66487	-1.33984	-1.44063	-0.935411	-1.28255	-1.11488	-1.59982	-1.58994	-1.28652	-1.1646	-1.01333	-1.14772	-1.715	-1.53848	-1.03337	-1.0835	-1.26012	-0.342552	0.000170761	0.000794535
E9PMB9	Malic enzyme (Fragment) OS=Homo sapiens GN=ME3 PE=1 SV=4 - [E9PMB9_HUMAN]	vLTSDVEk	1	-2.78236	-3.23331	-2.77242	-3.56466	-2.77982	-3.15467	-3.50558	-1.78389	-1.45378	-3.88607	-4.8899	-3.68344	-2.66471	-2.23299	-2.9794	-3.72498	-3.10861	-3.57654	-2.82126	-2.41795	-3.19602	-3.08291	-3.26351	-2.0923	-3.28266	-2.54918	-3.26932	-3.48609	-3.60768	0.974043	0.000179549	0.000830682
P26232-2	Isoform 2 of Catenin alpha-2 OS=Homo sapiens GN=CTNNA2 - [CTNA2_HUMAN]	aHVLAASVEQATQNFLEk+gHTGIGELAAALNEFDNk+qDLLAYLQR	3	-1.73566	-1.85038	-1.27342	-0.161888	-0.23629	-1.58467	-0.697714	-0.744417	-1.64502	-0.0604288	-2.06807	-0.741315	-1.51547	-1.53448	-2.38785	-1.15029	-0.247334	-0.0069046	-1.52348	-1.8874	-1.473	-1.0738	-0.18693	-1.55762	-1.89862	-1.136	-1.04217	-0.749944	-0.457965	-0.935249	0.000180006	0.000830682
O15075	Serine/threonine-protein kinase DCLK1 OS=Homo sapiens GN=DCLK1 PE=1 SV=2 - [DCLK1_HUMAN]	dIkPENLLVYEHQDGSk+tLQTLSSEk	2	-0.253671	-1.72622	-0.859421	-2.20744	-2.38423	-1.89434	-1.92422	-1.22157	-1.63441	-1.83498	-1.83482	-1.61532	-1.04511	-0.724379	-1.79979	-1.88264	-1.6886	-2.18479	-1.78772	-0.706876	-1.13391	-1.858	-1.91459	-1.65038	-1.54205	-0.493554	-1.83804	-1.79886	-2.00243	0.714223	0.000192337	0.000883964
E7EVI1	Double-stranded RNA-binding protein Staufen homolog 2 OS=Homo sapiens GN=STAU2 PE=1 SV=1 - [E7EVI1_HUMAN]	lAQIqqAk	1	0.674358	0.548563	0.649077	0.416817	0.336936	0.485875	0.340081	0.927018	0.853227	0.111186	0.246451	0.276616	0.553662	0.757034	0.951918	0.211532	0.432411	0.205067	0.682411	0.711817	0.624815	0.694624	0.0578762	0.878077	0.541204	0.406597	0.266247	0.626732	0.392768	0.395044	0.000195771	0.0008927
G3XAM2	Complement factor I OS=Homo sapiens GN=CFI PE=1 SV=1 - [G3XAM2_HUMAN]	tMGYQDFADVVcYTQk+vFcQPWQR+sLEcLHPGTk+eANVAcLDLGFQQGADTQR+vFSLQWGEVk+hGNTDSEGIVEVk+rAQLGDLPWQVAIk	7	5.00705	5.23067	5.65995	6.26166	5.98828	5.92663	5.87458	5.71715	5.45615	5.66368	5.84092	5.90672	5.40976	5.45211	5.47364	5.86752	5.96876	5.82259	5.60127	5.67848	5.28429	5.74626	5.8984	5.92796	5.3451	5.55852	5.7626	5.65886	5.82291	-0.41584	0.000195823	0.0008927
Q9Y4I1-2	Isoform 2 of Unconventional myosin-Va OS=Homo sapiens GN=MYO5A - [MYO5A_HUMAN]	hADYLNDDQk+lQLSEEEAk+rVTELEQEk	3	-0.606177	-1.46378	-0.945864	-1.13075	-1.50185	-1.34674	-1.47668	-1.07604	-0.986206	-1.45685	-1.10646	-1.51456	-0.33605	-0.754559	-0.962473	-1.54901	-1.99709	-1.39597	-1.37818	-0.309176	-0.887239	-1.69346	-1.25043	-1.09975	-0.671641	-0.493413	-1.55333	-1.52757	-1.64945	0.542362	0.000197772	0.00089795
A0A075B6I9	Protein IGLV7-46 (Fragment) OS=Homo sapiens GN=IGLV7-46 PE=1 SV=3 - [A0A075B6I9_HUMAN]	fSGSLLGGk	1	5.38715	5.71032	5.66938	5.96346	6.1167	6.41189	6.20958	5.47572	5.10316	6.709	5.88247	6.54516	5.05003	5.63453	6.17977	5.94047	6.76417	5.68992	5.35922	5.268	5.52764	6.26344	6.63101	6.37712	5.62834	5.23694	6.17155	5.65357	6.19136	-0.681073	0.000200512	0.000902094
P62826	GTP-binding nuclear protein Ran OS=Homo sapiens GN=RAN PE=1 SV=3 - [RAN_HUMAN]	lVLVGDGGTGk+hLTGEFEk+yVATLGVEVHPLVFHTNR	3	-3.50562	-3.62516	-3.38263	-3.0358	-3.19234	-2.24231	-2.88646	-3.30644	-3.2858	-2.839	-2.77193	-3.33919	-3.27124	-3.42336	-3.59103	-2.87178	-2.917	-2.90945	-3.04887	-3.31514	-3.47242	-3.25457	-3.0064	-3.94023	-3.53734	-3.47557	-2.43117	-2.54465	-3.0549	-0.538217	0.000200545	0.000902094
Q6UWR7	Ectonucleotide pyrophosphatase/phosphodiesterase family member 6 OS=Homo sapiens GN=ENPP6 PE=1 SV=2 - [ENPP6_HUMAN]	aDLAAIYHER	1	-2.96435	-3.40313	-3.55014	-3.36533	-4.06083	-2.69606	-3.99592	-2.95181	-2.31592	-4.15457	-3.97915	-3.95437	-1.06322	-3.24273	-3.37344	-3.89205	-4.06721	-4.4012	-3.07244	-2.34569	-2.45293	-4.33816	-3.83471	-3.6361	-1.47679	-1.7277	-4.2295	-4.03771	-4.93205	1.25736	0.000201088	0.000902094
Q9C0C9	E2/E3 hybrid ubiquitin-protein ligase UBE2O OS=Homo sapiens GN=UBE2O PE=1 SV=3 - [UBE2O_HUMAN]	rPPEVFEQEIR	1	-1.12608	-1.08582	-0.654553	-0.430482	-0.456346	-0.756983	-0.453084	-0.66443	-1.47076	-0.659542	-0.48509	-0.180109	-1.74187	-0.487467	-0.96143	-0.403499	-0.24121	-0.674795	-0.890031	-0.828142	-1.15068	-0.604545	-0.583781	-0.443371	-2.18583	-1.01426	-0.167355	-0.498996	-0.20045	-0.623906	0.00020302	0.000907144
Q9NSD9	Phenylalanine--tRNA ligase beta subunit OS=Homo sapiens GN=FARSB PE=1 SV=3 - [SYFB_HUMAN]	hLcAVYYNk+dRYDSFIELQEk+tTLLPGLLk	3	-1.67411	-1.84698	-2.05534	-2.4526	-2.09811	-2.45332	-2.30018	-1.88471	-1.8129	-2.47615	-2.38621	-2.12717	-1.7528	-2.15086	-1.62864	-2.51704	-2.2337	-2.29741	-1.87485	-1.80055	-2.21425	-2.03173	-2.35889	-2.27146	-1.78344	-1.75541	-2.02337	-2.42398	-2.3228	0.424806	0.000206925	0.00092094
P12277	Creatine kinase B-type OS=Homo sapiens GN=CKB PE=1 SV=1 - [KCRB_HUMAN]	lEQGQAIDDLmPAQk+smTEAEQQQLIDDHFLFDkPVSPLLLASGmAR+lPNLGkHEk+rGTGGVDTAAVGGVFDVSnADR+tFLVWVnEEDHLR+gTGGVDTAAVGGVFDVSNADR+tFLVWVNEEDHLR+rGTGGVDTAAVGGVFDVSNADR	8	-1.79076	-1.96941	-1.96759	-3.07541	-2.93845	-2.84451	-2.8198	-2.23796	-2.38329	-2.50359	-3.01907	-2.65035	-2.19072	-2.16804	-2.52304	-2.34696	-3.03589	-2.48234	-2.67292	-2.11193	-2.30074	-2.67576	-2.37051	-2.25211	-2.2402	-1.68335	-2.98765	-2.45451	-2.87334	0.549902	0.0002089	0.000921559
Q9Y2J8	Protein-arginine deiminase type-2 OS=Homo sapiens GN=PADI2 PE=2 SV=2 - [PADI2_HUMAN]	eLLGPDFGYVTR+wLLSPSTTLR	2	-2.01433	-1.97839	-2.29288	-3.70624	-3.4708	-3.70038	-3.15373	-2.52262	-2.42697	-3.53085	-3.08361	-3.03171	-3.12076	-2.52856	-2.63241	-3.00988	-3.44652	-2.42489	-2.70849	-3.54123	-2.45893	-2.57706	-2.72358	-2.42551	-2.26557	-3.02518	-2.94466	-3.04415	-3.45796	0.712832	0.000208974	0.000921559
P01024	Complement C3 OS=Homo sapiens GN=C3 PE=1 SV=2 - [CO3_HUMAN]	cAEENcFIQk+vELLHNPAFcSLATTk+vYAYYNLEEScTR+vRVELLHNPAFcSLATTk+dTWVEHWPEEDEcQDEENQk+eVVADSVWVDVkDScVGSLVVk+acEPGVDYVYk+dScVGSLVVk+dIcEEQVnSLPGSITk+dIcEEQVNSLPGSITk+vFLDccNYITELR+vFLDccNYITELRR+dQLTcNkFDLk+aDIGcTPGSGk+aDIGcTPGSGkDYAGVFSDAGLTFTSSSGQQTAQR+lDkAcEPGVDYVYk+kVFLDccNYITELR+kVFLDccNYITELRR+akDQLTcNk+fISLGEAckk+vSHSEDDcLAFk+fISLGEAck+nTmILEIcTR+nTMILEIcTR+kGYTQQLAFRQPSSAFAAFVk+kLVLSSEk+kVEGT…	130	6.00696	6.12955	6.25487	6.62406	6.60534	6.61642	6.5267	6.13695	6.16656	6.39332	6.69444	6.62781	6.11955	6.21439	6.32426	6.67369	6.54017	6.38453	6.10761	6.43177	6.15402	6.49459	6.539	6.65099	6.18057	6.18367	6.47008	6.27021	6.49266	-0.339524	0.000210307	0.000921559
Q9UN37	Vacuolar protein sorting-associated protein 4A OS=Homo sapiens GN=VPS4A PE=1 SV=1 - [VPS4A_HUMAN]	sLATTRPTVNADDLLk	1	-3.92923	-3.54489	-5.48935	-3.61914	-2.96999	-2.59265	-3.19411	-4.66822	-3.41427	-3.07875	-3.75112	-3.04526	-3.91321	-3.84334	-3.86521	-2.40684	-3.63483	-4.48184	-4.33259	-3.93992	-4.32959	-3.37736	-2.97169	-4.57553	-4.94183	-3.83978	-3.48848	-2.64293	-2.65671	-1.00635	0.000210338	0.000921559
A6XND1	Insulin-like growth factor binding protein 3 isoform b OS=Homo sapiens GN=IGFBP3 PE=1 SV=1 - [A6XND1_HUMAN]	fLNVLSPR	1	3.36025	3.97812	3.44509	3.39305	3.32846	2.35244	2.97323	3.5599	4.20555	2.52358	2.7804	3.14206	3.22351	3.88311	3.76036	3.16431	2.68308	3.14304	3.65838	3.70947	3.42766	2.72364	3.36502	4.34148	3.09892	3.39086	3.06158	2.70919	3.25538	0.667353	0.000212392	0.000926953
P11908	Ribose-phosphate pyrophosphokinase 2 OS=Homo sapiens GN=PRPS2 PE=1 SV=2 - [PRPS2_HUMAN]	lNVEFALIHk	1	-3.76597	-3.6446	-3.50272	-4.86074	-4.96855	-8.1127	-5.99862	-4.17135	-4.46852	-5.5802	-5.21503	-5.80038	-1.88869	-6.36749	-4.51973	-7.61558	-5.41358	-3.0502	-3.82881	-1.39477	-2.99745	-6.1655	-8.47012	-4.99573	-2.5208	-2.61059	-5.77111	-5.92584	-7.03122	2.24656	0.000217065	0.000943687
O00410	Importin-5 OS=Homo sapiens GN=IPO5 PE=1 SV=4 - [IPO5_HUMAN]	kQAEETYENIPGQSk	1	-0.774629	-4.04043	-3.81855	-5.679	-5.86343	-5.11694	-4.99402	-3.81625	-4.12235	-4.79404	-5.66665	-3.45672	-3.08865	-2.99396	-3.56054	-5.03181	-4.23746	-6.38057	-5.10622	-3.06754	-2.6951	-4.7013	-4.7288	-4.77841	-3.2667	-2.98834	-4.76393	-4.47375	-5.02184	1.56909	0.000228172	0.000988159
Q9BPU6	Dihydropyrimidinase-related protein 5 OS=Homo sapiens GN=DPYSL5 PE=1 SV=1 - [DPYL5_HUMAN]	dSELYQVLHAck+tPYLGDVAVVVHPGkk+tPYLGDVAVVVHPGk+eMGTPLADTPTRPVTR	4	-1.93379	-1.42069	-1.50771	-1.64796	-1.71751	-1.73918	-1.88055	-1.87844	-1.29932	-1.80662	-1.85503	-1.6857	-1.37197	-1.29762	-1.48042	-2.02015	-2.00268	-1.79401	-1.35784	-1.19607	-1.56467	-2.08232	-1.8854	-1.10333	-1.41584	-1.35654	-1.84569	-1.94213	-2.30331	0.42562	0.000237238	0.00102349
Q06033-2	Isoform 2 of Inter-alpha-trypsin inhibitor heavy chain H3 OS=Homo sapiens GN=ITIH3 - [ITIH3_HUMAN]	eVSFDVELPk+vTFELTYEELLkR+sLPEGVAnGIEVYSTk+sTSIVIMLTDGDANVGESRPEk+eSPGnVQIVNGYFVHFFAPQGLPVVPk+eSPGNVqIVNGYFVHFFAPQGLPVVPk+eSPGNVQIVNGYFVHFFAPQGLPVVPk+aLDLSLk+dYIFGNYIER+eHLVQATPENLQEAR+gMTNINDGLLR	11	4.34356	4.25108	4.9005	4.62869	4.59379	5.53955	5.12449	4.00808	4.50198	5.30798	4.8933	5.40291	4.18887	4.81624	4.43861	5.15143	5.6319	4.74688	4.80283	3.85958	3.73865	5.53203	5.48219	4.05799	5.01299	4.47452	5.10983	5.1295	4.92583	-0.653263	0.000245079	0.00105328
P10412	Histone H1.4 OS=Homo sapiens GN=HIST1H1E PE=1 SV=2 - [H14_HUMAN]	kATGAATPk	1	-4.73572	-5.30274	-5.10837	-3.92064	-4.39987	-4.32915	-5.56598	-3.35778	-3.86825	-4.93446	-6.07223	-5.86426	-1.59086	-4.6247	-3.34323	-5.99152	-5.74676	-6.49942	-4.50428	-3.11949	-2.93767	-6.33866	-5.3304	-3.96719	-2.09285	-3.24004	-6.64464	-6.28066	-5.57111	1.59268	0.000246619	0.00105587
P30044-2	Isoform Cytoplasmic+peroxisomal of Peroxiredoxin-5, mitochondrial OS=Homo sapiens GN=PRDX5 - [PRDX5_HUMAN]	kGVLFGVPGAFTPGcSk+fSMVVQDGIVk+vNLAELFk	3	-4.03523	-4.7672	-3.8716	-3.88413	-4.42651	-4.19787	-3.87844	-3.98961	-4.85219	-3.92931	-4.09332	-3.80236	-4.68139	-4.47371	-4.81356	-3.77992	-4.02064	-3.4133	-4.61257	-4.95473	-4.7566	-3.77534	-3.20484	-4.73374	-4.3934	-4.28471	-4.02351	-3.64691	-4.10025	-0.617326	0.000253272	0.00108024
C9J9K3	40S ribosomal protein SA (Fragment) OS=Homo sapiens GN=RPSA PE=1 SV=4 - [C9J9K3_HUMAN]	kSDGIYIINLk+fAAATGATPIAGR+fTPGTFTNQIQAAFREPR	3	-2.81909	-2.88229	-2.49749	-2.19611	-2.28132	-2.25257	-2.23334	-2.58257	-3.25804	-2.30811	-1.62335	-2.41386	-3.08932	-2.44087	-2.49749	-2.08094	-2.11354	-2.70671	-2.57259	-2.65304	-2.5211	-2.51427	-2.43453	-2.4908	-3.15599	-2.94064	-2.06727	-2.71395	-1.56023	-0.572045	0.000259995	0.00110473
P20674	Cytochrome c oxidase subunit 5A, mitochondrial OS=Homo sapiens GN=COX5A PE=1 SV=2 - [COX5A_HUMAN]	iLEVVkDk+wVTYFNkPDIDAWELR+rLnDFASTVR+lNDFASTVR+rLNDFASTVR	5	-1.22091	-1.40692	-0.657186	-1.07953	-1.5598	-1.42077	-1.49756	-0.420759	-1.3375	-1.93901	-1.09262	-1.41944	-0.970284	-0.82777	-0.569206	-1.69799	-1.92759	-1.28445	-1.04625	-0.718229	-0.463208	-1.79677	-1.53321	-0.179279	-0.897229	-1.2438	-1.43389	-1.52596	-2.0184	0.631639	0.000267335	0.00113071
I6L9D5	FAM114A2 protein OS=Homo sapiens GN=FAM114A2 PE=1 SV=1 - [I6L9D5_HUMAN]	tSNEVTVETDkk	1	-4.42076	-4.76857	-3.28686	-0.418159	-0.796735	-0.30897	-1.683	-2.43414	-3.00856	-1.76905	-2.10453	-1.70009	-2.7186	-1.88059	-2.01257	-1.53728	-2.62641	-3.22458	-2.71771	-2.64732	-3.06711	-2.36587	-1.51901	-2.07763	-3.18776	-3.54328	-2.32465	-1.36833	-1.49838	-1.46494	0.000268116	0.00113071
O14979-3	Isoform 3 of Heterogeneous nuclear ribonucleoprotein D-like OS=Homo sapiens GN=HNRNPDL - [HNRDL_HUMAN]	gFcFITYTDEEPVkk	1	-4.59468	-5.8559	-3.65421	-2.48893	-2.80586	-1.09364	-2.65147	-3.16551	-3.67329	-2.01364	-1.88049	-5.58069	-3.6275	-3.83025	-4.51182	-3.33186	-3.25788	-1.93391	-4.15555	-3.80956	-4.457	-2.885	-2.53464	-4.34068	-4.2368	-4.60169	-2.53792	-2.77848	-1.99765	-1.59817	0.000279605	0.00117476
H0YLS6	Proteasome subunit alpha type OS=Homo sapiens GN=PSMA4 PE=1 SV=1 - [H0YLS6_HUMAN]	lLDEVFFSEk	1	-4.37925	-3.58179	-3.68427	-4.40478	-5.27868	-3.88954	-4.89415	-4.77729	-3.63025	-4.6402	-5.0371	-3.62151	-3.22572	-3.06989	-3.53733	-4.24464	-5.64967	-5.49106	-3.25103	-3.33671	-3.11587	-6.44376	-4.17678	-3.1918	-2.79407	-3.59202	-4.73739	-4.32853	-6.57449	1.32401	0.000280698	0.00117497
P67936	Tropomyosin alpha-4 chain OS=Homo sapiens GN=TPM4 PE=1 SV=3 - [TPM4_HUMAN]	kIQALQQQADEAEDR+tIDDLEEk	2	-1.68525	-0.970372	-0.781704	-5.45984	-2.91511	-5.44	-4.2546	-3.65701	-0.833842	-3.24264	-5.23396	-2.78866	-1.44887	-1.47875	-3.95705	-1.52729	-3.56677	-5.27355	-0.0512746	-0.25257	-0.343201	-8.22674	-4.12389	-2.79926	-1.12212	-1.56502	-2.81647	-5.43324	-3.51617	2.56791	0.000285058	0.00118687
P43251-4	Isoform 4 of Biotinidase OS=Homo sapiens GN=BTD - [BTD_HUMAN]	iLSGDPYcEkDAQEVHcDEATk	1	6.26733	5.73214	6.68877	5.34343	5.85625	5.70382	5.65449	6.51393	6.05131	5.81787	5.47632	5.52288	5.78912	6.51944	6.49109	5.62261	5.56275	5.60673	6.10074	6.57523	5.88793	5.70078	5.67257	6.6805	5.70639	5.92801	5.78776	5.70456	5.78452	0.526357	0.000286389	0.00118687
O14773-2	Isoform 2 of Tripeptidyl-peptidase 1 OS=Homo sapiens GN=TPP1 - [TPP1_HUMAN]	iLSGRPPLGFLNPR+lFGGNFAHQASVAR	2	-1.66823	-2.04262	-2.04895	-1.39024	-2.033	-1.81284	-1.54745	-1.64028	-2.54902	-1.5615	-1.27367	-1.85357	-2.37061	-1.9146	-2.18939	-1.38374	-1.81927	-1.31828	-2.40418	-2.48296	-1.43955	-1.67691	-1.44482	-2.02835	-2.50875	-2.3623	-1.72487	-1.16649	-1.20511	-0.584924	0.000288308	0.00118687
Q9H008	Phospholysine phosphohistidine inorganic pyrophosphate phosphatase OS=Homo sapiens GN=LHPP PE=1 SV=2 - [LHPP_HUMAN]	aELVGQLQR	1	-0.601857	-0.865986	-0.505574	-1.43236	-1.06598	-1.88182	-1.40696	-0.821778	-0.394019	-1.7233	-1.71727	-0.986305	-0.916577	-1.09697	-0.447814	-1.54393	-0.818178	-1.5301	-0.433658	-0.564589	-0.58709	-0.714315	-2.64696	-0.891498	-0.205161	-1.61999	-1.62089	-0.786415	-1.22962	0.80186	0.000288362	0.00118687
P55084	Trifunctional enzyme subunit beta, mitochondrial OS=Homo sapiens GN=HADHB PE=1 SV=3 - [ECHB_HUMAN]	aLAMGYkPk+aALTGLLHR	2	-2.62955	-2.56362	-2.66691	-3.02393	-2.91508	-2.56196	-3.03462	-2.24114	-2.18859	-3.3066	-2.87654	-3.32911	-1.92636	-2.84691	-2.18812	-3.03457	-3.71506	-2.65003	-2.28299	-2.9299	-2.39269	-2.57168	-3.14918	-2.83736	-1.51377	-2.65903	-3.2363	-2.51722	-3.59736	0.671049	0.000288813	0.00118687
D6RGV8	[Pyruvate dehydrogenase (acetyl-transferring)] kinase isozyme 2, mitochondrial (Fragment) OS=Homo sapiens GN=PDK2 PE=1 SV=1 - [D6RGV8_HUMAN]	tLSQFTDALVTIR	1	0.670822	0.309939	-0.170228	-2.45705	-1.56225	-1.52997	-1.21383	-0.758584	-0.182717	-1.00507	-1.09975	-1.32686	-1.18562	-0.109028	-0.50889	-0.708639	-1.31177	-0.914784	-1.3228	-0.0525024	-0.307817	-0.752942	-1.08884	0.374617	-1.21854	-0.659066	-1.14547	-1.00655	-1.08372	0.90164	0.000293201	0.00120053
A0A087WXL8	Ig gamma-3 chain C region OS=Homo sapiens GN=IGHG3 PE=1 SV=1 - [A0A087WXL8_HUMAN]	tPLGDTTHTcPR+tPEVTcVVVDVSHEDPEVQFk+wYVDGVEVHNAk	3	0.250984	-1.06589	1.44448	3.10155	2.24457	1.51344	1.92206	-1.03596	1.50087	1.04226	2.28226	3.12538	0.454396	1.20481	0.654924	1.95729	1.81788	1.39984	0.763886	1.74823	0.11713	1.35691	1.58092	0.828011	2.02041	-0.845815	2.15229	1.68466	1.64958	-1.32881	0.00029747	0.00121359
Q00577	Transcriptional activator protein Pur-alpha OS=Homo sapiens GN=PURA PE=1 SV=2 - [PURA_HUMAN]	iAEVGAGGNk+fFFDVGSNk+gPGLGSTQGQTIALPAQGLIEFR	3	-2.59741	-2.79577	-2.36414	-2.56934	-3.14595	-1.48669	-1.88924	-2.90603	-3.85838	-1.25238	-1.62377	-2.22154	-3.89926	-2.74677	-2.89206	-2.70208	-1.12878	-1.59036	-3.54424	-3.87155	-3.2999	-1.80838	-0.545994	-2.34786	-3.16585	-3.07148	-1.11403	-3.00171	-2.25837	-1.17064	0.000307756	0.00125102
Q9Y2Q0-2	Isoform 2 of Phospholipid-transporting ATPase IA OS=Homo sapiens GN=ATP8A1 - [AT8A1_HUMAN]	fLYSQFR	1	-0.767373	-1.02217	-0.849447	-2.31101	-1.56448	-0.646721	-1.46703	-1.1887	-0.197662	-1.56927	-1.47086	-1.81467	-0.988658	-1.1233	-0.895044	-1.08977	-1.39441	-1.67001	-1.12138	-0.819182	-1.25636	-1.05067	-1.44658	-0.802722	-0.446815	-1.40166	-1.31444	-1.45884	-1.73673	0.629622	0.000311452	0.00126149
P08574	Cytochrome c1, heme protein, mitochondrial OS=Homo sapiens GN=CYC1 PE=1 SV=3 - [CY1_HUMAN]	hLVGVcYTEDEAk+lFDYFPkPYPNSEAAR	2	-2.76796	-2.28799	-2.20534	-3.02712	-2.37096	-3.80794	-3.11402	-1.77281	-2.73576	-3.09591	-3.16326	-3.32449	-2.34898	-2.38058	-2.63634	-2.89124	-3.63225	-2.57792	-1.76461	-2.5324	-2.25339	-3.6301	-3.17278	-2.61876	-2.90161	-2.04457	-2.92575	-3.23087	-2.74575	0.655902	0.000329537	0.00132996
P07108	Acyl-CoA-binding protein OS=Homo sapiens GN=DBI PE=1 SV=2 - [ACBP_HUMAN]	aYINkVEELk+tkPSDEEmLFIYGHYk+tkPSDEEMLFIYGHYk+wDAWNELk	4	-2.15177	-2.00512	-2.22334	-2.53491	-2.16461	-2.8264	-2.50945	-1.84311	-2.0213	-2.55272	-2.68894	-2.67415	-2.1085	-2.27594	-2.26346	-2.48215	-2.50946	-2.26665	-2.00119	-2.10126	-1.97176	-2.44104	-2.88145	-2.24228	-2.40424	-2.14981	-2.53643	-2.30279	-2.27061	0.386653	0.000331512	0.00133315
F8WDD7	Actin-related protein 2/3 complex subunit 4 OS=Homo sapiens GN=ARPC4 PE=1 SV=1 - [F8WDD7_HUMAN]	aENFFILR	1	-0.23649	1.09357	-2.7764	-5.19966	-5.09192	-4.69868	-3.63746	-3.54168	-2.03237	-3.58359	-3.99545	-1.75743	-2.78298	-3.062	-1.75496	-2.99576	-2.25184	-4.06205	-2.59835	-1.97477	-1.99597	-2.42129	-4.28174	-2.37844	-2.51044	-1.43562	-3.98703	-2.56636	-4.0317	1.87257	0.00033448	0.0013403
B1AK87	Capping protein (Actin filament) muscle Z-line, beta, isoform CRA_a OS=Homo sapiens GN=CAPZB PE=1 SV=1 - [B1AK87_HUMAN]	lTSTVMLWLQTNk+tkDIVnGLR+sVQTFADk	3	-2.90346	-2.96519	-3.02704	-2.29655	-1.81385	-1.92186	-2.11778	-2.43814	-2.41892	-1.77804	-2.43347	-3.00118	-2.82038	-2.48933	-2.60861	-2.0592	-2.94386	-2.00657	-2.74468	-3.09905	-3.35726	-1.78151	-1.82767	-2.9643	-3.29933	-2.87921	-2.67359	-1.57003	-1.54149	-0.741443	0.000337632	0.00134813
P00568	Adenylate kinase isoenzyme 1 OS=Homo sapiens GN=AK1 PE=1 SV=3 - [KAD1_HUMAN]	aTEPVIAFYEk+iIFVVGGPGSGk	2	-2.94891	-3.15986	-2.54204	-2.08303	-1.51266	-1.13244	-1.59569	-1.80382	-3.63667	-2.3555	-2.42312	-0.295889	-3.31889	-3.01579	-2.86163	-0.470537	-1.19203	-2.52006	-3.65768	-3.02872	-3.22458	-0.485872	-1.38641	-1.53036	-3.3116	-2.05487	-2.58352	-1.46423	-2.43437	-1.27782	0.000354453	0.0014103
P61160	Actin-related protein 2 OS=Homo sapiens GN=ACTR2 PE=1 SV=1 - [ARP2_HUMAN]	kVVVcDnGTGFVk+gYAFNHSADFETVR	2	-2.44276	-1.87421	-2.48975	-2.5039	-2.76271	-2.80559	-2.75967	-2.55586	-1.79532	-2.43908	-2.7438	-3.14488	-2.14678	-2.29418	-2.32097	-2.67212	-2.58513	-2.85974	-2.07401	-1.86825	-2.09189	-3.40925	-2.67586	-2.13633	-2.40734	-2.30191	-2.77401	-3.03085	-2.22847	0.517454	0.000356203	0.00141227
Q12955-5	Isoform 3 of Ankyrin-3 OS=Homo sapiens GN=ANK3 - [ANK3_HUMAN]	sASPDAAGk	1	-2.08566	-3.47076	0.149697	0.76981	-0.47345	0.983909	-0.0405752	-0.290269	-3.11058	-0.121529	0.433745	0.297081	-1.46111	-1.43911	-0.826763	-0.558388	0.956579	-0.797673	-1.34294	-0.552376	-1.35042	0.0856571	-0.92581	-0.449942	-0.922043	-1.53649	-0.378425	-0.19394	-0.645618	-1.41349	0.000365524	0.00144414
K7ERP4	Glutathione peroxidase (Fragment) OS=Homo sapiens GN=GPX4 PE=1 SV=1 - [K7ERP4_HUMAN]	qEPGSNEEIkEFAAGYNVk	1	-4.01388	-4.31207	-4.80003	-4.78691	-2.46067	-2.55791	-3.20531	-4.41539	-4.68713	-3.71308	-3.60548	-2.07188	-3.95531	-4.71259	-5.26543	-2.13739	-3.10791	-3.75285	-5.08334	-4.66624	-4.10961	-2.67607	-3.19091	-4.70153	-4.0863	-3.33038	-2.7131	-3.66157	-4.4386	-1.21925	0.000367856	0.00144827
P25705	ATP synthase subunit alpha, mitochondrial OS=Homo sapiens GN=ATP5A1 PE=1 SV=1 - [ATPA_HUMAN]	hALIIYDDLSk+iSEQSDAk+lTDADAMk+rLTDADAMk+qGQYSPmAIEEQVAVIYAGVR+iLGADTSVDLEETGR+tGTAEMSSILEER+vLSIGDGIAR+vGSAAQTR+eAYPGDVFYLHSR+gIRPAINVGLSVSR+fENAFLSHVVSQHQALLGTIR	12	-2.67157	-3.1096	-2.30368	-2.06506	-2.41709	-1.68785	-1.99785	-2.63894	-2.26101	-2.21259	-1.68347	-2.27341	-2.66892	-2.43031	-2.4886	-1.90948	-2.41438	-2.00949	-2.73486	-2.50853	-3.54182	-1.93137	-1.99702	-2.67663	-2.64529	-2.60453	-2.20227	-2.21049	-2.30998	-0.546221	0.000371621	0.001458
Q9NT62-2	Isoform 2 of Ubiquitin-like-conjugating enzyme ATG3 OS=Homo sapiens GN=ATG3 - [ATG3_HUMAN]	lWLFGYDEQR	1	0.973737	0.658915	1.83599	0.32235	0.59812	0.750707	0.527596	1.3507	0.849603	0.827894	0.534087	0.391853	0.76305	1.75107	1.01749	0.596083	0.278398	0.733723	1.04165	1.51618	1.27223	0.256833	0.52532	1.96426	0.651507	0.953065	0.634823	0.702057	0.234103	0.613143	0.000380438	0.00148741
P52306	Rap1 GTPase-GDP dissociation stimulator 1 OS=Homo sapiens GN=RAP1GDS1 PE=1 SV=3 - [GDS1_HUMAN]	aLGNIcYDSHEGR+lVQILHR	2	-0.583216	-1.42176	-0.531013	-0.0421799	-0.300036	-0.838067	-0.234122	-0.605363	-0.773238	-0.649422	-0.0159305	-0.667682	-1.57947	-0.501675	-0.69763	-0.436193	-0.459075	-0.0422292	-0.624168	-0.660518	-1.2951	-0.27337	-0.628993	-1.23169	-1.83386	-1.72619	0.230555	0.233426	0.61149	-0.739619	0.000386296	0.00150508
P78559	Microtubule-associated protein 1A OS=Homo sapiens GN=MAP1A PE=1 SV=6 - [MAP1A_HUMAN]	sPcGLTEQYLHk+sIEEAcLTLQHLNR+dLASGAVPTNLkPSk+sEPQDFQEADSWGDTkR+dTALEQkDk+yPVATQk+hQAQEQk+eTSLDVSSk+eLSSPISPk+aLGLEESLVQEGR+sSLLLDTVTSIPSSR	11	-2.59649	-2.7062	-2.59444	-3.4455	-3.24261	-3.19044	-3.27361	-2.77685	-2.94545	-3.77604	-3.10042	-2.71736	-2.60945	-2.83863	-2.86097	-2.61973	-3.32692	-3.14296	-2.90689	-2.62237	-2.77435	-3.25843	-3.01869	-2.57111	-2.52601	-2.31025	-3.14553	-3.67943	-3.75667	0.540515	0.000390136	0.0015148
P01714	Ig lambda chain V-III region SH OS=Homo sapiens PE=1 SV=1 - [LV301_HUMAN]	iTcQGDSLR+sELTQDPAVSVALGQTVR	2	2.7368	3.10546	3.79103	2.40822	2.67448	2.76809	2.60186	3.02519	3.10488	2.69418	2.38396	3.0497	2.74011	3.77137	3.586	2.66494	2.83026	1.8914	3.77488	2.77545	2.52036	3.46237	2.34915	3.65288	3.45336	3.12855	1.77958	2.77146	2.69825	0.692284	0.000394661	0.00152711
P04207	Ig kappa chain C region OS=Homo sapiens GN=IGKC PE=1 SV=1 - [A0A087X130_HUMAN]|Ig kappa chain V-III region CLL OS=Homo sapiens PE=1 SV=2 - [KV308_HUMAN]|Protein IGKV3-15 (Fragment) OS=Homo sapiens GN=IGKV3-15 PE=4 SV=1 - [A0A0B4J1T9_HUMAN]	lLIYGASTR	1	4.11967	4.70938	5.49224	5.034	5.0317	5.5	5.43426	3.93627	4.33754	5.85167	5.72065	5.51279	3.82017	5.14705	4.82277	4.73913	5.71201	5.64586	5.24328	4.63827	3.26918	5.68384	5.61818	4.92918	4.2094	4.71865	5.86264	5.08875	5.07838	-0.847764	0.000402993	0.00155401
Q14624-3	Isoform 3 of Inter-alpha-trypsin inhibitor heavy chain H4 OS=Homo sapiens GN=ITIH4 - [ITIH4_HUMAN]	nVHSAGAAGSR	1	4.4663	4.48303	4.77184	4.91517	4.88548	5.19667	5.30688	4.58479	4.7601	4.94179	4.95605	5.20981	3.17313	4.68916	4.76015	5.56971	5.62855	4.89779	5.19726	4.4833	3.65139	4.78368	5.29597	4.2271	3.08946	3.38626	6.32405	5.76835	5.92326	-0.958294	0.000408355	0.00156931
P54578-2	Isoform 2 of Ubiquitin carboxyl-terminal hydrolase 14 OS=Homo sapiens GN=USP14 - [UBP14_HUMAN]	fDDDkVSIVTPEDILR+aQLFALTGVQPAR	2	-2.01563	-2.4349	-2.69762	-4.13673	-3.41803	-3.21511	-3.49621	-2.53731	-2.5764	-3.68197	-2.70462	-3.94125	-2.86323	-1.96813	-1.75523	-2.57012	-3.97242	-4.7889	-2.48405	-2.402	-2.40022	-3.43442	-3.70112	-2.54297	-3.04	-2.95287	-3.65779	-3.68484	-2.03956	0.969612	0.000413377	0.00158321
Q9NR46-2	Isoform 2 of Endophilin-B2 OS=Homo sapiens GN=SH3GLB2 - [SHLB2_HUMAN]	aTcEGDTVPDFQETRPR	1	0.884986	1.88838	2.68772	2.63713	2.82261	0.816898	2.62991	1.37246	0.795975	2.11411	2.68068	3.49184	-0.455566	1.75022	1.54624	3.18594	2.5491	3.1618	2.02907	0.768085	0.932063	3.02059	2.35801	2.67217	0.63417	0.451319	2.1918	2.73916	3.04912	-1.28517	0.000415963	0.00158771
P55327-4	Isoform 4 of Tumor protein D52 OS=Homo sapiens GN=TPD52 - [TPD52_HUMAN]	kLGINSLQELk+tSETLSQAGQk	2	-4.32141	-4.1227	-4.01354	-3.56423	-3.26682	-3.47999	-3.55357	-4.14646	-3.59194	-3.51305	-3.32577	-4.15547	-3.81663	-4.15918	-4.37269	-3.68195	-3.71148	-3.02676	-4.06424	-3.63144	-4.36674	-3.41602	-3.73668	-3.94169	-4.1202	-3.83507	-3.59259	-3.72709	-3.55205	-0.489136	0.000423782	0.00160317
P35858	Insulin-like growth factor-binding protein complex acid labile subunit OS=Homo sapiens GN=IGFALS PE=1 SV=1 - [ALS_HUMAN]	nLIAAVAPGAFLGLk+sFEGLGQLEVLTLDHNQLQEVk+aFWLDVSHNR	3	6.02125	5.73756	6.33007	5.97012	5.83118	5.45884	5.55143	6.5056	6.99918	5.22475	5.04945	5.33848	5.87816	6.86578	6.13414	5.56157	5.26578	5.6436	6.22205	6.44424	5.87919	5.13737	6.11475	6.80487	5.60474	5.81533	5.86332	5.49597	5.7648	0.675653	0.000423932	0.00160317
P54577	Tyrosine--tRNA ligase, cytoplasmic OS=Homo sapiens GN=YARS PE=1 SV=4 - [SYYC_HUMAN]	hVLFPLk+aPWELLELR	2	-0.817186	-1.12947	-0.133102	-1.24095	-1.07566	-1.16765	-1.22882	-1.1893	-0.217189	-1.06717	-1.45852	-1.00599	-0.91825	0.185535	-0.74373	-1.12209	-1.11263	-1.85285	-0.326464	-0.610812	-1.04528	-0.982333	-1.37031	-0.441495	-0.385189	-0.989945	-1.73158	-1.127	-0.888808	0.645496	0.000424284	0.00160317
A0A087WSY6	Protein IGKV3D-15 (Fragment) OS=Homo sapiens GN=IGKV3D-15 PE=1 SV=2 - [A0A087WSY6_HUMAN]	lLIYGASIR	1	2.19422	3.10497	3.61572	4.00266	4.27416	4.24885	4.11995	2.1917	3.72442	4.54316	4.11212	3.84227	2.35325	4.56625	3.13498	3.53972	3.50164	4.34476	3.88052	2.39244	1.83755	4.22945	4.98068	3.67968	2.87924	2.82192	4.28474	3.73112	4.0439	-1.01311	0.000439451	0.00165254
P07900	Heat shock protein HSP 90-alpha OS=Homo sapiens GN=HSP90AA1 PE=1 SV=5 - [HS90A_HUMAN]	tkFENLck+kHLEINPDHSIIETLR+dNSTmGYmAAk+eLISNSSDALDkIR+hSQFIGYPITLFVEk+rAPFDLFENR+hLEINPDHSIIETLR	7	-3.80125	-3.20993	-2.98378	-2.55472	-2.87492	-2.28688	-2.66907	-2.84079	-3.51087	-2.73382	-2.52683	-2.44811	-3.53122	-3.54485	-3.6301	-2.00179	-2.17949	-2.35311	-3.42948	-3.38555	-2.66802	-2.85875	-2.71245	-2.45917	-3.15839	-3.38331	-3.14527	-2.25494	-3.19888	-0.69116	0.000441646	0.00165254
M0QZQ3	Spectrin beta chain, non-erythrocytic 4 OS=Homo sapiens GN=SPTBN4 PE=1 SV=1 - [M0QZQ3_HUMAN]	aFEHDLQLLVSQVR	1	-5.31033	-4.79969	-3.14131	-3.54548	-4.79467	-2.13313	-3.3786	-4.88138	-4.99625	-3.1218	-2.3704	-3.82517	-4.71733	-4.69491	-4.53201	-3.45056	-3.14534	-3.18446	-3.41873	-4.39947	-5.64233	-3.69656	-3.18892	-4.67204	-3.87258	-4.33614	-3.07858	-3.39364	-4.37162	-1.10814	0.000441754	0.00165254
P68036	Ubiquitin-conjugating enzyme E2 L3 OS=Homo sapiens GN=UBE2L3 PE=1 SV=1 - [UB2L3_HUMAN]	iEINFPAEYPFkPPk+aDLAEEYSkDR	2	-3.70103	-3.2679	-3.95685	-4.81322	-3.72663	-4.65207	-4.39952	-4.67074	-2.87142	-4.94051	-4.24994	-3.74538	-3.34522	-3.73609	-4.36719	-3.76701	-4.57743	-4.32477	-3.42326	-3.11571	-3.45463	-4.67457	-5.05002	-4.08938	-3.40815	-3.54851	-3.80228	-4.39355	-4.87584	0.803269	0.000451084	0.00168098
P02748	Complement component C9 OS=Homo sapiens GN=C9 PE=1 SV=2 - [CO9_HUMAN]	kYAFELk+sIEVFGQFnGkR+lSPIYNLVPVk+tSNFNAAISLk+tEHYEEQIEAFk+dVVLTTTFVDDIk+rPWNVASLIYETk+nRDVVLTTTFVDDIk+fTPTETNk+aIEDYINEFSVR+dRDGNTLTYYR+dRVVEESELAR	12	5.69956	5.71199	5.99755	6.39815	5.87776	6.18476	6.31432	5.58638	5.70688	6.11868	6.47645	6.33911	5.18767	6.03252	5.81749	5.52123	6.78418	6.52668	5.86886	5.17414	5.34904	7.05034	6.11308	5.813	5.70631	5.34039	6.4832	6.32014	6.20673	-0.549536	0.000452341	0.00168098
Q8N111	Cell cycle exit and neuronal differentiation protein 1 OS=Homo sapiens GN=CEND1 PE=2 SV=1 - [CEND_HUMAN]	vPQVTTEAk	1	-3.838	-4.18259	-3.42137	-3.94333	-3.59479	-7.14651	-4.98437	-3.62186	-4.19129	-5.45441	-5.46713	-3.6674	-3.22358	-3.76812	-4.2735	-4.96369	-5.54141	-4.35629	-3.12754	-3.65698	-3.82742	-5.74993	-4.78035	-4.70883	-3.39291	-2.90888	-4.8105	-5.53818	-4.76728	1.12813	0.000455103	0.00168251
Q6IBS0	Twinfilin-2 OS=Homo sapiens GN=TWF2 PE=1 SV=2 - [TWF2_HUMAN]	kIEIGDGAELTAEFLYDEVHPk	1	-0.890085	-1.2879	0.136162	-2.06503	-1.77595	-1.03575	-1.50896	-0.599678	-1.20887	-1.01951	-1.5235	-1.76977	-0.694426	-1.19059	-1.11061	-1.51755	-0.986375	-1.419	-0.341209	-0.391501	-1.36607	-1.55115	-1.75966	-1.26318	-0.516466	-0.436748	-1.39154	-1.4993	-1.81131	0.701577	0.000455741	0.00168251
A0A087WZW8	Protein IGKV3-11 OS=Homo sapiens GN=IGKV3-11 PE=1 SV=1 - [A0A087WZW8_HUMAN]	lLIYDASNR	1	4.97669	5.42072	5.92999	5.2742	5.67706	6.06478	5.94764	4.59351	4.94228	6.16187	6.65762	5.82132	4.58468	5.54623	5.29352	5.69624	5.94649	6.27628	5.18428	5.02892	4.32295	6.49888	6.36077	5.92173	5.24484	5.34547	6.107	5.09624	5.62816	-0.745222	0.000463071	0.00170398
P29622	Kallistatin OS=Homo sapiens GN=SERPINA4 PE=1 SV=3 - [KAIN_HUMAN]	vGSALFLSHNLk+gDATVFFILPNQGk+aTLDVDEAGTEAAAATSFAIk+aLWEkPFISSR+wADLSGITk+lGFTDLFSk+fFSAQTNR+iAPANADFAFR+gFQHLLHTLNLPGHGLETR	9	4.91208	4.75143	4.84537	4.53629	4.68411	4.91186	4.57676	5.2032	5.18373	4.19569	4.51658	4.44858	4.74211	5.40724	4.80787	4.60606	4.50646	4.39435	4.8631	4.99251	4.85037	4.66778	4.5164	5.19664	4.26785	4.99719	4.89576	4.66023	4.55223	0.374219	0.000474076	0.00173879
G3V438	Activator of 90 kDa heat shock protein ATPase homolog 1 (Fragment) OS=Homo sapiens GN=AHSA1 PE=1 SV=1 - [G3V438_HUMAN]	qTFGYGAR+vFTTQELVQAFTHAPATLEADR	2	-0.524264	-0.586234	-1.1944	-2.42929	-1.33975	-1.70477	-1.6218	-0.689353	-1.20067	-1.97347	-1.25555	-1.68856	-0.906018	-0.916377	-0.948902	-1.7533	-1.39484	-1.85928	-0.516803	-1.54459	-0.860242	-1.05806	-2.17723	-1.93734	-1.11898	-0.651316	-0.894872	-1.94163	-1.23458	0.713252	0.000488692	0.00178658
P00450	Ceruloplasmin OS=Homo sapiens GN=CP PE=1 SV=1 - [E9PFZ2_HUMAN]|Ceruloplasmin OS=Homo sapiens GN=CP PE=1 SV=1 - [CERU_HUMAN]	dIASGLIGPLIIckk+dIASGLIGPLIIck+aDDkVYPGEQYTYmLLATEEQSPGEGDGNcVTR+aDDkVYPGEQYTYMLLATEEQSPGEGDGNcVTR+kLISVDTEHSNIYLQnGPDR+kLISVDTEHSNIYLqNGPDR+kALYLQYTDETFR+kLISVDTEHSNIYLQNGPDR+mYYSAVDPTkDIFTGLIGPmk+mYYSAVDPTkDIFTGLIGPMk+mYYSAVDPTkDIFTGLIGPmk+mYYSAVDPTkDIFTGLIGPMk+iYHSHIDAPk+aETGDkVYVHLk+tTIEkPVWLGFLGPIIk+lISVDTEHSNIYLQnGPDR+lISVDTEHSNIYLqNGPDR+aLYLQYTDETFR+lISVDTEHSNIYLQNGPDR	19	6.59242	6.2611	7.02724	7.15712	6.58845	6.81444	6.97227	6.66673	6.49369	6.90703	6.73001	7.05127	6.29686	6.61053	6.37993	6.90145	7.39065	6.92811	6.65408	6.38254	6.21043	7.10019	7.05844	6.5693	6.60914	6.41776	6.74652	7.05078	7.07917	-0.410653	0.000501747	0.00182837
P01859	Ig gamma-2 chain C region OS=Homo sapiens GN=IGHG2 PE=1 SV=2 - [IGHG2_HUMAN]	vVSVLTVVHQDWLnGkEYk+vVSVLTVVHQDWLnGk+gLPAPIEk	3	2.42974	1.84582	3.16085	4.90138	3.54765	3.24063	3.91895	1.64553	2.03529	2.85564	4.51619	5.61701	2.33284	3.56588	2.75707	2.84038	4.09525	3.53465	3.64033	1.24643	2.10512	4.27565	3.93958	1.42269	3.97833	2.22367	4.72172	3.49611	3.28353	-1.31343	0.000505282	0.00183531
P61204	ADP-ribosylation factor 3 OS=Homo sapiens GN=ARF3 PE=1 SV=2 - [ARF3_HUMAN]	qDLPNAmNAAEITDk+mLAEDELR	2	-2.53721	-1.83824	-1.89017	-1.61245	-1.73616	-1.06876	-1.48155	-2.77119	-2.5284	-0.99316	-0.921244	-1.38955	-2.29137	-1.88353	-2.00399	-2.00719	-0.999574	-1.49732	-2.03803	-1.7112	-1.89446	-1.68083	-1.87692	-1.45116	-2.19306	-2.0802	-1.11414	-1.87386	-1.97057	-0.612155	0.000511246	0.00185101
Q9H0U4	Ras-related protein Rab-1B OS=Homo sapiens GN=RAB1B PE=1 SV=1 - [RAB1B_HUMAN]	kVVDNTTAk	1	-3.04745	-3.95221	-3.65766	-2.2291	-1.77673	-2.78182	-2.42256	-3.04636	-2.60272	-3.58345	-3.36728	-1.45273	-3.29457	-3.50486	-3.42953	-2.32943	-2.04439	-2.84218	-3.68916	-3.6341	-3.61541	-1.49856	-2.58517	-3.53853	-2.82463	-3.65683	-2.47225	-2.33922	-2.6135	-0.859654	0.000519124	0.00187351
P84095	Rho-related GTP-binding protein RhoG OS=Homo sapiens GN=RHOG PE=1 SV=1 - [RHOG_HUMAN]	aVLNPTPIkR	1	1.80393	1.17374	1.99612	-0.335925	-0.254005	-0.476061	0.258372	0.44675	0.735932	0.756797	0.416981	0.507108	0.26327	1.84198	0.739392	0.450439	0.183723	0.428992	1.02362	1.49914	0.714426	0.212837	0.1994	1.08609	0.259517	1.03526	0.207714	0.745763	0.57345	0.803512	0.000521099	0.00187463
P08195-2	Isoform 2 of 4F2 cell-surface antigen heavy chain OS=Homo sapiens GN=SLC3A2 - [4F2_HUMAN]	gRLDYLSSLk+iGDLQAFQGHGAGNLAGLk+lkLEPHEGLLLR+gLVLGPIHk+aDLLLSTQPGREEGSPLELER+gQSEDPGSLLSLFR	6	-3.18073	-3.46545	-3.50575	-3.23429	-3.47766	-3.89379	-3.81423	-3.245	-3.19846	-3.78756	-3.86531	-3.55963	-3.07598	-2.93129	-3.27463	-3.91011	-3.98631	-3.70278	-3.66182	-3.05821	-3.20795	-4.0931	-3.1562	-2.86421	-3.2047	-3.11532	-3.65036	-4.09089	-3.90212	0.454642	0.000524023	0.00187914
P04004	Vitronectin OS=Homo sapiens GN=VTN PE=1 SV=1 - [VTNC_HUMAN]	gQYcYELDEk+sIAqYWLGcPAPGHL+sIAQYWLGcPAPGHL+iYISGmAPRPSLAk+dWHGVPGQVDAAmAGR+fEDGVLDPDYPR+dVWGIEGPIDAAFTR+dWHGVPGQVDAAMAGR	8	5.43384	5.40648	5.75257	5.73517	5.82491	5.85479	5.91367	5.45689	5.54171	5.80363	5.80109	5.98218	4.8124	5.64303	5.56366	6.08118	6.24689	5.6606	5.35168	5.59519	5.22993	5.98965	5.92765	6.09107	5.00965	5.02338	5.95873	5.76781	6.15711	-0.472535	0.000529349	0.00189172
H3BSM5	Gamma-aminobutyric acid receptor-associated protein-like 2 OS=Homo sapiens GN=GABARAPL2 PE=1 SV=1 - [H3BSM5_HUMAN]	vSGSQIVDIDkR	1	-0.186517	0.115744	0.50254	0.730638	0.349449	1.33497	0.740838	0.326807	0.0134341	0.616875	1.44676	0.234847	0.107292	0.331624	0.314694	1.15925	0.303839	0.630122	0.715128	-0.0530799	0.276202	0.501321	0.666415	0.19651	0.319421	-0.0663541	0.696105	0.937728	0.763414	-0.536017	0.000530891	0.00189172
O00154-6	Isoform 6 of Cytosolic acyl coenzyme A thioester hydrolase OS=Homo sapiens GN=ACOT7 - [BACH_HUMAN]	imRPDDANVAGNVHGGTILk+aASAFFTYVSLSQEGR	2	-0.798946	-0.703547	-0.516786	-1.11661	-1.22791	-0.738992	-1.05884	-0.708621	-0.972659	-0.960778	-1.229	-0.589649	-0.730677	-0.197022	-0.703104	-1.369	-0.716708	-1.38629	-0.44066	-1.02986	-0.579716	-1.01193	-0.981779	-0.598064	-0.571386	-0.438168	-0.835903	-1.13882	-1.52045	0.446519	0.000545135	0.00193635
Q13153	Serine/threonine-protein kinase PAK 1 OS=Homo sapiens GN=PAK1 PE=1 SV=2 - [PAK1_HUMAN]	ecLQALEFLHSNQVIHR+sVIEPLPVTPTR	2	-1.03215	-0.290232	-0.409221	-1.40706	-1.51719	-1.24486	-1.2422	-0.788629	-0.606491	-1.15596	-1.23889	-1.38605	-1.34632	-0.124502	-0.275534	-1.49951	-1.33228	-1.32256	0.253611	-1.43375	-1.23006	-1.21927	-1.02904	-0.77394	-0.986385	-1.1022	-0.929219	-1.09362	-1.01535	0.602413	0.000550841	0.00194336
H0YIA8	Protein lin-7 homolog A (Fragment) OS=Homo sapiens GN=LIN7A PE=1 SV=1 - [H0YIA8_HUMAN]	lQESGEVPVHk	1	-1.471	-1.29539	-1.38116	-1.89216	-0.534195	-1.42047	-1.03753	-1.82012	-1.75972	-0.709167	-1.31808	-0.760025	-2.09253	-1.37528	-1.77448	-0.830378	-1.04027	-0.881433	-1.92205	-1.75761	-1.5511	-0.715066	-1.01102	-1.02348	-1.88793	-1.66985	-1.04087	-1.28407	-1.08818	-0.58158	0.000550974	0.00194336
G5E9S8	Kinesin light chain 1 OS=Homo sapiens GN=KLC1 PE=1 SV=1 - [G5E9S8_HUMAN]	ykDAANLLNDALAIR	1	-0.737935	-0.785514	-0.0211874	-3.03899	-2.42398	-1.27173	-1.82591	-0.649862	-1.44073	-1.21029	-1.6734	-2.37119	-1.46689	-0.577343	-0.996784	-2.20354	-1.2853	-1.74947	-0.501671	-0.860252	-1.99315	-1.35602	-1.74233	-1.02896	-1.79636	-0.217476	-1.32072	-2.00456	-1.91126	0.935104	0.000552287	0.00194336
P26639	Threonine--tRNA ligase, cytoplasmic OS=Homo sapiens GN=TARS PE=1 SV=3 - [SYTC_HUMAN]	lADFGVLHR	1	-3.01959	-3.3688	-4.69469	-4.88679	-4.11745	-6.92485	-5.40088	-4.34029	-2.02876	-4.73602	-6.07695	-6.22697	-2.20964	-4.59845	-4.1702	-4.50927	-6.4698	-5.0548	-3.23567	-2.49434	-3.63715	-7.17015	-5.07398	-5.9478	-3.214	-3.48508	-5.70216	-5.26622	-3.39689	1.62899	0.000563744	0.0019715
P36405	ADP-ribosylation factor-like protein 3 OS=Homo sapiens GN=ARL3 PE=1 SV=2 - [ARL3_HUMAN]	iLLLGLDNAGk	1	-3.04459	-1.84994	-3.01079	-5.50342	-5.81164	-7.66217	-5.23828	-5.30521	-3.65564	-4.69637	-4.60075	-4.90202	-4.68498	-3.5751	-4.71194	-5.93373	-5.2773	-2.69951	-3.69838	-2.89808	-3.63554	-5.55906	-5.85321	-3.46234	-4.98454	-3.59895	-4.49882	-4.64848	-5.68942	1.61123	0.000563787	0.0019715
P62280	40S ribosomal protein S11 OS=Homo sapiens GN=RPS11 PE=1 SV=3 - [RS11_HUMAN]	dVQIGDIVTVGEcRPLSk+eAIEGTYIDkk	2	-3.58257	-3.82972	-3.60167	-3.20802	-2.73287	-2.99318	-3.14649	-3.51553	-3.29507	-3.24475	-3.45622	-2.93361	-3.51378	-3.14369	-3.57967	-3.06239	-3.16083	-3.48768	-3.63963	-3.25936	-3.57205	-3.27519	-3.05531	-3.27544	-3.76597	-3.46581	-2.94211	-3.32721	-3.1715	-0.380047	0.000591594	0.00206234
Q13228	Selenium-binding protein 1 OS=Homo sapiens GN=SELENBP1 PE=1 SV=2 - [SBP1_HUMAN]	sPQYcQVIHR+eEIVYLPcIYR+lNPNFLVDFGkEPLGPALAHELR+nTGTEAPDYLATVDVDPk+dGLIPLEIR+qYDISDPQRPR	6	-2.71161	-2.89207	-2.85907	-2.38046	-2.75082	-2.40736	-2.53238	-3.06664	-2.90641	-2.61831	-2.26711	-2.10048	-3.15081	-2.66126	-2.89331	-2.6265	-2.34911	-2.31195	-3.29177	-2.75403	-2.62492	-2.49156	-2.58079	-2.34349	-2.93459	-3.05155	-2.39591	-2.59449	-2.55372	-0.396967	0.000608933	0.00211505
P00918	Carbonic anhydrase 2 OS=Homo sapiens GN=CA2 PE=1 SV=2 - [CAH2_HUMAN]	vGSAkPGLQk+qSPVDIDTHTAk+iLnNGHAFNVEFDDSQDkAVLk+iLNnGHAFNVEFDDSQDkAVLk+iLnNGHAFNVEFDDSQDk+iLNnGHAFNVEFDDSQDk+yDPSLkPLSVSYDQATSLR+vVDVLDSIk+sADFTNFDPR	9	-1.85533	-2.02748	-2.41502	-2.65971	-2.37136	-1.99764	-2.5207	-1.63982	-1.70434	-2.64053	-2.40551	-3.16152	-1.4713	-2.10275	-2.36246	-2.36511	-2.63396	-2.41034	-2.05346	-2.09788	-1.28731	-2.79722	-2.63357	-2.40705	-1.86573	-1.98806	-2.04612	-2.52074	-2.49721	0.56067	0.000610472	0.00211505
Q9UH03-2	Isoform 2 of Neuronal-specific septin-3 OS=Homo sapiens GN=SEPT3 - [SEPT3_HUMAN]	qESMPFAVVGSDkEYQVnGk+aDTMTLEEk+sTLVNTLFk	3	-0.275886	-0.475004	-0.433074	-1.52428	-0.638166	-1.22453	-1.07708	-0.753525	-0.648769	-0.921975	-1.04762	-0.752476	-0.0790624	-0.0871532	-1.17295	-1.11554	-1.43678	-0.679453	-0.684804	-0.447101	-0.341698	-0.690765	-1.32949	-0.74653	-0.47007	0.363636	-1.13282	-0.933315	-1.65184	0.631999	0.000621581	0.00214693
P45880-2	Isoform 2 of Voltage-dependent anion-selective channel protein 2 OS=Homo sapiens GN=VDAC2 - [VDAC2_HUMAN]	wcEYGLTFTEk+lTFDTTFSPNTGkk+lTFDTTFSPNTGk+vnNSSLIGVGYTQTLRPGVk+vNnSSLIGVGYTQTLRPGVk+vNNSSLIGVGYTQTLRPGVk+tGDFQLHTNVNDGTEFGGSIYQk	7	-3.56404	-3.85828	-3.20775	-2.53572	-3.1633	-2.76879	-2.95135	-2.83497	-3.04787	-2.82876	-3.23798	-3.77999	-3.34184	-3.73565	-3.7842	-2.85722	-2.50162	-2.41868	-3.35838	-3.00572	-3.74872	-3.37192	-2.7414	-3.65485	-3.93887	-3.51619	-2.92067	-2.63271	-2.58098	-0.607867	0.000636445	0.00219155
Q9Y2A7	Nck-associated protein 1 OS=Homo sapiens GN=NCKAP1 PE=1 SV=1 - [NCKP1_HUMAN]	akPSYLIDk+eYLTSHLEIR	2	-0.0845062	0.255178	0.394004	-0.763893	-0.103614	0.140125	-0.375697	0.599067	0.211842	0.0718067	-1.02717	-0.339715	0.54839	0.309486	-0.0545412	-0.334261	-0.538631	-0.0931489	0.348754	0.280203	0.0436997	-0.714912	0.255247	0.473208	0.163375	1.0123	-0.137225	-0.464318	-1.21005	0.6549	0.000657477	0.00225707
F6RFD5	Destrin OS=Homo sapiens GN=DSTN PE=1 SV=1 - [F6RFD5_HUMAN]	kcSTPEEIk+yALYDASFETk	2	-3.72861	-3.83919	-3.29037	-2.80072	-3.87414	-3.30962	-3.18402	-4.06459	-3.3318	-3.56293	-3.34394	-2.77586	-4.11851	-3.9489	-3.88339	-3.04307	-2.73367	-3.11512	-3.65458	-3.28659	-4.21355	-3.42699	-3.07693	-3.55243	-3.6784	-4.09855	-3.08638	-2.89141	-3.53548	-0.518873	0.000693854	0.00237471
P06744	Glucose-6-phosphate isomerase OS=Homo sapiens GN=GPI PE=1 SV=4 - [G6PI_HUMAN]	mIPcDFLIPVQTQHPIR+mIPcDFLIPVqTQHPIR+mIPcDFLIPVQTqHPIR+mIPcDFLIPVQTQHPIR+kIEPELDGSAQVTSHDASTnGLINFIk+kIEPELDGSAQVTSHDASTNGLINFIk+sNTPILVDGkDVmPEVNk+tFTTQETITNAETAk+vFEGNRPTNSIVFTk+mLVDLAk+aVLHVALR	11	-2.37463	-2.6879	-2.64748	-2.65558	-2.93177	-2.91314	-2.99601	-2.66759	-2.68277	-3.04057	-3.27554	-2.46745	-2.49365	-2.59108	-2.55615	-2.93521	-2.69442	-3.20545	-2.69402	-2.19491	-2.60764	-3.42331	-2.96837	-2.68457	-2.49269	-2.43166	-2.83828	-3.20597	-3.1792	0.383325	0.000696458	0.0023764
Q9ULD0	2-oxoglutarate dehydrogenase-like, mitochondrial OS=Homo sapiens GN=OGDHL PE=1 SV=3 - [OGDHL_HUMAN]	sWDSFFR	1	-4.65958	-4.42505	-3.62714	-3.45598	-3.62604	-3.24602	-3.30662	-3.73109	-4.51929	-4.55687	-2.90514	-2.95411	-4.79446	-4.30215	-4.89974	-3.52543	-2.6248	-2.89324	-3.83745	-4.6115	-5.26848	-3.03052	-2.98525	-4.20179	-4.7968	-3.55195	-1.9643	-4.39188	-4.1331	-0.989904	0.000704934	0.00239805
Q13885	Tubulin beta-2A chain OS=Homo sapiens GN=TUBB2A PE=1 SV=1 - [TBB2A_HUMAN]	iNVYYnEAAGNk+iNVYYNEAAGNk	2	-2.76744	-1.87379	-2.5506	-4.21188	-3.90815	-3.33879	-3.57443	-2.39047	-1.85734	-3.03105	-4.31709	-4.41226	-3.12125	-3.35859	-2.43534	-3.94625	-2.61233	-3.17689	-2.32956	-2.86477	-3.37278	-4.02011	-2.48899	-2.35155	-2.72463	-2.9962	-2.66287	-4.5456	-3.3698	0.988107	0.000715343	0.00242613
Q02952-3	Isoform 3 of A-kinase anchor protein 12 OS=Homo sapiens GN=AKAP12 - [AKA12_HUMAN]	sDEVDEQVAcQEVk	1	2.04928	1.94143	2.21909	-0.0746318	-0.653268	0.96086	0.319133	2.98226	3.32559	1.49848	-1.09326	-2.09876	1.3656	2.00619	1.33746	0.102853	0.680608	0.950053	2.40818	1.08434	0.997605	-0.609048	2.24255	1.49076	1.12805	1.26252	0.678019	0.419036	1.46438	1.58143	0.000722231	0.00244096
Q8WVY7	Ubiquitin-like domain-containing CTD phosphatase 1 OS=Homo sapiens GN=UBLCP1 PE=1 SV=2 - [UBCP1_HUMAN]	gkPAENDVk	1	-3.59481	-3.48175	-3.63675	-1.40711	-5.60144	-3.4563	-4.35448	-2.68635	-2.53283	-5.26809	-3.643	-4.34298	-1.44666	-2.11299	-3.50424	-5.82516	-3.90183	-4.38728	-2.23872	-2.59186	-1.95977	-5.42047	-4.61286	-3.53946	-2.65159	-1.89096	-3.85156	-4.01325	-5.23135	1.64786	0.00072405	0.00244096
O95670	V-type proton ATPase subunit G 2 OS=Homo sapiens GN=ATP6V1G2 PE=1 SV=1 - [VATG2_HUMAN]	vLAQLLGmVcDVRPQVHPNYR+eEAQMEVEQYRR	2	-0.505916	-0.75882	-0.246163	-0.266512	0.0021989	-0.199278	-0.146399	-0.44242	-1.10151	0.0490469	-0.142969	0.175132	-0.677046	-0.556434	-0.108421	-0.247213	0.0850128	-0.470389	-0.644213	-0.32157	-0.627734	-0.354093	0.119519	-0.219884	-0.479578	-0.474992	0.0867777	-0.795754	-0.0910589	-0.439172	0.000729835	0.00244621
P54652	Heat shock-related 70 kDa protein 2 OS=Homo sapiens GN=HSPA2 PE=1 SV=1 - [HSP72_HUMAN]	gPAIGIDLGTTYScVGVFQHGk	1	-0.859489	-0.87481	-1.34802	0.994411	0.907294	7.01528	2.12059	2.29082	0.509111	0.5511	3.0287	-0.369353	0.290155	0.123677	-0.40141	2.73365	2.53675	0.551845	-0.98626	-2.55087	0.371326	4.1914	2.68848	0.852783	0.132674	-0.00951813	2.1324	1.44173	1.28459	-2.09762	0.000729952	0.00244621
P31946-2	Isoform Short of 14-3-3 protein beta/alpha OS=Homo sapiens GN=YWHAB - [1433B_HUMAN]	yLIPNATQPESk	1	2.41497	2.60333	2.19214	-1.32517	-0.210532	0.21159	0.262098	1.29177	1.4745	0.0211788	1.31506	0.0838074	1.09169	0.854048	1.60951	0.451537	2.05783	-0.178286	1.12257	1.11528	1.33532	1.37856	0.672489	2.17081	2.63563	1.88858	0.784382	-2.52436	0.931279	1.51287	0.000746206	0.00249326
P04792	Heat shock protein beta-1 OS=Homo sapiens GN=HSPB1 PE=1 SV=2 - [HSPB1_HUMAN]	aQLGGPEAAk+tkDGVVEITGk+lFDQAFGLPR+qLSSGVSEIR	4	-1.57059	-1.88116	-1.40941	-2.78695	-2.29947	-2.67844	-2.80154	-1.93256	-0.501153	-2.73145	-2.76822	-3.2855	-0.741854	-1.81801	-2.6323	-1.08362	-3.18574	-3.16449	-0.741283	0.242995	-0.916347	-5.19767	-3.21216	-2.57478	-1.6469	-1.57643	-2.20803	-2.54212	-2.07775	1.23671	0.000753257	0.00250325
P01877	Ig alpha-2 chain C region OS=Homo sapiens GN=IGHA2 PE=1 SV=3 - [IGHA2_HUMAN]	dASGATFTWTPSSGk	1	6.70465	8.58533	7.95574	8.41473	8.11238	9.52328	8.80844	6.72414	7.74373	8.9361	8.71975	9.54878	6.81326	8.67853	7.53101	8.25135	9.85165	8.17029	8.37046	7.42843	6.20423	9.58319	8.90135	8.60601	6.70154	8.68325	8.85682	8.45707	7.99141	-1.04527	0.000753642	0.00250325
P55056	Apolipoprotein C-IV OS=Homo sapiens GN=APOC4 PE=1 SV=1 - [APOC4_HUMAN]	aWFLESk	1	5.40898	5.47665	5.8414	4.67558	4.87113	3.62146	4.45528	6.05852	5.46642	3.92855	4.24458	4.68735	4.93485	4.82424	5.45063	5.01998	5.24842	4.41709	5.30511	6.78972	5.2824	3.42827	4.63442	6.3902	4.39981	5.50809	5.22403	3.27786	5.09522	0.915188	0.0007583	0.00251131
P04217	Alpha-1B-glycoprotein OS=Homo sapiens GN=A1BG PE=1 SV=4 - [A1BG_HUMAN]	cEGPIPDVTFELLR+cLAPLEGAR+vTLTcVAPLSGVDFQLR+sGLSTGWTQLSk+nGVAQEPVHLDSPAIk+nGVAQEPVHLDSPAIk+lLELTGPk+tPGAAANLELIFVGPQHAGnYR+tPGAAANLELIFVGPqHAGNYR+hQFLLTGDTQGR+gVTFLLR+tPGAAANLELIFVGPQHAGNYR+lELHVDGPPPRPQLR	13	5.9548	5.88624	6.10258	6.16272	6.01967	6.34516	6.2513	5.96327	5.86715	6.20249	6.22107	6.31144	5.63502	6.22615	5.94944	6.12338	6.31547	6.2217	5.99137	5.94027	5.66095	6.3007	6.32658	6.04182	5.51283	5.94866	6.46722	6.37373	6.12691	-0.321269	0.000786241	0.00259621
Q9UHC6	Contactin-associated protein-like 2 OS=Homo sapiens GN=CNTNAP2 PE=1 SV=1 - [CNTP2_HUMAN]	vDNAPDQQNSHPDLAQEEIR	1	1.98406	1.675	2.47077	1.33819	0.972102	1.48957	1.33285	2.29926	1.18127	1.59744	1.32038	1.55429	1.59863	1.69276	2.90377	1.4411	1.29847	0.994956	1.95716	2.27327	1.71868	1.13585	1.51187	2.36833	1.94495	1.61074	1.15166	1.56142	1.29258	0.578977	0.000817974	0.0026931
K7EID1	Protein rogdi homolog (Fragment) OS=Homo sapiens GN=ROGDI PE=1 SV=1 - [K7EID1_HUMAN]	nNQLLHFAFR	1	-2.43813	-2.02332	-2.65156	-0.82953	-3.30182	0.618077	-1.01134	-3.17267	-2.38709	-1.00706	-1.35863	-0.170082	-2.7259	-1.94265	-2.6325	-1.50814	-0.658817	-1.15828	-2.38242	-2.64848	-2.64303	-1.13253	-0.808473	-2.57656	-2.86662	-2.33957	-0.579466	1.07103	-3.33509	-1.31063	0.000853036	0.00279704
P68871	Hemoglobin subunit beta OS=Homo sapiens GN=HBB PE=1 SV=2 - [HBB_HUMAN]	gTFATLSELHcDk+gTFATLSELHcDkLHVDPENFR+lLGNVLVcVLAHHFGkEFTPPVQAAYQk+lLGNVLVcVLAHHFGk+eFTPPVQAAYQk+fFESFGDLSTPDAVmGNPk+fFESFGDLSTPDAVMGNPk+sAVTALWGk+vNVDEVGGEALGR	9	-1.18887	-1.24902	-1.8598	-2.55349	-1.97499	-2.19443	-2.25121	-1.44528	-1.57617	-2.15143	-1.62557	-2.67958	-1.28488	-1.37516	-1.94913	-2.64547	-2.30931	-1.45358	-2.24044	-1.37814	-0.122294	-2.39168	-3.00128	-1.2871	-1.61293	-1.73187	-1.49115	-2.08439	-2.49845	0.772093	0.000854513	0.00279704
C9J0K6	Sorcin OS=Homo sapiens GN=SRI PE=1 SV=1 - [C9J0K6_HUMAN]	cLTQSGIAGGYkPFNLETcR	1	-2.99775	-2.24372	-2.57234	-3.74909	-3.52995	-3.59322	-3.37846	-3.1503	-3.10164	-3.56702	-2.97102	-3.04586	-3.16683	-3.00134	-3.13435	-2.93856	-3.2463	-3.19869	-2.84634	-2.63051	-3.15315	-3.31294	-3.36467	-2.39	-3.22528	-2.28968	-3.32468	-3.78036	-3.67607	0.521804	0.000874351	0.00285368
P21359-3	Isoform 3 of Neurofibromin OS=Homo sapiens GN=NF1 - [NF1_HUMAN]	tGQQNTHTk	1	-1.61807	-0.793689	-1.23645	-0.831885	-0.968673	-1.30625	-0.79127	-1.78442	-1.23814	-0.877097	-1.07946	-0.315496	-2.28564	-1.35452	-1.20366	-0.541754	-0.57423	-0.795206	-1.39204	-1.58188	-1.73267	-0.713996	-0.543155	-0.545849	-1.7875	-1.89109	-0.991617	-0.790831	-0.748127	-0.617103	0.000892327	0.00290393
A0A0A0MTN9	NADPH:adrenodoxin oxidoreductase, mitochondrial OS=Homo sapiens GN=FDXR PE=1 SV=1 - [A0A0A0MTN9_HUMAN]	tATEkPGPAEAAR	1	-3.83791	-3.60489	-3.75015	-3.06411	-3.20454	-2.54958	-2.94876	-3.87734	-3.80212	-2.96951	-3.01087	-2.62972	-4.34996	-2.833	-2.64731	-2.98315	-3.1457	-4.05208	-3.19456	-3.93325	-4.47304	-3.02083	-2.44076	-3.50411	-4.35969	-3.93555	-2.70621	-2.94195	-2.56367	-0.760804	0.000929506	0.00301621
Q14982-2	Isoform 2 of Opioid-binding protein/cell adhesion molecule OS=Homo sapiens GN=OPCML - [OPCM_HUMAN]	eGQGFVSEDEYLEISDIkR	1	-2.88023	-3.07779	-2.32117	-1.20147	-1.23834	-3.18981	-1.98312	-1.83372	-2.64961	-2.5498	-2.79968	-1.42286	-2.75167	-3.02934	-2.90326	-1.89541	-1.48265	-1.84647	-2.29612	-2.48115	-2.77481	-2.07147	-2.30212	-2.68455	-2.84372	-2.61687	-2.19747	-2.09284	-1.47336	-0.704703	0.000954582	0.00308868
Q96F85	CB1 cannabinoid receptor-interacting protein 1 OS=Homo sapiens GN=CNRIP1 PE=1 SV=1 - [CNRP1_HUMAN]	lLTGSSYk	1	-2.92871	-2.95461	-3.56565	-2.24755	-2.36856	-1.94968	-2.31575	-3.03602	-3.52994	-2.03799	-1.7841	-2.6042	-2.69621	-3.26633	-1.75901	-2.17625	-3.03546	-3.08149	-2.55495	-3.04739	-2.8045	-2.71637	-2.5758	-3.91015	-2.80817	-3.45341	-2.40058	-1.81482	-1.62763	-0.77972	0.000967426	0.00312127
O75396	Vesicle-trafficking protein SEC22b OS=Homo sapiens GN=SEC22B PE=1 SV=4 - [SC22B_HUMAN]	kLNEQSPTR	1	-3.8486	-3.70697	-2.98647	-2.6616	-3.17615	-2.72143	-2.83682	-3.60815	-3.83034	-2.71732	-3.12687	-2.28828	-3.73612	-3.22447	-3.89889	-2.11104	-2.47609	-3.65461	-2.87322	-4.00922	-3.41261	-3.86791	-2.10144	-3.66307	-3.10246	-3.52295	-2.82623	-3.30354	-2.68295	-0.737553	0.000993957	0.0031977
Q9UQB8-3	Isoform 3 of Brain-specific angiogenesis inhibitor 1-associated protein 2 OS=Homo sapiens GN=BAIAP2 - [BAIP2_HUMAN]	gYFDALVk+eLGDVLFQMAEVHR	2	-0.282206	-0.685528	-1.89771	-2.23346	-1.7384	-2.43021	-1.91027	-2.56529	-0.413327	-2.0924	-1.81791	-1.19969	-1.26967	-0.285018	-1.1298	-2.30918	-1.75609	-2.51777	-1.67267	-1.24067	-1.12574	-1.15187	-2.16631	-1.49109	-1.11804	-1.32797	-1.76442	-2.07262	-1.49339	0.846183	0.00102481	0.00328756
P18206-2	Isoform 1 of Vinculin OS=Homo sapiens GN=VCL - [VINC_HUMAN]	cDRVDQLTAQLADLAAR+sLLDASEEAIkk+gQGSSPVAmQk	3	-0.580298	0.224637	1.03743	-0.567596	-0.012096	-1.47024	-1.15258	-1.29511	1.20371	-1.18576	-0.579411	-0.208117	1.59609	0.762046	-1.11003	0.232493	-1.75349	-1.09527	2.0253	2.41057	1.69161	-3.82664	-2.51643	-0.25499	1.38049	0.659918	-0.415405	-0.901485	-1.8367	1.70364	0.00107325	0.00343317
Q7L099	Protein RUFY3 OS=Homo sapiens GN=RUFY3 PE=1 SV=1 - [RUFY3_HUMAN]	qLEQSEkDLVk+hLNATVNNLQAk+lTEELAVANNR	3	-2.16456	-2.12038	-1.11633	-1.10459	-1.25885	-1.44308	-1.33429	-1.23332	-2.2231	-1.50048	-1.25812	-1.25779	-2.01462	-1.67762	-1.85317	-1.26322	-1.27994	-1.11923	-1.55524	-1.63469	-1.86079	-1.60475	-1.21803	-1.20546	-2.00884	-1.62147	-1.19842	-1.65652	-1.51707	-0.456204	0.0011049	0.0035244
A0A075B6I0	Protein IGLV8-61 (Fragment) OS=Homo sapiens GN=IGLV8-61 PE=1 SV=3 - [A0A075B6I0_HUMAN]	fSGSILGNk	1	2.82825	2.5799	1.75496	4.75492	3.45958	3.4737	3.99171	2.1976	2.86295	1.0853	5.26032	5.15309	2.73994	1.94042	2.04897	4.06927	4.56738	3.48534	3.3722	2.7181	1.67001	5.09467	2.00463	0.227845	2.02427	3.12341	4.95441	4.66667	3.85472	-1.48474	0.00116603	0.0037089
P04070	Vitamin K-dependent protein C OS=Homo sapiens GN=PROC PE=1 SV=1 - [PROC_HUMAN]	lGDDLLQcHPAVk+rGDSPWQVVLLDSk	2	5.69357	6.11619	5.52819	5.9914	5.9571	5.68747	5.56956	6.02734	6.41396	5.71991	5.0378	5.6865	6.37286	6.01214	6.17906	5.65323	5.41733	5.33931	6.04657	6.42271	6.17548	5.33186	5.42774	6.24066	5.86368	6.14538	5.15141	6.00783	5.56497	0.480491	0.0011696	0.00370979
P31948	Stress-induced-phosphoprotein 1 OS=Homo sapiens GN=STIP1 PE=1 SV=1 - [STIP1_HUMAN]	ekELGNDAYk+tYEEGLkHEANNPQLk	2	-1.56866	-1.47222	-1.58586	-1.30429	-1.10091	-1.35012	-1.76921	-1.29902	-1.05282	-1.73462	-1.78311	-1.48768	-0.185596	-1.17364	-1.21149	-1.85288	-1.99986	-1.95859	-1.42464	-0.516879	-0.830873	-1.53125	-2.30921	-0.920355	-0.66231	-0.443025	-2.42299	-1.65294	-2.28043	0.675046	0.00117477	0.00371572
P04899	Guanine nucleotide-binding protein G(i) subunit alpha-2 OS=Homo sapiens GN=GNAI2 PE=1 SV=3 - [GNAI2_HUMAN]	iIHEDGYSEEEcR+iTHSPLTIcFPEYTGANk	2	-2.79073	-3.34824	-1.88991	-3.28005	-0.254065	-2.26002	-1.90803	-2.36166	-3.01206	-1.66474	-2.40202	-1.6829	-3.08862	-2.63076	-2.73315	-1.37302	-2.17672	-1.82075	-2.79304	-2.4805	-2.84353	-1.57678	-2.22115	-2.12618	-2.67705	-3.01956	-1.64557	-2.4862	-1.86846	-0.853469	0.00119802	0.00377864
P30043	Flavin reductase (NADPH) OS=Homo sapiens GN=BLVRB PE=1 SV=3 - [BLVRB_HUMAN]	lQAVTDDHIR	1	-2.7682	-3.50474	-3.65638	-4.96171	-4.10734	-4.88414	-4.3337	-3.59422	-3.66198	-4.15704	-4.36186	-4.48029	-3.90723	-2.98884	-4.13921	-4.43322	-4.42662	-3.98739	-3.61335	-3.83054	-2.31544	-4.70617	-5.08332	-4.21977	-4.21736	-4.36268	-3.41036	-3.68936	-3.98298	0.755695	0.00126068	0.00396514
P04040	Catalase OS=Homo sapiens GN=CAT PE=1 SV=3 - [CATA_HUMAN]	gAGAFGYFEVTHDITk	1	-0.136714	-0.630721	-0.62978	-1.31292	-1.00779	-1.17604	-1.19718	-0.887927	-0.113176	-1.43515	-0.361885	-1.66169	0.0314911	-0.325571	-1.31444	-1.3801	-1.74717	-0.158175	-0.972539	-0.133984	0.508766	-1.39561	-1.70342	-0.658809	-0.192511	-0.622084	-0.462117	-1.16563	-1.79282	0.777624	0.00126433	0.00396555
Q9UHG2	ProSAAS OS=Homo sapiens GN=PCSK1N PE=1 SV=1 - [PCSK1_HUMAN]	iLAGSADSEGVAAPR+aADHDVGSELPPEGVLGALLR+aLAHLLEAER	3	-1.19666	-1.0474	-1.79683	-2.85319	-2.30702	-2.05685	-2.21426	-1.5783	-1.6433	-2.60699	-1.68857	-2.20241	-2.01781	-1.23921	-0.7605	-2.02819	-2.46119	-2.75105	-1.86649	-1.77386	-1.89783	-0.660942	-2.84457	-1.0726	-2.0532	-1.5935	-2.92198	-1.76995	-1.84672	0.76148	0.00127717	0.00399471
Q9UQ05	Potassium voltage-gated channel subfamily H member 4 OS=Homo sapiens GN=KCNH4 PE=2 SV=1 - [KCNH4_HUMAN]	aLSLHIk	1	7.24231	7.29415	7.90984	7.75965	7.58354	7.54145	7.76691	7.50633	7.19152	7.42322	7.92467	7.9418	6.76622	7.50853	7.29	8.00546	8.01671	7.74403	7.46935	7.54026	7.09576	7.88462	7.57403	7.89572	6.86775	7.22989	7.76161	7.73559	7.84037	-0.409085	0.00136158	0.00423678
Q8N335	Glycerol-3-phosphate dehydrogenase 1-like protein OS=Homo sapiens GN=GPD1L PE=1 SV=1 - [GPD1L_HUMAN]	eLLQTPNFR	1	0.472523	-1.85773	0.365581	-2.87141	-2.18695	-3.45117	-2.03866	-1.62458	-1.48865	-2.67522	-2.04832	-0.554671	-1.95477	-0.74488	-1.48861	-1.86303	-1.99881	-1.47905	-1.54542	-0.487547	-1.31672	-1.63746	-2.50334	-1.52322	-0.973871	-1.76021	-1.1462	-1.45589	-2.66976	1.00248	0.00136209	0.00423678
P40926	Malate dehydrogenase, mitochondrial OS=Homo sapiens GN=MDH2 PE=1 SV=3 - [MDHM_HUMAN]	gcDVVVIPAGVPR+eGVVEcSFVk+kGEDFVk+lTLYDIAHTPGVAADLSHIETk+hGVYNPNk+aGAGSATLSMAYAGAR	6	-3.3559	-2.77377	-3.03111	-3.40683	-3.15295	-2.99771	-3.49932	-3.52361	-2.79445	-3.55937	-3.49947	-3.28554	-2.6648	-2.64691	-3.5824	-3.45539	-3.37039	-3.38597	-3.05302	-2.86774	-2.88464	-3.18268	-3.46796	-2.89719	-2.96761	-2.66196	-3.7084	-3.14603	-3.60701	0.414143	0.0014601	0.00452912
P11498	Pyruvate carboxylase, mitochondrial OS=Homo sapiens GN=PC PE=1 SV=2 - [PYC_HUMAN]	tSTAPAASPNVR	1	2.65929	2.1245	2.16307	1.89889	1.95935	1.92988	1.8671	3.021	1.79835	2.06316	1.77232	1.70226	2.55623	2.16436	2.59383	1.85771	1.92472	1.63813	1.92568	2.52249	2.74873	1.76824	1.90275	2.37037	2.05712	2.58548	1.7475	1.77638	2.19814	0.420593	0.00149269	0.00461751
Q96CW1-2	Isoform 2 of AP-2 complex subunit mu OS=Homo sapiens GN=AP2M1 - [AP2M1_HUMAN]	gTADETSk	1	-3.09806	-2.6682	-2.66564	-2.09177	-2.48964	-2.85907	-2.38654	-3.2401	-3.0704	-2.19101	-2.3383	-2.12832	-3.4434	-2.31634	-2.90184	-2.06578	-2.59795	-2.54708	-2.58737	-2.98303	-2.56342	-3.3246	-2.02743	-2.48819	-3.31359	-3.31997	-2.25955	-2.47939	-2.01169	-0.567063	0.00150581	0.00464531
B7Z2L0	B-cell receptor-associated protein 29 OS=Homo sapiens GN=BCAP29 PE=1 SV=1 - [B7Z2L0_HUMAN]	kLVEDQEk	1	-2.13424	-2.77869	-2.25896	-2.63664	-2.8679	-3.50075	-3.01411	-2.0469	-2.57687	-3.43533	-4.04268	-1.69712	-2.66912	-1.84942	-2.09141	-3.25173	-2.74531	-3.57021	-2.17807	-2.88295	-2.35071	-2.62116	-3.1302	-2.53173	-2.3335	-2.6135	-3.12567	-2.28444	-3.28835	0.709998	0.00152327	0.00467649
P03915	NADH-ubiquinone oxidoreductase chain 5 OS=Homo sapiens GN=MT-ND5 PE=1 SV=2 - [NU5M_HUMAN]	fPTLTNINENNPTLLNPIkR	1	-1.92959	-2.15038	-1.77312	-3.0108	-4.73489	-3.6001	-3.34893	-1.75603	-3.47756	-3.38843	-2.84285	-3.34997	-2.78555	-2.30385	-2.85507	-2.93274	-2.65402	-3.66764	-1.89749	-2.47192	-1.88906	-4.42877	-3.1627	-2.92349	-3.23797	-1.92535	-2.98391	-3.35017	-2.77799	0.905031	0.00152422	0.00467649
H7BZJ3	Protein disulfide-isomerase A3 (Fragment) OS=Homo sapiens GN=PDIA3 PE=1 SV=1 - [H7BZJ3_HUMAN]	sDVLELTDDNFESR	1	4.36222	4.16246	3.20834	3.10485	3.59891	2.05184	2.96325	4.39999	4.12561	2.52409	2.56255	3.0101	4.18573	2.78412	4.85962	2.24439	2.80794	3.60683	3.75792	3.64866	3.76574	4.53184	1.82121	3.1593	4.33623	3.37215	2.41108	4.02565	3.18423	1.0162	0.00153697	0.00470281
Q01995	Transgelin OS=Homo sapiens GN=TAGLN PE=1 SV=4 - [TAGL_HUMAN]	lVEWIIVQcGPDVGRPDR	1	1.0301	0.865503	1.26974	1.3664	0.949113	1.89769	1.44412	0.966723	0.879764	1.89568	1.73707	0.883917	1.10109	1.0016	0.845438	1.70443	1.60898	1.11702	1.27857	1.26606	1.04149	0.888219	1.46009	0.651807	0.977081	1.04053	1.36589	1.46537	1.87787	-0.473445	0.00159782	0.00486929
P67775	Serine/threonine-protein phosphatase 2A catalytic subunit alpha isoform OS=Homo sapiens GN=PPP2CA PE=1 SV=1 - [PP2AA_HUMAN]	gGWGISPR	1	-0.780391	-1.2503	-2.37233	-1.34257	-1.8728	-1.88921	-1.92335	-1.0153	-1.12227	-2.26773	-2.11582	-1.74064	-0.856081	-0.964726	-0.667178	-2.05772	-2.62731	-2.3346	-1.79624	-1.60566	-0.802805	-2.0548	-1.32476	-1.5507	-1.39327	-1.26468	-1.89394	-1.67606	-1.72896	0.645885	0.00160003	0.00486929
Q9Y285	Phenylalanine--tRNA ligase alpha subunit OS=Homo sapiens GN=FARSA PE=1 SV=3 - [SYFA_HUMAN]	hWELTAEGEEIAR	1	-3.31271	-2.50088	-2.41547	-2.75541	-2.91296	-2.07577	-2.35583	-3.63359	-2.78811	-1.99432	-2.1712	-2.41741	-3.43291	-2.66767	-3.21128	-1.93167	-2.15775	-2.5719	-2.16851	-3.11897	-3.20481	-2.74344	-2.38164	-2.96015	-2.92175	-3.22318	-2.3543	-2.15559	-2.35823	-0.553812	0.00167142	0.00507282
P09382	Galectin-1 OS=Homo sapiens GN=LGALS1 PE=1 SV=2 - [LEG1_HUMAN]	fnAHGDANTIVcNSk+dSnNLcLHFNPR+dSNNLcLHFNPR+dGGAWGTEQR	4	-1.05224	-0.448628	-0.271624	-0.934444	-1.00662	-0.496998	-1.00666	-0.676883	-0.79119	-1.32554	-0.903901	-0.116188	-0.307767	-0.4036	-0.447907	-0.920459	-0.832478	-1.29835	-0.48223	-0.661411	-0.640232	-0.565289	-0.854731	0.254821	0.206247	0.166679	-1.28759	-1.43559	-2.11512	0.620511	0.00167896	0.00507778
P01824	Ig heavy chain V-II region WAH OS=Homo sapiens PE=1 SV=1 - [HV206_HUMAN]	nQFSLNLR	1	3.51998	5.04361	4.56246	5.58	4.7796	5.0146	5.21846	3.33139	4.81388	5.05573	5.05649	5.96112	3.32046	5.05303	4.68111	5.17691	5.31455	4.95417	4.80437	3.67629	3.47948	5.56654	5.7551	5.48166	4.30377	3.87116	4.71313	5.18656	4.94396	-0.815522	0.00168207	0.00507778
P09496-3	Isoform 3 of Clathrin light chain A OS=Homo sapiens GN=CLTA - [CLCA_HUMAN]	lEALDANSR+eLEEWYAR	2	-0.594242	-0.0198095	0.82212	0.542037	0.338457	0.195854	0.63064	-0.475297	-0.156438	0.534204	0.648842	0.935608	-0.95324	0.161545	0.172225	0.490045	0.212545	1.2013	0.564122	-0.342493	-1.67807	1.03482	1.0754	0.173356	-0.336453	-0.172343	0.552095	0.87796	0.189802	-0.755443	0.00173693	0.00522937
P01742	Ig heavy chain V-I region EU OS=Homo sapiens PE=1 SV=1 - [HV101_HUMAN]	qVQLVQSGAEVk+qVqLVQSGAEVk	2	5.13246	5.32383	6.58642	6.2863	5.86166	6.17842	6.31034	5.57034	5.31103	5.85801	6.40775	6.7426	4.78697	5.89515	5.85787	6.07247	6.32379	6.43282	6.25965	5.09221	3.91781	7.05459	6.73447	5.73834	5.51524	5.72364	6.28032	6.22402	5.88752	-0.736898	0.0017856	0.00536156
P49418-2	Isoform 2 of Amphiphysin OS=Homo sapiens GN=AMPH - [AMPH_HUMAN]	cDVLWEDFHQk+kGPPVPPLPk	2	-1.00369	-0.599152	-0.807377	0.131933	0.0606903	-0.501466	-0.119735	-0.463148	-0.972088	-0.418073	0.221528	-0.300662	-1.00233	-0.924622	-0.784386	0.0852309	0.634378	-0.72733	-0.861098	-1.13945	-0.904342	0.0636855	0.241878	-0.279352	-0.806721	-0.4649	-0.461453	-1.75715	1.05052	-0.730227	0.00179988	0.00539007
P56381	ATP synthase subunit epsilon, mitochondrial OS=Homo sapiens GN=ATP5E PE=1 SV=2 - [ATP5E_HUMAN]	qAGLSYIR	1	-2.53507	-2.68254	-1.59103	-2.55249	-1.74636	-2.19662	-1.91496	-3.12611	-2.5185	-1.28066	-2.0518	-1.8073	-2.70138	-2.62006	-2.55335	-1.56913	-2.14157	-1.71862	-2.04381	-2.37822	-3.11081	-1.88807	-1.96824	-2.79872	-1.7918	-2.82503	-2.28444	-1.66682	-1.9373	-0.589752	0.00180733	0.00539801
Q16352	Alpha-internexin OS=Homo sapiens GN=INA PE=1 SV=2 - [AINX_HUMAN]	kVESLLDELAFVR+nLQSAEEWYk+tNEkEQLQGLNDR+iLSATTSk+gANESLER+vHQLETQNR+vGELFQR	7	-2.52308	-2.6682	-2.31552	-2.61297	-2.40191	-2.4473	-2.78131	-2.06909	-2.35459	-2.88386	-2.57136	-2.49363	-2.14415	-2.43491	-2.45205	-2.56721	-2.58549	-3.08758	-2.30325	-2.20356	-2.3984	-2.62772	-2.91113	-2.33686	-2.25786	-2.11307	-2.92445	-2.76854	-2.70946	0.315823	0.00186353	0.00555116
P47985	Cytochrome b-c1 complex subunit Rieske, mitochondrial OS=Homo sapiens GN=UQCRFS1 PE=1 SV=2 - [UCRI_HUMAN]	rLEVLDSTk+eSLSGQAVR+eIEQEAAVELSQLRDPQHDLDR	3	-1.87897	-1.17999	-1.25103	-2.51371	-1.92853	-1.56899	-1.96568	-1.26763	-1.37719	-2.01859	-2.24496	-1.93813	-2.0581	-1.65874	-1.40565	-1.83264	-1.52871	-1.83737	-1.51342	-1.25311	-1.50093	-1.56777	-2.5203	-0.448387	-2.01414	-1.83882	-1.8957	-1.60592	-2.51825	0.553343	0.00188443	0.0055986
O76041-2	Isoform 2 of Nebulette OS=Homo sapiens GN=NEBL - [NEBL_HUMAN]	tQEQISNVk	1	-2.49364	-2.35196	-3.13201	-3.19154	-2.78528	-2.0073	-2.96735	-2.28755	-2.22819	-2.68622	-2.85854	-3.548	-1.61246	-2.77642	-2.18505	-3.17909	-3.3231	-2.88562	-2.69626	-1.79452	-2.32249	-2.81803	-3.36308	-2.61055	-2.55568	-1.89838	-2.96187	-2.50676	-3.42849	0.57906	0.00193362	0.00571934
Q9UPS8-2	Isoform 2 of Ankyrin repeat domain-containing protein 26 OS=Homo sapiens GN=ANKRD26 - [ANR26_HUMAN]	nQNQEkEk	1	5.09205	4.69482	5.58415	5.721	5.27277	5.11171	5.44354	5.08177	4.99961	5.42787	5.33331	5.5853	4.81505	5.39806	4.7943	5.10303	5.70319	5.66287	5.01737	5.01849	4.77279	5.69929	5.52502	5.27003	5.04999	5.09227	5.26651	5.38341	5.41429	-0.369197	0.00194176	0.00571934
P53597	Succinyl-CoA ligase [ADP/GDP-forming] subunit alpha, mitochondrial OS=Homo sapiens GN=SUCLG1 PE=1 SV=4 - [SUCA_HUMAN]	gGQTHLGLPVFNTVk	1	-1.61291	-3.08578	-2.88701	-3.8515	-3.54019	-4.64509	-2.59315	-4.54429	-4.24495	-2.44368	-1.81794	-2.62396	-5.0875	-3.44786	-4.50646	-2.04633	-2.78295	-1.75137	-4.63117	-4.25491	-3.92293	-2.40722	-1.8131	-4.45912	-4.40553	-4.17703	-2.21703	-3.01157	-1.35219	-1.29398	0.00194182	0.00571934
F5H265	Polyubiquitin-C (Fragment) OS=Homo sapiens GN=UBC PE=1 SV=1 - [F5H265_HUMAN]	iQDkEGIPPDQQR+tLSDYNIQk	2	-3.53955	-3.405	-3.60974	-4.0327	-4.0589	-3.94293	-4.0884	-3.50869	-4.29945	-3.7506	-3.92133	-3.66755	-2.9427	-3.95352	-2.78855	-4.13592	-4.65876	-4.10938	-3.51911	-3.0249	-3.86717	-4.11423	-3.97502	-3.76349	-3.31395	-2.64115	-4.40854	-3.82798	-4.63373	0.545916	0.00194539	0.00571934
Q08380	Galectin-3-binding protein OS=Homo sapiens GN=LGALS3BP PE=1 SV=1 - [LG3BP_HUMAN]	rIDITLSSVk+tLQALEFHTVPFQLLAR	2	1.80758	1.13052	1.52132	2.26535	2.1614	1.26432	1.96752	1.72734	0.750399	2.28155	2.25552	1.7197	1.42567	1.18439	1.97132	2.22947	1.9996	1.34005	1.04962	1.83628	1.15011	2.11461	2.03235	1.38107	1.20138	1.68676	0.946595	1.3887	3.54599	-0.701897	0.00203803	0.0059761
P16389	Potassium voltage-gated channel subfamily A member 2 OS=Homo sapiens GN=KCNA2 PE=1 SV=2 - [KCNA2_HUMAN]	eTEGEEQAQYLQVTScPk	1	3.97954	-2.75929	3.6843	0.291733	0.453736	-2.56826	-0.5851	5.36301	3.35141	-3.42612	-5.12604	1.30715	0.951478	1.43242	0.352859	0.267955	0.888945	-0.811907	0.726242	2.78992	0.23401	-0.499192	0.415878	0.792148	1.23569	0.439175	0.44013	0.441985	-0.267379	2.29888	0.00204804	0.00598984
Q9P2U7-3	Isoform 3 of Vesicular glutamate transporter 1 OS=Homo sapiens GN=SLC17A7 - [VGLU1_HUMAN]	kYIEDAIGESAk+yIEDAIGESAk+qEGAETLELSADGRPVTTQTR	3	-0.655813	-1.09548	-0.78652	-1.11259	-1.7642	-0.752544	-1.26085	-0.618118	-0.48496	-1.1328	-1.17896	-1.95744	-0.304527	-1.15394	-1.3336	-1.55897	-0.930889	-0.885224	-1.04723	-0.700575	-0.806011	-0.937943	-1.41455	-1.17191	-0.406242	-0.56326	-1.56193	-1.01563	-1.44818	0.506706	0.00207809	0.00606199
Q9Y4H2	Insulin receptor substrate 2 OS=Homo sapiens GN=IRS2 PE=1 SV=2 - [IRS2_HUMAN]	aAAAAAAAVPSAGPAGPAPTSAAGR	1	3.06263	2.49738	2.46357	1.05714	-0.26528	1.79532	1.17112	2.76838	2.23012	1.93833	2.2425	-0.934359	2.21593	3.0047	2.17428	1.06545	0.66688	1.48353	2.54836	2.05412	2.96737	0.0114932	1.85828	1.63626	1.5044	1.99364	1.78321	1.35324	2.34001	1.15153	0.00208508	0.00606666
P05091	Aldehyde dehydrogenase, mitochondrial OS=Homo sapiens GN=ALDH2 PE=1 SV=2 - [ALDH2_HUMAN]	vIQVAAGSSNLkR+eLGEYGLQAYTEVk+iLGYINTGk+aAFQLGSPWR	4	-2.59276	-2.87227	-2.44631	-1.8795	-2.23956	-2.27043	-2.19663	-2.86501	-2.87559	-2.06807	-1.82632	-2.09554	-2.39389	-2.30285	-2.47501	-1.74856	-2.63497	-2.74555	-2.28344	-2.40363	-2.58597	-2.82514	-2.00602	-3.01116	-2.40778	-2.46867	-2.4619	-2.2763	-1.67502	-0.463835	0.00217773	0.0063199
P23526	Adenosylhomocysteinase OS=Homo sapiens GN=AHCY PE=1 SV=4 - [SAHH_HUMAN]	kLDEAVAEAHLGk+gISEETTTGVHNLYk+iILLAEGR	3	-1.56522	-1.71419	-1.1586	-1.78678	-2.25856	-1.61941	-1.94585	-1.75736	-1.47307	-2.15777	-2.0165	-1.27632	-1.86809	-0.726813	-1.35367	-1.77341	-1.42368	-2.95711	-1.25689	-1.24917	-1.49455	-2.13566	-2.02063	-0.996738	-1.66114	-1.6288	-1.87564	-2.00988	-1.93056	0.539883	0.00218866	0.00632048
O60493	Sorting nexin-3 OS=Homo sapiens GN=SNX3 PE=1 SV=3 - [SNX3_HUMAN]	qLPFRGDDGIFDDNFIEER+ySDFEWLR	2	-1.68669	-1.02524	-0.633678	-2.02255	-1.60048	-1.67974	-1.68747	-1.60869	-1.28053	-1.43859	-1.63878	-1.48647	-1.84021	-0.711881	-0.963778	-1.65218	-1.74561	-1.73472	-0.527276	-1.02797	-1.48209	-1.94502	-1.97856	-0.727114	-1.60284	-1.61654	-1.37902	-1.47392	-1.84895	0.513783	0.00218915	0.00632048
Q8NC96	Adaptin ear-binding coat-associated protein 1 OS=Homo sapiens GN=NECAP1 PE=1 SV=2 - [NECP1_HUMAN]	sAFIGIGFTDR	1	-3.36399	-4.03856	-3.70789	-2.38981	-2.39243	-5.63438	-3.16115	-3.72528	-4.51607	-3.38027	-3.72265	-2.16824	-3.67993	-4.5901	-4.48554	-2.9131	-3.31219	-2.5462	-3.85568	-3.63136	-4.21242	-3.12367	-3.54277	-5.15855	-4.0874	-3.15077	-3.99888	-2.83569	-2.29576	-0.940153	0.00221154	0.00635656
P32004-3	Isoform 3 of Neural cell adhesion molecule L1 OS=Homo sapiens GN=L1CAM - [L1CAM_HUMAN]	dLQELGDSDkYFIEDGR+dATQITQGPR	2	-2.27886	-2.21253	-2.48378	-2.95874	-3.11186	-3.2514	-2.9259	-2.85111	-2.29193	-2.96974	-3.17953	-2.49837	-2.64885	-2.21235	-3.08559	-2.79202	-2.38867	-3.1697	-2.66733	-2.53068	-2.53503	-2.28772	-3.35052	-2.43093	-2.72578	-2.13613	-3.62127	-2.59893	-2.78413	0.490202	0.00221294	0.00635656
F8W1R7	Myosin light polypeptide 6 OS=Homo sapiens GN=MYL6 PE=1 SV=1 - [F8W1R7_HUMAN]	hVLVTLGEk	1	-1.12061	-1.71115	-0.346214	-0.440473	-0.630649	-0.568428	-0.533928	-1.06146	-1.75138	-0.904921	-0.32805	0.300207	-1.10841	-1.23623	-1.59144	0.0862439	-0.271904	-0.695782	-1.16697	-0.519628	-0.707602	-1.01983	-0.869565	-0.891666	-0.831094	-0.962924	-0.390659	-0.56947	-1.17171	-0.597688	0.00222894	0.00638623
P60201	Myelin proteolipid protein OS=Homo sapiens GN=PLP1 PE=1 SV=2 - [MYPR_HUMAN]	vcGSnLLSIck+vcGSNLLSIck+tTIcGkGLSATVTGGQk+tSASIGSLcADAR+gLSATVTGGQk+lIETYFSk	6	-0.963669	-1.07353	-0.653771	-1.16927	-1.19965	-1.0665	-1.10108	-1.31211	-0.841593	-1.1819	-1.30558	-0.913567	-0.928129	-0.134198	-0.903716	-1.60609	-1.60468	-1.24851	-0.844143	-0.758776	-0.89275	-1.15117	-1.08465	-0.810497	-0.910507	-0.837204	-0.709812	-1.28555	-1.42012	0.390152	0.00225505	0.00644465
Q8N1G4	Leucine-rich repeat-containing protein 47 OS=Homo sapiens GN=LRRC47 PE=1 SV=1 - [LRC47_HUMAN]	aPGPGLAQGLPQLHSLVLR	1	-2.50987	-1.94769	-1.76995	-1.02791	-1.86718	-1.31631	-1.42146	-1.9864	-2.30709	-1.37834	-0.464905	-2.24399	-2.33428	-1.70344	-2.37503	-1.30934	-1.08931	-1.62752	-2.14779	-1.9671	-2.39506	-1.43377	-1.07374	-1.24076	-2.68624	-1.44374	-1.95795	-2.61219	-0.498035	-0.719768	0.00233538	0.00665732
P00338	L-lactate dehydrogenase A chain OS=Homo sapiens GN=LDHA PE=1 SV=2 - [LDHA_HUMAN]	qVVESAYEVIk+dQLIYNLLkEEQTPQNk+dYNVTANSk+lVIITAGAR+vTLTSEEEAR	5	-2.62413	-2.24116	-2.57078	-3.04789	-2.4238	-4.22766	-3.20142	-3.24121	-2.61141	-3.37652	-3.353	-2.75421	-2.88976	-2.7574	-2.42534	-3.13534	-3.27783	-2.69266	-2.94827	-2.48291	-2.6825	-2.61616	-3.5481	-1.93482	-2.55842	-2.80052	-3.4957	-3.26486	-3.33222	0.590104	0.00234681	0.00666584
O95182	NADH dehydrogenase [ubiquinone] 1 alpha subcomplex subunit 7 OS=Homo sapiens GN=NDUFA7 PE=1 SV=3 - [NDUA7_HUMAN]	kAVTPAPPIk	1	-3.62835	-3.93505	-3.40659	-1.47819	-3.47826	-3.50018	-3.89629	-2.39713	-2.36202	-3.7978	-4.21651	-4.07389	-0.680411	-2.99385	-2.91345	-4.7175	-4.08425	-4.03714	-2.25234	-2.43163	-2.28022	-4.74715	-3.81899	-3.75591	-1.13859	-1.93397	-4.7408	-3.88341	-3.97394	1.17756	0.00235021	0.00666584
P17677	Neuromodulin OS=Homo sapiens GN=GAP43 PE=1 SV=1 - [NEUM_HUMAN]	kDDVQAAEAEANkk+dDVQAAEAEANkk+nDDDQkIEQDGIkPEDk	3	-4.36054	-4.35617	-3.54559	-3.50158	-3.52304	-2.76792	-3.47414	-3.48302	-4.27906	-3.44599	-3.48059	-3.48869	-3.73696	-3.75285	-4.07307	-3.22589	-3.50135	-3.76471	-3.61335	-4.20737	-3.81018	-3.37589	-3.57391	-3.79904	-3.58797	-3.67948	-3.82133	-3.29179	-3.87521	-0.41442	0.00238874	0.00675342
P54289-3	Isoform 3 of Voltage-dependent calcium channel subunit alpha-2/delta-1 OS=Homo sapiens GN=CACNA2D1 - [CA2D1_HUMAN]	lLkPAVVGIk	1	-4.60524	-4.73131	-4.02051	-3.54179	-3.13311	-3.18056	-3.5616	-3.54322	-4.42335	-3.2301	-3.18848	-4.65146	-4.14324	-3.80655	-3.84041	-4.35042	-4.26154	-2.81035	-4.10653	-4.27368	-4.15584	-3.54159	-3.57327	-3.8486	-4.52475	-4.43939	-3.14413	-3.65161	-3.60405	-0.662367	0.00239308	0.00675342
Q13200-2	Isoform 2 of 26S proteasome non-ATPase regulatory subunit 2 OS=Homo sapiens GN=PSMD2 - [PSMD2_HUMAN]	vGQAVDVVGQAGkPk	1	-1.1103	-0.189097	-0.568971	-2.28787	-2.85203	-0.737919	-1.80211	-1.79437	-1.80154	-2.44123	0.959149	-1.88825	-0.863645	-0.467151	-0.710713	-1.58757	-2.13839	-1.97872	-0.528244	-0.843799	-0.526002	-1.66111	-2.38493	-0.617635	-0.605366	-0.292561	-1.03276	-2.59433	-2.60354	1.0333	0.00245341	0.00690636
P02787	Serotransferrin OS=Homo sapiens GN=TF PE=1 SV=3 - [TRFE_HUMAN]	cSTSSLLEAcTFR+cLVEkGDVAFVk+lcmGSGLNLcEPNNk+lcMGSGLNLcEPnNk+lcMGSGLNLcEPNnk+lcMGSGLNLcEPNNk+dLLFRDDTVcLAk+kcSTSSLLEAcTFR+nLNEkDYELLcLDGTR+nLnEkDYELLcLDGTR+nLNEkDYELLcLDGTR+iEcVSAETTEDcIAk+eGTcPEAPTDEckPVk+sVIPSDGPSVAcVkk+sVIPSDGPSVAcVk+sETkDLLFRDDTVcLAk+nLREGTcPEAPTDEckPVk+wcAVSEHEATk+lkcDEWSVnSVGk+lkcDEWSVNSVGk+dkEAcVHk+dDTVcLAk+kDSSLck+kDkEAcVHk+dYELLcLDGTR+aSYLDcIR+kASYLDcIR+kPVDEYkDcHLAQVPSHTV…	64	6.65987	6.28706	7.05761	5.94175	5.94429	6.3587	6.15521	6.78567	6.26195	6.30255	5.91409	6.22609	6.31837	6.50933	6.35411	6.37523	6.28379	6.20991	6.34567	6.72456	6.46214	6.1208	6.39327	7.01298	6.39159	6.65402	6.00758	6.24392	5.93261	0.378494	0.00249086	0.00699428
H0YAL7	Eukaryotic translation elongation factor 1 epsilon-1 (Fragment) OS=Homo sapiens GN=EEF1E1 PE=4 SV=1 - [H0YAL7_HUMAN]	aIVQQWLEYR	1	-1.93457	0.055574	-0.588909	-1.42809	-1.41921	-2.30194	-2.11707	-0.811638	-0.471423	-4.3741	-3.13947	1.60147	-0.644854	-0.937961	-0.5198	-2.32758	-1.30818	-1.87877	-0.427914	-0.775192	-0.950072	-0.772772	-2.57413	1.31941	0.359303	0.42029	-1.68278	-2.14434	-5.88903	1.89091	0.00251138	0.00703436
P49411	Elongation factor Tu, mitochondrial OS=Homo sapiens GN=TUFM PE=1 SV=2 - [EFTU_HUMAN]	kYEEIDNAPEER+tVVTGIEmFHk+dLEkPFLLPVEAVYSVPGR+tTLTAAITk+aEAGDNLGALVR	5	-2.3283	-2.49177	-1.53794	-2.42279	-2.60439	-2.43644	-2.42582	-2.48038	-2.31546	-2.45302	-2.33047	-2.22144	-1.75202	-2.26751	-2.23843	-2.44664	-2.51946	-2.23112	-2.03957	-1.79681	-2.08591	-2.99217	-3.03931	-2.29199	-1.64581	-2.20646	-2.74638	-2.2518	-2.68594	0.411552	0.00252387	0.0070518
P35609	Alpha-actinin-2 OS=Homo sapiens GN=ACTN2 PE=1 SV=1 - [ACTN2_HUMAN]	lLETIDQLHLEFAk+aGTQIENIEEDFRnGLk+iLASDkPYILAEELR	3	-3.09031	-2.9148	-2.55329	-3.58291	-2.85754	-2.90495	-3.18615	-2.87725	-2.6253	-3.11992	-3.45626	-3.0433	-2.92859	-2.40834	-3.02503	-2.66381	-3.5175	-3.36054	-2.56204	-2.82852	-2.91743	-3.46884	-2.94082	-2.54618	-2.87999	-2.78785	-3.09529	-3.15866	-3.43583	0.393762	0.00254326	0.00708839
Q07955-3	Isoform ASF-3 of Serine/arginine-rich splicing factor 1 OS=Homo sapiens GN=SRSF1 - [SRSF1_HUMAN]	dGTGVVEFVR	1	-0.456946	-0.824741	-0.408995	-0.0586365	0.131417	0.281908	0.0163226	-0.77101	-0.422399	-0.0190693	0.659433	-0.321295	-0.624123	0.179739	-0.404821	-0.329606	-0.486312	0.329129	-0.818377	0.177067	-0.356598	-0.265314	-0.089095	0.0528306	-1.06932	-0.715457	0.754238	-0.13383	-0.224451	-0.514362	0.00263843	0.0073355
P61769	Beta-2-microglobulin OS=Homo sapiens GN=B2M PE=1 SV=1 - [B2MG_HUMAN]	vEHSDLSFSk	1	-1.48953	-1.18375	-1.14216	-1.29866	-0.0587541	-0.589004	-0.641122	-1.34414	-0.997407	-0.515192	-0.479309	-1.14631	-1.84767	-0.503809	-1.4624	-0.259872	-1.31316	-0.374948	-1.16934	-1.34669	-0.720886	-0.79023	-1.09359	-0.611449	-2.0191	-2.07464	-0.341659	-0.260795	-0.454223	-0.622011	0.00277497	0.0076961
P35612	Beta-adducin OS=Homo sapiens GN=ADD2 PE=1 SV=3 - [ADDB_HUMAN]	wLNTPNTYLR+gNNSSNIWALR	2	-0.492312	-0.700973	-0.206692	0.0490314	-0.297154	0.774715	0.0692476	0.00540671	-0.131833	0.197525	0.0266328	-0.610741	-0.273195	-0.394335	-0.682697	0.526857	0.00843976	-0.0584556	-0.33088	-0.277335	-0.369758	-0.499878	0.535217	-0.345117	-0.434644	-0.410901	0.0727022	0.0731015	0.171472	-0.464598	0.00282543	0.0078168
A0A087WU91	Protein IGHV3-49 OS=Homo sapiens GN=IGHV3-49 PE=1 SV=1 - [A0A087WU91_HUMAN]	gLEWVGFIR	1	7.822	6.38292	8.61496	6.7447	6.87226	4.80095	6.29171	7.59894	6.96978	6.36003	5.6639	7.19093	7.14001	7.75852	7.78164	6.05325	6.2489	6.25548	7.0457	8.42122	5.38839	6.64151	7.44927	7.80918	7.10952	8.51634	5.65906	5.22422	6.91948	1.01603	0.00283357	0.0078201
Q9NQ66	1-phosphatidylinositol 4,5-bisphosphate phosphodiesterase beta-1 OS=Homo sapiens GN=PLCB1 PE=1 SV=1 - [PLCB1_HUMAN]	lTDVAEEcQNNQLkk+qLAALTLEDEEEVkk	2	-0.675091	-1.94434	-1.20602	-1.50452	-1.05843	-2.14491	-1.82204	-0.79136	-0.391831	-2.05735	-2.67636	-1.59402	-1.21302	0.422174	-0.894672	-2.11033	-1.76503	-2.97244	-0.94015	-1.26604	-1.17703	-0.888603	-2.43944	-1.26131	-1.53239	-1.44241	-2.54942	-1.17097	-0.57681	0.866325	0.00286937	0.00789952
O15145	Actin-related protein 2/3 complex subunit 3 OS=Homo sapiens GN=ARPC3 PE=1 SV=3 - [ARPC3_HUMAN]	vFDPQNDkPSk+eTkDTDIVDEAIYYFk	2	-4.24545	-3.55502	-3.62447	-4.71105	-5.28214	-3.89241	-4.70546	-4.79592	-3.46763	-4.27171	-4.49594	-4.54796	-3.44575	-3.80882	-4.66905	-3.40688	-4.60611	-5.37392	-3.17449	-2.86539	-3.29524	-6.61257	-4.65739	-4.05985	-3.63177	-3.60053	-4.52511	-4.48573	-5.00756	0.891206	0.00290117	0.0079676
Q96JE9	Microtubule-associated protein 6 OS=Homo sapiens GN=MAP6 PE=1 SV=2 - [MAP6_HUMAN]	gQGPmVQEPLkk+dQGPTVLQPPknQGR+sLYSEPFkEPPk+qAVSGQAAk+sGPGPGLGSGSTSGPADSVmR+eEVASAVSSSYR+aEGLGHEQTPLPAAQAQVQATGPEAGR+qIREEVASAVSSSYR	8	-0.909913	-0.55142	-0.478036	-0.684983	-1.57367	-0.959071	-1.0554	-0.774424	-0.925126	-1.27868	-0.931389	-0.770004	-0.978246	-0.389655	-0.624726	-1.64871	-1.01705	-0.812658	-0.310813	-1.24276	-1.00081	-0.42797	-1.25172	-0.690615	-0.535947	-0.684056	-1.05738	-0.673516	-1.54638	0.429769	0.00297192	0.00814205
P13521	Secretogranin-2 OS=Homo sapiens GN=SCG2 PE=1 SV=2 - [SCG2_HUMAN]	aLEYIENLR	1	1.42526	1.58964	1.83863	3.8299	3.45747	3.12023	2.80266	2.35679	2.51827	2.24591	2.86207	2.9937	2.64075	2.44474	2.4604	2.67411	2.64196	2.39917	2.13088	2.67747	2.32402	2.62383	2.70228	2.94067	2.3533	2.28062	2.63953	2.3495	2.69753	-0.596037	0.00302092	0.00825619
Q15046	Lysine--tRNA ligase OS=Homo sapiens GN=KARS PE=1 SV=3 - [SYK_HUMAN]	lPETNLFETEETRk	1	-2.9997	-2.6074	-2.53697	-0.631667	-0.315774	0.191046	-1.10225	-1.64309	-1.82859	-1.1571	-1.85608	-0.551026	-1.34443	-1.98228	-1.29516	-1.21682	-1.11724	-1.94454	-2.01832	-1.51694	-1.71501	-1.23474	-1.31321	-1.09584	-1.57316	-1.94714	-1.27091	-0.908942	-2.10447	-0.826471	0.00312419	0.00851777
P61266-2	Isoform 2 of Syntaxin-1B OS=Homo sapiens GN=STX1B - [STX1B_HUMAN]	kFVEVmTEYNATQSk+kFVEVMTEYNATQSk+tkQELEDLTADIkk+tTTNEELEDmLESGk+lSEDVEQVk	5	-1.94461	-2.19276	-1.88064	-2.87826	-1.99821	-1.94679	-2.45635	-2.02886	-2.04734	-2.38762	-1.98979	-2.37837	-1.37936	-1.44281	-0.394735	-1.95303	-3.16425	-3.20762	-1.68661	-1.27027	-2.3522	-2.66081	-2.33357	-2.1927	-1.6338	-1.77987	-2.40205	-2.75338	-2.29264	0.625158	0.00314366	0.00855014
B8ZZU8	Transcription elongation factor B (SIII), polypeptide 2 (18kDa, elongin B), isoform CRA_b OS=Homo sapiens GN=TCEB2 PE=1 SV=1 - [B8ZZU8_HUMAN]	lYkDDQLLDDGk+eSSTVFELk	2	-2.61781	-1.71155	-2.39742	-2.12117	-2.00774	-1.92018	-2.36933	-1.80031	-1.80659	-2.15639	-2.58914	-2.53415	-1.88408	-2.0461	-1.25405	-2.60188	-2.49131	-2.49846	-1.87657	-1.85089	-1.80595	-2.55234	-2.3208	-1.17873	-2.03764	-2.18247	-2.41487	-2.43765	-2.52452	0.441052	0.00315706	0.00856592
P27361	Mitogen-activated protein kinase 3 OS=Homo sapiens GN=MAPK3 PE=1 SV=4 - [MK03_HUMAN]	lkELIFqETAR+lkELIFQETAR	2	-3.92702	-3.23417	-4.30337	-4.13371	-4.16372	-5.95468	-4.81584	-4.79203	-2.92275	-5.24534	-5.00639	-3.99378	-3.40129	-3.51388	-5.85265	-4.72899	-4.78503	-3.43483	-4.56639	-3.1348	-2.2233	-4.80505	-6.17129	-3.13083	-4.10703	-3.47986	-5.16611	-3.95277	-5.88007	1.12523	0.00325846	0.00881978
P53396-2	Isoform 2 of ATP-citrate synthase OS=Homo sapiens GN=ACLY - [ACLY_HUMAN]	gVTIIGPATVGGIkPGcFk+qHFPATPLLDYALEVEk+tILSLMTR	3	-2.45281	-2.7907	-1.78785	-1.90842	-1.73031	-1.23822	-1.73898	-2.03561	-2.11655	-1.42323	-1.55305	-2.5494	-2.12335	-1.96435	-2.77793	-1.5446	-2.33387	-1.1642	-2.3644	-2.04427	-2.20758	-1.93961	-1.61347	-1.98125	-2.31733	-2.26235	-1.87904	-1.46422	-2.0041	-0.523633	0.00333017	0.00899225
P01779	Ig heavy chain V-III region TUR OS=Homo sapiens PE=1 SV=1 - [HV318_HUMAN]	lScAASGFTFSR	1	5.42057	4.91641	6.31494	3.6379	4.09876	4.10761	4.40276	4.8456	5.28501	4.7763	3.59161	4.9017	4.60576	5.08647	5.02791	4.07764	4.71693	4.98147	5.29157	5.1092	3.53706	4.9806	5.17498	5.06595	5.52213	5.3149	4.54137	4.43154	3.62029	0.796294	0.00336068	0.00905293
F5GY55	DNA damage-binding protein 1 OS=Homo sapiens GN=DDB1 PE=1 SV=1 - [F5GY55_HUMAN]	iGRPSETGIIGIIDPEcR+lPSFELLHk	2	-1.28447	-0.921975	-1.46903	-0.247916	-0.631036	0.187282	-0.485321	-1.221	-1.09036	-0.183418	-0.597498	-0.304482	-0.721217	-0.33346	-1.15217	-0.904414	-0.0612152	-1.19467	-0.984584	-0.783478	-0.955396	-0.629756	-0.528615	-0.891309	-1.59207	-0.185012	-0.461104	-0.608244	-0.629416	-0.513945	0.00340484	0.00915
P27348	14-3-3 protein theta OS=Homo sapiens GN=YWHAQ PE=1 SV=1 - [1433T_HUMAN]	yLAEVAcGDDRk	1	-1.13637	-1.69477	-1.12481	-1.21176	-1.56678	-1.86432	-1.78902	-0.666525	-1.68982	-1.66863	-2.4242	-1.07241	-1.05769	-0.837493	-0.399417	-2.03244	-2.10778	-2.16401	-1.47564	-0.68746	-1.48405	-2.18621	-0.976443	-0.639306	-1.50001	-0.688167	-1.84607	-1.86992	-2.05536	0.585435	0.00346494	0.00928933
Q99536	Synaptic vesicle membrane protein VAT-1 homolog OS=Homo sapiens GN=VAT1 PE=1 SV=2 - [VAT1_HUMAN]	acGLNFADLMAR	1	-2.15684	-2.78698	-1.13263	-1.91825	-1.16591	-1.25815	-1.199	-1.82026	-1.57544	-1.1673	-1.51972	-2.06211	-2.66934	-1.27688	-4.27293	0.55532	-1.3997	-1.35522	-1.1777	-2.64023	-1.91781	-2.70741	-0.776605	-3.0918	-2.84525	-2.4708	-0.757336	-1.13305	-0.120512	-1.08481	0.00349059	0.00933587
P17174	Aspartate aminotransferase, cytoplasmic OS=Homo sapiens GN=GOT1 PE=1 SV=3 - [AATC_HUMAN]	kVNLGVGAYR+ePESILQVLSQmEk+iAnDNSLNHEYLPILGLAEFR+iANDnSLNHEYLPILGLAEFR+iANDNSLnHEYLPILGLAEFR+hIYLLPSGR	6	-0.129197	-0.723609	-0.711129	-1.91114	-0.637369	-1.45178	-1.28267	-0.644321	-0.842064	-1.31482	-1.46591	-1.15662	-0.822612	-0.490304	-0.804968	-1.03947	-1.8022	-1.24171	-0.956141	-0.947295	-0.977592	-0.957871	-1.12449	-1.30535	-1.25705	-0.420821	-0.993311	-1.21411	-1.08056	0.45212	0.00362809	0.00968065
A0A087WSY5	Carboxypeptidase B2 OS=Homo sapiens GN=CPB2 PE=1 SV=1 - [A0A087WSY5_HUMAN]	nAIWIDcGIHAR+eAFAAVSk	2	5.99487	5.27989	6.07479	5.40031	5.65022	5.7665	5.53564	5.9575	6.05543	5.62321	5.31357	5.36364	5.95602	5.83861	5.7368	5.64747	5.57234	5.41532	5.80033	6.37796	5.67495	5.29143	5.48626	5.66166	5.81213	5.72413	5.71577	5.6558	5.59708	0.293379	0.00366959	0.00976823
Q9H2X9-2	Isoform 2 of Solute carrier family 12 member 5 OS=Homo sapiens GN=SLC12A5 - [S12A5_HUMAN]	gLTIVGSVLEGTFLENHPQAQR	1	-3.13979	-3.12056	-3.57148	-1.87707	-1.49115	-2.50774	-2.20462	-4.1431	-3.18087	-0.74826	-2.29909	-2.30515	-2.59335	-2.75842	-2.6314	-3.18452	-1.75864	-2.78147	-2.62235	-2.37815	-2.15577	-4.1839	-2.16299	-3.76975	-2.75632	-3.61703	-1.02935	-3.31123	-1.22412	-0.995948	0.00370001	0.00982597
Q04917	14-3-3 protein eta OS=Homo sapiens GN=YWHAH PE=1 SV=4 - [1433F_HUMAN]	kNSVVEASEAAYk+yLAEVASGEkk+yLAEVASGEk+yDDmASAmk	4	-1.8598	-2.42743	-2.03564	-1.7293	-2.69312	-1.59867	-1.82098	-1.67785	-2.72389	-2.23922	-1.48627	-1.92305	-2.47705	-2.12708	-2.33531	-1.68376	-1.81346	-1.9073	-2.46526	-2.70541	-2.37963	-1.64477	-1.3279	-2.37256	-2.53058	-1.99388	-1.80786	-1.78417	-1.85491	-0.455882	0.00377648	0.0100054
P28482	Mitogen-activated protein kinase 1 OS=Homo sapiens GN=MAPK1 PE=1 SV=3 - [MK01_HUMAN]	lkELIFEETAR+gQVFDVGPR	2	-2.37892	-2.41378	-3.79065	-2.75234	-3.17179	-2.49804	-3.20887	-2.75267	-1.21176	-3.703	-3.58804	-3.29041	-1.90115	-2.06113	-3.55403	-3.01564	-3.40666	-3.0669	-3.34831	-2.08911	-1.06318	-3.78453	-3.51152	-2.21016	-2.98148	-2.67854	-2.78886	-2.36634	-3.98013	0.797602	0.00384586	0.0101653
Q7L0J3	Synaptic vesicle glycoprotein 2A OS=Homo sapiens GN=SV2A PE=1 SV=1 - [SV2A_HUMAN]	fEEEDDDDDFPAPSDGYYR+gGLSDGEGPPGGR+hLQAVDYASR	3	0.55434	1.16824	0.117868	-0.192656	0.46845	0.710081	0.183639	0.53306	0.740332	0.0320075	0.902333	-0.139876	0.830967	1.1068	1.28984	0.430417	-1.03483	0.20313	0.747775	0.781729	0.895547	0.203882	0.0137527	0.900797	0.202517	0.74876	0.444543	0.568489	-0.0387793	0.552703	0.00385904	0.0101763
P39019	40S ribosomal protein S19 OS=Homo sapiens GN=RPS19 PE=1 SV=2 - [RS19_HUMAN]	rVLQALEGLk	1	-4.59024	-4.32791	-3.58046	-4.01876	-3.96908	-3.77726	-4.38763	-3.28106	-3.73685	-4.02635	-4.117	-5.40217	-3.42628	-3.75733	-3.94078	-4.36387	-4.55637	-4.21908	-3.56093	-3.87967	-2.96038	-4.56599	-4.90911	-3.22365	-3.25542	-4.28291	-4.96316	-4.38657	-4.15199	0.630418	0.00388134	0.0102112
Q15365	Poly(rC)-binding protein 1 OS=Homo sapiens GN=PCBP1 PE=1 SV=2 - [PCBP1_HUMAN]	iANPVEGSSGR	1	-0.203763	-0.820006	1.02398	0.844866	0.138867	1.71089	0.777048	0.106747	-0.110793	0.993834	0.779002	0.804815	-0.265037	0.18298	0.389284	0.476257	1.59524	0.316111	0.157278	0.841937	-0.240776	0.601155	0.558195	0.796449	0.294499	-0.455539	0.969126	0.813931	0.276371	-0.651928	0.00389187	0.010215
P02452	Collagen alpha-1(I) chain OS=Homo sapiens GN=COL1A1 PE=1 SV=5 - [CO1A1_HUMAN]	gFSGLDGAk+dGEAGAQGPPGPAGPAGER+gEAGPQGPR+gPAGPQGPR	4	-2.19423	-1.5073	-2.00432	-0.556372	-1.15877	-1.11574	-1.12973	-2.80422	-1.11956	-0.861499	-1.37958	-0.656025	-1.52973	-1.37012	-1.79372	-1.37989	-1.19915	-1.26413	-1.39159	-1.50729	-1.81986	-1.30879	-1.37948	-1.74783	-1.39029	-1.84176	-1.54212	-0.531696	-1.48303	-0.539066	0.00390777	0.0102329
Q9BX68	Histidine triad nucleotide-binding protein 2, mitochondrial OS=Homo sapiens GN=HINT2 PE=1 SV=1 - [HINT2_HUMAN]	iSQAEEEDQQLLGHLLLVAk	1	-3.27866	-4.63751	-3.40842	-5.42072	-4.05927	-3.52797	-4.52462	-3.63418	-4.67162	-3.98243	-4.05743	-4.40066	-2.77862	-3.78575	-3.00883	-4.45835	-4.64881	-5.6522	-3.56963	-3.17339	-3.76953	-4.41338	-4.88201	-4.71802	-2.70033	-3.07276	-4.34822	-4.97558	-4.51765	0.816917	0.00396813	0.0103669
Q99426	Tubulin-folding cofactor B OS=Homo sapiens GN=TBCB PE=1 SV=2 - [TBCB_HUMAN]	sLTIAEFk+lGEYEDVSR	2	-2.30137	-2.61071	-1.69701	-2.19306	-1.74589	-1.65816	-1.84463	-2.17442	-2.1394	-1.56883	-1.9142	-2.18526	-2.36461	-2.05979	-2.412	-1.9746	-1.7395	-1.65571	-1.99651	-2.0795	-2.35535	-1.73	-2.20022	-2.23393	-2.19611	-2.51678	-1.75667	-1.62334	-1.87939	-0.351876	0.00399723	0.0104187
Q9Y6I3-3	Isoform 3 of Epsin-1 OS=Homo sapiens GN=EPN1 - [EPN1_HUMAN]	nIVHNYSEAEIk	1	-3.2999	-3.63854	-2.8595	-2.94409	-4.3615	-3.48835	-3.7331	-2.87058	-3.0783	-3.84206	-3.1943	-4.47577	-2.95056	-2.65292	-3.62074	-3.50169	-4.34266	-3.5233	-2.86402	-3.4059	-2.8421	-4.01813	-3.72862	-3.40896	-3.08636	-3.25367	-4.35952	-3.0384	-3.44497	0.596048	0.00412928	0.010738
Q9Y5K8	V-type proton ATPase subunit D OS=Homo sapiens GN=ATP6V1D PE=1 SV=1 - [VATD_HUMAN]	dNVAGVTLPVFEHYHEGTDSYELTGLAR+rVNAIEHVIIPR	2	-1.59378	-1.14426	-0.626767	-2.13445	-1.58642	-1.05706	-1.59128	-1.26996	-1.14909	-1.32342	-1.31261	-1.96468	-1.37631	-1.16006	-1.28012	-1.39795	-1.71613	-1.21217	-0.83878	-0.870574	-0.95391	-1.54784	-2.34036	-0.683002	-1.16999	-1.60497	-1.55272	-1.00087	-2.1312	0.503826	0.00418288	0.0108523
P02743	Serum amyloid P-component OS=Homo sapiens GN=APCS PE=1 SV=2 - [SAMP_HUMAN]	qGYFVEAQPk+iVLGQEQDSYGGkFDR+gYVIIkPLVWV+dNELLVYk+dNELLVYkER+vGEYSLYIGR+aYSLFSYNTQGR	7	6.30896	6.30587	6.52467	7.07813	6.79167	6.55562	6.7662	6.37474	6.66351	6.30327	7.12985	6.67143	6.32476	6.61044	6.16919	6.72942	6.72536	7.00575	6.22052	6.68025	6.1433	7.14795	6.6067	6.83419	6.13923	6.60986	6.57222	6.57743	6.832	-0.332259	0.00429753	0.0111242
Q99584	Protein S100-A13 OS=Homo sapiens GN=S100A13 PE=1 SV=1 - [S10AD_HUMAN]	kDSLSVNEFk+dSLSVNEFk	2	-2.05484	-2.17023	-1.84141	-2.45264	-1.82347	-2.95311	-2.41375	-1.91125	-2.28847	-2.56436	-2.49883	-2.01465	-2.22045	-1.91795	-1.92056	-2.41735	-2.11417	-2.70523	-2.00477	-2.04944	-1.97566	-1.95455	-2.89752	-1.79252	-2.04187	-2.06463	-2.67986	-2.73478	-1.98203	0.38387	0.00441678	0.0114066
P05543	Thyroxine-binding globulin OS=Homo sapiens GN=SERPINA7 PE=1 SV=2 - [THBG_HUMAN]	kELELQIGNALFIGk+nALALFVLPk+qEINSHVEmQTk+sILFLGk+lSNAAHk+aVLHIGEk+gWVDLFVPk+sFMLLILER+gTEAAAVPEVELSDQPENTFLHPIIQIDR	9	6.66177	7.1333	6.56115	6.45428	6.37401	6.9202	6.52129	7.27339	6.62797	6.19842	6.69569	6.46229	6.62389	6.84553	7.33333	6.33977	6.65198	6.31021	6.83057	6.70587	6.7649	7.01368	6.26842	7.27158	6.27666	6.94741	6.60029	6.61633	6.39245	0.353359	0.00470281	0.012094
P35237	Serpin B6 OS=Homo sapiens GN=SERPINB6 PE=1 SV=3 - [SPB6_HUMAN]	scDFLSSFR	1	-2.00641	-1.89596	-1.67532	-1.71374	-2.19521	-1.8628	-2.11947	-1.52529	-1.78435	-1.75057	-1.96171	-2.66383	-1.67825	-0.876965	-1.68455	-2.8628	-2.14572	-2.10114	-1.30166	-1.91771	-1.48246	-2.25436	-2.27377	-1.66839	-2.10246	-1.6917	-2.01587	-2.02092	-1.85009	0.451436	0.00470443	0.012094
P62745	Rho-related GTP-binding protein RhoB OS=Homo sapiens GN=RHOB PE=1 SV=1 - [RHOB_HUMAN]	hFcPNVPIILVANk	1	-2.54996	-2.28251	-1.84342	-2.09985	-1.91415	-1.36059	-1.74347	-2.43436	-2.39516	-1.59839	-1.78431	-1.5649	-2.22444	-2.83409	-2.17375	-2.00473	-1.19519	-1.61827	-2.06482	-2.82801	-2.49185	-1.26019	-1.66214	-2.25422	-0.987814	-2.46261	-1.75417	-2.16155	-2.43011	-0.455846	0.00474809	0.0121785
Q9UJC5	SH3 domain-binding glutamic acid-rich-like protein 2 OS=Homo sapiens GN=SH3BGRL2 PE=1 SV=2 - [SH3L2_HUMAN]	ycGDYDSFFESk+eSNTVFSFLGLkPR	2	-2.57926	-2.67159	-1.57213	-2.38653	-1.89021	-2.74599	-2.02744	-3.28929	-2.51819	-1.39948	-2.38724	-1.66373	-3.05166	-2.3136	-2.89846	-1.82906	-1.87302	-1.87992	-2.08525	-2.36396	-3.16419	-2.66119	-1.5437	-2.63505	-2.30058	-2.78606	-1.86092	-2.44301	-1.8201	-0.577857	0.00481857	0.0123312
C9JVG0	Serotransferrin (Fragment) OS=Homo sapiens GN=TF PE=1 SV=1 - [C9JVG0_HUMAN]	scHTGLGR	1	5.19883	5.0079	5.72179	4.62332	4.46518	5.06276	4.83023	5.44094	4.98115	5.00315	4.56475	4.89343	4.93033	5.26706	4.88122	5.01721	5.11188	4.87207	5.0866	5.35156	5.01874	4.7921	5.00055	5.5697	4.91438	5.37893	4.71534	5.00877	4.49264	0.365908	0.00502357	0.0128266
P62820	Ras-related protein Rab-1A OS=Homo sapiens GN=RAB1A PE=1 SV=3 - [RAB1A_HUMAN]	kVVDYTTAk+mGPGATAGGAEk+mGPGATAGGAEk	3	-2.3185	-2.3103	-1.65319	-2.70881	-2.35393	-2.48368	-2.52596	-1.91807	-2.28618	-2.41417	-2.53139	-2.59508	-2.17564	-1.85663	-2.27916	-2.72422	-2.53733	-2.25543	-2.33976	-2.23734	-2.69608	-1.75388	-2.27538	-1.50012	-2.09518	-1.50291	-3.02874	-2.9318	-2.76966	0.441352	0.00505165	0.0128691
P29401	Transketolase OS=Homo sapiens GN=TKT PE=1 SV=3 - [TKT_HUMAN]	nSTFSEIFkk+sGkPAELLk+aVELAANTk+hQPTAIIAk+mFGIDRDAIAQAVR	5	-3.09605	-2.90306	-3.08332	-3.04564	-2.55056	-3.30101	-2.75843	-3.22293	-3.28214	-2.92811	-3.01536	-2.38126	-3.23386	-3.04794	-2.98928	-2.37486	-2.80677	-2.57283	-2.84678	-3.34519	-3.32582	-2.48261	-2.89986	-3.44844	-3.17633	-3.00876	-2.96095	-2.51963	-2.77864	-0.348211	0.0051032	0.0129711
P01011	Alpha-1-antichymotrypsin OS=Homo sapiens GN=SERPINA3 PE=1 SV=2 - [AACT_HUMAN]	kLInDYVk+kLINDYVk+nLAVSQVVHk+nLAVSQVVHk+eQLSLLDRFTEDAk+lYGSEAFATDFQDSAAAkk+lYGSEAFATDFQDSAAAk+aVLDVFEEGTEASAATAVk+rLYGSEAFATDFQDSAAAk+fNRPFLmIIVPTDTQNIFFmSk+qLVLkAPDk+lINDYVk+eIGELYLPk+iTLLSALVETR+aDLSGITGAR+eQLSLLDR+wRDSLEFR	17	6.18502	6.114	6.84623	6.9917	6.54569	6.49826	6.71575	6.3472	6.21043	6.60683	6.83436	6.84256	6.0443	6.71358	6.16446	6.45285	7.02312	6.81246	6.433	6.10647	6.33119	7.06449	6.55832	6.73246	6.48433	6.17873	6.47518	6.61727	6.70974	-0.327808	0.00512321	0.0129717
B4DQI4	Alpha/beta hydrolase domain-containing protein 14B OS=Homo sapiens GN=ABHD14B PE=1 SV=1 - [B4DQI4_HUMAN]	aVAIDLPGLGHSk	1	-2.49552	-4.05802	-2.06195	-4.06901	-2.92744	-5.21489	-3.89938	-3.48875	-3.36179	-4.0982	-3.83815	-2.99704	-2.92476	-3.09911	-4.00606	-2.79868	-3.98938	-4.00884	-3.35288	-2.03441	-2.91609	-4.70009	-3.92399	-3.39844	-2.53422	-2.86862	-3.8309	-4.81792	-3.37673	0.701981	0.00512648	0.0129717
P31323	cAMP-dependent protein kinase type II-beta regulatory subunit OS=Homo sapiens GN=PRKAR2B PE=1 SV=3 - [KAP3_HUMAN]	gkSEVEEnGAVEIAR+gTFDIYVk	2	-2.77254	-3.2268	-3.33363	-2.96952	-3.20571	-2.95883	-3.54186	-2.48186	-2.86732	-3.27276	-4.30855	-2.92271	-2.7219	-1.01885	-1.77574	-4.83895	-3.49792	-4.61368	-2.65976	-2.52666	-2.53902	-3.90953	-3.2902	-2.30107	-3.81493	-2.55339	-2.71852	-3.40691	-3.67221	0.885073	0.0051797	0.013077
Q96KP4	Cytosolic non-specific dipeptidase OS=Homo sapiens GN=CNDP2 PE=1 SV=2 - [CNDP2_HUMAN]	wVAIQSVSAWPEkR+nVmLLPVGSADDGAHSQNEk+nVMLLPVGSADDGAHSQNEk+tGQEIPVNVR	4	-2.94452	-2.38027	-2.37922	-2.22426	-2.0013	-1.852	-2.09021	-2.38565	-2.44306	-2.08885	-2.49665	-1.86372	-2.8582	-2.47158	-2.48009	-1.80026	-1.60988	-2.56156	-2.30569	-2.47145	-2.6131	-1.82711	-2.47402	-1.9062	-2.80932	-2.6028	-2.51055	-1.86918	-2.08353	-0.385723	0.00525344	0.0132335
P28074-3	Isoform 3 of Proteasome subunit beta type-5 OS=Homo sapiens GN=PSMB5 - [PSB5_HUMAN]	dAYSGGAVNLYHVR	1	-1.76866	-1.91311	-1.40138	0.506892	0.146459	0.646532	-0.319098	-0.292462	-0.955229	-0.539323	-0.872978	-0.181284	-0.668264	-0.299232	-0.525438	-0.93127	-0.420707	-0.938356	-0.981146	-0.687632	-1.09962	-0.603714	-0.0920546	-0.349898	-1.51752	-0.728285	-0.0280744	-0.35621	-0.803284	-0.695236	0.00537212	0.0135022
Q06323-3	Isoform 3 of Proteasome activator complex subunit 1 OS=Homo sapiens GN=PSME1 - [PSME1_HUMAN]	qLVHELDEAEYR	1	0.145515	0.621412	1.27743	2.81152	2.17996	3.08066	1.96297	1.73916	1.38235	1.77139	2.3283	1.4861	1.62412	2.18202	1.57114	1.90306	1.71808	1.11808	2.05319	1.5305	1.19603	1.37104	2.00277	1.81397	0.972893	1.61904	1.95784	1.58572	2.16703	-0.648765	0.00540285	0.0135492
P43652	Afamin OS=Homo sapiens GN=AFM PE=1 SV=1 - [AFAM_HUMAN]	cQAYESNR+tINPAVDHcck+sccEEQNkVNcLQTR+eGkFTDSENVcQER+gQcIINSNkDDRPk+fTDSENVcQERDADPDTFFAk+fTDSENVcQER+kSDVGFLPPFPTLDPEEk+dADPDTFFAk+iAPQLSTEELVSLGEk+sDVGFLPPFPTLDPEEk+rNPFVFAPTLLTVAVHFEEVAk+fLVNLVk+aIPVTQYLk+fTFEYSR+eSLLNHFLYEVAR	16	7.32002	6.89133	6.9003	6.79329	6.71797	6.7823	6.71008	7.47865	6.60821	6.69161	6.66503	6.82267	7.08765	7.0901	7.36607	6.66971	6.69208	6.40891	6.72778	7.22449	7.22458	6.59987	6.8607	7.19503	6.7036	7.28568	6.75931	6.60783	6.82481	0.305927	0.00549092	0.0137395
P23368-2	Isoform 2 of NAD-dependent malic enzyme, mitochondrial OS=Homo sapiens GN=ME2 - [MAOM_HUMAN]	nTLIQFEDFGNHNAFR	1	-2.3432	-2.16751	-2.45202	-3.90878	-3.7314	-4.1583	-3.52435	-2.499	-2.68278	-3.12836	-4.26811	-3.45357	-3.41628	-1.93009	-3.4852	-3.24284	-3.54694	-3.13984	-2.84552	-3.41212	-2.60213	-4.51367	-1.86342	-2.31254	-3.6382	-2.42479	-2.82811	-4.21188	-3.34569	0.76873	0.00553435	0.0138175
P30084	Enoyl-CoA hydratase, mitochondrial OS=Homo sapiens GN=ECHS1 PE=1 SV=4 - [ECHM_HUMAN]	nNTVGLIQLNRPk+nnTVGLIQLNRPk+nNTVGLIQLNRPk	3	-2.57674	-2.50113	-1.32127	-1.6374	-1.85056	-1.72264	-1.66189	-2.67211	-2.4638	-1.164	-1.61722	-1.48459	-2.74677	-2.2339	-1.68175	-2.30618	-0.837892	-1.80324	-1.99398	-1.47405	-3.13007	-1.44723	-1.90251	-1.51459	-2.15891	-2.44321	-1.75464	-2.10127	-1.6371	-0.550759	0.00567249	0.0141282
O14880	Microsomal glutathione S-transferase 3 OS=Homo sapiens GN=MGST3 PE=1 SV=1 - [MGST3_HUMAN]	vLYAYGYYTGEPSkR	1	-1.82245	-3.20642	-2.5023	-2.76729	-2.40876	-3.54852	-3.08171	-2.50265	-2.82255	-2.73834	-3.30569	-2.54964	-2.12532	-0.887741	-1.84154	-4.27635	-3.50268	-3.62209	-2.42503	-2.38713	-2.55104	-2.72661	-3.0842	-2.97466	-2.70038	-1.9669	-2.89997	-3.10723	-2.6066	0.699086	0.00568391	0.0141282
Q5HY54	Filamin-A OS=Homo sapiens GN=FLNA PE=1 SV=1 - [Q5HY54_HUMAN]	aTcAPQHGAPGPGPADASk+vAQPTITDNkDGTVTVR+aLTQTGGPHVk+vNVGAGSHPNk+tGVAVNkPAEFTVDAk+eAGAGGLAIAVEGPSk+vTAQGPGLEPSGNIANk+sAGQGEVLVYVEDPAGHQEEAk+vLPTHDASk	9	-1.64673	-0.602046	-0.63463	-3.58642	-1.26673	-2.61818	-2.58263	-3.34239	0.180712	-1.66035	-2.82945	-1.52719	0.200994	-0.889582	-3.61169	-0.166096	-2.53443	-3.0598	0.136357	0.558412	0.21416	-4.90262	-3.19626	-2.00075	0.218815	-0.0779259	-2.37707	-2.88156	-2.82729	1.59692	0.00576631	0.0143015
P07237	Protein disulfide-isomerase OS=Homo sapiens GN=P4HB PE=1 SV=3 - [PDIA1_HUMAN]	yQLDkDGVVLFk+nNFEGEVTkENLLDFIk+ykPESEELTAER+iLEFFGLkk+aLAPEYAk+eNLLDFIk+sVSDYDGk+tHILLFLPk	8	-3.35022	-2.78961	-2.52165	-3.44304	-2.8443	-2.85673	-3.25597	-3.33766	-2.16684	-3.26985	-3.43599	-2.91405	-2.548	-2.75193	-2.90546	-2.60448	-3.23206	-3.54496	-1.85035	-2.29375	-2.81178	-4.01168	-3.47353	-2.96826	-2.22308	-2.9903	-2.78119	-3.1396	-3.59187	0.553697	0.00606773	0.014997
P80723	Brain acid soluble protein 1 OS=Homo sapiens GN=BASP1 PE=1 SV=2 - [BASP1_HUMAN]	kTEAPAAPAAQETk+kGYNVnDEk+eGEkDAAAAkEEAPk+aEPEkTEGAAEAk+eSEPQAAAEPAEAk+gYnVNDEk+gYNVnDEk	7	-2.64851	-2.54017	-2.83458	-3.46637	-3.40448	-2.88042	-3.33902	-2.72176	-3.00799	-3.48643	-2.91339	-3.11744	-2.21945	-3.12274	-2.13277	-1.78847	-3.9867	-3.76994	-2.66612	-2.16107	-2.58252	-3.6029	-3.0406	-2.89253	-2.31886	-2.30726	-3.5624	-2.94596	-3.25897	0.567367	0.00607338	0.014997
P10643	Complement component C7 OS=Homo sapiens GN=C7 PE=1 SV=2 - [CO7_HUMAN]	scVGETTESTQcEDEELEHLR+lLEPHcFPLSLVPTEFcPSPPALk+dScTLPASAEk+iAcVLPVLMDGIQSHPQkPFYTVGEk+eVPcASVk+iLPLTVck+lkQnDFNSVEEk+lkqNDFNSVEEk+vLFYVDSEk+lTPLYELVk+aASGTQNNVLR	11	5.69186	5.22177	6.47156	5.79491	4.98333	5.55154	5.39882	5.80319	5.55251	5.85753	5.14806	5.53568	5.82854	5.98061	5.80377	4.94756	5.77457	5.53168	6.10852	6.23731	5.60014	5.1344	5.64672	5.81933	6.00512	5.78878	5.51237	5.57712	5.01345	0.401847	0.00618752	0.0152454
A0A075B6I8	Protein IGLV1-47 (Fragment) OS=Homo sapiens GN=IGLV1-47 PE=1 SV=1 - [A0A075B6I8_HUMAN]	lLIYSnNQRPSGVPDR+lLIYSNNQRPSGVPDR	2	3.72573	3.60453	4.78551	3.41114	3.98928	4.36799	4.32543	3.42034	3.49956	4.51038	3.90066	4.91728	2.99007	3.15552	3.44423	4.63338	5.35441	4.30657	3.69047	4.19736	2.83619	4.53482	4.2999	4.13758	3.80207	3.61433	4.53743	4.08289	3.70989	-0.637748	0.00632473	0.0155415
P78417	Glutathione S-transferase omega-1 OS=Homo sapiens GN=GSTO1 PE=1 SV=2 - [GSTO1_HUMAN]	fcPFAER+nkPEWFFk+gSAPPGPVPEGSIR	3	-2.04322	-2.391	-1.03443	-3.15594	-1.48875	-2.21735	-2.48807	-2.40538	-1.18393	-2.50586	-2.61345	-1.9999	-1.11293	-1.19925	-2.80434	-1.25271	-3.23587	-2.72558	-1.02924	-1.11337	-1.88312	-3.23044	-2.58645	-2.30325	-1.00181	-1.20498	-2.29539	-2.51582	-3.00944	0.813928	0.00633531	0.0155415
F5GY80	Complement component C8 beta chain OS=Homo sapiens GN=C8B PE=1 SV=1 - [F5GY80_HUMAN]	gDYTLNNVHAcAk+kPYNVESYTPQTQGk+sGFSFGFk+sDLEVAHYk+iPGIFELGISSQSDR+dTMVEDLVVLVR	6	6.22694	6.00164	6.13822	6.46206	5.75818	5.79962	5.94121	6.43094	6.61018	5.46803	6.03471	5.74392	6.13059	6.69204	6.08368	5.72294	5.71612	6.17448	6.16126	6.25772	6.21136	5.94333	6.00498	6.40951	5.77804	6.11694	6.10968	6.05886	6.04682	0.328068	0.00636766	0.0155869
A0A087WYC5	Ig gamma-1 chain C region OS=Homo sapiens GN=IGHG1 PE=1 SV=1 - [A0A087WYC5_HUMAN]	sDDTAVYYcAR	1	6.59023	6.59998	7.37289	6.55224	7.17103	6.78198	7.11108	6.71174	6.59568	7.32201	6.81101	7.04953	6.1319	6.63708	6.67485	6.97616	7.06414	7.58421	6.96153	6.52608	5.53186	7.67423	7.26355	6.62981	6.41697	6.71655	7.03075	7.24567	7.02858	-0.478988	0.00642291	0.0156881
P12814-3	Isoform 3 of Alpha-actinin-1 OS=Homo sapiens GN=ACTN1 - [ACTN1_HUMAN]	icDQWDNLGALTQk+kDDPLTNLNTAFDVAEk+lAILGIHNEVSk+qkDYETATLSEIk+aGTQIENIEEDFRDGLk	5	-2.40633	-2.16297	-1.39386	-3.82543	-2.76532	-2.94927	-3.08305	-3.06107	-1.47142	-2.96898	-2.9844	-2.76613	-1.91455	-2.39402	-3.73458	-1.6009	-2.89353	-2.89129	-1.33358	-1.53913	-1.88909	-4.50472	-3.04731	-2.80748	-1.75258	-2.03557	-2.28486	-3.20219	-3.56392	0.862173	0.00663628	0.0161741
Q08174-2	Isoform 2 of Protocadherin-1 OS=Homo sapiens GN=PCDH1 - [PCDH1_HUMAN]	nTGLITVQGPVDREDLSTLR+lGPLALPEDHYER	2	-2.26475	-1.25841	-1.24573	-1.38751	-0.773651	-1.36522	-1.10942	-1.78847	-1.5856	-0.479152	-1.09384	-1.69254	-1.65401	-2.69882	-1.71968	-1.02806	-0.832939	-0.36177	-1.02914	-1.56699	-1.45967	-1.50419	-1.62586	-1.67478	-0.965659	-2.26767	-1.14819	-1.22082	-1.01815	-0.554357	0.00687093	0.0167048
P00558	Phosphoglycerate kinase 1 OS=Homo sapiens GN=PGK1 PE=1 SV=3 - [PGK1_HUMAN]	fcLDNGAk+acANPAAGSVILLENLR+kELNYFAk+fHVEEEGkGk+ySLEPVAVELk+iTLPVDFVTADkFDENAk+aLESPERPFLAILGGAk+vLNNMEIGTSLFDEEGAk+lTLDkLDVk+vDFNVPMk+fHVEEEGk+lGDVYVnDAFGTAHR+lGDVYVNDAFGTAHR	13	-3.41393	-3.44076	-3.24458	-3.23656	-2.98494	-3.485	-3.02185	-3.0881	-2.97005	-3.02956	-3.08652	-3.46706	-3.39252	-3.53466	-3.53394	-2.8619	-3.09551	-2.47015	-3.31308	-3.3857	-3.80379	-2.86113	-2.69082	-3.54239	-3.21635	-3.3183	-2.92657	-2.99561	-2.97937	-0.333801	0.00688366	0.0167048
Q12765	Secernin-1 OS=Homo sapiens GN=SCRN1 PE=1 SV=2 - [SCRN1_HUMAN]	tQSPcFGDDDPAkk+tQSPcFGDDDPAkkEPR+aIIESDQEQGRk+mDAEHPELR	4	-2.07978	-1.8427	-2.09802	-2.07246	-2.6362	-2.07459	-2.23439	-1.99128	-1.85235	-2.54751	-2.31128	-2.06781	-2.11978	-2.06074	-2.0766	-2.30829	-1.99489	-2.24346	-1.98853	-2.10151	-2.28269	-2.06067	-2.13598	-1.94605	-2.17144	-1.85801	-2.183	-2.09358	-2.55168	0.253804	0.00695351	0.016838
J3KT73	60S ribosomal protein L38 OS=Homo sapiens GN=RPL38 PE=1 SV=1 - [J3KT73_HUMAN]	yLYTLVITDkEk	1	-3.30168	-4.34263	-3.22228	-4.03105	-3.09288	-4.00168	-3.36203	-3.89909	-4.37013	-3.32428	-3.34862	-3.08138	-4.065	-3.87617	-4.44753	-3.72275	-3.35651	-2.52425	-4.45037	-3.86384	-4.39288	-3.27157	-2.65152	-4.05779	-3.86182	-3.41073	-2.46048	-4.3606	-3.84079	-0.632637	0.00708328	0.0171154
Q8WXD9	Caskin-1 OS=Homo sapiens GN=CASKIN1 PE=1 SV=1 - [CSKI1_HUMAN]	sVSESGPGDSPAkPPEGSAGVAR+aGDIITVLEQHPDGR	2	-0.0502558	-0.341282	0.621046	-0.615242	-0.583713	-0.074055	-0.357061	0.398907	-0.212219	-0.364176	-0.210991	-0.66425	-0.287363	-0.0897312	0.191373	-0.194058	-0.466295	-0.197428	0.181257	0.315853	-0.346432	-0.42244	-0.414679	0.193272	-0.237609	-0.207631	-0.189391	-0.10963	-0.492513	0.356962	0.00715379	0.0172487
P00740-2	Isoform 2 of Coagulation factor IX OS=Homo sapiens GN=F9 - [FA9_HUMAN]	vSVSQTSk+sALVLQYLR+fGSGYVSGWGR	3	2.83439	2.78843	2.5804	2.79056	2.69728	2.94599	2.90857	2.62341	2.70872	2.72654	2.98433	2.95693	2.39162	2.89966	2.73123	2.88009	3.05898	2.67546	2.66222	2.50912	2.66664	3.112	2.77849	2.66022	2.36495	2.49858	3.03365	3.02376	3.0559	-0.226307	0.00720908	0.0173449
O94819	Kelch repeat and BTB domain-containing protein 11 OS=Homo sapiens GN=KBTBD11 PE=1 SV=1 - [KBTBB_HUMAN]	gDAAVYcFHAAAGEWR	1	-2.52689	-1.74687	-1.53396	-3.80794	-2.41431	-3.03008	-2.88579	-3.23497	-1.82724	-2.22244	-3.08835	-2.55284	-2.27449	-2.56789	-3.01646	-1.69625	-2.75624	-2.74873	-1.78403	-2.04392	-1.43686	-3.55095	-3.35851	-1.95149	-1.0775	-2.85662	-3.15139	-2.81155	-3.21152	0.764522	0.00726579	0.0174441
P13716	Delta-aminolevulinic acid dehydratase OS=Homo sapiens GN=ALAD PE=1 SV=1 - [HEM2_HUMAN]	gSAADSEESPAIEAIHLLR	1	-3.80006	-3.0707	-3.26353	-3.03526	-2.06179	-2.66291	-2.75955	-3.78193	-2.9813	-2.33744	-2.2994	-3.28898	-2.8709	-3.56292	-3.33436	-2.23447	-3.70363	-2.18797	-3.09936	-2.58448	-3.12337	-3.22878	-3.09871	-3.05049	-3.02598	-3.32346	-2.9618	-2.6342	-2.89832	-0.527319	0.00733388	0.0175486
O00429-2	Isoform 4 of Dynamin-1-like protein OS=Homo sapiens GN=DNM1L - [DNM1L_HUMAN]	sVTDSIRDEYAFLQk+lYTDFDEIRQEIENETER	2	-2.52802	-3.80979	-4.36015	-2.08655	-1.55119	-3.04665	-2.37304	-1.64398	-3.90255	-3.17451	-4.494	-0.746234	-2.29659	-4.99263	-3.33399	-1.8912	-2.32929	-2.53866	-4.15086	-3.3244	-3.64804	-2.63712	-1.24889	-4.70885	-3.3346	-1.86065	-2.07582	-2.24182	-3.16062	-1.1675	0.00734049	0.0175486
Q92752	Tenascin-R OS=Homo sapiens GN=TNR PE=1 SV=3 - [TENR_HUMAN]	lDSSVVPNTVTEFTITR+lQPPLSQYSVQALRPGSR	2	-1.37673	-1.23279	-0.477397	-1.90728	-1.58993	-3.63228	-2.14014	-0.884232	-1.11027	-2.43264	-1.53372	-2.99021	-1.63215	-0.959777	-2.51977	-1.74192	-2.70354	-0.659254	-1.06524	-0.825651	-1.38166	-2.7473	-2.05642	-0.987214	-2.42422	-0.837571	-1.87155	-2.81706	-1.2788	0.785251	0.00748181	0.0178486
A0A087WTT1	Polyadenylate-binding protein OS=Homo sapiens GN=PABPC1 PE=1 SV=1 - [A0A087WTT1_HUMAN]	gFGFVSFER+gYGFVHFETQEAAER	2	-2.65569	-2.52727	-2.44965	-2.62582	-2.85217	-2.83075	-2.86384	-2.92902	-2.66498	-2.79906	-2.80634	-2.29201	-2.55686	-2.2542	-2.1204	-2.70766	-2.66631	-3.63592	-2.3626	-2.15362	-2.43021	-2.80146	-3.32962	-2.22461	-2.38559	-2.58446	-3.38522	-2.66478	-2.69669	0.39575	0.00750607	0.0178686
P55010	Eukaryotic translation initiation factor 5 OS=Homo sapiens GN=EIF5 PE=1 SV=2 - [IF5_HUMAN]	aLNRPPTYPTk	1	-0.908135	-1.11134	-0.46255	-1.04464	-1.09562	-0.628406	-1.07152	-0.939193	-0.134567	-0.623017	-1.27862	-1.59659	-0.486269	-0.47004	-1.24077	-1.71269	-0.789298	-0.551632	-0.874716	-0.39176	-0.83117	-0.877293	-1.20423	-0.445721	-0.481219	-0.724497	-1.09996	-0.989835	-1.50946	0.43699	0.00773113	0.0183638
P61088	Ubiquitin-conjugating enzyme E2 N OS=Homo sapiens GN=UBE2N PE=1 SV=1 - [UBE2N_HUMAN]	yFHVVIAGPQDSPFEGGTFk	1	-4.39001	-4.68932	-4.37192	-5.04919	-4.78484	-5.58425	-5.21241	-6.16498	-3.19749	-5.23648	-5.61895	-4.24087	-4.33904	-4.01576	-5.45902	-4.7078	-5.70125	-4.64666	-4.85808	-3.70656	-3.30061	-5.92027	-5.87161	-4.05593	-3.47721	-5.7248	-5.14832	-4.08542	-6.37786	0.885181	0.00774672	0.0183638
M0QXU7	Mitochondrial import inner membrane translocase subunit TIM44 (Fragment) OS=Homo sapiens GN=TIMM44 PE=1 SV=1 - [M0QXU7_HUMAN]	rLEESDVLQEAR	1	-3.01922	-2.18534	-3.04458	-2.11762	-2.94064	-2.57965	-2.37503	-3.02227	-3.04131	-2.59884	-2.7177	-1.58627	-3.12952	-3.49297	-2.8246	-1.72712	-1.9416	-2.77124	-2.73347	-2.67053	-3.03485	-2.38451	-2.68865	-2.80041	-3.23217	-2.65793	-3.04704	-1.58655	-2.56295	-0.519513	0.00780427	0.0184614
P14927	Cytochrome b-c1 complex subunit 7 OS=Homo sapiens GN=UQCRB PE=1 SV=2 - [QCR7_HUMAN]	rLPENLYNDR	1	-0.995195	0.0319312	0.637651	1.45632	-0.933806	1.38612	0.635221	0.00758169	-0.292074	0.669801	0.924758	0.3805	-0.623908	-0.36901	-0.0798111	0.800464	1.01568	0.8396	0.42277	-0.130633	-0.337844	0.101107	0.892397	0.766138	-0.0776129	-0.465665	0.148417	1.27707	-0.0653336	-0.705489	0.0079307	0.0187211
Q9UHQ9	NADH-cytochrome b5 reductase 1 OS=Homo sapiens GN=CYB5R1 PE=1 SV=1 - [NB5R1_HUMAN]	dIILREDLEELQAR	1	-2.43834	-3.24981	-1.36841	-3.75149	-2.84462	-3.17927	-3.3177	-3.21374	-2.49573	-3.69645	-3.544	-1.58907	-2.08812	-3.18965	-1.70613	-3.70301	-3.18962	-2.95541	-2.05151	-3.09847	-1.86787	-2.93294	-3.56344	-2.59383	1.28692	-4.0266	-2.50458	-3.4468	-5.54704	1.17655	0.00808629	0.0190167
Q12959-8	Isoform 8 of Disks large homolog 1 OS=Homo sapiens GN=DLG1 - [DLG1_HUMAN]	qVTPDGESDEVGVIPSkR	1	-3.74762	-4.34555	-3.29325	-4.22346	-4.29062	-2.85299	-4.13768	-2.90634	-3.7173	-4.61012	-4.42045	-3.65247	-3.41168	-3.50815	-2.88301	-3.89894	-3.8052	-5.24652	-3.57746	-2.87915	-4.26459	-4.11642	-3.77819	-3.05049	-3.59487	-3.07592	-3.83949	-4.39397	-4.79875	0.644062	0.00808969	0.0190167
E7EV50	Gamma-aminobutyric acid receptor subunit beta-2 OS=Homo sapiens GN=GABRB2 PE=1 SV=1 - [E7EV50_HUMAN]	lHPDGTVLYGLR	1	-0.301174	-1.45422	-0.569219	0.206274	-0.816165	-0.884464	-0.416959	-0.846529	-0.732453	-0.608288	-0.16242	-0.613244	-0.877071	-0.780114	-0.492117	-0.488571	-0.746984	-0.434107	-0.756409	-0.204225	-1.14348	-0.561892	-0.736	-1.48946	-0.995063	-1.34288	-0.632316	0.376776	0.263981	-0.448063	0.00812832	0.0190677
P49588	Alanine--tRNA ligase, cytoplasmic OS=Homo sapiens GN=AARS PE=1 SV=2 - [SYAC_HUMAN]	eADGILkPLPk+sVLGEADQk	2	-4.31476	-5.67963	-2.10846	-4.07731	-3.50239	-4.26639	-3.50494	-4.56708	-5.23618	-3.09319	-2.61706	-3.9574	-5.28697	-3.90516	-4.68551	-3.15452	-2.71109	-4.2057	-3.40014	-3.99711	-5.752	-3.21577	-4.07899	-4.9103	-4.24123	-4.60807	-3.9839	-4.61518	-1.59027	-1.02951	0.00831445	0.0194638
M0QWZ7	Serine--tRNA ligase, mitochondrial OS=Homo sapiens GN=SARS2 PE=1 SV=1 - [M0QWZ7_HUMAN]	fcAcPEEAAHALELR	1	1.27149	0.756005	1.76437	1.36587	1.49476	2.00357	1.64764	1.98817	1.2049	1.45865	1.6129	1.15373	0.855644	1.42763	1.34649	1.91556	1.71021	1.40053	1.3386	1.35833	0.605582	1.72541	1.98049	1.48511	0.65842	1.26721	1.77271	1.43985	2.03275	-0.427595	0.00850033	0.0198453
P07196	Neurofilament light polypeptide OS=Homo sapiens GN=NEFL PE=1 SV=3 - [NFL_HUMAN]	tLEIEAcR+nMQNAEEWFk+vHELEQQNk+sAYGGLqTSSYLMSTR+sAYGGLQTSSYLMSTR+aLYEQEIR+qALQGEREGLEETLR+sGYSTAR+qALQGER	9	-0.896911	-0.738241	-0.726355	-0.670756	-0.271225	-0.810307	-0.433678	-0.472846	-1.39628	-1.01238	-0.0736315	-0.289002	-0.953827	-1.79326	-0.589795	-0.372665	-0.534332	0.0902884	-1.14897	-0.925245	-1.46483	-0.00303262	-0.340152	-0.830431	-0.67714	-0.510659	-0.231734	-1.26405	-0.701753	-0.498236	0.00851269	0.0198453
P02671	Fibrinogen alpha chain OS=Homo sapiens GN=FGA PE=1 SV=2 - [FIBA_HUMAN]	hQSAck+dSDWPFcSDEDWNYk+lknSLFEYQk+lkNSLFEYQk+gSESGIFTnTk+gSESGIFTNTk+eVDLkDYEDQQkQLEQVIAk+eVDLkDYEDQQk+mkPVPDLVPGNFk+mkPVPDLVPGnFk+mkPVPDLVPGnFk+mkPVPDLVPGNFk+tVIGPDGHkEVTk+hPDEAAFFDTASTGk+gLIDEVNQDFTNRINk+hRHPDEAAFFDTASTGk+qFTSSTSYnRGDSTFESk+qFTSSTSYNRGDSTFESk+ekVTSGSTTTTR+mkGLIDEVNQDFTNR+nNkDSHSLTTNImEILR+nNkDSHSLTTNIMEILR+aQLVDmk+qHLPLIk+nSLFEYQk+gDSTFESk+qLEQVIAk+nSLFEYQk+tVIGPDGHk+vQHIQLLQk+…	57	6.2206	6.43641	6.42764	6.70481	6.4965	6.85451	6.65942	6.29035	6.40282	6.4479	6.73568	6.88033	6.22359	6.51193	6.44519	6.80569	6.75851	6.34075	6.74342	6.27735	6.47038	6.43356	6.52636	6.35685	6.37461	6.17262	6.88561	6.75803	6.57153	-0.250492	0.00853692	0.0198607
F8WDU6	Exportin-T (Fragment) OS=Homo sapiens GN=XPOT PE=1 SV=4 - [F8WDU6_HUMAN]	fFcFQVLEHQVk	1	-5.2232	-4.0721	-4.66715	-4.08488	-3.89308	-4.53343	-3.84397	-7.95368	-3.64961	-2.44712	-4.12026	-3.32253	-5.58631	-4.12713	-5.3624	-3.77004	-2.96817	-4.65979	-4.08315	-3.86437	-5.46541	-4.91047	-4.30648	-5.02992	-4.88596	-5.75867	-4.00733	-3.93184	-2.86011	-1.08179	0.00860822	0.0199853
Q9Y277	Voltage-dependent anion-selective channel protein 3 OS=Homo sapiens GN=VDAC3 PE=1 SV=1 - [VDAC3_HUMAN]	lTLDTIFVPNTGkk+wNTDNTLGTEISWENk+vnNASLIGLGYTQTLRPGVk+vNnASLIGLGYTQTLRPGVk+vNNASLIGLGYTqTLRPGVk	5	-3.34091	-2.09712	-3.28586	-3.80021	-3.56393	-3.92758	-3.57158	-4.05815	-3.0606	-3.04147	-3.42059	-3.01903	-3.75441	-3.08787	-2.25026	-4.34789	-3.31103	-3.64885	-2.90304	-3.02622	-3.15691	-3.58364	-3.49958	-2.07746	-3.06117	-3.34367	-3.08467	-4.27663	-3.69085	0.573064	0.00870793	0.0201752
Q9NZJ9	Diphosphoinositol polyphosphate phosphohydrolase 1 OS=Homo sapiens GN=NUDT3 PE=1 SV=1 - [NUDT3_HUMAN]|Diphosphoinositol polyphosphate phosphohydrolase 2 OS=Homo sapiens GN=NUDT4 PE=1 SV=2 - [NUDT4_HUMAN]	aAcLcFR	1	-0.241621	0.132363	-0.168376	0.159348	0.562912	0.0942504	0.24245	-0.0661724	0.269028	-0.198734	0.104478	0.493101	-0.143839	-0.0938876	-0.296425	0.670284	0.167802	0.234942	0.159846	-0.238658	0.0919302	0.176885	0.106425	-0.0256822	-0.0477656	-0.210277	0.404465	0.270631	0.147505	-0.272785	0.0088062	0.0203282
P55809	Succinyl-CoA:3-ketoacid coenzyme A transferase 1, mitochondrial OS=Homo sapiens GN=OXCT1 PE=1 SV=1 - [SCOT1_HUMAN]	cTLPLTGk+aGGAGVPAFYTPTGYGTLVQEGGSPIk+dGSVAIASkPR	3	-1.87594	-1.64402	-2.08036	-0.572599	-0.327359	-0.36469	-0.879381	-1.65219	-1.40402	-0.770587	-1.37087	-0.258353	-0.905752	-1.59445	-0.746477	-1.27817	-1.3663	-0.973816	-1.54305	-1.06974	-1.23895	-0.96815	-1.1657	-1.31102	-1.08431	-1.5749	-0.807397	-0.166669	-1.92067	-0.550565	0.00881011	0.0203282
Q9BQI5	SH3-containing GRB2-like protein 3-interacting protein 1 OS=Homo sapiens GN=SGIP1 PE=1 SV=2 - [SGIP1_HUMAN]	tGSPLTIGPGNDQSATEVk+nLSSEEVARPR	2	-1.72681	-1.5344	-1.34702	-2.73139	-2.53521	-1.8906	-2.3407	-2.7701	-1.87765	-2.00254	-0.782624	-2.7514	-1.13178	-2.25013	-1.52647	-1.95403	-2.73207	-2.17096	-2.11873	-0.805138	-1.93543	-2.37171	-2.19372	-1.34713	-0.545784	-1.21899	-2.64382	-3.45986	-2.54984	0.657698	0.00885085	0.020356
P21399	Cytoplasmic aconitate hydratase OS=Homo sapiens GN=ACO1 PE=1 SV=3 - [ACOC_HUMAN]	qAPQTIHLPSGEILDVFDAAER	1	0.972646	0.545489	0.235361	-2.65699	-3.6069	-2.0822	-1.4724	-1.5403	-0.59641	-1.23204	-1.26851	-1.23021	-1.67242	-0.986028	-1.30295	-0.8019	-0.560563	-1.26874	-0.838578	-0.715039	-1.37296	-1.239	-0.95462	-1.36218	-0.929783	-0.588702	-1.43207	-0.971414	-1.30845	0.918911	0.00885829	0.020356
Q9NV96	Cell cycle control protein 50A OS=Homo sapiens GN=TMEM30A PE=1 SV=1 - [CC50A_HUMAN]	sRDDSQLnGDSSALLNPSk+fRNPPGGDNLEER	2	-1.82508	-1.89338	-1.63384	-1.55313	-1.77699	-2.04724	-1.61131	-1.71581	-2.1082	-1.76601	-1.77176	-1.40265	-2.33543	-1.63292	-2.14667	-1.79366	-1.64027	-1.18072	-2.04684	-2.2237	-2.15414	-1.3625	-1.33117	-1.65363	-2.3604	-1.78336	-1.58127	-1.53637	-1.81464	-0.321577	0.00926417	0.0212453
E7ESP9	Neurofilament medium polypeptide OS=Homo sapiens GN=NEFM PE=1 SV=1 - [E7ESP9_HUMAN]	kDIEEASLVk+aTLEMVNHEk+gSPSTVSSSYk+gVVTnGLDLSPADEkk+sVTVTQkVEEHEETFEEk+sNEkEQLQGLnDR+snEkEQLQGLNDR+fAGYIEk+lTEAAEQnkEAIR+vHYLEQQNk+lTEAAEQNk+vHYLEQQNkEIEAEIQALR+lTEAAEQNkEAIR+vQSLQDEVAFLR+vSGSPSSGFR+sIELESVR+hNHDLSSYQDTIQQLENELR+kAEsPVkEEAVAEVVTITk	18	-2.87447	-2.84898	-2.64201	-2.28179	-2.57927	-2.5552	-2.4021	-2.77285	-2.7484	-2.3763	-2.61713	-2.15581	-2.61993	-2.53922	-2.53437	-2.53264	-2.23902	-2.6246	-2.67525	-2.52636	-2.91413	-2.36853	-2.44094	-2.58695	-2.60877	-2.50151	-2.60228	-2.45355	-2.46626	-0.218797	0.00932964	0.021352
Q9UN36	Protein NDRG2 OS=Homo sapiens GN=NDRG2 PE=1 SV=2 - [NDRG2_HUMAN]	lDPTQTSFLk	1	-4.00805	-3.79574	-2.37272	-0.645241	-0.123545	0.21102	-1.24635	-1.55511	-1.48047	-1.31443	-3.41733	-0.635184	-2.06006	-2.22688	-2.2725	-1.38879	-0.699218	-2.08682	-1.81127	-2.32589	-2.61894	-1.76236	-0.969459	-1.44757	-1.75507	-2.91406	-1.12094	-1.0222	-2.47442	-1.08303	0.00939736	0.0214633
P69905	Hemoglobin subunit alpha OS=Homo sapiens GN=HBA1 PE=1 SV=2 - [HBA_HUMAN]	fLASVSTVLTSk+tYFPHFDLSHGSAQVk+vDPVNFk+mFLSFPTTk+mFLSFPTTk+lRVDPVNFk+vGAHAGEYGAEALER	7	-0.226398	-0.60701	-1.46829	-2.08053	-1.39448	-1.09057	-1.52636	-0.434448	-0.632261	-1.64867	-0.963989	-2.27306	-0.317494	-1.0816	-1.26848	-2.21299	-1.61385	-0.0823683	-2.03524	-0.762006	0.849592	-1.25645	-2.12552	-0.474504	-0.925685	-0.972288	-0.443876	-1.54507	-2.51524	0.82209	0.00943683	0.0215099
H0YJS4	Eukaryotic translation initiation factor 2 subunit 1 (Fragment) OS=Homo sapiens GN=EIF2S1 PE=1 SV=1 - [H0YJS4_HUMAN]	rPGYGAYDAFk	1	-0.424542	0.679091	-1.17255	-2.68471	-4.62221	-2.01413	-2.08506	-2.03255	-1.35002	-1.59478	-2.33383	-1.59991	-1.95031	-1.9434	-1.30926	-1.22797	-1.4582	-2.34991	-0.980985	-2.12675	-1.76099	-1.71288	-1.57238	-1.95599	-1.21619	-1.04696	-3.20495	-0.438661	-2.37629	0.958495	0.00956727	0.0217631
P13645	Keratin, type I cytoskeletal 10 OS=Homo sapiens GN=KRT10 PE=1 SV=6 - [K1C10_HUMAN]	iRLENEIQTYR	1	1.70479	1.67156	1.57863	1.04562	1.49161	-0.000849817	0.832278	2.22398	3.19196	-0.142187	1.1011	-0.548328	2.00969	2.29694	-0.518105	1.02733	-0.24661	2.92213	1.79312	1.06822	2.22	1.41409	0.163646	1.15177	1.06352	1.85173	0.816535	1.65164	0.956164	0.973692	0.00975245	0.0221396
P35232	Prohibitin OS=Homo sapiens GN=PHB PE=1 SV=1 - [PHB_HUMAN]	vLPSITTEILk+iLFRPVASQLPR	2	-2.18344	-2.3599	-1.92522	-2.58519	-3.66805	-1.73687	-2.72831	-3.05777	-1.67374	-2.19163	-1.88497	-3.5593	-2.23318	-1.21135	-1.79682	-3.55078	-2.24151	-3.42503	-1.94468	-1.91946	-2.71056	-2.76486	-2.39079	-2.00368	-1.90775	-2.3499	-2.54908	-3.45623	-2.19204	0.671727	0.00998975	0.0226327
P05141	ADP/ATP translocase 2 OS=Homo sapiens GN=SLC25A5 PE=1 SV=7 - [ADT2_HUMAN]	aAYFGIYDTAk+dFLAGGVAAAISk	2	-3.00715	-2.70711	-3.36556	-2.07944	-1.99537	-1.97044	-2.2848	-2.87911	-2.00426	-2.46808	-2.70798	-2.30874	-2.44619	-2.73897	-2.68593	-2.59043	-2.29393	-2.36961	-2.69864	-3.05407	-2.76293	-1.75314	-2.5715	-2.87559	-2.4052	-2.96579	-2.53289	-1.8552	-2.4904	-0.384734	0.0100295	0.0226771
P01625	Ig kappa chain V-IV region Len OS=Homo sapiens PE=1 SV=2 - [KV402_HUMAN]	dIVmTQSPDSLAVSLGER+lLIYWASTR+dIVMTQSPDSLAVSLGER	3	4.6235	5.10486	5.27867	4.00229	3.97886	3.9361	4.30211	4.55185	4.59837	4.10291	4.59358	4.40491	4.02829	4.43688	5.12349	4.36663	4.36906	4.59991	4.9872	4.71721	3.822	4.6943	4.40145	5.05159	4.55243	4.5407	4.34443	4.16761	4.26752	0.421219	0.0101491	0.0229015
Q96EY1-2	Isoform 2 of DnaJ homolog subfamily A member 3, mitochondrial OS=Homo sapiens GN=DNAJA3 - [DNJA3_HUMAN]	fSQLAEAYEVLSDEVkR	1	-1.37386	-1.29235	0.0682359	-0.683053	-1.1741	-3.00499	-1.71045	-0.53817	-0.426734	-1.56889	-2.97694	-1.17312	-0.508015	-1.03515	-2.98721	-1.65104	-0.137262	-1.14145	-0.439453	-0.351656	-0.617285	-2.17753	-2.16374	-0.783714	-0.663976	0.0816893	-2.47171	-2.10018	-1.52223	0.905309	0.010723	0.0241482
P07737	Profilin-1 OS=Homo sapiens GN=PFN1 PE=1 SV=2 - [PROF1_HUMAN]	sSFYVnGLTLGGQk+tFVNITPAEVGVLVGk+tLVLLMGk	3	-3.91919	-3.31407	-2.39142	-3.51797	-2.71029	-4.80121	-4.22323	-4.49644	-1.17994	-3.81757	-5.71388	-2.78483	-1.63986	-2.76145	-5.31166	-2.84819	-3.55519	-4.5378	-1.32865	-1.01119	-1.83246	-7.28946	-4.96917	-3.75827	-1.7243	-2.59197	-3.64294	-4.16761	-4.76906	1.45344	0.0107734	0.0242133
P40227	T-complex protein 1 subunit zeta OS=Homo sapiens GN=CCT6A PE=1 SV=3 - [TCPZ_HUMAN]	iITEGFEAAk	1	-1.4726	-0.912572	-1.47005	-1.48919	-2.5234	-1.33205	-1.88325	-1.58622	-1.74337	-1.79494	-1.91158	-0.980367	-1.38622	-0.671491	-0.793463	-1.95608	-0.901817	-3.49079	-0.743265	-1.07647	-1.16457	-2.6243	-1.70801	-1.13141	-1.67012	-0.745418	-1.55172	-2.37142	-1.72978	0.654593	0.0109434	0.0245463
O43707	Alpha-actinin-4 OS=Homo sapiens GN=ACTN4 PE=1 SV=2 - [ACTN4_HUMAN]	eAILAIHk	1	-2.77143	-3.38699	-2.29445	-4.54877	-3.76002	-3.47102	-3.67599	-2.3708	-3.23137	-4.08923	-3.83579	-3.63725	-2.90891	-3.40986	-4.24612	-3.12387	-3.95309	-2.59083	-3.07446	-3.13545	-3.07333	-3.33352	-3.93993	-3.51816	-3.03809	-2.49593	-3.28454	-2.89111	-5.00486	0.678744	0.0110847	0.0248138
P01598	Ig kappa chain V-I region EU OS=Homo sapiens PE=1 SV=1 - [KV106_HUMAN]	dIQmTQSPSTLSASVGDR+dIQMTQSPSTLSASVGDR+aSSLESGVPSR	3	3.95796	4.50761	5.29769	4.43451	4.71768	4.96399	4.88063	4.27401	4.23425	5.17653	4.88506	4.89708	3.84907	4.32424	4.73126	4.7711	5.16397	5.03979	4.85256	4.42135	3.36186	5.13071	5.23232	4.99045	4.53534	4.43748	4.89033	4.40415	4.62168	-0.446012	0.011143	0.0248949
P0C0L4	Complement C4-A OS=Homo sapiens GN=C4A PE=1 SV=2 - [CO4A_HUMAN]	lQETSNWLLSQQQADGSFQDPcPVLDR+dSSTWLTAFVLk	2	5.36629	5.60483	5.20963	4.82945	4.25512	4.93137	4.79667	4.06269	5.91448	4.98349	5.07226	4.89487	5.14877	6.21599	5.03945	4.41121	3.92355	5.45771	5.18574	4.83653	5.24734	4.63954	5.49087	5.37475	5.6244	4.93355	5.11968	5.24157	3.90274	0.575776	0.0113635	0.0253289
Q9P121-3	Isoform 3 of Neurotrimin OS=Homo sapiens GN=NTM - [NTRI_HUMAN]	vHLIVQVSPk+gTGVPVGQk	2	0.260387	-0.104462	-0.109971	-0.231327	-0.30273	-0.199583	-0.22328	0.116938	0.328918	-0.567179	-0.157132	-0.403282	0.0505567	0.149598	-0.00973307	-0.648707	-0.176344	-0.0530566	0.0180339	0.0839576	-0.341957	0.302953	-0.527393	-0.352772	-0.275775	0.102999	0.0278606	0.0471993	-0.237197	0.286472	0.0113823	0.0253289
P13667	Protein disulfide-isomerase A4 OS=Homo sapiens GN=PDIA4 PE=1 SV=2 - [PDIA4_HUMAN]	dkDPPIPVAk	1	-3.72701	-2.64438	-2.29227	-4.0944	-3.65885	-2.96656	-3.65619	-3.80326	-2.20072	-3.34573	-3.4587	-3.77009	-2.52215	-3.03894	-4.44357	-2.41655	-3.31219	-3.65008	-1.76496	-1.99821	-2.33223	-5.2885	-4.34338	-3.20574	-2.54004	-2.75604	-3.13579	-3.50783	-4.23804	0.833825	0.011538	0.0256249
C9JL85	Myotrophin OS=Homo sapiens GN=MTPN PE=1 SV=1 - [C9JL85_HUMAN]	nGDLDEVkDYVAk	1	-1.51437	-2.5057	-2.10742	-1.06726	-4.85842	-2.86043	-1.72483	-2.76307	-4.96078	-2.64344	-0.381305	-0.918643	-3.28504	-5.69801	-2.44344	-2.20502	-0.751748	-0.530345	-3.12537	-3.6159	-4.12514	-2.32944	0.00707588	-5.06069	-1.64916	-2.59507	-0.379006	-2.63976	-2.58991	-1.48845	0.0117072	0.0259494
Q14141-2	Isoform I of Septin-6 OS=Homo sapiens GN=SEPT6 - [SEPT6_HUMAN]	tAAELLQSQGSQAGGSQTLk	1	-1.78264	-1.36779	-2.74465	-0.312008	-2.39067	-2.61624	-2.34228	-1.39462	-0.250975	-4.76988	-2.08191	-1.32089	-1.59549	-0.669981	-0.351755	-3.75397	-1.30707	-3.53573	-0.384561	-2.27251	-0.778423	-1.00824	-4.42799	-1.8202	-1.27372	-2.8528	-1.86728	-1.50374	-1.89624	1.24504	0.0117976	0.0260985
P02679-2	Isoform Gamma-A of Fibrinogen gamma chain OS=Homo sapiens GN=FGG - [FIBG_HUMAN]	cHAGHLnGVYYQGGTYSk+dNccILDER+fGSYcPTTcGIADFLSTYQTk+rLDGSVDFkk+tSTADYAmFk+tSTADYAMFk+aIQLTYNPDESSkPNmIDAATLk+aIQLTYNPDESSkPNMIDAATLk+lTIGEGQQHHLGGAk+aSTPnGYDnGIIWATWk+aSTPnGYDNGIIWATWk+aSTPNGYDnGIIWATWk+aSTPNGYDNGIIWATWk+eGFGHLSPTGTTEFWLGNEk+vGPEADkYR+lDGSVDFkk+lDGSVDFk+rLDGSVDFk+vELEDWnGR+vELEDWNGR+iHLISTQSAIPYALR	21	6.33656	6.54241	6.54155	6.82137	6.56585	6.92976	6.76178	6.36852	6.5175	6.54304	6.906	6.97049	6.33772	6.63545	6.60171	6.94292	6.78786	6.44407	6.83419	6.4943	6.53557	6.50017	6.65551	6.51468	6.45008	6.33145	7.03144	6.87388	6.70802	-0.241047	0.0118261	0.0261103
P18669	Phosphoglycerate mutase 1 OS=Homo sapiens GN=PGAM1 PE=1 SV=2 - [PGAM1_HUMAN]	aLPFWNEEIVPQIk+sYDVPPPPMEPDHPFYSNISk+nLkPIkPMQFLGDEETVR	3	-2.64373	-3.02285	-2.6962	-3.89383	-3.26649	-1.90981	-3.39087	-3.21351	-1.98142	-3.04909	-3.39974	-3.36905	-2.72333	-2.06965	0.0705666	-3.55957	-3.96969	-5.18124	-1.74053	-1.75474	-3.42325	-3.70643	-3.4171	-2.57283	-2.03976	-4.07021	-2.74542	-2.90132	-3.10336	0.976641	0.0120627	0.0265804
O00217	NADH dehydrogenase [ubiquinone] iron-sulfur protein 8, mitochondrial OS=Homo sapiens GN=NDUFS8 PE=1 SV=1 - [NDUS8_HUMAN]	lcEAIcPAQAITIEAEPR	1	-2.94896	-2.76322	-2.39468	-3.22496	-2.68246	-2.17872	-3.11018	-2.38761	-3.01007	-3.21549	-3.22988	-2.06248	-1.96121	-1.76574	-2.72911	-1.89467	-3.34027	-4.502	-2.46658	-2.24227	-2.01668	-3.70239	-2.6549	-1.77319	-2.27859	-1.2869	-3.5134	-3.64339	-3.69753	0.676196	0.0121623	0.0267475
Q96DE0-3	Isoform 3 of U8 snoRNA-decapping enzyme OS=Homo sapiens GN=NUDT16 - [NUD16_HUMAN]	eLREELGEAAAAFR	1	-0.316208	0.026715	-0.131771	-0.895104	-1.30782	-0.561827	-0.918825	1.51057	0.994778	-2.13092	-1.34597	-2.0713	-0.980325	-0.75008	-0.120722	0.268675	-0.813054	-0.790514	-0.242835	0.141808	-0.756206	-0.947384	-0.462577	0.966642	-1.64492	-0.701986	-0.889393	-0.664701	-0.25166	0.816197	0.0122921	0.0269804
O43581-2	Isoform 2 of Synaptotagmin-7 OS=Homo sapiens GN=SYT7 - [SYT7_HUMAN]	tVQSHLAAGk	1	-0.528247	-1.22465	-0.802887	-1.03722	-1.40318	-1.69262	-1.58868	0.00983645	0.363659	-0.11848	-4.00588	-2.29703	0.107537	-0.791323	-2.05477	-2.09075	-0.321185	-1.53833	-1.01188	-0.972537	-0.497156	-1.30431	-1.31425	-1.1311	-0.225945	-0.213467	-3.39264	-0.898909	-0.826745	0.976124	0.0127031	0.0278283
P78357	Contactin-associated protein 1 OS=Homo sapiens GN=CNTNAP1 PE=1 SV=1 - [CNTP1_HUMAN]	gcIENVIFNR+vDSWTPFYQR+sTSEAQFFLRPLR+yNLQSALR	4	-1.59591	-1.55677	-1.89396	-1.98701	-2.33309	-1.51115	-1.95068	-1.8294	-1.4749	-2.27568	-1.61353	-2.0091	-1.92294	-1.29734	-1.40559	-1.79825	-2.34578	-2.10799	-1.81044	-1.63372	-1.57534	-1.97458	-1.93313	-1.37186	-2.05919	-2.02663	-1.71787	-1.52787	-2.17447	0.31214	0.0130074	0.0284395
P62263	40S ribosomal protein S14 OS=Homo sapiens GN=RPS14 PE=1 SV=3 - [RS14_HUMAN]	eLGITALHIk	1	-4.86174	-4.88153	-5.17818	-4.28833	-4.76571	-5.52876	-4.69407	-4.96856	-5.8448	-4.51857	-5.22786	-3.80378	-5.41245	-5.09301	-4.33225	-4.84168	-5.24107	-4.58381	-5.02061	-5.04512	-5.28615	-5.34366	-4.11464	-5.26792	-5.71519	-5.06202	-4.47812	-4.12107	-4.85994	-0.516264	0.013195	0.0287936
O75663-2	Isoform 2 of TIP41-like protein OS=Homo sapiens GN=TIPRL - [TIPRL_HUMAN]	vVPTTDHIDTEk	1	-0.754095	-1.01628	-0.128363	-1.70298	-1.27591	-0.0390944	-1.05155	-0.691835	-0.936111	-0.521866	-0.971846	-1.2077	-0.47799	-0.175573	-0.86335	-1.11166	-0.450381	-1.83777	-0.221192	-0.463098	-0.972842	-0.842752	-1.36529	-0.896163	-0.590009	-0.0361334	-1.07848	-1.19431	-1.12162	0.466604	0.013243	0.0288425
P08758	Annexin A5 OS=Homo sapiens GN=ANXA5 PE=1 SV=2 - [ANXA5_HUMAN]	kNFATSLYSMIk+gLGTDEESILTLLTSR+gAGTDDHTLIR	3	-3.54401	-2.11081	-3.68123	-3.19133	-2.94441	-2.75031	-2.73394	-3.56915	-3.65261	-2.78634	-2.74288	-2.13103	-3.89714	-3.37589	-3.34472	-2.69513	-1.94303	-2.96619	-3.25754	-3.27693	-3.22579	-3.5208	-2.20709	-2.66167	-4.36768	-2.79611	-1.47611	-3.83229	-3.08824	-0.632747	0.0133874	0.0291009
P19105	Myosin regulatory light chain 12A OS=Homo sapiens GN=MYL12A PE=1 SV=2 - [ML12A_HUMAN]	gNFNYIEFTR	1	-4.02597	-3.62827	-4.01379	-3.35187	-2.6836	-4.20775	-3.34253	-4.04426	-3.26318	-3.46764	-4.00355	-3.1714	-4.67686	-4.02257	-4.09365	-2.59777	-2.79086	-3.72956	-3.70314	-3.45833	-3.27545	-4.15569	-3.97613	-3.43894	-4.65271	-5.16007	-3.13966	-3.2585	-2.2614	-0.626543	0.0135899	0.0294841
H0YFA4	Cysteine-rich protein 2 (Fragment) OS=Homo sapiens GN=CRIP2 PE=1 SV=1 - [H0YFA4_HUMAN]	gVNTGAVGSYIYDRDPEGk	1	-3.02628	-3.25055	-1.71717	-3.15598	-3.12378	-3.24501	-3.43641	0.401694	-3.39339	-4.28067	-3.45436	-4.38888	-2.81428	-2.76014	-2.11685	-2.61394	-4.58143	-2.63214	-2.83514	-3.92661	-2.3006	-2.90974	-2.11029	-0.937027	-2.48031	-2.48791	-4.22173	-3.91219	-3.47962	0.930314	0.0136479	0.0295202
P24539	ATP synthase F(0) complex subunit B1, mitochondrial OS=Homo sapiens GN=ATP5F1 PE=1 SV=2 - [AT5F1_HUMAN]	yGPFVADFADkLNEQk+hVVQSISTQQEk+lAQLEEAk+hYLFDVQR	4	-0.80128	-0.250966	0.0712302	-0.321774	-0.6674	-0.475178	-0.590356	-0.473318	-0.184642	-0.705058	-0.544106	-0.313477	-0.531822	-0.429249	0.201412	-0.347032	-0.269499	-1.06918	0.285779	0.195521	-0.607918	-0.862488	-0.865907	0.148254	-0.165823	-0.603918	-0.715426	-0.604866	-0.503589	0.355942	0.013659	0.0295202
P63218	Guanine nucleotide-binding protein G(I)/G(S)/G(O) subunit gamma-5 OS=Homo sapiens GN=GNG5 PE=1 SV=3 - [GBG5_HUMAN]	vSQAAADLk	1	-4.94899	-4.50938	-4.95825	-5.97602	-4.91441	-4.87044	-5.33718	-5.47221	-4.6587	-5.96071	-5.27963	-4.08426	-4.38435	-4.95961	-5.3201	-4.70754	-5.19701	-5.60889	-4.5511	-4.06566	-4.42413	-5.68751	-6.11191	-5.0035	-4.60307	-4.24876	-4.3541	-5.18293	-6.78513	0.642896	0.0140173	0.0302365
O60262	Guanine nucleotide-binding protein G(I)/G(S)/G(O) subunit gamma-7 OS=Homo sapiens GN=GNG7 PE=1 SV=1 - [GBG7_HUMAN]	aASDLMSYcEQHAR	1	-2.05961	-2.30781	-1.24385	-1.11552	-1.72035	-1.64973	-1.47448	-1.56554	-1.94281	-1.79118	-1.48488	-1.42131	-2.21569	-1.62596	-2.07452	-1.99137	-0.903896	-1.28542	-1.69523	-1.87252	-2.44772	-0.972581	-1.63432	-1.59404	-2.08387	-1.74679	-1.50175	-1.62895	-1.54145	-0.365775	0.0142229	0.0306214
P05155-2	Isoform 2 of Plasma protease C1 inhibitor OS=Homo sapiens GN=SERPING1 - [IC1_HUMAN]	tNLESILSYPkDFTcVHQALk+dFTcVHQALk+kYPVAHFIDQTLk+tNLESILSYPk+lVLLNAIYLSAk+mEPFHFk+mEPFHFk+lYHAFSAmk+lYHAFSAMk+lLDSLPSDTR+fQPTLLTLPR+tLYSSSPR+gVTSVSQIFHSPDLAIR	13	5.45024	5.21806	5.68926	5.75184	5.34613	5.69119	5.66254	5.22799	5.56531	5.48803	5.68311	5.73611	5.13796	5.74503	5.2948	5.46935	5.74362	5.64856	5.5315	5.4534	4.9191	5.81526	5.69571	5.3978	5.17691	5.35625	5.77306	5.84126	5.58957	-0.241903	0.0143921	0.0309264
P26583	High mobility group protein B2 OS=Homo sapiens GN=HMGB2 PE=1 SV=2 - [HMGB2_HUMAN]	dkQPYEQk	1	-4.41143	-4.85392	-3.8633	-3.59616	-3.09785	-2.67311	-3.48921	-4.30938	-4.33733	-3.69749	-3.14216	-3.00003	-4.0498	-2.6736	-3.76524	-3.916	-3.48682	-4.60432	-3.62755	-3.85892	-4.34416	-3.16092	-4.01501	-3.94875	-4.35108	-3.73687	-3.07548	-3.70421	-3.67937	-0.52243	0.0148634	0.0318784
Q01813	ATP-dependent 6-phosphofructokinase, platelet type OS=Homo sapiens GN=PFKP PE=1 SV=2 - [PFKAP_HUMAN]	tNcNVAVINVGAPAAGmNAAVR+tNcNVAVINVGAPAAGMNAAVR+kEWSGLLEELAR+nVIFQPVAELkk+ikELVVTQLGYDTR+nVLGHMQQGGAPSPFDR	6	-1.24959	-0.503163	-0.860192	-0.361053	-1.02802	-0.0942811	-0.561039	-0.744255	-1.57873	0.00278741	0.397123	-1.89835	-0.53288	-1.37432	-0.567208	-0.572919	-0.998423	-0.106663	-0.944669	-1.19445	-0.851663	-0.925433	-0.36192	-1.31699	-0.762026	-0.741581	-0.948574	-0.499335	-0.144859	-0.478044	0.0149626	0.0320302
P48047	ATP synthase subunit O, mitochondrial OS=Homo sapiens GN=ATP5O PE=1 SV=1 - [ATPO_HUMAN]	yATALYSAASk+vAQILkEPk+sLNDITAk+lVRPPVQVYGIEGR	4	-2.18737	-2.34587	-2.36324	-2.61129	-3.29468	-3.27656	-2.83601	-2.49202	-2.90294	-2.79702	-2.85935	-2.50403	-2.66441	-2.52314	-2.34193	-3.00934	-2.42073	-3.11947	-2.19886	-2.73174	-2.58544	-2.8894	-2.83757	-3.044	-2.52554	-2.42476	-2.873	-2.76773	-2.44398	0.326304	0.0149951	0.0320389
P06727	Apolipoprotein A-IV OS=Homo sapiens GN=APOA4 PE=1 SV=3 - [APOA4_HUMAN]	kLVPFATELHER+dkVNSFFSTFk+akIDQNVEELk+lTPYADEFkVk+lLPHAnEVSQk+lLPHANEVSQk+rVEPYGENFNk+sLAPYAQDTQEkLNHQLEGLTFQMk+sLAPYAQDTQEk+lNHQLEGLTFQmk+lNHQLEGLTFQMk+sELTQQLNALFQDk+eNADSLQASLRPHADELk+lkEEIGkELEELR+vkIDQTVEELRR+iDQNVEELk+lTPYADEFk+iDQNVEELkGR+tQVNTQAEQLRR+lAPLAEDVR+iSASAEELR+lEPYADQLR+aLVQQMEQLR+iDQTVEELRR+lVPFATELHER+iSASAEELRQR+sLAELGGHLDQQVEEFRR+sLAELGGHLDQQVEEFR+lAPLAEDVRGNLR	29	5.26856	5.15225	4.64951	6.08002	5.40275	6.22386	5.70773	4.87917	5.50295	5.72956	5.44978	5.92272	4.85723	6.68238	5.33959	5.01616	5.68128	5.17089	5.07538	5.09312	5.19871	5.6266	5.99436	5.40239	4.10726	5.15124	6.16241	6.25431	5.67825	-0.523138	0.0153209	0.0326729
P36955	Pigment epithelium-derived factor OS=Homo sapiens GN=SERPINF1 PE=1 SV=4 - [PEDF_HUMAN]	yGLDSDLSck+kTSLEDFYLDEER+lkLSYEGEVTk+eLLDTVTAPQk+lQSLFDSPDFSk+eIPDEISILLLGVAHFk+lSYEGEVTk+sSFVAPLEk+lAAAVSNFGYDLYR+vLTGNPR+lTQVEHR	11	4.67893	4.46427	4.60118	4.34734	4.83303	5.02609	4.80938	4.35847	4.45378	4.57039	5.04485	4.82675	4.14829	4.99771	4.67864	5.18068	4.53123	4.41429	4.40671	4.6797	4.42152	4.58682	5.04671	4.79635	4.0377	4.38272	5.27425	4.54899	4.91083	-0.30581	0.0154782	0.0329149
P16104	Histone H2AX OS=Homo sapiens GN=H2AFX PE=1 SV=2 - [H2AX_HUMAN]	tSATVGPk	1	-1.54755	-1.49461	-1.61314	-1.10407	-1.24321	-1.35108	-1.29083	-1.62522	-1.52974	-1.49064	-1.04802	-1.16631	-1.51476	-1.58774	-1.43132	-0.734725	-1.45664	-1.62847	-1.68935	-1.22372	-1.34318	-1.69043	-1.11614	-1.22322	-1.53731	-1.55123	-1.43429	-1.59015	-1.01746	-0.269216	0.0155135	0.0329149
P00915	Carbonic anhydrase 1 OS=Homo sapiens GN=CA1 PE=1 SV=2 - [CAH1_HUMAN]	lYPIAnGNNQSPVDIk+lYPIANGnNQSPVDIk+vLDALQAIk+gGPFSDSYR	4	-0.333762	-0.717519	-1.39066	-1.58506	-1.57337	-0.897837	-1.42273	-0.370683	-0.674702	-1.42941	-1.00817	-2.27191	-0.293202	-0.992879	-1.62268	-2.11427	-1.22455	-0.25064	-1.84881	-0.535123	0.842786	-1.50003	-2.03431	-0.497573	-1.10048	-0.871426	-0.484904	-1.27328	-2.27055	0.700677	0.015522	0.0329149
P27797	Calreticulin OS=Homo sapiens GN=CALR PE=1 SV=1 - [CALR_HUMAN]	hEQNIDcGGGYVk+fYALSASFEPFSNk+vHVIFNYk+gLQTSQDAR+eQFLDGDGWTSR	5	-3.9061	-3.76918	-3.37674	-4.24768	-3.78465	-3.03795	-4.14468	-3.86443	-2.70847	-3.72709	-3.50208	-4.21642	-1.9515	-3.42251	-4.66417	-3.66151	-4.58432	-3.91803	-2.64358	-2.12361	-2.7531	-4.91028	-4.87591	-4.4498	-2.21748	-2.31215	-3.81443	-3.88967	-4.49237	0.805345	0.0157208	0.0332291
Q9BWD1	Acetyl-CoA acetyltransferase, cytosolic OS=Homo sapiens GN=ACAT2 PE=1 SV=2 - [THIC_HUMAN]	aTVAPEDVSEVIFGHVLAAGcGQNPVR	1	0.138728	-2.84136	-2.65195	-4.30098	-4.77044	-5.56453	-3.83827	-2.20725	-1.46477	-4.03545	-4.6824	-4.77542	-3.74756	-1.98868	-2.62456	-3.41235	-4.51985	-3.69754	-2.75804	-2.81455	-2.74523	-3.36178	-4.47266	-4.93411	-4.27439	-4.63973	-4.08076	-0.745977	-1.31557	1.23018	0.0157309	0.0332291
O75947	ATP synthase subunit d, mitochondrial OS=Homo sapiens GN=ATP5H PE=1 SV=3 - [ATP5H_HUMAN]	scAEWVSLSk+iVEYEkEMEk+aGLVDDFEkk+aGLVDDFEk+sWNETLTSR	5	-3.57226	-2.68006	-3.23024	-4.66647	-4.20578	-3.74144	-3.94834	-3.57591	-3.66384	-3.87286	-4.0796	-3.7782	-3.97091	-3.95047	-3.72006	-3.49383	-3.59879	-3.79536	-3.60391	-3.76092	-3.87743	-3.47791	-4.21047	-3.6921	-3.75609	-3.59349	-4.04614	-3.49558	-3.91223	0.346184	0.0157587	0.0332291
B1AKY9	Sodium/potassium-transporting ATPase subunit alpha-2 OS=Homo sapiens GN=ATP1A2 PE=1 SV=1 - [B1AKY9_HUMAN]|Sodium/potassium-transporting ATPase subunit alpha-4 OS=Homo sapiens GN=ATP1A4 PE=1 SV=3 - [AT1A4_HUMAN]	kADIGIAMGISGSDVSk+mQINAEEVVVGDLVEVk+nHTEIVFAR+iATLASGLEVGR+sPTWTALSR+lNIPMSQVNPR	6	-1.54451	-2.06624	-1.82479	-1.44819	-1.49192	-1.69977	-1.47914	-1.30924	-1.37946	-1.79043	-1.60322	-1.74804	-1.69097	-2.28579	-1.73234	-1.24986	-1.36038	-1.02236	-1.80942	-1.50119	-1.73378	-1.74089	-1.39137	-1.68898	-1.87996	-2.16786	-1.16631	-1.54879	-1.44637	-0.28043	0.0163747	0.0344634
O75891	Cytosolic 10-formyltetrahydrofolate dehydrogenase OS=Homo sapiens GN=ALDH1L1 PE=1 SV=2 - [AL1L1_HUMAN]	fLFPEGIk	1	-1.57502	-1.38289	-0.530915	0.0466087	-0.323719	-1.05937	-0.62056	-0.624091	-0.805156	-0.56833	-1.05792	-0.781933	-1.25188	-0.715134	-1.09766	-0.874133	-0.790575	-0.0959233	-0.600564	-0.940776	-1.24306	-0.997311	-0.423037	-0.524037	-1.27649	-1.26259	-0.709633	-0.507548	-0.54501	-0.391235	0.0167508	0.0351892
P24752	Acetyl-CoA acetyltransferase, mitochondrial OS=Homo sapiens GN=ACAT1 PE=1 SV=1 - [THIL_HUMAN]	lGSIAIQGAIEk+gQPDVVVkEDEEYk+gQPDVVVkEDEEYkR+gSTPYGGVk	4	-2.98849	-3.11714	-1.75915	-1.75936	-3.28664	-2.47972	-2.82868	-2.01912	-2.38675	-3.27036	-3.04849	-2.36431	-2.50208	-1.85781	-2.70132	-2.66667	-2.47409	-3.18854	-2.2735	-2.14895	-2.37392	-2.93013	-2.83532	-1.44189	-2.36443	-2.28631	-3.51688	-2.49885	-3.28215	0.521944	0.0175048	0.0367046
O00139-2	Isoform 2 of Kinesin-like protein KIF2A OS=Homo sapiens GN=KIF2A - [KIF2A_HUMAN]	fSLIDLAGNER	1	-3.42169	-3.57908	-3.57331	-6.00944	-3.6645	-4.23126	-4.59302	-4.00734	-3.77331	-4.33634	-4.45196	-4.34358	-3.56052	-3.08912	-2.93792	-6.07595	-3.54517	-5.2706	-3.43573	-5.11608	-3.37762	-0.0225002	-7.93434	-3.84903	-2.04208	-4.17154	-6.52087	-3.36911	-4.52664	1.38443	0.0183396	0.0383836
P61586	Transforming protein RhoA OS=Homo sapiens GN=RHOA PE=1 SV=1 - [RHOA_HUMAN]	hFcPNVPIILVGNk	1	-3.76719	-3.96945	-2.80741	-3.59162	-4.80208	-5.49935	-4.33218	-3.84121	-4.00411	-4.30637	-4.21912	-4.25277	-4.01845	-3.73573	-4.49445	-4.70184	-4.08611	-3.40052	-3.3028	-3.3432	-4.46157	-4.64284	-4.35451	-4.16562	-4.17798	-3.30004	-4.41825	-4.1991	-4.1761	0.510817	0.0184482	0.0384927
O75323	Protein NipSnap homolog 2 OS=Homo sapiens GN=GBAS PE=1 SV=1 - [NIPS2_HUMAN]	lQFHNVkPEcLEAYNk	1	-1.0308	-1.11632	-1.431	-2.41801	-1.43016	-1.91926	-1.69453	-1.61973	-1.34393	-1.44125	-2.00464	-1.51534	-1.50712	-1.11636	-1.67017	-1.87775	-1.43794	-1.73622	-1.32114	-1.45297	-1.58234	-1.28633	-2.00824	-1.82356	-1.79789	-1.07583	-1.44931	-1.59166	-1.60729	0.326145	0.0184755	0.0384927
O15144	Actin-related protein 2/3 complex subunit 2 OS=Homo sapiens GN=ARPC2 PE=1 SV=1 - [ARPC2_HUMAN]	ncFASVFEk+eLQAHGADELLk+eLQAHGADELLkR+yFQFQEEGkEGENR	4	-3.06098	-2.51409	-2.68413	-3.48155	-3.13788	-3.28855	-3.31775	-3.60671	-2.6596	-3.04674	-3.11198	-3.00418	-2.45988	-2.86255	-3.21309	-2.37176	-3.45116	-3.80875	-2.18099	-2.29953	-2.63847	-4.51323	-3.2172	-3.25006	-2.407	-2.49459	-3.17548	-3.67054	-3.16953	0.494714	0.0185031	0.0384927
P01008	Antithrombin-III OS=Homo sapiens GN=SERPINC1 PE=1 SV=1 - [ANT3_HUMAN]	aDGEScSASmmYQEGk+aDGEScSASmMYQEGk+aDGEScSASMmYQEGk+aDGEScSASMMYQEGk+dIPMNPMcIYR+kATEDEGSEQkIPEATNR+fRIEDGFSLk+aTEDEGSEQkIPEATNR+aTEDEGSEQkIPEATNRR+tSDQIHFFFAk+dDLYVSDAFHk+vAEGTQVLELPFkGDDITMVLILPkPEk+vAEGTQVLELPFk+eQLQDmGLVDLFSPEk+eQLQDMGLVDLFSPEk+skLPGIVAEGRDDLYVSDAFHk+skLPGIVAEGR+lPGIVAEGRDDLYVSDAFHk+lQPLDFkENAEQSR+lQPLDFk+eVPLNTIIFmGR+aNRPFLVFIREVPLNTIIFmGR+aFLEVNEEGSEAAASTAVVIAGR+eVPLNTIIFMGR…	27	5.95071	5.93574	6.21443	5.95822	5.93094	5.84206	5.87077	6.17453	6.15425	5.94647	5.66085	5.83807	5.92498	6.26147	5.93559	5.73357	5.95961	5.92925	6.18469	6.20441	5.95215	5.77746	5.88801	6.22502	5.76609	6.04514	5.9365	5.92498	5.86259	0.190931	0.0185284	0.0384927
P05023	Sodium/potassium-transporting ATPase subunit alpha-1 OS=Homo sapiens GN=ATP1A1 PE=1 SV=1 - [AT1A1_HUMAN]	nIAFFSTNcVEGTAR+iVEIPFNSTNk+yEPAAVSEQGDkk+dkYEPAAVSEQGDkk+nPNTSEPQHLLVmk+mSINAEEVVVGDLVEVk+tSATWLALSR+yHTEIVFAR	8	-1.33851	-1.64054	-1.62457	-1.6322	-1.59929	-1.71664	-1.81953	-1.45276	-1.26441	-1.86473	-1.73152	-1.82379	-1.73181	-1.07823	-1.30908	-1.86955	-1.84483	-2.00998	-1.43594	-1.24071	-1.65758	-1.84378	-1.78212	-1.44599	-2.00554	-1.67648	-1.66941	-1.58264	-1.46816	0.2352	0.0186145	0.0386002
A0A075B6H9	Protein IGLV4-69 (Fragment) OS=Homo sapiens GN=IGLV4-69 PE=1 SV=1 - [A0A075B6H9_HUMAN]	fSGSSSGAER	1	5.76007	5.83055	6.47361	6.21996	5.89316	6.87569	6.39796	5.62348	5.96013	6.43606	6.28635	6.79397	5.35833	5.9169	6.53898	6.40877	6.66436	6.16571	5.96436	6.41419	5.45376	6.31492	6.50785	6.72944	5.98014	5.33877	6.61011	6.6381	5.75648	-0.407861	0.0187492	0.0388082
O95445-2	Isoform 2 of Apolipoprotein M OS=Homo sapiens GN=APOM - [APOM_HUMAN]	sLTScLDSk	1	4.93128	5.01154	5.92019	5.63836	5.22209	5.25785	5.12135	5.6341	5.25159	5.22654	4.86297	5.46704	5.54821	5.67116	5.28559	4.95188	5.35775	5.16672	5.37018	5.87396	5.35015	5.10112	5.16455	6.30666	5.50466	5.88789	4.68887	4.99942	4.59381	0.366269	0.019081	0.0394224
Q8NFZ8	Cell adhesion molecule 4 OS=Homo sapiens GN=CADM4 PE=1 SV=1 - [CADM4_HUMAN]	eGDTLVLTcAVTGnPRPNQIR+eGDTLVLTcAVTGNPRPnQIR+lHQYDGSIVVIQNPAR	3	-0.830398	-0.686594	-0.523426	-0.671109	-0.872742	-1.16569	-0.902623	-0.752107	-0.81345	-0.995372	-0.769156	-0.739179	-0.709321	-0.693644	-0.813733	-0.809571	-0.944317	-0.779376	-0.667862	-0.434117	-0.812959	-0.935563	-0.996838	-0.515209	-0.837026	-0.43992	-1.1015	-0.930061	-0.926245	0.19513	0.019319	0.0398411
P09493-5	Isoform 5 of Tropomyosin alpha-1 chain OS=Homo sapiens GN=TPM1 - [TPM1_HUMAN]	sIDDLEDQLYQQLEQNRR	1	-3.33638	-1.90075	-2.19697	-3.00765	-4.54282	-2.63082	-3.26766	-3.60833	-2.75678	-3.73033	-2.30039	-2.61544	-2.88332	-2.81973	-3.22968	-2.79486	-3.03176	-2.85605	-1.88189	-2.19308	-1.88147	-4.13992	-4.25136	-2.31494	-2.49878	-2.95577	-2.66556	-2.212	-4.96835	0.760695	0.0194269	0.0399903
Q9UN86-2	Isoform B of Ras GTPase-activating protein-binding protein 2 OS=Homo sapiens GN=G3BP2 - [G3BP2_HUMAN]	tEELkPQVEEk+vEAkPEVQSQPPR	2	-2.92758	-2.94586	-3.44086	-3.76288	-3.78137	-3.92838	-3.6089	-3.0806	-3.35269	-3.55252	-3.93819	-3.54286	-3.60566	-3.11311	-3.28965	-3.93896	-3.60828	-3.23127	-3.8581	-4.02624	-3.25489	-2.89888	-3.13993	-2.88895	-3.43455	-3.26228	-3.89128	-3.57676	-3.73311	0.351035	0.0195107	0.0400895
P51884	Lumican OS=Homo sapiens GN=LUM PE=1 SV=2 - [LUM_HUMAN]	nNQIDHIDEk+lkEDAVSAAFk+sLEDLQLTHNk+nIPTVNENLENYYLEVNQLEk+iLGPLSYSk+fNALQYLR	6	5.57831	4.89076	5.18858	5.60229	5.58237	6.12253	5.73534	5.32199	4.64037	5.6778	6.30453	5.7672	4.83258	6.21135	6.23265	4.61964	5.89798	5.36058	5.26409	5.33945	4.5912	6.37782	5.65694	5.33677	4.23687	5.34463	6.42234	5.68331	5.94092	-0.558237	0.0196158	0.040232
P21291	Cysteine and glycine-rich protein 1 OS=Homo sapiens GN=CSRP1 PE=1 SV=3 - [CSRP1_HUMAN]	cSQAVYAAEk	1	-0.0224385	1.30915	-0.72786	0.641071	-3.34307	-4.10826	-1.66089	-0.0190007	-1.33046	-2.90308	-0.611529	-0.964425	-1.06738	-2.76431	1.36812	-1.47389	-1.34407	-0.969867	-0.2578	-0.904504	0.0841633	-2.1404	-1.37198	-0.34404	0.26409	-1.50854	-2.42814	-1.63378	-0.60099	1.21976	0.0197976	0.040531
P11586	C-1-tetrahydrofolate synthase, cytoplasmic OS=Homo sapiens GN=MTHFD1 PE=1 SV=3 - [C1TC_HUMAN]	kVVGDVAYDEAk+iFHELTQTDk	2	-2.58951	-2.59663	-2.36169	-3.4967	-2.19926	-2.40968	-2.39027	-3.54105	-2.73963	-2.24229	-1.79549	-2.50744	-3.28979	-2.56599	-2.63761	-1.87268	-2.8293	-2.45809	-2.839	-2.4461	-3.41133	-2.03996	-2.52682	-2.59193	-2.988	-2.98751	-2.2997	-2.60046	-2.18586	-0.424571	0.0201462	0.0411
P09874	Poly [ADP-ribose] polymerase 1 OS=Homo sapiens GN=PARP1 PE=1 SV=4 - [PARP1_HUMAN]	kTAEAGGVTGk	1	-4.31958	-3.9715	-3.34874	-3.81428	-4.06071	-2.82536	-3.48201	-3.70787	-3.83742	-3.58303	-3.39014	-3.85701	-3.9544	-4.22081	-4.84693	-3.16841	-2.9836	-3.16602	-3.58477	-4.11811	-4.35741	-3.66731	-3.13056	-4.00011	-3.80529	-3.43306	-3.17702	-3.84503	-4.07965	-0.442988	0.020153	0.0411
J3QKR0	COP9 signalosome complex subunit 3 OS=Homo sapiens GN=COPS3 PE=1 SV=1 - [J3QKR0_HUMAN]	yATDTFAGLcHQLTNALVER	1	-3.97256	-4.03987	-2.65176	-1.9927	-2.57819	-1.96145	-2.63104	-2.61856	-3.55626	-2.55341	-2.54928	-2.8179	-3.23164	-2.16193	-3.26583	-3.22202	-2.43962	-2.8755	-2.81375	-3.49114	-2.73459	-2.48554	-3.04048	-2.38661	-3.1942	-3.29726	-2.90154	-2.54763	-2.86931	-0.477199	0.020185	0.0411
Q9P2R7-2	Isoform 2 of Succinyl-CoA ligase [ADP-forming] subunit beta, mitochondrial OS=Homo sapiens GN=SUCLA2 - [SUCB1_HUMAN]	icNQVLVcER+ePIDIEEGIkk+sPDEAYAIAk+lYSLFLk+lYSIFIk+eQALQLAQk+aLIADSGLk+iNFDSNSAYR+rEYYFAITMER	9	-1.78505	-1.85804	-1.21443	-1.3403	-1.51826	-1.24008	-1.4464	-1.36763	-1.81694	-1.39664	-1.45852	-1.33499	-1.69006	-1.64617	-1.75136	-1.43809	-1.37247	-1.23982	-1.72645	-1.57435	-1.69692	-1.46476	-1.2134	-1.14717	-1.61764	-1.49883	-1.38469	-1.54818	-1.51021	-0.225525	0.0203809	0.0414241
Q9NZL9	Methionine adenosyltransferase 2 subunit beta OS=Homo sapiens GN=MAT2B PE=1 SV=1 - [MAT2B_HUMAN]	eSLWPFLIDkR	1	-0.666688	-1.17592	-0.47064	0.24747	0.0257376	0.84673	0.00839382	0.0358178	0.0590141	0.125254	-0.42318	-0.584051	-0.383001	0.0998219	-0.117094	-0.241734	-0.245516	-0.305784	-0.426241	-0.285488	-0.78896	-0.187528	0.486517	-0.14872	-0.705049	-0.713133	0.0985063	0.19841	0.0766797	-0.429631	0.0204754	0.0415412
G3V4W0	Heterogeneous nuclear ribonucleoproteins C1/C2 (Fragment) OS=Homo sapiens GN=HNRNPC PE=1 SV=1 - [G3V4W0_HUMAN]	kSDVEAIFSk+vFIGNLNTLVVk+gFAFVQYVNER	3	-4.68192	-4.05981	-4.69099	-4.316	-3.88264	-4.16839	-4.08471	-4.09034	-4.08296	-3.80311	-4.75038	-4.55775	-4.68348	-4.73498	-4.16821	-4.49289	-3.92809	-3.79211	-4.01902	-4.61964	-5.1348	-4.12324	-3.81834	-4.67641	-5.07126	-4.49908	-3.68831	-4.0441	-3.8206	-0.398959	0.0206085	0.0417359
Q7Z406	Myosin-14 OS=Homo sapiens GN=MYH14 PE=1 SV=2 - [MYH14_HUMAN]	kQELELVVSELEAR	1	-3.18562	-3.8336	-3.14967	-4.00342	-4.31459	-6.01901	-4.48432	-3.60801	-3.58582	-4.16406	-5.34752	-4.11618	-4.6326	-1.97	-3.15088	-5.05398	-5.13707	-4.56137	-3.39925	-4.43235	-4.83866	-4.49712	-2.85421	-3.51979	-4.57761	-3.69655	-4.70301	-4.76821	-3.24072	0.79097	0.0207762	0.0419999
Q9H1V8	Sodium-dependent neutral amino acid transporter SLC6A17 OS=Homo sapiens GN=SLC6A17 PE=2 SV=3 - [S6A17_HUMAN]	vPSEAPSPmPTHR	1	-2.55436	-2.08009	-4.05636	-2.14985	-2.89374	-2.85904	-3.10617	-3.26683	-1.86121	-3.0718	-2.74735	-3.22128	-1.30733	-1.69043	-2.8639	-4.0941	-3.16152	-3.47616	-2.87581	-3.39002	-1.66	-2.66391	-2.89754	-2.9624	-1.6975	-1.68341	-3.55121	-3.83072	-2.86822	0.706923	0.0208635	0.042101
P04406	Glyceraldehyde-3-phosphate dehydrogenase OS=Homo sapiens GN=GAPDH PE=1 SV=3 - [G3P_HUMAN]	iISNAScTTNcLAPLAk+vPTAnVSVVDLTcR+vPTANVSVVDLTcR+aGAHLQGGAk+vVDLmAHmASk+vVDLmAHmASkE+vVDLmAHMASkE+vVDLMAHmASkE+lVINGNPITIFQERDPSk+vIISAPSADAPmFVmGVNHEk+vIISAPSADAPMFVMGVnHEk+aEnGkLVInGNPITIFQER+aAFnSGk+aAFNSGk+vIPELnGk+qASEGPLk+vIPELNGk+lVInGNPITIFQER+vGVnGFGR+lVINGnPITIFQER+lISWYDnEFGYSNR+lISWYDNEFGYSNR	22	-2.90386	-2.50118	-2.47805	-3.15592	-3.08691	-3.08686	-3.04798	-2.78027	-2.88102	-2.87251	-2.76106	-2.77433	-2.45103	-3.18159	-2.8369	-3.24012	-2.58331	-2.82272	-2.41974	-2.71302	-2.85296	-2.85543	-3.28899	-3.11216	-2.41734	-2.24593	-2.88365	-3.12769	-3.11778	0.292097	0.0209703	0.042218
Q8IXI1	Mitochondrial Rho GTPase 2 OS=Homo sapiens GN=RHOT2 PE=1 SV=2 - [MIRO2_HUMAN]	sAFLQAFLGR	1	-1.23592	-0.897317	-1.0629	-0.0363055	-0.887807	0.145895	-0.354775	-0.971128	-1.15817	-1.04068	-0.950617	1.11625	-1.32752	-0.677923	-0.979267	0.165535	-0.200276	-0.954907	-1.0363	-0.340098	-1.16305	-1.16207	0.0819424	-0.280298	-1.96359	-0.486667	0.299646	0.182884	-1.72633	-0.628768	0.0209965	0.042218
P26641	Elongation factor 1-gamma OS=Homo sapiens GN=EEF1G PE=1 SV=3 - [EF1G_HUMAN]	kLDPGSEETQTLVR+eYFSWEGAFQHVGk	2	-3.85702	-5.11502	-3.61653	-3.7584	-2.73981	-4.55191	-3.64806	-3.2668	-5.24724	-3.25432	-4.76993	-2.8689	-3.56162	-4.87357	-4.55489	-3.94221	-3.87903	-2.82736	-4.15695	-4.39751	-4.13485	-3.43044	-3.87087	-5.3504	-3.50459	-3.60397	-3.85496	-2.98068	-4.34409	-0.641818	0.0212694	0.0426893
E9PMS6	LIM domain only protein 7 OS=Homo sapiens GN=LMO7 PE=1 SV=1 - [E9PMS6_HUMAN]	tSTTGVATTQSPTPR	1	-1.85904	-1.8331	-1.75534	-1.32475	0.317842	0.919564	-0.487586	-1.47047	-1.28934	-1.37976	0.552796	-0.590688	-1.31104	-1.06152	-1.21375	-0.71893	-0.27127	-0.958321	-1.76727	-1.19306	-1.0477	-1.13699	0.0977695	-0.492082	-1.22863	-1.48066	2.1225	-3.13507	-1.3209	-0.936144	0.0213067	0.0426893
Q9GZV7	Hyaluronan and proteoglycan link protein 2 OS=Homo sapiens GN=HAPLN2 PE=1 SV=1 - [HPLN2_HUMAN]	fSGLDQcDGGWLADGSVR	1	-0.342104	1.2736	1.21898	-2.1315	-1.00675	-1.47049	-1.16524	0.491953	-0.317771	-1.31204	0.472789	-2.139	-1.13929	1.8628	-0.360489	0.550039	-2.85771	-0.513602	-0.135369	1.52941	-1.01255	-1.80864	0.134125	3.00004	-3.42868	2.20092	-1.12404	-2.56864	-0.537855	1.25857	0.021452	0.0429039
Q9UFM8	Neuroplastin (Fragment) OS=Homo sapiens GN=DKFZp566H1924 PE=1 SV=2 - [Q9UFM8_HUMAN]	sENkNEGQDATMYck+aQATISVLQkPR+aAPDITGHk+iVTSEEVIIR	4	-3.08049	-2.83582	-3.23546	-2.99324	-3.58917	-3.08358	-3.3213	-3.44984	-2.89926	-3.81719	-2.79651	-2.90366	-2.91312	-2.65179	-2.68537	-3.41962	-3.21257	-3.93528	-3.27642	-3.29183	-3.32475	-2.18817	-3.41527	-2.5351	-2.52713	-2.61157	-4.18828	-3.59298	-3.36268	0.429435	0.0221829	0.0442488
Q13509	Tubulin beta-3 chain OS=Homo sapiens GN=TUBB3 PE=1 SV=2 - [TBB3_HUMAN]	mSSTFIGNSTAIQELFkR+fWEVISDEHGIDPSGNYVGDSDLQLER+vREEYPDR	3	-1.63073	-2.46924	-1.83598	-2.40428	-2.3663	-2.2704	-2.36398	-1.83718	-1.8914	-2.48768	-2.85262	-1.94638	-1.67376	-1.90738	-2.31757	-1.79632	-2.06158	-3.22033	-1.84027	-1.65828	-2.28622	-2.19817	-2.63001	-2.7019	-1.93624	-1.47716	-2.93345	-1.90938	-2.0188	0.398104	0.022203	0.0442488
P80108	Phosphatidylinositol-glycan-specific phospholipase D OS=Homo sapiens GN=GPLD1 PE=1 SV=3 - [PHLD_HUMAN]	gIVAAFYSGPSLSDkEk+aLEFLQLHnGR+vAFLTVTLHQGGATR+fGSSLITVR	4	2.50399	2.36666	2.66157	3.78804	3.26897	3.40632	3.16929	2.91197	3.08977	2.66031	3.25792	3.24635	2.7354	3.28625	3.0385	2.7817	2.9308	3.22289	2.56631	3.12685	2.72003	3.10649	3.30657	3.51121	2.45441	2.63628	3.50988	3.08218	2.80159	-0.347912	0.0226474	0.0450547
Q9UBQ7	Glyoxylate reductase/hydroxypyruvate reductase OS=Homo sapiens GN=GRHPR PE=1 SV=1 - [GRHPR_HUMAN]	iAAAGLDVTSPEPLPTNHPLLTLk	1	-1.15394	0.32429	0.663313	0.744257	0.0980245	0.86641	0.719516	-0.682112	0.257982	0.932052	0.67697	0.562863	0.131978	-1.69817	-2.62245	2.33636	1.82276	1.57188	0.628525	0.759606	0.489564	-1.37304	0.318189	-0.428155	0.269405	0.184611	0.95795	0.681635	-0.123089	-0.967076	0.0232484	0.0461688
P13671	Complement component C6 OS=Homo sapiens GN=C6 PE=1 SV=3 - [CO6_HUMAN]	tEcIkPVVQEVLTITPFQR+tLNIcEVGTIR+kALQEYAAk+kYNPIPSVQLMGnGFHFLAGEPR+kYNPIPSVQLmGnGFHFLAGEPR+gFVVAGPSR	6	4.52706	4.39774	4.62324	5.03907	4.92795	4.95676	4.76601	4.93994	4.60861	4.82066	4.68376	4.88444	4.82668	4.76362	4.71055	4.76336	4.76746	4.58368	4.46471	4.84159	4.5327	4.82113	4.78732	4.74444	4.56967	4.72973	4.58509	4.88669	4.90624	-0.190742	0.0236244	0.0468229
O60331-4	Isoform 4 of Phosphatidylinositol 4-phosphate 5-kinase type-1 gamma OS=Homo sapiens GN=PIP5K1C - [PI51C_HUMAN]	gVDASGETTYkk	1	-4.45075	0.616216	-4.62533	-2.7505	-3.02485	-2.85265	-3.41042	-3.07688	-2.41553	-2.68436	-3.27608	-3.34949	-0.71878	-3.56943	-2.69901	-2.88568	-3.67456	-3.54042	-1.05379	-3.55813	-1.63187	-3.89619	-3.53747	-2.91882	-1.83947	-0.0559466	-4.83536	-3.53915	-3.89912	1.05498	0.0236609	0.0468229
X6RCC3	Stromal membrane-associated protein 2 (Fragment) OS=Homo sapiens GN=SMAP2 PE=1 SV=1 - [X6RCC3_HUMAN]	rPQIDPAVEGFIR	1	-3.37788	-3.06487	-2.00331	-4.19131	-3.61792	-2.92783	-3.58415	-3.2332	-2.33493	-3.83601	-4.44691	-2.52185	-2.4283	-3.87474	-2.90753	-4.03348	-3.80752	-2.13156	-2.42466	-4.52901	-3.21396	-2.76495	-2.66639	-3.01004	0.650728	-3.59137	-3.09502	-3.38204	-6.75538	1.026	0.0239919	0.0473946
Q16623	Syntaxin-1A OS=Homo sapiens GN=STX1A PE=1 SV=1 - [STX1A_HUMAN]	tkEELEELMSDIkk+sIEQSIEQEEGLNR	2	-1.40719	-1.31526	-1.60055	-1.47058	-1.23623	-1.95421	-1.65625	-1.27602	-1.16967	-1.69279	-2.15875	-1.34837	-1.13147	-1.70483	-0.999467	-1.57994	-2.03839	-1.52993	-1.24619	-1.40223	-1.30554	-1.37827	-1.99554	-1.56885	-0.993774	-1.6169	-2.15967	-0.852343	-1.79249	0.340008	0.0240443	0.0474148
P04075	Fructose-bisphosphate aldolase A OS=Homo sapiens GN=ALDOA PE=1 SV=2 - [ALDOA_HUMAN]	cPLLkPWALTFSYGR+kELSDIAHR+aDDGRPFPQVIk+aLQASALk+iGEHTPSALAImEnANVLAR+iGEHTPSALAImENANVLAR+fSHEEIAmATVTALR+lQSIGTENTEEnRR+iGEHTPSALAIMEnANVLAR+iGEHTPSALAIMENAnVLAR+qLLLTADDR+eLSDIAHR+rLQSIGTENTEENRR	13	-2.23317	-2.12566	-2.13564	-2.46894	-2.39879	-2.14682	-2.38256	-2.03517	-2.23129	-2.26531	-2.08261	-2.69264	-2.08756	-2.02667	-2.22346	-2.3208	-2.57109	-2.13356	-2.14557	-2.3025	-2.08153	-2.3356	-2.35328	-2.13202	-2.21398	-2.10651	-2.42893	-2.36258	-2.2264	0.184317	0.0244313	0.04805
A0A075B6K9	Ig lambda-2 chain C regions (Fragment) OS=Homo sapiens GN=IGLC2 PE=4 SV=1 - [A0A075B6K9_HUMAN]	aGVETTTPSkQSnNk+aGVETTTPSkqSNNk+aGVETTTPSkQSNNk+aGVETTTPSk	4	4.40154	4.58236	5.36346	5.50007	4.73762	5.01172	5.19996	4.36913	4.55319	4.7985	5.08953	6.12079	4.03406	5.07632	5.21764	5.03101	5.46894	4.7688	5.18642	4.50571	3.50928	5.69112	5.50428	5.04049	4.79461	4.68456	4.97912	5.19945	4.89854	-0.46009	0.0244517	0.04805
Q92597	Protein NDRG1 OS=Homo sapiens GN=NDRG1 PE=1 SV=1 - [NDRG1_HUMAN]	emQDVDLAEVkPLVEk	1	-4.48394	-4.62173	-4.05697	-4.34695	-4.62464	-4.6218	-4.20595	-4.062	-5.19026	-4.59429	-4.13012	-4.06663	-5.31404	-4.8228	-4.09644	-4.12738	-3.69044	-4.70493	-3.97317	-5.36476	-5.41023	-3.64605	-4.15588	-5.07974	-4.69233	-4.80972	-4.31509	-4.4287	-3.43045	-0.451463	0.0252726	0.0495765
M0QYR1	U1 small nuclear ribonucleoprotein 70 kDa (Fragment) OS=Homo sapiens GN=SNRNP70 PE=1 SV=1 - [M0QYR1_HUMAN]	gYAFIEYEHER	1	-1.918	-1.89776	-0.97527	-1.75358	-1.3092	-2.5663	-2.0718	-2.0793	-1.37748	-1.97327	-2.41757	-1.17092	-1.10766	-1.39374	-2.76923	-1.26962	-2.03902	-1.84083	-1.61318	-0.323529	-0.904651	-3.19823	-2.30871	-0.967423	-1.3135	-0.981196	-2.16432	-2.28451	-2.70916	0.547014	0.0254349	0.0498082
P32119	Peroxiredoxin-2 OS=Homo sapiens GN=PRDX2 PE=1 SV=5 - [PRDX2_HUMAN]	kEGGLGPLNIPLLADVTR+rLSEDYGVLk+iGkPAPDFk+gLFIIDGk+tDEGIAYR	5	-3.90635	-4.09419	-4.28217	-3.57101	-3.67069	-3.67506	-3.65293	-3.84904	-3.96379	-3.88342	-3.35015	-3.81965	-4.01742	-4.24719	-4.34927	-4.03935	-3.24789	-3.30511	-4.36541	-4.06698	-2.98171	-3.43201	-4.30216	-3.9444	-4.01487	-4.69533	-3.33888	-3.69379	-3.81193	-0.374669	0.0255971	0.0500388
P53680	AP-2 complex subunit sigma OS=Homo sapiens GN=AP2S1 PE=1 SV=2 - [AP2S1_HUMAN]	hTNFVEFR	1	1.68973	-0.5203	1.53496	-0.70073	0.225028	-0.639245	0.0266403	0.548357	0.316539	0.510205	-0.456944	0.168109	0.233001	0.905348	-0.0511887	0.0321329	0.246389	0.223756	-0.0557438	1.31379	0.359697	-0.254958	0.200008	0.145707	0.268663	0.355855	0.546552	-0.0812792	0.353941	0.429971	0.0260334	0.0508035
Q15555-4	Isoform 4 of Microtubule-associated protein RP/EB family member 2 OS=Homo sapiens GN=MAPRE2 - [MARE2_HUMAN]	aSSSGSASk	1	2.13874	2.0176	2.12197	2.3937	2.55905	2.39404	2.36666	2.24054	2.12062	2.21875	2.27873	2.59142	2.00078	2.13837	2.54262	2.54125	2.4993	1.90279	2.06732	2.48231	2.16219	2.25274	2.29389	2.49333	1.99639	1.92781	2.42686	2.20232	2.57839	-0.225999	0.0267763	0.0521629
P04181	Ornithine aminotransferase, mitochondrial OS=Homo sapiens GN=OAT PE=1 SV=1 - [OAT_HUMAN]	iVFAAGNFWGR+hQVLFIADEIQTGLAR	2	-0.754648	-1.1596	-1.02523	-1.22521	-1.74797	-0.931034	-1.29878	-1.28531	-0.650908	-0.822322	-1.71078	-1.39191	-0.511605	-0.900985	-1.16451	-1.854	-0.854253	-1.55833	-0.712924	-1.24395	-1.32278	-0.665924	-1.59932	-1.95063	-0.322407	-0.748819	-1.92644	-0.581561	-1.31383	0.41562	0.0268791	0.0522727
P07919	Cytochrome b-c1 complex subunit 6, mitochondrial OS=Homo sapiens GN=UQCRH PE=1 SV=2 - [QCR6_HUMAN]	sHTEEDcTEELFDFLHAR	1	-1.23992	-0.87346	-0.893763	-1.64494	-0.498219	0.0893981	-0.60774	-1.96447	-1.38019	0.181616	0.358785	-1.17742	-1.35872	-0.452577	-0.567771	-0.73154	-0.612854	-1.33744	-0.964299	-0.559996	-1.66928	-0.13301	-1.12658	-0.753961	-1.54563	-0.885135	-0.710832	-1.15984	-0.00550845	-0.505609	0.0270369	0.0524888
Q16836	Hydroxyacyl-coenzyme A dehydrogenase, mitochondrial OS=Homo sapiens GN=HADH PE=1 SV=3 - [HCDH_HUMAN]	gDASkEDIDTAmk+gDASkEDIDTAMk	2	-2.75271	-2.11174	-2.40818	-2.7186	-1.66803	-2.44081	-2.16718	-2.78455	-2.72132	-1.28497	-2.17092	-2.60546	-2.60029	-2.96847	-2.18932	-2.38183	-2.1875	-1.77267	-2.32963	-2.50627	-2.44855	-1.85881	-2.78965	-2.44877	-2.29322	-2.89687	-2.59167	-2.01978	-1.84976	-0.373603	0.027847	0.0539685
I3L0N3	Vesicle-fusing ATPase OS=Homo sapiens GN=NSF PE=1 SV=1 - [I3L0N3_HUMAN]	gILLYGPPGcGk+sQLScVVVDDIER+kLLIIGTTSR+kLFADAEEEQRR+iAEESNFPFIk+gHQLLSADVDIk+tTIAQQVk+mGIGGLDkEFSDIFR+mEIGLPDEk+nFSGAELEGLVR	10	-2.17883	-2.19534	-1.55629	-2.16113	-2.32637	-1.84491	-2.13038	-1.82665	-2.11879	-1.80729	-2.39922	-2.22625	-1.77796	-2.02399	-1.96749	-2.17713	-2.08704	-2.14196	-1.841	-1.79794	-1.97605	-2.32409	-1.96572	-1.89341	-1.76608	-1.71771	-2.20612	-2.18464	-2.00382	0.207858	0.0284007	0.054947
Q5TH69	Brefeldin A-inhibited guanine nucleotide-exchange protein 3 OS=Homo sapiens GN=ARFGEF3 PE=1 SV=3 - [BIG3_HUMAN]	sHTVPYPDITnFLSVDcR	1	3.22238	2.57955	2.53442	4.07675	3.69098	3.71623	3.63693	2.68868	2.74986	3.92971	3.33007	4.15215	2.38419	4.64337	4.35567	2.75114	3.25478	2.43115	2.94239	3.52762	2.64125	3.60176	3.47035	3.33039	1.40998	2.56799	3.82529	4.43846	4.24818	-0.697777	0.028697	0.0554251
P02042	Hemoglobin subunit delta OS=Homo sapiens GN=HBD PE=1 SV=2 - [HBD_HUMAN]	lLGNVLVcVLAR+fFESFGDLSSPDAVmGNPk+fFESFGDLSSPDAVMGNPk+tAVNALWGk+vNVDAVGGEALGR	5	0.0429789	-0.285844	-1.11882	-1.64296	-1.05983	-0.883968	-1.13204	-0.181628	-0.288132	-1.21271	-0.481379	-2.19056	-0.0659568	-0.926561	-1.24108	-1.97893	-1.26332	0.566422	-1.939	-0.22369	1.21574	-0.986251	-1.84607	0.140902	-0.652014	-0.842762	-0.106839	-1.11652	-2.26003	0.754224	0.0291311	0.0560734
P13637	Sodium/potassium-transporting ATPase subunit alpha-3 OS=Homo sapiens GN=ATP1A3 PE=1 SV=3 - [AT1A3_HUMAN]	cIELSSGSVk+sPDcTHDNPLETR+gGQDNIPVLk+mQVNAEEVVVGDLVEIk+nPGGWVEk+tVNDLEDSYGQQWTYEQR+gVVVATGDR+dFTSEQIDEILQNHTEIVFAR	8	-1.91818	-1.74148	-1.66163	-1.43025	-1.48911	-1.26924	-1.47686	-1.84342	-1.82231	-1.62099	-1.29843	-1.32796	-1.7001	-1.54418	-1.65273	-1.23457	-1.70965	-1.77357	-1.63259	-1.49987	-1.78027	-1.80496	-1.64493	-1.41419	-1.91278	-1.55626	-1.47761	-1.50679	-1.65239	-0.200363	0.0291323	0.0560734
O14523	C2 domain-containing protein 2-like OS=Homo sapiens GN=C2CD2L PE=1 SV=3 - [C2C2L_HUMAN]	eRGEEQVELSTIEELIk	1	-3.93508	-3.67512	-4.6383	-3.60923	-3.42915	-3.55168	-3.60118	-4.07727	-3.57538	-4.06556	-3.22394	-3.88474	-3.70705	-4.02669	-3.91338	-3.82454	-4.03702	-3.32987	-3.62462	-3.64455	-4.10347	-3.78025	-4.08448	-4.77995	-4.63474	-3.82784	-2.72631	-3.2313	-3.63841	-0.383124	0.0292452	0.0561947
Q14240	Eukaryotic initiation factor 4A-II OS=Homo sapiens GN=EIF4A2 PE=1 SV=2 - [IF4A2_HUMAN]	kEELTLEGIk+kGVAINFVTEEDkR	2	-3.42754	-3.29269	-2.70576	-3.78238	-3.25127	-2.4096	-3.31182	-2.93861	-3.12161	-3.56042	-3.45358	-2.81709	-3.08304	-2.84159	-2.85431	-2.80596	-3.1144	-4.16994	-2.70446	-2.9139	-3.41884	-2.78094	-3.73928	-2.69667	-2.90285	-2.7891	-3.62941	-3.00057	-3.85065	0.369391	0.0294835	0.056556
A6PVX3	26S proteasome non-ATPase regulatory subunit 4 (Fragment) OS=Homo sapiens GN=PSMD4 PE=1 SV=1 - [A6PVX3_HUMAN]	lQAQQDAVNIVcHSk	1	-0.24035	-3.18888	-0.139001	-0.787151	-2.45568	-3.09519	-2.07556	0.141327	-3.06023	-2.47458	-2.78444	-0.501798	-1.33677	-0.208194	-1.04877	-2.80077	-1.50082	-3.01092	-1.45119	-2.06948	-0.954544	-1.33191	-2.02356	-1.87778	-0.807388	-0.930071	-2.98339	-1.61329	-1.69433	0.814487	0.0298717	0.0572033
P43004-2	Isoform 2 of Excitatory amino acid transporter 2 OS=Homo sapiens GN=SLC1A2 - [EAA2_HUMAN]	cLEENLGIDkR+nLFPENLVQAcFQQIQTVTkk+sADcSVEEEPWkR+vTLAAnGk+tQSIYDDmk+sELDTIDSQHR	6	-1.62142	-2.08272	-1.88573	-2.63733	-2.98854	-1.57427	-2.42943	-2.12813	-2.47518	-2.70614	-2.10137	-2.47609	-1.99878	-2.13227	-2.14944	-2.33303	-2.39755	-2.23346	-2.37449	-2.09075	-2.11836	-2.69928	-1.92429	-2.44494	-1.78704	-1.4352	-2.11659	-2.49418	-3.35373	0.375168	0.0300523	0.0574515
P00747	Plasminogen OS=Homo sapiens GN=PLG PE=1 SV=2 - [PLMN_HUMAN]	cTTPPPSSGPTYQcLk+qLGAGSIEEcAAkcEEDEEFTcR+nPDADkGPWcFTTDPSVR+kQLGAGSIEEcAAk+nPDNDPQGPWcYTTDPEkR+nPDGDVGGPWcYTTNPR+vcNRYEFLnGR+fGmHFcGGTLISPEWVLTAAHcLEk+fGMHFcGGTLISPEWVLTAAHcLEk+eQQcVImAENRk+eQQcVIMAENRk+wEYcNLkk+wELcDIPR+nGITcQk+vIPAcLPSPNYVVADR+kVYLSEck+tknGITcQk+tPENFPck+nLDENYcR+aTTVTGTPcQDWAAQEPHR+kDIALLk+gTSSTTTTGkk+gTSSTTTTGk+lSSPAVITDk+eAQLPVIENk+mRDVVLFEk+mRDVVLFEk+fVTWIEGVmR+yEFLnGR+hSIF…	33	6.19625	6.32845	6.29706	6.28876	6.17834	6.15354	6.15068	6.57137	6.20067	6.03654	6.12432	6.25303	6.33835	6.15699	6.56836	6.17967	6.29795	5.92807	6.34938	6.54528	6.23182	6.13436	6.17115	6.57946	6.1816	6.49264	6.0774	5.94057	6.25782	0.178824	0.0312815	0.0597
F5H169	26S proteasome non-ATPase regulatory subunit 9 OS=Homo sapiens GN=PSMD9 PE=1 SV=1 - [F5H169_HUMAN]	kLGQSESQGPPR	1	-3.795	-3.6259	-3.28269	-3.68459	-3.7361	-3.60652	-3.83292	-3.72127	-3.12918	-3.97188	-3.81059	-3.6872	-3.16386	-3.37666	-4.03338	-3.93414	-3.85404	-3.36871	-2.96588	-2.26927	-3.50472	-4.60921	-4.54879	-3.71797	-4.06027	-3.10341	-2.96479	-3.21509	-4.66926	0.413038	0.0313363	0.0597033
Q86WG3	Caytaxin OS=Homo sapiens GN=ATCAY PE=1 SV=2 - [ATCAY_HUMAN]	sEEkPEVAPVENR	1	-4.37787	-5.08496	-2.20666	-1.81999	-2.13913	-0.612208	-2.13777	-4.28726	-3.9878	-2.5515	-0.982148	-1.15626	-1.80341	-4.41572	-4.06985	-1.82555	-1.32945	-2.79683	-3.53001	-3.61418	-3.42518	-1.22556	-2.30811	-3.39205	1.02293	-2.68969	-3.26623	-3.93001	-3.98577	-1.15746	0.0315198	0.0599515
O75874	Isocitrate dehydrogenase [NADP] cytoplasmic OS=Homo sapiens GN=IDH1 PE=1 SV=2 - [IDHC_HUMAN]	fkDIFQEIYDk	1	-3.61117	-5.05134	-3.88727	-5.1586	-4.68321	-3.99251	-4.66052	-4.5391	-3.43508	-4.91767	-5.15633	-4.20173	-4.30773	-3.98704	-4.07681	-3.93297	-5.11296	-4.96659	-4.53577	-3.8136	-3.41385	-5.18844	-4.77192	-4.08206	-3.27983	-5.8579	-4.1049	-3.57817	-5.48123	0.59937	0.0317733	0.0603319
E9PIM6	Thy-1 membrane glycoprotein (Fragment) OS=Homo sapiens GN=THY1 PE=1 SV=4 - [E9PIM6_HUMAN]	vTSLTAcLVDQSLR+kHVLFGTVGVPEHTYR+hVLFGTVGVPEHTYR	3	-1.11687	-1.14295	-0.256378	-0.601431	-0.542501	-0.313057	-0.495272	-1.21336	-0.817897	-0.118936	-0.649235	-0.344639	-0.832298	-0.583013	-1.3893	-0.57355	-0.382761	-0.212267	-0.66349	-0.717638	-0.822045	-0.528158	-0.74659	-0.703839	-0.488664	-0.860002	-0.654287	-0.155275	-1.11113	-0.303992	0.0319215	0.060511
O43301	Heat shock 70 kDa protein 12A OS=Homo sapiens GN=HSPA12A PE=1 SV=2 - [HS12A_HUMAN]	ePEcIHVmR+lHQMIELSSk+qWLYLEk+lDLTGTSGTAVPAR+tPTTILLTPER+rSPLTYGVGVLNR+sPLTYGVGVLNR	7	-0.668641	-0.550506	-0.561695	-0.494768	0.0508653	0.271743	-0.184804	-0.462368	-0.269131	-0.462792	0.0223879	-0.0443572	-0.422426	-0.38935	-0.535981	-0.354933	0.0187426	-0.269054	-0.605561	-0.438723	-0.519048	0.0168485	-0.221714	-0.0708168	-0.237006	-0.445127	0.371623	-0.467352	-0.680031	-0.252963	0.0323217	0.0611669
P51572	B-cell receptor-associated protein 31 OS=Homo sapiens GN=BCAP31 PE=1 SV=3 - [BAP31_HUMAN]	kGAAVDGGk+lDVGNAEVk+lDVGNAEVkLEEENR	3	-2.96971	-2.68462	-2.5619	-3.05679	-2.54593	-2.628	-2.90571	-2.9216	-2.482	-2.7048	-2.91492	-2.847	-2.31328	-2.55076	-2.78418	-2.35984	-3.33705	-3.10182	-2.31697	-2.24603	-2.70725	-3.37442	-2.89656	-2.70647	-2.48002	-2.3477	-3.03268	-2.83406	-3.046	0.271672	0.0325558	0.0615064
D6R9P3	Heterogeneous nuclear ribonucleoprotein A/B OS=Homo sapiens GN=HNRNPAB PE=1 SV=1 - [D6R9P3_HUMAN]	gFGFILFk	1	-3.64108	-4.07089	-4.11394	-3.71628	-3.52726	-4.65605	-3.69614	-3.83813	-4.70421	-3.46315	-4.5212	-2.98645	-4.93112	-5.05562	-2.98571	-3.51881	-3.49684	-3.7374	-4.4283	-3.97959	-3.41408	-4.85722	-3.35017	-3.84895	-4.11758	-5.84387	-2.92523	-3.58522	-3.40464	-0.586856	0.0326528	0.0615864
P25311	Zinc-alpha-2-glycoprotein OS=Homo sapiens GN=AZGP1 PE=1 SV=2 - [ZA2G_HUMAN]	cLAYDFYPGk+aYLEEEcPATLRk+aYLEEEcPATLR+aREDIFMETLk+yYYDGkDYIEFNk+qVEGMEDWkQDSQLQk+eIPAWVPFDPAAQITk+qDPPSVVVTSHQAPGEk+qkWEAEPVYVQR+nILDRQDPPSVVVTSHQAPGEk+sSGAFWk+hVEDVPAFQALGSLnDLQFFR+aGEVQEPELR+hVEDVPAFQALGSLNDLQFFR	14	6.69874	6.7352	7.00515	6.48615	6.42336	6.37502	6.56126	6.54595	6.90192	6.46647	6.38897	6.73597	6.43396	6.91771	6.39323	6.64331	6.73382	6.69066	6.79438	6.6656	6.55173	6.51482	6.62891	6.87946	6.56287	6.69868	6.69555	6.63124	6.45055	0.183882	0.0329401	0.0620244
Q9Y570	Protein phosphatase methylesterase 1 OS=Homo sapiens GN=PPME1 PE=1 SV=3 - [PPME1_HUMAN]	lPSRPPLPGSGGSQSGAk	1	-1.8774	-2.03973	-1.13512	-1.5466	-1.58309	-2.75857	-2.02424	-1.17227	-2.35111	-2.56589	-2.1332	-1.09544	-1.77783	-1.59589	-1.34115	-2.13084	-2.10043	-1.99436	-1.17097	-1.49603	-1.95114	-1.97451	-2.32361	-1.66417	-1.80904	-1.33445	-1.90336	-1.98088	-2.2486	0.36055	0.0333839	0.062755
Q92561	Phytanoyl-CoA hydroxylase-interacting protein OS=Homo sapiens GN=PHYHIP PE=1 SV=1 - [PHYIP_HUMAN]	dRLPLLDIAcNk	1	-1.41782	-1.71563	-1.94704	-2.63918	-2.09335	-3.35191	-2.54812	-2.17745	-2.49485	-2.5128	-2.3957	-1.74394	-1.95763	-2.02799	-1.91164	-2.38328	-1.23099	-3.65339	-2.24788	-0.394098	-1.6581	-2.06882	-4.24791	-1.73742	-2.88578	-1.18932	-3.13651	-2.77265	-1.44324	0.622636	0.0341309	0.0640524
Q9UI12-2	Isoform 2 of V-type proton ATPase subunit H OS=Homo sapiens GN=ATP6V1H - [VATH_HUMAN]	tFINLMTHIck+lmVHNWEYLGk+yNALLAVQk+vSIFFDYAR	4	-2.51164	-2.77309	-3.11819	-2.36611	-2.36747	-2.65764	-2.93315	-2.384	-2.33843	-3.19812	-3.02614	-2.51588	-1.1613	-2.96921	-2.69672	-2.86419	-3.33919	-2.76353	-3.03146	-1.71693	-2.0575	-3.31528	-2.73983	-2.62188	-1.8146	-1.44699	-2.92204	-3.19311	-3.79553	0.487217	0.0342542	0.0641768
Q15286	Ras-related protein Rab-35 OS=Homo sapiens GN=RAB35 PE=1 SV=1 - [RAB35_HUMAN]	kVVETEDAYk	1	-3.4661	-3.4632	-2.93338	-4.71507	-3.85886	-3.30309	-3.82409	-3.25097	-4.01696	-2.88648	-4.04821	-4.11461	-3.52991	-3.40358	-3.73158	-4.08559	-3.3904	-3.59864	-3.42907	-3.23603	-3.2662	-3.85728	-4.12703	-3.26484	-3.75862	-3.16427	-3.57602	-3.69593	-4.28002	0.384193	0.0349598	0.0653899
P55786-2	Isoform 2 of Puromycin-sensitive aminopeptidase OS=Homo sapiens GN=NPEPPS - [PSA_HUMAN]	kPYPDDENLVEVk+aFFESHPAPSAER	2	-3.42998	-3.97591	-2.91847	-4.37762	-3.58975	-3.39881	-3.82734	-3.47499	-3.41744	-3.77145	-3.5184	-4.10543	-3.20707	-3.36691	-4.09896	-3.15237	-4.06333	-3.8019	-3.36963	-3.11159	-3.17307	-4.49047	-3.71842	-3.60467	-3.0848	-3.40626	-3.34478	-4.2468	-4.00322	0.364847	0.0364792	0.0680822
P21912	Succinate dehydrogenase [ubiquinone] iron-sulfur subunit, mitochondrial OS=Homo sapiens GN=SDHB PE=1 SV=3 - [SDHB_HUMAN]	dLVPDLSNFYAQYk+qQYLQSIEER	2	-2.71402	-3.14566	-1.92272	-2.37389	-2.5406	-2.67825	-2.81289	-2.46224	-2.41189	-2.60266	-2.90188	-2.68431	-2.3513	-1.80037	-2.57492	-3.58915	-3.04855	-2.01086	-2.91744	-1.60062	-2.25792	-3.10333	-2.68294	-1.26586	-2.5519	-2.39332	-2.39542	-2.89048	-3.87815	0.448639	0.0365201	0.0680822
P50151	Guanine nucleotide-binding protein G(I)/G(S)/G(O) subunit gamma-10 OS=Homo sapiens GN=GNG10 PE=1 SV=1 - [GBG10_HUMAN]	dALLVGVPAGSNPFREPR	1	1.67461	1.3162	1.5616	0.89407	1.57916	1.1734	1.49707	1.08442	1.20932	1.65005	1.5573	1.46199	0.876822	1.47415	1.13296	1.60787	1.33653	1.7707	1.10345	1.48565	1.2517	1.61229	1.24887	1.28888	0.819285	1.02412	1.72106	1.7635	1.58219	-0.24176	0.0369506	0.0687709
P00742	Coagulation factor X OS=Homo sapiens GN=F10 PE=1 SV=2 - [FA10_HUMAN]	ncELFTR+nTEQEEGGEAVHEVEVVIk+eTYDFDIAVLR	3	5.36329	5.26484	5.02061	5.55061	5.48191	5.33412	5.2108	5.57177	5.70523	4.96922	5.16278	5.14539	5.59311	5.89048	5.50593	5.08827	4.81264	5.12495	5.32429	5.59618	5.59063	5.17089	5.12259	5.5633	4.98171	5.48259	5.27499	5.47407	5.23873	0.23582	0.037024	0.0687937
O95865	N(G),N(G)-dimethylarginine dimethylaminohydrolase 2 OS=Homo sapiens GN=DDAH2 PE=1 SV=1 - [DDAH2_HUMAN]	tVVAGSSDAAQk	1	-1.97431	-1.83331	-2.22138	-1.72486	-2.15802	-1.11052	-1.72806	-1.88392	-2.14366	-1.51637	-1.65248	-1.8799	-1.82266	-1.93785	-1.74671	-1.87621	-1.64347	-1.9955	-1.87872	-1.89114	-1.76445	-2.02233	-1.73771	-2.10859	-2.18413	-1.85416	-1.50055	-1.44864	-1.92633	-0.227218	0.0372002	0.0689857
P09211	Glutathione S-transferase P OS=Homo sapiens GN=GSTP1 PE=1 SV=2 - [GSTP1_HUMAN]	aFLASPEYVNLPInGnGkQ+aLPGQLkPFETLLSQNQGGk	2	-4.01022	-3.71413	-4.4009	-5.76825	-4.75355	-6.5881	-5.22295	-6.8272	-3.92833	-4.82881	-4.96079	-4.16791	-4.9222	-4.37918	-5.05245	-4.03452	-5.6428	-5.204	-4.7602	-3.67025	-3.71057	-6.16206	-5.70912	-4.39579	-4.01975	-5.51826	-5.3211	-5.04847	-4.93178	0.691012	0.0372498	0.0689857
Q5T7C4	High mobility group protein B1 OS=Homo sapiens GN=HMGB1 PE=1 SV=1 - [Q5T7C4_HUMAN]	rPPSAFFLFcSEYRPk+tYIPPkGETk	2	-3.35462	-3.17974	-2.70774	-2.69588	-3.27742	-2.49995	-2.83797	-2.90715	-3.31949	-2.84244	-2.69066	-2.88846	-3.20047	-3.12339	-3.14477	-2.69563	-2.37095	-3.18015	-2.92512	-2.82491	-3.52051	-2.93348	-2.67336	-2.78839	-3.30056	-2.64323	-3.02242	-3.17744	-2.78331	-0.261023	0.0374388	0.0692217
Q53GQ0	Very-long-chain 3-oxoacyl-CoA reductase OS=Homo sapiens GN=HSD17B12 PE=1 SV=2 - [DHB12_HUMAN]	kPTLDkPSPETFVk	1	-0.402409	-0.499669	-0.438411	-0.546277	-0.284302	-0.582375	-0.344849	-0.63077	-0.505253	-0.471405	-0.479381	-0.0936677	-0.755275	-0.7301	-0.483277	-0.380797	-0.054863	-0.34913	-0.7279	-0.491605	-0.860493	0.053005	-0.381599	-0.406276	-0.51268	-0.57739	-0.378772	-0.524101	-0.354224	-0.198385	0.0377473	0.0696779
P01009	Alpha-1-antitrypsin OS=Homo sapiens GN=SERPINA1 PE=1 SV=3 - [A1AT_HUMAN]	rLGmFNIQHck+rLGMFNIQHck+lGmFNIQHck+lGMFNIQHck+kLSSWVLLmk+kLSSWVLLMk+kQINDYVEk+lVDkFLEDVkk+lVDkFLEDVk+sVLGqLGITk+lSITGTYDLk+sVLGQLGITk+fNkPFVFLmIEQNTkSPLFmGk+fNkPFVFLMIEQNTkSPLFmGk+fNkPFVFLmIEQnTk+fNkPFVFLmIEqNTk+fNkPFVFLmIEQNTk+fNkPFVFLMIEqnTk+fNkPFVFLMIEQnTk+fNkPFVFLMIEqNTk+fNkPFVFLMIEQNTk+lQHLENELTHDIITk+dTEEEDFHVDQVTTVk+lYHSEAFTVnFGDTEEAkk+lYHSEAFTVNFGDTEEAkk+vFSnGADLSGVTEEAPLkLSk+vFSNGADLSGVT…	44	6.13638	5.8493	6.73039	5.98345	6.03706	6.23251	6.06634	6.2703	6.46457	5.87647	5.8426	6.22136	5.9755	6.73393	6.29566	5.34516	6.17563	6.35406	6.32341	6.23497	5.77056	6.51272	6.06592	6.67606	6.28155	6.10937	6.51934	6.09139	5.32261	0.316824	0.0380104	0.0700486
S4R435	Diphosphoinositol polyphosphate phosphohydrolase 1 OS=Homo sapiens GN=NUDT3 PE=1 SV=1 - [NUDT3_HUMAN]|Protein RPS10-NUDT3 (Fragment) OS=Homo sapiens GN=RPS10-NUDT3 PE=3 SV=1 - [S4R435_HUMAN]	vLQYHkPVQASYFETLR+sAVPPGADk	2	-1.93254	-2.62737	-1.58862	-2.41702	-1.99449	-2.44744	-2.32996	-1.8286	-2.45293	-2.58251	-2.59262	-1.54497	-1.97613	-1.94978	-1.95567	-2.60089	-2.24905	-2.27596	-2.25591	-1.84669	-2.30605	-1.58615	-2.68272	-1.85887	-1.77687	-1.72604	-2.46326	-2.13095	-3.05149	0.341354	0.0402549	0.0739813
H3BPM5	Mannose-6-phosphate isomerase (Fragment) OS=Homo sapiens GN=MPI PE=1 SV=1 - [H3BPM5_HUMAN]	kVPEFQFLIGDEAATHLk	1	-3.43063	-2.8972	-2.7569	-2.38152	-1.54142	-1.24942	-2.14193	-2.35367	-2.68897	-2.77894	-2.16746	-1.65761	-2.789	-2.24071	-2.86873	-1.01604	-2.08083	-3.26175	-2.34702	-2.8835	-1.66915	-2.30233	-2.91315	-1.87505	-2.67704	-3.06838	-2.23085	-2.00681	-2.39895	-0.474492	0.0402758	0.0739813
A0A0A0MS41	Sideroflexin-3 OS=Homo sapiens GN=SFXN3 PE=1 SV=1 - [A0A0A0MS41_HUMAN]	hLPPLVGR	1	0.604219	0.974762	1.60767	0.610932	0.180499	0.185648	0.478423	-0.487854	0.896196	1.35388	0.633662	0.858362	0.836075	1.05412	0.931814	0.407923	0.733274	0.200528	1.35683	1.211	0.175278	0.46157	0.480629	0.84082	1.79541	0.936476	-0.442186	0.364053	0.669155	0.430495	0.040575	0.0744095
A0A0B4J2B5	Ig heavy chain V-III region BRO OS=Homo sapiens PE=1 SV=1 - [HV305_HUMAN]|Protein IGHV3-72 OS=Homo sapiens GN=IGHV3-72 PE=1 SV=1 - [A0A087WW89_HUMAN]|Protein IGHV3OR16-9 (Fragment) OS=Homo sapiens GN=IGHV3OR16-9 PE=4 SV=1 - [A0A0B4J2B5_HUMAN]	eVQLVESGGGLVQPGGSLR	1	1.82121	1.89662	2.66883	3.03874	2.72278	2.85876	2.77335	3.49216	2.07729	1.57556	2.28583	3.34714	1.68008	1.57306	2.68905	3.00555	3.64239	2.4168	2.41346	2.26657	1.49831	3.35503	2.70022	3.0011	1.91641	2.21134	2.89187	2.51552	2.47069	-0.504148	0.0410197	0.0751027
O95970-3	Isoform 3 of Leucine-rich glioma-inactivated protein 1 OS=Homo sapiens GN=LGI1 - [LGI1_HUMAN]	cIFLEWDHVEk	1	-2.96224	-2.96387	-2.09344	-2.78486	-2.62075	-2.90394	-2.52367	-3.30869	-3.36904	-2.64929	-2.35901	-1.72371	-3.75726	-2.24394	-2.57573	-2.42727	-2.73413	-2.59077	-2.65135	-3.02735	-3.24203	-2.47244	-2.41225	-2.30658	-3.05295	-3.31656	-2.28452	-2.49223	-2.87627	-0.366534	0.0414209	0.0757142
P78324	Tyrosine-protein phosphatase non-receptor type substrate 1 OS=Homo sapiens GN=SIRPA PE=1 SV=2 - [SHPS1_HUMAN]	lTcQVEHDGQPAVSk+kGSPDDVEFk+tETASTVTENk+akPSAPVVSGPAAR+gSPDDVEFk+vPPTLEVTQQPVR	6	-3.74807	-3.45729	-3.29977	-3.52469	-3.437	-3.54993	-3.6788	-3.35006	-3.64668	-3.7347	-3.70386	-3.441	-3.34333	-3.2759	-3.56531	-3.61604	-3.64952	-3.50924	-3.16144	-3.29629	-3.4531	-3.74657	-3.81523	-3.32654	-3.59471	-3.00939	-3.71537	-3.61596	-3.39531	0.18458	0.0415216	0.0757752
Q9NVI7-2	Isoform 2 of ATPase family AAA domain-containing protein 3A OS=Homo sapiens GN=ATAD3A - [ATD3A_HUMAN]	kQEESVQk+tAGTLFGEGFR	2	-0.266015	-0.473579	0.0609538	-0.55159	-0.351701	-1.1486	-0.561752	-0.350056	-0.472097	-0.823219	-0.555323	-0.181413	-0.569545	-0.450173	-0.48942	-0.416757	-0.294115	-0.510524	-0.280192	-0.448562	-0.211411	-0.225977	-1.00264	-0.277951	-0.0197578	-0.630155	-0.791217	-0.604984	-0.406469	0.24191	0.0416351	0.0758595
P15954	Cytochrome c oxidase subunit 7C, mitochondrial OS=Homo sapiens GN=COX7C PE=1 SV=1 - [COX7C_HUMAN]	sHYEEGPGk	1	-2.77883	-3.06542	-3.90404	-4.09467	-3.07249	-3.38967	-3.618	-3.37902	-3.64545	-4.26728	-2.88666	-2.97633	-2.74874	-2.88312	-2.90254	-3.79791	-3.80186	-4.17093	-3.76734	-3.71949	-2.67917	-2.76061	-3.76049	-3.30656	-2.70479	-2.62064	-3.16954	-4.56851	-3.93508	0.471238	0.0417269	0.0759038
P01042-2	Isoform LMW of Kininogen-1 OS=Homo sapiens GN=KNG1 - [KNG1_HUMAN]	iGEIkEETTSHLR+aGAEPASER	2	5.33363	4.73785	5.16721	5.66859	4.66349	5.66738	5.34344	5.05605	5.04396	5.18944	5.60498	5.27445	5.07412	5.48784	4.99699	5.04324	5.48678	5.14917	5.05582	5.27626	4.96248	5.25446	5.34569	4.81352	4.78838	5.17573	5.56148	5.61627	5.28277	-0.252666	0.0424061	0.0770149
P09651-3	Isoform 2 of Heterogeneous nuclear ribonucleoprotein A1 OS=Homo sapiens GN=HNRNPA1 - [ROA1_HUMAN]	sSGPYGGGGQYFAkPR+sESPkEPEQLR+dYFEQYGk	3	-0.883621	-1.67762	-0.875036	-2.04639	-2.25476	-2.0149	-1.74229	-1.53358	-1.63926	-1.60329	-1.75886	-1.70886	-1.94099	-1.38429	-1.52066	-1.75433	-1.43859	-1.71346	-1.68808	-1.37082	-1.79751	-1.60456	-1.54906	-1.52124	-1.57611	-1.70995	-1.70289	-1.71018	-1.53194	0.262296	0.0426868	0.0773999
P31150	Rab GDP dissociation inhibitor alpha OS=Homo sapiens GN=GDI1 PE=1 SV=2 - [GDIA_HUMAN]	tDDYLDQPcLETVNR+fLVFVANFDENDPk	2	-4.31877	-4.58824	-2.27228	-2.73824	-1.43928	-2.31556	-2.64177	-2.89006	-4.00808	-0.790782	-3.05902	-3.67541	-2.72576	-2.30846	-4.01282	-4.24447	-2.98666	-1.39421	-2.72715	-3.09171	-3.27683	-3.0502	-2.88471	-3.2244	-3.36663	-2.6751	-2.38516	-2.8392	-3.1819	-0.736158	0.043106	0.0780343
P28066	Proteasome subunit alpha type-5 OS=Homo sapiens GN=PSMA5 PE=1 SV=3 - [PSA5_HUMAN]	aIGSASEGAQSSLQEVYHk	1	-2.64885	-2.48661	-2.61638	-2.32225	-2.07032	-2.16721	-2.25054	-3.28882	-2.54501	-2.14082	-2.2125	-1.60446	-2.41479	-2.40393	-2.58557	-2.369	-1.70427	-2.83405	-2.53509	-1.94652	-2.69585	-2.3946	-2.48901	-2.48127	-2.47412	-2.15719	-2.02601	-2.77659	-2.39643	-0.293844	0.0440473	0.0796104
A0A087WTA8	Collagen alpha-2(I) chain OS=Homo sapiens GN=COL1A2 PE=1 SV=1 - [A0A087WTA8_HUMAN]	gASGPAGVR	1	-1.75705	-0.939614	-2.82473	-1.47135	-2.79716	-3.10671	-2.55802	-0.767754	-2.30323	-3.29809	-3.83987	-0.946819	-1.76645	-1.77881	-1.81562	-2.26008	-1.62927	-3.64639	-2.40709	-2.30066	-1.76001	-2.2707	-1.60014	-1.03282	-2.91743	-0.000671439	-3.48988	-2.92365	-2.53216	0.759968	0.0447682	0.0807837
P07225	Vitamin K-dependent protein S OS=Homo sapiens GN=PROS1 PE=1 SV=1 - [PROS_HUMAN]	hcLVTVEk+nNLELSTPLkIETISHEDLQR+nnLELSTPLkIETISHEDLQR+nNLELSTPLkIETISHEDLQR+vYFAGFPR+iETISHEDLQR+fRLPEISR+fSAEFDFR	8	5.05739	5.08779	4.8615	5.24355	5.09781	5.28033	5.20955	5.08712	5.2341	5.0317	5.24815	5.066	4.78815	5.29204	5.0846	5.42018	5.05993	5.04138	4.88507	4.89467	5.01011	5.26445	5.42243	5.34625	4.73445	4.84785	5.08784	5.21941	5.45047	-0.184985	0.045448	0.081879
A0A075B6L1	Ig lambda-7 chain C region (Fragment) OS=Homo sapiens GN=IGLC7 PE=1 SV=2 - [A0A075B6L1_HUMAN]	vGVETTkPSk	1	1.09924	2.2599	0.815264	3.24184	1.70628	6.21115	3.08587	2.36351	2.51909	4.08751	1.02319	3.31502	2.24743	2.34718	2.61265	3.6609	3.36372	1.10179	2.57536	0.380169	3.09444	1.17346	5.02437	2.1794	2.77604	1.08535	3.26562	4.31176	1.7155	-1.00801	0.0458225	0.082422
H0YD13	CD44 antigen OS=Homo sapiens GN=CD44 PE=1 SV=2 - [H0YD13_HUMAN]	fAGVFHVEk	1	0.319461	0.11756	0.432089	0.247958	-0.00876439	0.783551	0.457579	0.157268	0.053527	0.642321	0.473224	0.392475	-0.334354	0.611496	0.286266	0.232105	0.805171	0.291171	-0.00611429	0.524489	0.0978376	0.209849	0.608214	0.713165	-0.545617	-0.00452354	0.955662	0.41005	0.363119	-0.282632	0.046111	0.0828087
P05090	Apolipoprotein D OS=Homo sapiens GN=APOD PE=1 SV=1 - [APOD_HUMAN]	cPnPPVQENFDVNk+cPNPPVQENFDVNk+kmTVTDQVNcPk+kMTVTDQVNcPk+mTVTDQVNcPk+mTVTDQVNcPk+nILTSNNIDVkk+nILTSNNIDVk+nPNLPPETVDSLk+wYEIEkIPTTFEnGR+iPTTFEnGR	11	3.41231	3.4369	4.61913	4.35741	3.77769	4.59765	4.16465	4.04783	3.46556	4.52924	4.22028	4.07734	3.67223	4.32167	3.58957	4.3469	4.14382	4.24191	4.04527	4.08808	3.91757	3.546	4.59541	4.4683	3.71601	4.01254	4.13396	4.11256	3.78894	-0.326544	0.0465928	0.0835407
P02675	Fibrinogen beta chain OS=Homo sapiens GN=FGB PE=1 SV=2 - [FIBB_HUMAN]	cHAANPnGR+lESDVSAQMEYcR+tPcTVScNIPVVSGkEcEEIIR+aPDAGGcLHADPDLGVLcPTGcQLQEALLQQERPIR+kAPDAGGcLHADPDLGVLcPTGcQLQEALLQQERPIR+qcSkEDGGGWWYNR+ecEEIIR+tPcTVScNIPVVSGk+nYcGLPGEYWLGNDk+nYcGLPGEYWLGnDk+nYcGLPGEYWLGnDkISQLTR+nYcGLPGEYWLGNDk+nYcGLPGEYWLGNDkISQLTR+vYcDmNTEnGGWTVIQNR+vYcDMNTEnGGWTVIQNR+vYcDMNTENGGWTVIQNR+kGGETSEmYLIQPDSSVkPYR+kGGETSEMYLIQPDSSVkPYR+kREEAPSLRPAPPPISGGGYR+qDGSVDFGRk+hGTDDGVVWmNW…	63	6.41339	6.7312	6.62699	6.89357	6.75847	7.10233	6.85076	6.57562	6.63482	6.68539	6.92975	7.05606	6.5886	6.72091	6.7647	7.07765	6.91228	6.49565	7.0187	6.55027	6.79489	6.60427	6.7266	6.63351	6.6808	6.51415	6.9956	6.96639	6.76739	-0.183076	0.0475232	0.0850733
Q8N126-3	Isoform 3 of Cell adhesion molecule 3 OS=Homo sapiens GN=CADM3 - [CADM3_HUMAN]	sDSGTYGcTATSNmGSYk+kGDQELHGEPTR	2	-1.40206	-2.00802	-0.413305	-0.454846	-1.80325	-0.495801	-0.888723	-1.31431	-1.33883	-0.9243	-0.605635	-1.09051	-1.72714	-0.728082	-1.51977	-1.06019	-0.208522	-1.33359	-1.07437	-0.9768	-1.81728	-0.770536	-1.04958	-1.01125	-1.49132	-1.42935	-1.23375	-0.776624	-0.634989	-0.380849	0.048025	0.0858352
P26038	Moesin OS=Homo sapiens GN=MSN PE=1 SV=3 - [MOES_HUMAN]	kESPLLFk	1	-4.51381	-3.7307	-2.17645	-3.62769	-2.98623	-2.6023	-2.8979	-4.57774	-2.7678	-2.77715	-2.80089	-3.06576	-4.24642	-3.88068	-5.02281	-1.22572	-2.45697	-2.80457	-2.46027	-3.07414	-3.5815	-4.56099	-3.06237	-3.37081	-2.97587	-4.69056	-2.29793	-3.18303	-3.11896	-0.726153	0.048172	0.0859615
Q9BY11	Protein kinase C and casein kinase substrate in neurons protein 1 OS=Homo sapiens GN=PACSIN1 PE=1 SV=1 - [PACN1_HUMAN]	tTPQYMENMEQVFEQcQQFEEk+gPQYGSLER	2	-1.32029	-1.06284	-0.674593	-1.32851	-0.990789	-0.109964	-0.690529	-1.24935	-0.815655	-0.516507	-0.270012	-1.49699	-1.76368	-0.499726	-0.969323	-1.11427	-0.804269	-0.335717	-0.854614	-1.03172	-1.7802	-0.574698	-0.555226	-0.615288	-1.84869	-1.45256	0.0813476	-0.832347	-0.819444	-0.385523	0.048329	0.0861051
P09417	Dihydropteridine reductase OS=Homo sapiens GN=QDPR PE=1 SV=2 - [DHPR_HUMAN]	nRPSSGSLIQVVTTEGR	1	-3.27546	-2.69187	-2.81844	-2.48203	-2.33007	-1.79205	-2.40425	-2.43247	-2.37516	-2.19168	-2.47974	-3.18514	-2.82301	-2.65701	-2.31918	-2.72936	-2.84471	-2.01665	-2.49895	-2.72919	-3.19226	-2.37651	-2.18874	-2.30545	-3.11805	-2.92354	-2.24169	-2.17801	-2.62318	-0.309797	0.0498468	0.088669
P04264	Keratin, type II cytoskeletal 1 OS=Homo sapiens GN=KRT1 PE=1 SV=6 - [K2C1_HUMAN]	tNAENEFVTIkk+skAEAESLYQSk+tHNLEPYFESFINNLR	3	1.02888	1.92625	0.35204	1.08921	1.35861	0.821595	0.813869	2.22024	2.89145	-0.335063	1.17273	-0.751094	2.07201	1.20698	0.223879	1.34897	-0.371686	2.09643	1.74383	0.572935	1.75747	1.0322	0.656278	0.66858	0.965221	1.66679	0.934031	1.25341	1.08854	0.652534	0.0510442	0.0906559
P54920	Alpha-soluble NSF attachment protein OS=Homo sapiens GN=NAPA PE=1 SV=3 - [SNAA_HUMAN]	iEEAcEIYAR+hDAATcFVDAGNAFk	2	-2.05224	-1.98068	-1.81835	-1.90255	-3.05316	-2.7167	-2.40581	-2.43883	-2.10149	-2.28149	-2.14351	-2.45628	-1.99401	-1.88012	-2.68665	-2.68269	-2.09758	-2.18265	-1.69176	-1.72291	-2.44093	-2.56919	-2.69308	-2.67034	-2.4879	-1.46302	-2.59312	-2.0417	-2.2676	0.320588	0.0516177	0.09153
P62328	Thymosin beta-4 OS=Homo sapiens GN=TMSB4X PE=1 SV=2 - [TYB4_HUMAN]	kTETQEkNPLPSk+tETQEkNPLPSk	2	-2.86963	-3.07645	-1.89144	-3.09062	-2.26091	-2.24349	-2.92297	-2.57696	-1.86456	-3.08363	-3.18476	-2.50143	-1.27691	-2.54981	-3.51856	-1.70195	-2.93679	-3.44853	-1.20996	-1.36344	-2.0664	-4.20254	-3.66723	-3.52833	-1.53938	-1.76508	-2.53613	-2.56519	-3.49845	0.63772	0.0536021	0.0948994
P05452	Tetranectin OS=Homo sapiens GN=CLEC3B PE=1 SV=3 - [TETN_HUMAN]	tFHEASEDcISR+sRLDTLAQEVALLk	2	5.32014	5.31241	5.87209	5.91669	5.82427	5.91354	5.52159	6.17337	5.61325	5.3831	5.76321	5.36143	5.81204	6.48052	6.13176	5.36154	5.11876	5.25453	6.02898	6.12684	5.80294	5.2499	5.4289	6.29801	5.23084	5.90393	5.69672	5.4728	5.55685	0.271229	0.0540539	0.095549
O14791-3	Isoform 3 of Apolipoprotein L1 OS=Homo sapiens GN=APOL1 - [APOL1_HUMAN]	vAQELEEkLNILNNNYk+sETAEELkk+aLADGVQk+vAQELEEk+vTEPISAESGEQVER	5	3.3357	3.39708	3.69826	4.36478	3.55025	3.51781	3.76513	3.80685	3.44406	3.70692	3.66635	3.85287	3.01972	3.49432	3.94132	3.21944	3.96809	4.1168	3.52423	3.69543	3.49297	3.72202	3.73838	4.08756	3.20098	2.94799	3.97202	4.09824	3.73055	-0.283983	0.0547991	0.0967144
J3KS22	L-xylulose reductase (Fragment) OS=Homo sapiens GN=DCXR PE=1 SV=4 - [J3KS22_HUMAN]	sFEVNLR	1	-2.80124	-1.23882	-0.382538	-2.1034	-2.59307	-1.44471	-1.98387	-2.31555	-1.5618	-1.66274	-1.68482	-1.80148	-2.40344	-0.8844	-1.50737	-3.15591	-1.14589	-1.46678	-0.939873	-1.63364	-3.07228	-0.789532	-2.14459	-0.0050004	-1.61454	-1.16295	-2.20777	-2.35099	-3.22253	0.595215	0.0551957	0.097262
Q8TF74	WAS/WASL-interacting protein family member 2 OS=Homo sapiens GN=WIPF2 PE=1 SV=1 - [WIPF2_HUMAN]	tPAGPPPPPPPPLR	1	1.15258	0.837525	0.598241	0.538233	0.520887	-0.151546	0.342343	0.273468	1.22098	-0.095755	-0.016032	1.2903	0.806394	1.21412	0.635959	1.46742	0.488901	-1.11688	1.02425	1.02769	0.628853	0.246056	0.226725	0.308629	0.762006	1.03078	-0.444237	0.491236	1.3475	0.469125	0.0554339	0.0974208
Q9Y3I0	tRNA-splicing ligase RtcB homolog OS=Homo sapiens GN=RTCB PE=1 SV=1 - [RTCB_HUMAN]	vEQHVVDGk+qIGNVAALPGIVHR	2	-2.4534	-2.75349	-1.10896	-2.38087	-2.22209	-2.36982	-2.43422	-2.39043	-2.2998	-2.43231	-2.51596	-1.65481	-2.12698	-2.21632	-1.82807	-2.34809	-2.04183	-2.72734	-1.76035	-2.64578	-1.81744	-2.59701	-2.03384	-1.64057	0.0293975	-2.92235	-2.41282	-3.35739	-2.98491	0.449733	0.0554589	0.0974208
P41250	Glycine--tRNA ligase OS=Homo sapiens GN=GARS PE=1 SV=3 - [SYG_HUMAN]	eLALQPk	1	-2.90459	-2.84656	-2.63288	-2.20577	-3.57779	-4.28383	-3.26245	-3.71098	-2.56446	-3.32665	-3.25139	-2.70992	-3.0224	-2.97012	-3.23318	-3.46983	-2.5279	-3.22801	-2.9752	-2.07443	-3.13808	-3.48918	-3.51208	-2.64991	-2.83802	-2.87151	-3.82083	-3.4431	-2.82805	0.365378	0.0560704	0.0983415
P52907	F-actin-capping protein subunit alpha-1 OS=Homo sapiens GN=CAPZA1 PE=1 SV=3 - [CAZA1_HUMAN]	tIDGQQTIIAcIESHQFQPk+fITHAPPGEFNEVFNDVR	2	-2.56153	-2.68671	-1.58431	-2.65151	-2.54188	-1.70409	-2.53914	-2.21934	-2.21633	-2.42291	-2.09869	-2.73523	-1.60973	-2.42447	-2.72028	-1.86557	-1.89956	-3.21041	-1.56806	-1.1864	-1.79177	-3.29244	-3.35221	-2.41082	-1.67074	-1.87498	-2.46327	-2.80337	-2.50684	0.423834	0.0565243	0.0989835
P04003	C4b-binding protein alpha chain OS=Homo sapiens GN=C4BPA PE=1 SV=2 - [C4BPA_HUMAN]	gVGWSHPLPQcEIVk+yTcLPGYVR+fSAIcQGDGTWSPR+kPELVnGR+tWYPEVPk+lnNGEITQHR+lNnGEITQHR+lNNGEITQHR	8	4.55324	4.59788	4.11936	5.16114	4.65136	4.60755	4.71967	4.67982	4.78017	4.2085	4.80641	4.70512	4.45897	4.24574	4.72125	5.21561	4.59199	4.45697	4.16624	4.97892	4.49426	4.56278	4.76866	4.86358	4.09985	4.43749	4.45032	4.77992	5.10904	-0.24645	0.0568206	0.0993478
P02751-14	Isoform 14 of Fibronectin OS=Homo sapiens GN=FN1 - [FINC_HUMAN]	cDPHEATcYDDGk+gFNcESkPEAEETcFDk+gFNcESkPEAEETcFDkYTGNTYR+wcHDnGVNYk+yQcYcYGR+ySFcTDHTVLVQTR+tFYScTTEGR+gEWTcIAYSQLR+qYNVGPSVSk+tYHVGEQWQk+dLQFVEVTDVk+eSkPLTAqQTTk+eSkPLTAQqTTk+eSkPLTAQQTTk+vTTTPknGPGPTk+nLQPASEYTVSLVAIk+tkTETITGFQVDAVPAnGQTPIQR+tkTETITGFQVDAVPANGqTPIQR+tkTETITGFQVDAVPANGQTPIqR+tEIDkPSQmQVTDVQDNSISVk+dDkESVPISDTIIPAVPPPTDLR+gLkPGVVYEGQLISIQQYGHQEVTR+iTGYIIk+gDSPASSkPISInYR+gDSPASS…	45	4.83399	5.45837	5.40277	6.23919	5.88945	6.59598	5.88006	4.67659	5.44137	6.26814	6.25404	6.13118	6.04521	5.62493	6.02988	6.03589	5.04214	5.5523	6.22104	6.2079	5.28107	4.83508	5.88408	5.1456	5.8475	5.65959	6.05751	6.34774	5.25635	-0.406752	0.0586074	0.102313
P62829	60S ribosomal protein L23 OS=Homo sapiens GN=RPL23 PE=1 SV=1 - [RL23_HUMAN]	gSAITGPVAk	1	-3.72336	-5.22159	-3.78454	-4.30975	-4.48802	-4.96438	-4.90731	0.397359	-4.96791	-6.19477	-6.18833	-5.61475	-3.85702	-5.16971	-3.64527	-4.20576	-4.59298	-5.02092	-3.97602	-4.83249	-3.49557	-5.03797	-4.24229	-4.13657	-4.78977	-3.72292	-4.78829	-5.02491	-4.02918	0.846636	0.0587276	0.102364
P02760	Protein AMBP OS=Homo sapiens GN=AMBP PE=1 SV=1 - [AMBP_HUMAN]	cVLFPYGGcQGnGNk+cVLFPYGGcQGNGnk+kEDScQLGYSAGPcmGmTSR+kEDScQLGYSAGPcmGMTSR+kEDScQLGYSAGPcMGmTSR+kEDScQLGYSAGPcMGMTSR+ecLQTcR+gVcEETSGAYEkTDTDGk+gVcEETSGAYEk+eYcGVPGDGDEELLR+kGVcEETSGAYEk+tVAAcNLPIVR+aFIQLWAFDAVk+eTLLQDFR	14	6.56278	6.83058	6.46298	6.10333	6.26271	6.41545	6.33613	6.4775	6.75628	6.37128	6.05126	6.49386	6.34199	6.15469	6.62888	6.5914	6.45833	6.24989	6.60607	6.57276	6.18453	6.34954	6.39533	6.40933	6.38931	6.52618	6.3019	6.53535	6.24829	0.172366	0.0594163	0.103405
Q96IX5	Up-regulated during skeletal muscle growth protein 5 OS=Homo sapiens GN=USMG5 PE=1 SV=1 - [USMG5_HUMAN]	yFNSYTLTGR	1	-2.1075	-2.05242	-1.97335	-1.27227	-1.83175	-1.52876	-1.96283	-1.30147	-1.0484	-2.19089	-2.11004	-2.48939	-1.54096	-1.82346	-1.46874	-2.35846	-1.76022	-1.8142	-1.9609	-1.02564	-1.52443	-2.00505	-2.28719	-0.894048	-1.92627	-2.11434	-1.98747	-1.82494	-2.01898	0.327677	0.059607	0.103576
P53779-2	Isoform Alpha-1 of Mitogen-activated protein kinase 10 OS=Homo sapiens GN=MAPK10 - [MK10_HUMAN]	dLkPSNIVVk	1	-3.20103	-4.41116	-3.55795	-5.21507	-4.13539	-6.69624	-4.80781	-4.77543	-4.69323	-5.06367	-4.2168	-4.20324	-4.0353	-4.42411	-4.63181	-4.48043	-5.58163	-4.06356	-4.23205	-4.37861	-4.49001	-4.2107	-5.09766	-5.58949	-3.33302	-3.94933	-5.06919	-5.00759	-4.26821	0.536099	0.0604209	0.104829
S4R371	Fatty acid-binding protein, heart (Fragment) OS=Homo sapiens GN=FABP3 PE=1 SV=1 - [S4R371_HUMAN]	qVASMTkPTTIIEk+lGVEFDETTADDRk+nFDDYMk+nGDILTLk	4	-2.518	-2.41072	-2.1542	-2.23591	-2.31283	-1.88761	-2.15915	-2.37333	-2.54476	-2.08887	-2.2175	-1.94754	-2.52886	-2.27343	-2.38657	-2.00277	-2.06931	-2.25834	-2.27841	-2.19872	-2.10721	-2.447	-2.32878	-2.06381	-2.48016	-2.54361	-2.02122	-1.86735	-2.54311	-0.190792	0.0608995	0.105355
P02768	Serum albumin OS=Homo sapiens GN=ALB PE=1 SV=2 - [ALBU_HUMAN]	ccAAADPHEcYAk+ccTESLVNR+eTYGEmADccAk+eTYGEMADccAk+lVRPEVDVmcTAFHDNEETFLkk+lVRPEVDVmcTAFHDNEETFLk+lVRPEVDVMcTAFHDNEETFLk+tcVADESAENcDk+vHTEccHGDLLEcADDRADLAk+vHTEccHGDLLEcADDR+eFnAETFTFHADIcTLSEkER+eFNAETFTFHADIcTLSEk+eFNAETFTFHADIcTLSEkER+aLVLIAFAQYLQQcPFEDHVk+lcTVATLR+sHcIAEVENDEMPADLPSLAADFVESkDVck+yIcENQDSISSk+qNcELFEQLGEYk+qNcELFEQLGEYkFQNALLVR+rPcFSALEVDETYVPk+sHcIAEVENDEmPADLPSLAADFVESk+sHc…	55	1.77571	1.86467	1.81864	1.80251	1.77307	1.5971	1.67918	1.89995	1.71496	1.62919	1.57601	1.94115	2.05848	1.57114	1.83699	1.85303	1.6657	1.6579	1.86211	1.88914	1.79291	1.70237	1.63905	1.73492	2.08763	2.10425	1.4397	1.74207	1.53953	0.157756	0.0609114	0.105355
Q9UQ03-2	Isoform 2 of Coronin-2B OS=Homo sapiens GN=CORO2B - [COR2B_HUMAN]	wNPFIDNIIAScSEDTSVR+vcGHQGNVLDIk+hGLDVSAcEVFR+lkEELAQk	4	0.317684	0.589589	0.583312	-0.136092	0.346201	0.625855	0.305739	0.590091	0.390586	0.4548	0.21964	0.201655	0.175119	0.62396	0.686362	0.320466	0.403179	0.117461	0.604356	0.498272	0.250209	0.578678	0.0892938	0.78195	0.0469746	0.438416	0.310842	0.47038	0.277985	0.184086	0.061132	0.105497
O75636-2	Isoform 2 of Ficolin-3 OS=Homo sapiens GN=FCN3 - [FCN3_HUMAN]	yAVSEAAAHk+lLGEVDHYQLALGk+yGIDWASGR	3	5.89622	5.97065	5.99062	5.99036	6.25488	5.11694	5.75716	6.32947	5.89749	5.52557	5.44723	6.03719	5.7638	6.15354	5.83922	5.68954	5.95584	5.81774	6.04162	5.87317	6.31231	5.98449	5.25091	6.22927	5.5868	5.87399	5.59587	5.87696	6.05678	0.23148	0.0611808	0.105497
H0YL12	Electron transfer flavoprotein subunit alpha, mitochondrial (Fragment) OS=Homo sapiens GN=ETFA PE=1 SV=4 - [H0YL12_HUMAN]	vLVAQHDVYk	1	-4.00453	-3.24762	-3.26938	-3.21016	-2.18214	-4.19243	-3.02658	-4.08421	-2.58715	-2.02225	-2.69909	-5.03805	-3.82175	-4.28091	-3.66827	-2.87426	-3.6838	-1.77726	-3.1186	-2.86989	-4.43955	-3.12749	-3.52415	-3.75714	-3.89489	-4.41318	-3.89875	-3.04371	-1.09858	-0.70059	0.062036	0.106808
O75083	WD repeat-containing protein 1 OS=Homo sapiens GN=WDR1 PE=1 SV=4 - [WDR1_HUMAN]	cFSIDNPGYEPEVVAVHPGGDTVAIGGVDGNVR+gPVTDVAYSHDGAFLAVcDASk+sIQcLTVHk+kVFASLPQVER+lYSILGTTLkDEGk+nIDNPALADIYTEHAHQVVVAk+dYSGQGVVk	7	-2.85307	-2.26356	-1.97713	-3.1248	-2.13247	-2.71084	-2.63549	-2.90483	-1.62968	-2.21035	-2.76497	-2.47221	-1.4663	-2.58339	-3.06934	-1.61514	-3.08306	-2.48515	-1.62668	-1.40144	-1.98543	-4.42833	-2.98041	-2.5929	-1.63035	-2.06837	-2.32398	-2.5928	-3.4826	0.514002	0.0630421	0.108375
Q9Y4F5-3	Isoform 3 of Centrosomal protein of 170 kDa protein B OS=Homo sapiens GN=CEP170B - [C170B_HUMAN]	kAANTATTTGPR	1	-1.07146	-0.320467	-1.08498	-0.675185	-1.02363	-0.661249	-0.693289	-0.614958	-1.15569	-0.395188	-0.936042	-0.816055	-1.15892	-1.09213	-1.00448	-0.377301	-0.360097	-0.844041	-0.826519	-0.728905	-0.693496	-1.11041	-0.784351	-0.619235	-1.83871	-0.65652	-0.908366	-0.362325	-0.451811	-0.263202	0.0636784	0.109171
Q12860	Contactin-1 OS=Homo sapiens GN=CNTN1 PE=1 SV=1 - [CNTN1_HUMAN]	nDGGIYTcFAENNR+kVTVTNPDTGR+aSPFPVYk+tILSDDWk+tDPPIIEGNmEAAR+nFMLDSnGELLIR+tDPPIIEGNMEAAR+aTSVALTWSR	8	-2.02935	-2.25455	-1.53606	-2.03807	-2.05154	-1.78699	-1.78517	-2.35002	-2.13576	-1.97462	-1.62252	-1.81803	-2.41745	-1.83613	-2.53343	-1.72323	-1.66955	-2.0948	-1.91482	-2.12831	-1.96388	-1.66922	-1.99792	-1.88206	-2.07039	-2.0815	-1.93896	-1.83538	-1.82528	-0.186954	0.0636994	0.109171
E7EM64	COP9 signalosome complex subunit 6 OS=Homo sapiens GN=COPS6 PE=1 SV=1 - [E7EM64_HUMAN]	sQEGRPVQVIGALIGk+aSEAGEVPFNHEILR	2	-1.39747	-1.7848	-1.92884	-0.964981	-0.876909	-0.978147	-1.22485	-1.09112	-1.18243	-1.20616	-1.47045	-1.56213	-0.944219	-1.38679	-1.2345	-1.4061	-1.51615	-1.44339	-1.66026	-1.30699	-1.68416	-1.19218	-0.862706	-1.67351	-1.52462	-1.06439	-1.35484	-1.39805	-0.915741	-0.248775	0.065141	0.111472
Q14520-2	Isoform 2 of Hyaluronan-binding protein 2 OS=Homo sapiens GN=HABP2 - [HABP2_HUMAN]	lIANTLcNSR	1	3.91843	3.76003	3.97505	3.91916	3.18669	3.50578	3.60024	4.21654	3.43599	3.42122	3.55415	3.81577	3.64958	3.53778	4.06583	3.60147	3.8895	3.52097	3.70804	3.96965	3.7822	3.53275	3.67225	4.00982	3.62335	3.84828	3.52661	3.69862	3.55845	0.201386	0.0653025	0.111556
P51991-2	Isoform 2 of Heterogeneous nuclear ribonucleoprotein A3 OS=Homo sapiens GN=HNRNPA3 - [ROA3_HUMAN]	wGTLTDcVVMR	1	-2.87561	-2.97674	-1.99065	-1.0093	-1.31545	-2.12792	-1.50795	-3.70245	-2.84977	-0.897251	-2.27271	0.017118	-1.405	-2.75297	-2.77219	-1.75717	-3.68305	0.0747017	-1.72894	-3.31455	-3.26815	-0.980069	-1.49602	-4.35289	-0.206349	-2.0723	-2.89593	1.22748	-3.99568	-0.978852	0.0654286	0.111556
P00739	Haptoglobin-related protein OS=Homo sapiens GN=HPR PE=2 SV=2 - [HPTR_HUMAN]	sPVGVQPILNEHTFcVGMSk+vmPIcLPSknYAEVGR+vMPIcLPSknYAEVGR+vGYVSGWGQSDNFk+vVLHPnYHQVDIGLIk+vVLHPNYHQVDIGLIk	6	5.69271	5.90911	5.6961	6.03989	5.65887	5.37605	5.61281	6.12032	6.15061	5.39227	5.25567	5.62682	5.76913	5.31266	6.11923	5.2174	6.2227	5.75819	5.83414	6.18519	5.8402	6.09681	4.83016	6.11852	5.62947	5.46199	5.328	6.07007	5.69019	0.287947	0.0654874	0.111556
P22061	Protein-L-isoaspartate(D-aspartate) O-methyltransferase OS=Homo sapiens GN=PCMT1 PE=1 SV=4 - [PIMT_HUMAN]	tDkVFEVMLATDR	1	-3.55121	-3.15662	-3.95053	-3.10997	-2.95762	-1.95397	-2.77977	-4.83447	-3.46539	-2.39274	-2.82985	-1.7106	-3.85868	-1.00341	-3.11749	-3.39996	-2.93462	-4.36575	-2.95387	-3.78202	-3.67746	-2.8796	-2.60719	-3.42371	-4.45783	-3.02347	-2.11657	-2.56957	-3.08877	-0.602473	0.0657419	0.111821
P00488	Coagulation factor XIII A chain OS=Homo sapiens GN=F13A1 PE=1 SV=4 - [F13A_HUMAN]	hVYGELDVQIQR	1	3.17407	2.30906	3.54012	2.74186	2.81467	3.84901	3.23901	3.07348	2.68457	3.74297	2.99577	3.02808	2.76154	3.40199	2.86078	2.95157	3.39684	3.05606	2.77064	2.80401	2.23645	3.3948	3.98389	2.90941	2.93104	3.19767	3.36386	3.0039	3.02291	-0.331867	0.0660278	0.112138
P61764	Syntaxin-binding protein 1 OS=Homo sapiens GN=STXBP1 PE=1 SV=1 - [STXB1_HUMAN]	cAYEVTQAnGk+aAHVFFTDScPDALFNELVk+dIMEDTIEDkLDTk+aDDPTMGEGPDk+hYQGTVDk+lIQHAQIPPEDSEIITNmAHLGVPIVTDSTLR+hYPYISTR	7	-3.58359	-3.16054	-3.1332	-2.78265	-3.09415	-3.39709	-3.11154	-3.15338	-3.41057	-3.04122	-2.85901	-3.31465	-3.35023	-3.35107	-3.24709	-3.09306	-3.38422	-2.92365	-3.03556	-3.44864	-3.29508	-3.45347	-3.00341	-3.15126	-3.15259	-3.24904	-2.97841	-3.47164	-2.68087	-0.189718	0.0664905	0.112626
P01034	Cystatin-C OS=Homo sapiens GN=CST3 PE=1 SV=1 - [CYTC_HUMAN]	kQIVAGVNYFLDVELGR+aLDFAVGEYNk+lVGGPmDASVEEEGVRR+lVGGPMDASVEEEGVRR	4	-0.578224	-0.479875	-0.452062	-1.15023	-0.656852	-0.0208516	-0.396391	-1.10189	-0.469052	-0.213435	-0.447466	-0.389949	-1.07363	-0.256647	-0.817288	-0.541898	-0.190019	-0.45862	-0.517973	-0.836667	-1.09577	-0.110731	-0.380564	-0.695411	-0.906466	-0.74737	0.0343441	-0.307053	-0.716143	-0.229237	0.0665151	0.112626
I3L0Y5	ATP synthase F(0) complex subunit C1, mitochondrial (Fragment) OS=Homo sapiens GN=ATP5G1 PE=3 SV=1 - [I3L0Y5_HUMAN]	dIDTAAk	1	-4.0628	-3.54409	-2.09402	-2.36775	-3.19077	-0.936819	-2.4504	-2.45195	-3.40132	-2.1933	-2.4179	-2.78343	-3.52969	-2.6322	-1.86777	-2.77943	-2.26094	-3.12621	-2.20239	-3.20939	-4.15895	-2.15705	-2.01808	-1.99852	-2.90412	-3.21967	-2.75447	-2.36432	-2.95514	-0.478025	0.0675285	0.114034
A0A087X054	Hypoxia up-regulated protein 1 OS=Homo sapiens GN=HYOU1 PE=1 SV=1 - [A0A087X054_HUMAN]	eVEEEPGIHSLk+aEAGPEGVAPAPEGEkk+lYQPEYQEVSTEEQREEISGk+yFQHLLGk+fPEHELTFDPQR	5	-3.46919	-3.69012	-2.73331	-3.07177	-4.0065	-3.92696	-3.58948	-3.545	-3.27889	-3.26322	-3.43386	-3.45009	-2.71506	-3.09445	-3.95585	-4.01978	-3.21544	-3.0365	-2.74885	-2.70352	-3.50637	-3.79692	-3.5748	-3.75306	-3.12243	-2.61774	-3.30669	-3.46814	-3.83249	0.318709	0.0676372	0.114034
P37837	Transaldolase OS=Homo sapiens GN=TALDO1 PE=1 SV=2 - [TALDO_HUMAN]	aLAGcDFLTISPk+kLGGSQEDQIk+kFAADAVk+lLGELLQDNAk	4	-1.59086	-1.67676	-1.04101	-2.74495	-2.25828	-2.23121	-2.0471	-1.53835	-1.94599	-2.00505	-1.99285	-2.26025	-2.20129	-1.98025	-2.53303	-1.60409	-1.42479	-1.79962	-1.67227	-1.74702	-1.7817	-1.8117	-2.48329	-1.73795	-2.0606	-1.70125	-2.06969	-2.07627	-1.89731	0.286632	0.0676508	0.114034
P63092	Guanine nucleotide-binding protein G(s) subunit alpha isoforms short OS=Homo sapiens GN=GNAS PE=1 SV=1 - [GNAS2_HUMAN]	iLHVnGFnGEGGEEDPQAAR	1	0.456463	0.939318	0.145062	0.639298	-0.507292	-0.0995068	0.112701	0.189605	0.460539	-0.234595	-0.00651858	0.752564	0.158121	0.0102334	0.746518	0.583032	0.51778	-0.442342	0.250365	0.186158	0.682276	0.39513	-0.0532876	0.782037	0.733419	0.0243385	-0.819363	0.612822	0.240088	0.351917	0.0689884	0.116115
P01765	Protein IGHV3-30 (Fragment) OS=Homo sapiens GN=IGHV3-30 PE=4 SV=1 - [A0A0B4J2B7_HUMAN]|Ig heavy chain V-III region TIL OS=Homo sapiens PE=1 SV=1 - [HV304_HUMAN]	aEDTAVYYcAk	1	5.13132	5.81792	6.6287	5.73696	5.55203	5.54259	5.52541	5.88064	5.90477	6.12698	5.55022	5.0025	6.14783	5.63126	5.51888	4.2874	5.71789	7.10628	6.27987	6.20184	5.37505	6.28627	4.74111	6.21871	6.19051	6.29478	5.18945	6.06581	4.45027	0.48777	0.0691516	0.116216
Q9H3Z4-2	Isoform 2 of DnaJ homolog subfamily C member 5 OS=Homo sapiens GN=DNAJC5 - [DNJC5_HUMAN]	eINNAHAILTDATkR	1	-2.21709	-2.48309	-2.1973	-2.06226	-2.31898	-1.57198	-2.0061	-2.17009	-2.1937	-2.70103	-1.76315	-1.74526	-2.4382	-2.16744	-2.23801	-1.24451	-2.11853	-2.64399	-2.52777	-1.90709	-2.80503	-1.60667	-1.99804	-1.92679	-2.65958	-1.95327	-2.41606	-1.83182	-2.06317	-0.267202	0.0694918	0.116614
Q5T0D9-2	Isoform 2 of Tumor protein p63-regulated gene 1-like protein OS=Homo sapiens GN=TPRG1L - [TPRGL_HUMAN]	eYFVFRPGSIEQAVEEIR	1	-0.697344	-4.52482	-4.12247	-6.5175	-6.12527	-4.70214	-4.78067	-4.91736	-3.87721	-4.58608	-5.14123	-4.05182	-4.67492	-3.3052	-3.08249	-4.56867	-4.917	-6.14126	-5.65311	-3.90082	-4.24824	-3.75664	-4.35005	-5.43798	-3.93099	-5.24879	-4.47448	-3.36982	-4.22747	0.83124	0.0696352	0.11668
P27338	Amine oxidase [flavin-containing] B OS=Homo sapiens GN=MAOB PE=1 SV=3 - [AOFB_HUMAN]	eNVLVETLNHEmYEAk+eNVLVETLNHEMYEAk+vPLGSVIk+eILHAMGk+lERPVIYIDQTR	5	-2.10639	-2.201	-2.43586	-2.26114	-2.92424	-2.26967	-2.2464	-2.8759	-2.4161	-2.46226	-2.08092	-1.94285	-3.05438	-2.98274	-2.47803	-2.32646	-1.96928	-1.87713	-3.25562	-2.566	-2.45523	-1.85932	-2.02332	-1.99257	-2.76052	-3.19594	-2.37583	-2.2528	-3.02986	-0.309536	0.0714299	0.11939
P10915	Hyaluronan and proteoglycan link protein 1 OS=Homo sapiens GN=HAPLN1 PE=2 SV=2 - [HPLN1_HUMAN]	tYGGYQGR	1	1.51775	2.20439	1.11386	1.22316	1.72441	1.34162	1.69741	1.26948	1.1136	1.68829	1.76833	1.94116	1.11412	0.824358	1.80274	2.05807	1.99975	1.32615	1.43535	0.7396	1.50077	2.37513	1.37693	1.31007	1.68378	1.19064	1.14239	1.61761	2.18069	-0.305501	0.0714645	0.11939
Q8N573-8	Isoform 8 of Oxidation resistance protein 1 OS=Homo sapiens GN=OXR1 - [OXR1_HUMAN]	kIEESETIEDSSNQAAAR+qTPQASkPPAPk+dSLNSIALk+rIDALNTEELR	4	-3.12719	-3.59731	-3.04478	-2.88006	-3.81819	-2.54132	-2.96999	-2.95517	-3.23673	-3.13958	-2.83143	-3.47963	-3.52761	-3.44088	-3.77812	-2.57308	-1.98375	-3.70539	-3.55079	-3.53884	-3.68362	-3.08934	-2.17627	-3.25959	-3.29926	-3.08822	-3.16787	-4.04029	-2.15361	-0.41084	0.0718341	0.11983
Q16555	Dihydropyrimidinase-related protein 2 OS=Homo sapiens GN=DPYSL2 PE=1 SV=1 - [DPYL2_HUMAN]	dRFQLTDcQIYEVLSVIR+kPFPDFVYk+dHGVNSFLVYmAFk+iAVGSDADLVIWDPDSVk+tVTPASSAk+mVIPGGIDVHTR+dIGAIAQVHAEnGDIIAEEQQR+sSAEVIAQAR+iVLEDGTLHVTEGSGR+mVIPGGIDVHTR+iLDLGITGPEGHVLSRPEEVEAEAVNR+tIEAHSR	12	-1.25618	-1.4509	-1.3541	-1.77914	-1.55994	-1.78001	-1.66891	-1.31684	-1.2733	-2.09462	-1.72878	-1.69708	-1.66574	-1.82424	-1.39888	-1.25813	-1.5664	-1.4952	-1.43257	-1.44177	-1.4575	-1.44597	-1.77237	-1.67608	-1.63126	-1.75333	-1.63459	-1.52817	-1.55443	0.171459	0.0733066	0.122105
Q9BPX5	Actin-related protein 2/3 complex subunit 5-like protein OS=Homo sapiens GN=ARPC5L PE=1 SV=1 - [ARP5L_HUMAN]	sSEIEQAVQSLDR	1	-4.00965	-4.16869	-4.15865	-3.31687	-2.17915	-3.03983	-3.24611	-3.49422	-3.59731	-3.44081	-2.77221	-3.85679	-3.31589	-3.13607	-4.07314	-4.00186	-4.36058	-1.98531	-4.22554	-3.68488	-2.89609	-3.20812	-3.6121	-3.29493	-4.07364	-3.83232	-2.2629	-3.30653	-4.10252	-0.491383	0.0736661	0.122523
P36543	V-type proton ATPase subunit E 1 OS=Homo sapiens GN=ATP6V1E1 PE=1 SV=1 - [VATE1_HUMAN]	kQDFPLVk+aEEIDAkAEEEFNIEk+gALFGANANR	3	-1.89148	-2.37031	-0.758391	-1.78655	-2.56613	-3.76969	-2.44125	-1.94438	-2.0562	-2.5104	-2.49295	-2.19902	-2.37802	-1.71192	-2.82555	-1.37282	-2.81087	-2.04336	-1.72573	-1.81655	-1.97103	-3.3299	-1.85808	-1.76315	-1.85482	-2.08681	-3.20659	-2.47823	-1.75293	0.417801	0.0746377	0.123956
P40939	Trifunctional enzyme subunit alpha, mitochondrial OS=Homo sapiens GN=HADHA PE=1 SV=2 - [ECHA_HUMAN]	dSIFSNLTGQLDYQGFEk	1	-4.28148	-3.78627	-4.41375	-4.47397	-4.24489	-5.52081	-4.62968	-3.99103	-3.8287	-5.22406	-4.74788	-4.65212	-4.36604	-3.83928	-5.36905	-4.98492	-5.36738	-2.79449	-4.52633	-5.18235	-3.59681	-4.10438	-4.68162	-3.93565	-4.58795	-4.17856	-4.36106	-4.10663	-5.5513	0.471425	0.0753383	0.124802
P23284	Peptidyl-prolyl cis-trans isomerase B OS=Homo sapiens GN=PPIB PE=1 SV=2 - [PPIB_HUMAN]	iEVEkPFAIAkE+vIFGLFGk	2	-3.28477	-3.27584	-2.94806	-3.39834	-3.30767	-3.25748	-3.15271	-3.33135	-3.59556	-3.10529	-3.20839	-2.89356	-3.43384	-3.64434	-3.42049	-2.75144	-2.96592	-3.25614	-3.061	-3.21379	-3.46766	-3.25508	-3.32192	-3.57242	-3.22471	-3.25827	-3.25342	-2.95967	-3.20367	-0.186504	0.0753688	0.124802
P50990-2	Isoform 2 of T-complex protein 1 subunit theta OS=Homo sapiens GN=CCT8 - [TCPQ_HUMAN]	lFVTNDAATILR	1	-4.28254	-3.65437	-3.93485	-3.48677	-2.33524	-2.15076	-3.10314	-3.48373	-2.64165	-2.90758	-2.67523	-4.62464	-3.35029	-3.16776	-3.567	-3.03917	-3.59226	-3.12806	-3.48715	-3.56355	-3.53997	-2.75748	-3.39326	-2.92685	-3.68912	-3.87506	-3.3247	-3.51971	-2.50909	-0.41495	0.0762402	0.126059
F8W9B8	Exocyst complex component 5 OS=Homo sapiens GN=EXOC5 PE=1 SV=1 - [F8W9B8_HUMAN]	nILHSFVQLR	1	-3.0007	-2.49075	-2.53822	-2.87745	-3.7642	-3.70808	-3.44025	-3.89387	-1.50803	-3.1004	-3.27333	-3.91755	-1.45177	-4.59363	-3.03701	-2.96555	-4.2766	-2.05484	-3.12422	-1.57421	-4.68513	-2.34022	-3.21537	-3.16816	-0.878614	-1.66267	-5.91764	-2.67177	-4.08055	0.772464	0.0771731	0.127415
P14415	Sodium/potassium-transporting ATPase subunit beta-2 OS=Homo sapiens GN=ATP1B2 PE=1 SV=3 - [AT1B2_HUMAN]	lATPGLMIRPk+iNAANIATDDERDk+iNAANIATDDERDkFAGR	3	-2.58708	-2.57558	-1.75554	-2.62808	-2.34972	-2.27504	-2.53153	-2.11205	-2.17542	-2.37924	-2.01247	-3.29971	-2.07166	-2.13762	-2.8816	-2.08205	-2.78308	-2.21502	-2.27017	-2.33844	-1.93184	-2.69877	-2.40029	-1.83967	-1.79703	-2.21634	-2.86953	-3.11211	-2.33636	0.286761	0.0778908	0.128412
Q9UQM7	Calcium/calmodulin-dependent protein kinase type II subunit alpha OS=Homo sapiens GN=CAMK2A PE=1 SV=2 - [KCC2A_HUMAN]	fTEEYQLFEELGk+eSSESTNTTIEDEDTkVR	2	-3.80045	-3.78543	-3.72862	-3.19581	-4.2687	-2.59744	-3.32815	-3.85078	-3.37761	-4.12594	-2.73187	-3.49292	-4.0585	-3.61698	-3.57396	-3.06821	-2.73731	-4.32149	-3.26378	-4.32725	-4.10273	-2.80651	-3.54804	-4.06661	-3.40624	-4.20376	-3.44427	-3.35483	-2.90075	-0.340354	0.0780321	0.128456
P31949	Protein S100-A11 OS=Homo sapiens GN=S100A11 PE=1 SV=2 - [S10AB_HUMAN]	cIESLIAVFQk	1	-3.3764	-2.70081	-1.67163	-0.276095	-0.363739	-2.13966	-1.29882	-3.44068	-0.256521	-1.32818	-1.18836	-2.10397	-2.70208	-1.60384	-1.71613	-2.77616	-2.59844	0.868328	-1.72848	-1.63718	-3.17738	-0.951181	-1.73527	-1.03551	-1.67057	-4.23142	-1.16251	-0.608311	-1.82	-0.769009	0.0788798	0.129662
O43684-2	Isoform 2 of Mitotic checkpoint protein BUB3 OS=Homo sapiens GN=BUB3 - [BUB3_HUMAN]	qVTDAETkPk	1	-3.42136	-3.97407	-3.93761	-4.28232	-4.39384	-4.70485	-4.28803	-4.06191	-3.54545	-4.27551	-4.40926	-4.47195	-4.34238	-3.55488	-3.33581	-4.263	-5.39809	-3.81989	-4.02292	-4.39383	-3.83345	-4.84626	-3.32957	-4.01329	-3.76524	-5.09762	-3.77307	-3.9094	-4.15544	0.360776	0.0796267	0.130566
Q16851-2	Isoform 2 of UTP--glucose-1-phosphate uridylyltransferase OS=Homo sapiens GN=UGP2 - [UGPA_HUMAN]	nENTFLDLTVQQIEHLNk+tLDGGLNVIQLETAVGAAIk	2	-4.67309	-2.13434	-5.19383	-5.13738	-4.1761	-4.96307	-4.74165	-4.31015	-2.64875	-3.88734	-5.58052	-5.83342	-3.97712	-4.54941	-4.66169	-3.55798	-5.32832	-4.20329	-3.41394	-3.81097	-3.54082	-6.63202	-4.1384	-4.00631	-5.2832	-4.04298	-4.49355	-4.48492	-3.96685	0.651727	0.0796617	0.130566
P14625	Endoplasmin OS=Homo sapiens GN=HSP90B1 PE=1 SV=1 - [ENPL_HUMAN]	kEAESSPFVER+eGVkFDESEk+dISTNYYASQk+aQAYQTGk+sGYLLPDTk+gVVDSDDLPLNVSR+lGVIEDHSNR	7	-3.12712	-3.24769	-2.56522	-3.48625	-3.14368	-3.20947	-3.39681	-3.46688	-3.03022	-2.93794	-3.37702	-3.18749	-2.98319	-2.51884	-3.19081	-2.85456	-3.68744	-3.63328	-2.33896	-2.62718	-3.05008	-4.02994	-3.4698	-3.46079	-2.99046	-3.08266	-3.28618	-2.91129	-3.00212	0.282113	0.0804039	0.131591
Q9NUQ9	Protein FAM49B OS=Homo sapiens GN=FAM49B PE=1 SV=1 - [FA49B_HUMAN]	eAIQHPADEkLQEk	1	-3.75226	-3.89169	-3.67897	-4.14308	-3.49448	-4.15443	-3.76929	-3.49694	-4.44972	-3.52841	-3.74148	-3.96267	-3.92244	-4.59573	-3.67899	-3.56042	-4.16078	-3.19654	-4.12702	-3.59868	-4.09926	-3.74061	-3.78004	-3.94098	-4.09533	-3.77144	-3.87394	-3.66969	-3.76353	-0.23804	0.0809556	0.132302
P23471-2	Isoform 2 of Receptor-type tyrosine-protein phosphatase zeta OS=Homo sapiens GN=PTPRZ1 - [PTPRZ_HUMAN]	kYPTcNSPk+fPLEMQIYcFDADR+kLVEEIGWSYTGALNQk+qSPINIDEDLTQVNVNLkk+fSSFEEAVk	5	-1.64539	-2.058	-1.29901	-2.37183	-2.08865	-1.88172	-2.17872	-1.14588	-2.28884	-1.97095	-2.36119	-2.24098	-2.19408	-2.37847	-1.0087	-2.08449	-1.86592	-2.05078	-1.74735	-1.9556	-2.28603	-1.53885	-2.44169	-1.61164	-1.95154	-1.76413	-2.47588	-1.94191	-1.83853	0.292144	0.0827129	0.134978
P10636-4	Isoform Tau-B of Microtubule-associated protein tau OS=Homo sapiens GN=MAPT - [TAU_HUMAN]|Isoform Fetal-tau of Microtubule-associated protein tau OS=Homo sapiens GN=MAPT - [TAU_HUMAN]	vQIVYkPVDLSk	1	-4.62133	-4.0458	-5.17292	-4.68451	-4.33692	-4.44473	-4.77151	-4.56161	-4.0966	-5.2231	-4.93636	-4.15798	-4.12507	-4.03797	-3.62671	-4.13256	-5.21505	-6.16886	-3.81866	-4.45067	-4.85294	-5.12123	-4.29119	-4.75718	-4.55676	-3.90363	-4.69615	-5.07802	-4.31448	0.391142	0.083019	0.135245
P36957	Dihydrolipoyllysine-residue succinyltransferase component of 2-oxoglutarate dehydrogenase complex, mitochondrial OS=Homo sapiens GN=DLST PE=1 SV=4 - [ODO2_HUMAN]	kTGAAPAk+tITELGEk+tPAFAESVTEGDVR	3	-2.47176	-2.46689	-2.61975	-2.16359	-2.80578	-1.78915	-2.48016	-2.55401	-1.86934	-2.6911	-2.19457	-2.71575	-2.04372	-2.00444	-2.38886	-2.62825	-2.22328	-3.02837	-2.36035	-2.33352	-2.40197	-2.06394	-2.67699	-2.29277	-2.10189	-2.18083	-2.8539	-2.50017	-2.38736	0.233887	0.0831171	0.135245
C9JU00	Fibrinogen gamma chain (Fragment) OS=Homo sapiens GN=FGG PE=1 SV=1 - [C9JU00_HUMAN]	mIDAATLk	1	4.91561	5.57177	5.22205	5.73814	5.91023	6.27809	5.73209	5.5098	5.35907	5.67394	5.87968	5.73354	5.31857	5.93014	5.83013	5.48949	5.55491	5.51267	5.94113	5.5699	5.69761	5.31627	5.37891	5.74421	4.81778	5.29053	6.44261	5.93672	5.40406	-0.259825	0.0833954	0.135503
B4DPQ0	Complement C1r subcomponent OS=Homo sapiens GN=C1R PE=1 SV=1 - [B4DPQ0_HUMAN]	cLPVcGkPVNPVEQR+fLEPFDIDDHqQVHcPYDQLQIYANGk+fLEPFDIDDHQqVHcPYDQLQIYANGk+fLEPFDIDDHQQVHcPYDqLQIYANGk+fLEPFDIDDHQQVHcPYDQLqIYANGk+fcGQLGSPLGNPPGkk+iQYYcHEPYYk+nIGEFcGk+dYFIATck+lPVANPQAcENWLR+vLNYVDWIkk+mGNFPWQVFTNIHGR+tLDEFTIIQNLQPQYQFR+qRPPDLDTSSNAVDLLFFTDESGDSR+mGNFPWQVFTNIHGR	15	6.29456	6.51367	6.73951	6.16061	6.02245	6.01271	6.21036	6.27202	6.35196	6.11518	6.18117	6.45907	5.92248	6.33728	6.37007	6.41618	6.56374	6.09092	6.53263	6.65448	6.19426	6.17762	5.97386	6.74939	6.061	6.18617	6.16858	6.30809	6.25632	0.179706	0.0838333	0.136018
B5MCP9	40S ribosomal protein S7 OS=Homo sapiens GN=RPS7 PE=1 SV=1 - [B5MCP9_HUMAN]	hVVFIAQR	1	-3.72076	-4.88805	-3.46605	-2.75517	-3.12388	-2.01562	-3.08788	-3.21803	-3.46336	-3.22708	-3.27174	-3.22068	-3.95554	-2.89809	-2.54366	-3.12172	-2.38168	-5.06882	-3.64193	-3.24538	-3.85689	-3.44424	-2.69319	-2.95626	-3.59358	-4.51315	-2.8912	-3.96892	-2.04641	-0.549619	0.084189	0.136398
P98160	Basement membrane-specific heparan sulfate proteoglycan core protein OS=Homo sapiens GN=HSPG2 PE=1 SV=4 - [PGBM_HUMAN]	eDGRPVPSGTQQR	1	-2.03498	-2.28123	-1.74864	-1.48958	-0.985542	-0.936882	-1.41084	-1.74412	-2.72823	-0.842939	-0.707042	-1.70641	-1.67399	-0.912841	-0.37698	-2.64849	-1.89995	-1.9646	-1.27237	-1.56724	-2.58674	-1.68248	-0.957178	-2.0111	-2.23511	-1.29994	-0.390721	-2.5045	-1.03548	-0.472443	0.0845851	0.136843
Q16143	Beta-synuclein OS=Homo sapiens GN=SNCB PE=1 SV=1 - [SYUB_HUMAN]	eGVVQGVASVAEk	1	-5.8153	-6.12273	-4.73581	-4.57066	-2.25606	-2.79114	-4.11266	-4.16614	-5.41305	-3.45823	-5.19438	-3.40865	-3.50305	-5.40643	-4.49092	-3.93527	-3.62712	-5.3289	-4.55245	-4.33858	-4.23024	-3.7004	-5.35736	-4.73415	-3.22231	-4.38617	-4.89874	-4.12838	-4.92194	-0.660701	0.0848316	0.137045
P20020-6	Isoform K of Plasma membrane calcium-transporting ATPase 1 OS=Homo sapiens GN=ATP2B1 - [AT2B1_HUMAN]	eAnHDGDFGITLAELR	1	-2.20872	-3.29406	-2.18147	-1.7004	0.211304	-2.47411	-1.73896	-2.90126	-2.4667	-1.81064	-1.50526	-0.820064	-1.70254	-1.71571	-1.9005	-1.42828	-2.08545	-2.81497	-2.79513	-2.42735	-1.74545	-1.76056	-1.18	-1.86772	-0.379271	-2.42352	-1.9949	-4.13537	-0.846672	-0.579916	0.0870918	0.140495
P08185	Corticosteroid-binding globulin OS=Homo sapiens GN=SERPINA6 PE=1 SV=1 - [CBG_HUMAN]	iTQDAQLk+hLVALSPk+mNTVIAALSR	3	3.83243	3.94795	4.21148	5.09117	4.57251	4.46412	4.4555	4.42397	4.07711	4.64889	4.58946	4.12918	4.25789	4.39853	4.93572	3.56499	4.17234	4.79018	4.30461	4.577	3.82177	4.36589	4.5949	4.60928	3.90782	4.20919	4.60656	4.3483	4.43852	-0.258759	0.0879327	0.141648
Q8N3V7-2	Isoform 2 of Synaptopodin OS=Homo sapiens GN=SYNPO - [SYNPO_HUMAN]	aASPAkPSSLDLVPNLPk+aAATTPTk	2	-1.79771	-4.05593	-2.86025	-3.2449	-2.71997	-1.81261	-3.45985	0.891275	-4.74602	-1.43976	-4.03516	-5.12444	-0.969089	-2.32995	2.0865	-5.49807	-4.88251	-4.89826	-1.764	-2.42021	-2.41075	-3.93976	-2.49681	-3.6183	-2.27157	-2.25587	-3.17675	-3.1648	-2.00409	1.05536	0.0881142	0.141738
Q99523	Sortilin OS=Homo sapiens GN=SORT1 PE=1 SV=3 - [SORT_HUMAN]	kPENSEcDATAk+gHDLEFcLYGR	2	-1.93949	-1.48964	-1.45835	-2.7291	-2.09474	-2.30502	-2.09572	-2.33789	-2.2552	-2.06614	-2.13676	-1.31062	-2.47869	-1.41103	-1.68752	-2.29582	-1.87297	-2.2703	-1.44231	-2.36443	-2.32555	-1.54766	-2.24067	-1.77843	-1.94565	-1.82201	-1.83988	-2.13344	-2.49693	0.272151	0.0885364	0.142069
A0A0A0MS12	Protein IGHV4-34 (Fragment) OS=Homo sapiens GN=IGHV4-34 PE=1 SV=1 - [A0A0A0MS12_HUMAN]	vTISVDTSk	1	3.80184	4.46037	4.50628	4.80428	4.55866	4.92916	4.65171	4.12407	4.48406	4.53183	4.55394	4.99821	4.2008	4.08378	4.7864	4.4193	4.76472	4.80558	4.30849	4.52013	3.69049	5.04152	4.84825	5.16281	4.65408	4.37521	4.46162	4.53298	3.8739	-0.251403	0.0885721	0.142069
Q8NCB2-3	Isoform 3 of CaM kinase-like vesicle-associated protein OS=Homo sapiens GN=CAMKV - [CAMKV_HUMAN]	qVLEAVAYLHSLk	1	-3.98216	-4.52287	-4.40725	-4.3207	-3.64923	-4.60612	-4.55946	-3.32584	-3.09909	-4.69489	-5.5962	-4.83565	-3.66833	-3.25965	-3.83678	-4.23084	-6.57568	-3.91704	-4.75005	-4.01292	-4.81819	-3.93721	-3.41049	-3.34603	-4.56194	-3.5219	-5.61369	-3.56572	-4.87905	0.587057	0.0887529	0.142156
Q15843	NEDD8 OS=Homo sapiens GN=NEDD8 PE=1 SV=1 - [NEDD8_HUMAN]	eIEIDIEPTDkVER	1	-1.69765	-1.91081	-2.65511	-5.23959	-5.30813	-4.27259	-3.76638	-3.3452	-3.37897	-2.95655	-3.12533	-5.01626	-4.00165	-3.71515	-3.39797	-3.18258	-3.59503	-3.19151	-3.49531	-3.48623	-3.62957	-3.12429	-3.58209	-3.85171	-3.85051	-3.24628	-4.32889	-3.22133	-2.58517	0.597952	0.0910811	0.145678
P60174-1	Isoform 2 of Triosephosphate isomerase OS=Homo sapiens GN=TPI1 - [TPIS_HUMAN]	vAHALAEGLGVIAcIGEk+vPADTEVVcAPPTAYIDFAR+vIADNVkDWSk+tATPQQAqEVHEk+tATPQQAQEVHEk+hVFGESDELIGQk+vVLAYEPVWAIGTGk+vTnGAFTGEISPGmIk+fFVGGNWk+sNVSDAVAQSTR	10	-1.12711	-1.28007	-1.23268	-1.6019	-1.57311	-1.61547	-1.68856	-1.34666	-1.50636	-2.22765	-1.48399	-1.20406	-1.96224	-1.39145	-1.08878	-1.71274	-2.07989	-1.45547	-1.52839	-1.35097	-1.95577	-1.23389	-1.42776	-1.18614	-1.58731	-1.22	-1.76185	-1.67881	-1.94716	0.227605	0.092781	0.148186
Q8N0X7	Spartin OS=Homo sapiens GN=SPG20 PE=1 SV=1 - [SPG20_HUMAN]	gLNTDELGQkEEAk+iQPEEkPVEVSPAVTk	2	-1.88333	-2.36219	-1.62944	-2.41806	-2.96699	-2.05548	-2.01961	-2.79231	-2.6765	-2.28148	-1.47462	-1.67171	-2.50963	-2.45633	-2.87077	-1.56507	-2.22714	-1.68655	-2.41326	-2.44481	-3.16644	-2.04047	-1.23091	-2.86932	-2.03879	-1.75127	-1.79298	-2.19841	-2.66471	-0.367544	0.0949284	0.151401
P51649	Succinate-semialdehyde dehydrogenase, mitochondrial OS=Homo sapiens GN=ALDH5A1 PE=1 SV=2 - [SSDH_HUMAN]	nTGQTcVcSNQFLVQR+qVNDAVSk+gIHDAFVk	3	-0.855238	-0.747816	-0.381225	-0.460866	-1.10976	-0.450066	-0.547265	-0.634813	-0.61896	-0.738244	-0.553671	-0.671554	-1.09231	-0.960781	-0.734077	-0.530698	-0.340398	-0.346702	-0.690013	-0.591998	-1.51426	-0.424082	-0.237348	-0.513335	-1.00321	-0.690097	-0.582436	-0.495149	-0.720738	-0.205639	0.0964028	0.153535
E9PQ98	Protein arginine N-methyltransferase 1 (Fragment) OS=Homo sapiens GN=PRMT1 PE=1 SV=1 - [E9PQ98_HUMAN]	dVAIkEPLVDVVDPk	1	-1.33165	-1.69506	-1.12293	-1.31201	-1.2952	-0.949363	-1.47362	-0.740564	-0.720647	-0.823344	-1.51024	-2.8163	-0.86216	-0.647051	-1.0472	-2.34518	-1.91774	-0.886887	-0.983906	-0.865394	-1.21759	-1.71033	-1.45538	-1.20277	-1.52755	-1.36725	-1.17721	-1.18952	-1.24191	0.353676	0.0974764	0.154822
Q9UPY8	Microtubule-associated protein RP/EB family member 3 OS=Homo sapiens GN=MAPRE3 PE=1 SV=1 - [MARE3_HUMAN]	kLIGTAVPQR	1	2.20138	1.92245	2.54238	2.0674	4.45613	2.73565	2.39174	4.29063	2.97719	1.92577	1.82442	1.99065	3.2275	3.03048	3.06907	2.26849	1.91385	2.41599	2.75722	2.75392	3.15005	2.96744	1.90503	3.48081	2.58615	2.84496	2.72956	1.85925	2.42465	0.453442	0.0975178	0.154822
P47755	F-actin-capping protein subunit alpha-2 OS=Homo sapiens GN=CAPZA2 PE=1 SV=3 - [CAZA2_HUMAN]	eGAAHAFAQYNLDQFTPVk+iEGYEDQVLITEHGDLGnGk+fIIHAPPGEFNEVFNDVR	3	-3.12044	-2.58834	-2.06524	-3.13893	-2.74893	-2.50194	-2.80914	-2.37363	-3.11741	-2.85021	-2.74966	-2.49411	-2.87787	-2.7168	-2.55719	-2.80988	-2.49802	-2.70406	-2.18287	-2.48406	-2.56862	-2.68145	-3.43768	-2.13402	-2.73118	-2.58555	-2.56523	-2.6114	-3.53645	0.248389	0.0977582	0.154822
P00367	Glutamate dehydrogenase 1, mitochondrial OS=Homo sapiens GN=GLUD1 PE=1 SV=2 - [DHE3_HUMAN]	ySTDVSVDEVk+gASIVEDk+gASIVEDkLVEDLR+rFTMELAk+dIVHSGLAYTmER+tFVVQGFGNVGLHSmR+dIVHSGLAYTMER+rDDGSWEVIEGYR	8	-1.91751	-1.60248	-1.89518	-2.4007	-1.84504	-1.21733	-1.97619	-2.07006	-1.54147	-1.96152	-1.7997	-2.38939	-1.7282	-1.29321	-1.81202	-1.84661	-1.86092	-2.26846	-1.20563	-1.42397	-2.1273	-2.18409	-1.83418	-1.86195	-2.24728	-1.12385	-1.33027	-2.14849	-2.11309	0.243279	0.0977603	0.154822
K7EJL1	AP-1 complex subunit mu-1 OS=Homo sapiens GN=AP1M1 PE=1 SV=1 - [K7EJL1_HUMAN]	lETGAPRPPATVTNAVSWR	1	-1.04859	-0.851228	-0.153062	-1.13232	-0.473468	-0.457031	-0.811227	-0.0383051	-0.546794	-1.00214	-0.781535	-1.18626	-0.760343	-0.579818	-0.62146	-0.722108	-0.670034	-0.761941	-0.568449	-0.834215	-1.11247	-0.289451	-0.499895	0.134688	-0.499804	-0.369587	-0.910119	-1.6312	-0.839677	0.246717	0.0985309	0.155823
P02749	Beta-2-glycoprotein 1 OS=Homo sapiens GN=APOH PE=1 SV=3 - [APOH_HUMAN]	cPFPSRPDNGFVnYPAkPTLYYk+kcSYTEDAQcIDGTIEVPk+tFYEPGEEITYSckPGYVSR+aTFGcHDGYSLDGPEEIEcTk+tcPkPDDLPFSTVVPLk+vcPFAGILEnGAVR+vcPFAGILENGAVR+dkATFGcHDGYSLDGPEEIEcTk+kFIcPLTGLWPINTLk+kATVVYQGER+aTVVYQGER	11	7.67281	7.6559	6.87052	7.0303	6.76378	7.29528	7.13529	7.44808	7.50299	6.7326	6.97098	7.34303	7.16686	7.10533	7.4994	7.54795	7.27564	6.68619	7.00955	7.42878	7.24357	7.27053	7.19971	7.33125	6.83343	7.36199	7.08392	7.45695	7.21665	0.18913	0.100283	0.158371
A0A087WUS7	Ig delta chain C region OS=Homo sapiens GN=IGHD PE=1 SV=1 - [A0A087WUS7_HUMAN]	vPAPPSPQPATYTcVVSHEDSR+vPTGGVEEGLLER	2	3.53407	3.25271	2.88373	2.95469	2.89194	2.56532	2.66377	1.698	4.62551	4.26253	2.35167	1.78104	4.15902	4.64388	2.35068	3.098	1.26631	2.56456	3.29371	3.58515	3.48182	1.94835	3.10966	2.46807	3.63884	3.47683	1.05529	3.69928	3.74416	0.645333	0.100997	0.159275
P08603	Complement factor H OS=Homo sapiens GN=CFH PE=1 SV=4 - [CFAH_HUMAN]	cTLkPcDYPDIk+cLPVTAPEnGk+cFEGFGIDGPAIAk+cTSTGWIPAPR+sITcIHGVWTQLPQcVAIDk+tkEEYGHSEVVEYYcNPR+gDAVcTESGWRPLPScEEk+lGYVTADGETSGSITcGk+vSVLcQENYLIQEGEEITck+vSVLcQENYLIQEGEEITckDGR+scDNPYIPnGDYSPLR+kcYFPYLEnGYNQNYGR+scDIPVFMNAR+fVcNSGYk+dTScVNPPTVQnAYIVSR+dTScVNPPTVqNAYIVSR+dTScVNPPTVQNAYIVSR+aVYTcNEGYQLLGEINYR+lSYTcEGGFR+sIDVAcHPGYALPk+eQVQScGPPPELLnGNVk+eQVQScGPPPELLNGnVk+wQSIPLcVEk+eGWIHTVcInGR+tGE…	39	6.51881	6.85467	6.58219	6.8746	6.3721	6.67287	6.74931	6.80615	6.29153	6.24095	6.85441	6.99772	6.21099	6.13621	6.69998	7.27245	7.02265	6.55373	6.37118	6.48044	6.44787	6.98807	6.84516	7.10067	6.35363	6.5719	6.37405	6.69787	6.8152	-0.218772	0.10429	0.164239
Q9UHD8-7	Isoform 7 of Septin-9 OS=Homo sapiens GN=SEPT9 - [SEPT9_HUMAN]	wGTIEVENTTHcEFAYLR+rTELSIDISSk+lEPkPQPPVAEATPR+tHMQnIk+yLQEEVNINR	5	-2.14771	-2.30293	-1.65753	-1.76059	-2.23788	-1.96548	-1.94622	-2.18382	-2.22605	-1.44564	-2.11415	-2.10854	-2.19431	-2.18561	-2.16672	-1.91935	-1.40102	-1.90637	-2.04459	-2.07936	-2.40602	-2.45807	-1.33453	-1.997	-1.90959	-2.09858	-2.14747	-2.6307	-1.80449	-0.218727	0.104611	0.164514
P12955-3	Isoform 3 of Xaa-Pro dipeptidase OS=Homo sapiens GN=PEPD - [PEPD_HUMAN]	fEVNNTILHPEIVEcR+vPLALFALNR	2	-1.90618	-2.56547	-1.02532	-0.977771	-1.30244	-1.44294	-1.37615	-1.60756	-1.86613	-1.14694	-1.19291	-1.70935	-2.18713	-0.873393	-1.2078	-1.94944	-1.61902	-1.38334	-1.60599	-2.26601	-1.53244	-1.21222	-1.22731	-1.08958	-1.17366	-2.85441	-1.59439	-1.5391	-0.968978	-0.310556	0.105118	0.165081
P02689	Myelin P2 protein OS=Homo sapiens GN=PMP2 PE=1 SV=3 - [MYP2_HUMAN]	kLGNLAkPTVIISk+lGQEFEETTADNRk+gSLNQVQR	3	0.395103	0.676852	1.04211	0.77129	0.721259	0.875963	0.82536	0.800245	0.441199	1.03996	0.8998	0.632544	0.382332	0.679442	0.850098	0.830758	0.93441	0.805536	0.865263	0.513166	0.498928	1.0466	0.733256	1.03263	0.674453	0.511826	0.438195	0.838076	0.987398	-0.153421	0.110196	0.172815
P43003-2	Isoform 2 of Excitatory amino acid transporter 1 OS=Homo sapiens GN=SLC1A3 - [EAA1_HUMAN]	kVQNITk+vTAADAFLDLIR	2	-2.00689	-2.42617	-1.66211	-2.25702	-2.11196	-2.3987	-2.22538	-1.60891	-2.28632	-2.32623	-2.55535	-2.02382	-2.50407	-1.45093	-2.17343	-2.72558	-1.96932	-2.03952	-2.10368	-2.59491	-1.72457	-1.61826	-2.59604	-1.63428	-2.23024	-2.46473	-2.19983	-1.89426	-2.43951	0.238341	0.110667	0.173312
P30101	Protein disulfide-isomerase A3 OS=Homo sapiens GN=PDIA3 PE=1 SV=4 - [PDIA3_HUMAN]	tADGIVSHLk+lSkDPNIVIAk+fLQDYFDGNLkR+eATNPPVIQEEkPk+tVAYTEQk+eLSDFISYLQR	6	-4.30482	-3.57671	-3.55072	-3.96886	-3.12635	-3.79077	-3.937	-4.36272	-2.98589	-4.15102	-3.79589	-3.37002	-2.75022	-3.93332	-4.38241	-3.07097	-4.1818	-4.09977	-2.67866	-2.31597	-2.98877	-4.90527	-4.75497	-4.18709	-2.63734	-3.21707	-3.75607	-4.17676	-4.12062	0.434811	0.111246	0.173976
J3QLD9	Flotillin-2 OS=Homo sapiens GN=FLOT2 PE=1 SV=1 - [J3QLD9_HUMAN]	sILGTLTVEQIYQDRDQFAk	1	0.262995	-0.29616	-0.0504051	-0.639524	-0.200189	-0.178913	-0.404009	0.917703	-0.863094	0.209422	-0.125178	-1.27766	0.540127	-1.13236	1.14444	-0.726664	-0.911365	-0.016374	-0.278691	0.289794	-0.0168778	-0.198852	-0.49356	-0.377989	0.404079	-0.0310141	-0.664428	-0.289754	-0.14309	0.32153	0.112765	0.175998
P09488	Glutathione S-transferase Mu 1 OS=Homo sapiens GN=GSTM1 PE=1 SV=3 - [GSTM1_HUMAN]	cLDAFPNLkDFISR	1	-0.87393	-0.666075	-1.3577	-0.337117	-0.480288	-1.27846	-1.01523	-0.918755	-0.730671	-0.939603	-0.927985	-0.82726	-0.414795	0.666823	-0.77467	-1.85847	-1.38913	-1.22332	-0.658461	-0.786679	-0.412225	-1.01864	-1.10234	-0.649996	-1.54179	0.0287881	-0.922307	-1.17639	-0.731872	0.323111	0.112943	0.175998
I3L397	Eukaryotic translation initiation factor 5A (Fragment) OS=Homo sapiens GN=EIF5A PE=1 SV=4 - [I3L397_HUMAN]	vHLVGIDIFTGk+iVEMSTSk	2	-3.52803	-2.91029	-3.14114	-3.58215	-3.92688	-3.27109	-3.55951	-3.7023	-3.30809	-3.79714	-2.79217	-3.53287	-3.28197	-3.33903	-3.69542	-2.7425	-3.58419	-3.71648	-2.84922	-2.6405	-2.73251	-4.64685	-3.93099	-3.24885	-3.54295	-3.25792	-3.02892	-3.56333	-3.71761	0.285876	0.113008	0.175998
P04350	Tubulin beta-4A chain OS=Homo sapiens GN=TUBB4A PE=1 SV=2 - [TBB4A_HUMAN]	eVDEQMLSVQSk+mAATFIGNSTAIQELFkR+mAATFIGNSTAIQELFkR+iNVYYNEATGGNYVPR	4	-2.29375	-2.07901	-2.5062	-1.59326	-2.67655	-2.87927	-2.24703	-2.64602	-2.99822	-1.9544	-2.05323	-1.94719	-2.39995	-2.65551	-2.20941	-2.58076	-1.81693	-2.36547	-2.30956	-2.30419	-2.1879	-2.71981	-2.25954	-2.71266	-2.46017	-2.24317	-2.38693	-2.4289	-1.7962	-0.239039	0.113187	0.176034
P26196	Probable ATP-dependent RNA helicase DDX6 OS=Homo sapiens GN=DDX6 PE=1 SV=2 - [DDX6_HUMAN]	tSDVTSTk	1	-1.44307	-1.57785	-1.30973	-2.0291	-1.63844	-2.96705	-1.93641	-2.01753	-1.724	-2.39164	-1.91632	-1.19708	-1.96781	-1.87418	-2.06893	-1.54814	-1.67429	-1.83188	-1.39604	-1.4806	-1.63821	-2.03352	-2.48046	-2.06774	-1.64317	-1.85245	-1.67967	-1.97256	-1.74964	0.242634	0.114124	0.177246
Q86UP2-2	Isoform 2 of Kinectin OS=Homo sapiens GN=KTN1 - [KTN1_HUMAN]	gELTTLIHQLQEk	1	-4.00381	-5.04964	-3.72744	-4.64592	-3.02039	-2.93041	-3.6726	-4.39794	-3.5903	-2.48003	-3.56535	-5.22405	-2.97781	-4.6224	-4.66436	-4.07627	-4.07871	-2.95806	-4.4804	-2.643	-5.87764	-3.23176	-3.4722	-5.01773	-3.8867	-2.73994	-3.92901	-4.22634	-3.57789	-0.55291	0.114955	0.178291
O43175	D-3-phosphoglycerate dehydrogenase OS=Homo sapiens GN=PHGDH PE=1 SV=4 - [SERA_HUMAN]	aLQSGQcAGAALDVFTEEPPRDR+qADVNLVNAk	2	-0.365525	-1.42793	-2.4326	0.171494	-3.83675	-1.50404	-1.82276	-1.41349	-0.607461	-1.89114	-2.03621	-2.13803	-0.865675	-0.949512	-1.34834	-2.68865	-0.908793	-2.63438	-2.16092	-1.33152	-0.789305	-2.38415	-0.906706	-1.84397	-1.42266	-1.3674	-2.32137	-1.42535	-1.0146	0.546754	0.115118	0.178299
O00232-2	Isoform 2 of 26S proteasome non-ATPase regulatory subunit 12 OS=Homo sapiens GN=PSMD12 - [PSD12_HUMAN]	lAGIINFQRPk	1	-1.7534	-1.41918	-1.0931	-1.43751	-1.51426	-0.89108	-1.24564	-1.37422	-1.37128	-1.37007	-1.12214	-1.41361	-1.58416	-1.33587	-1.73897	-1.17342	-1.04856	-1.22754	-0.968344	-1.60474	-1.93078	-1.35536	-1.00366	-1.52291	-1.55199	-1.15187	-0.891844	-1.53959	-1.45033	-0.182825	0.11534	0.178397
P56556	NADH dehydrogenase [ubiquinone] 1 alpha subcomplex subunit 6 OS=Homo sapiens GN=NDUFA6 PE=1 SV=3 - [NDUA6_HUMAN]	qATSTASTFVkPIFSR	1	-1.14593	-0.974342	-0.433516	-0.790506	-1.0948	-0.382895	-0.683966	-1.18472	-1.37589	-0.548721	-0.483382	-0.305906	-1.18028	-0.467977	-1.06367	-0.540143	-0.364364	-1.20555	-0.278752	-1.0741	-0.816665	-1.13966	-0.828839	-1.08849	-0.915669	-0.927064	-0.400802	-0.648448	-0.841509	-0.231318	0.116047	0.179244
O94760	N(G),N(G)-dimethylarginine dimethylaminohydrolase 1 OS=Homo sapiens GN=DDAH1 PE=1 SV=3 - [DDAH1_HUMAN]	vDGLLTccSVLINk+sAkGEEVDVAR	2	-3.03527	-4.19547	-3.93963	-5.0621	-2.7661	-4.48229	-3.68985	-3.92298	-4.23136	-3.45782	-3.77382	-3.95778	-4.50719	-2.96309	-4.46927	-3.58033	-4.0225	-3.93848	-3.92335	-4.50944	-3.90391	-3.16918	-4.28513	-5.08259	-5.09453	-4.14134	-3.17983	-3.60171	-2.38086	-0.417461	0.116982	0.180441
P50148	Guanine nucleotide-binding protein G(q) subunit alpha OS=Homo sapiens GN=GNAQ PE=1 SV=4 - [GNAQ_HUMAN]	vADPAYLPTQQDVLR+aHAQLVR	2	-1.64999	-1.17994	-0.957209	-2.41178	-0.971545	-2.05714	-1.66653	-1.19666	-1.6502	-1.53218	-1.94333	-1.49589	-1.61215	-1.57829	-1.77079	-1.19203	-1.78755	-1.28679	-0.811673	-1.45844	-1.27288	-1.76095	-2.25712	-1.56353	-1.63335	-1.39561	-1.4357	-1.3731	-1.8263	0.259936	0.117401	0.180839
O14818	Proteasome subunit alpha type-7 OS=Homo sapiens GN=PSMA7 PE=1 SV=1 - [PSA7_HUMAN]	gRDIVVLGVEk	1	-1.45193	-0.825595	-0.639431	-1.7133	-0.967175	-1.19919	-1.30621	-1.30663	-1.49148	-0.904179	-1.44472	-0.690279	-1.25046	-0.83898	-0.89429	-0.771832	-1.45686	-1.58419	-1.25267	-0.811531	-1.18803	-1.21435	-1.02382	0.117759	-1.01389	-0.583392	-1.9274	-1.63849	-1.7512	0.274394	0.11932	0.183545
O14594	Neurocan core protein OS=Homo sapiens GN=NCAN PE=1 SV=3 - [NCAN_HUMAN]	hLQAAFEDGFDNcDAGWLSDR+fDAYcFR+kGTVLcGPPPAVENASLIGAR+dFQWTDNTGLQFENWR	4	-1.25714	-0.749553	-0.807908	-0.754803	-1.14898	-1.29775	-1.14162	-1.13208	-1.23149	-1.10577	-1.32305	-0.359975	-0.614555	-0.990324	-1.07685	-1.10431	-1.02564	-1.20445	-0.947911	-1.0382	-1.09024	-0.488158	-1.31	-0.635421	-0.408618	-0.112293	-2.25506	-0.900431	-1.70431	0.284816	0.12056	0.185199
P12956	X-ray repair cross-complementing protein 6 OS=Homo sapiens GN=XRCC6 PE=1 SV=2 - [XRCC6_HUMAN]	kQELLEALTk	1	-1.8293	-3.15514	-2.12174	-1.43326	-3.3737	-1.52503	-2.50628	-1.39855	-0.807858	-2.45342	-2.8788	-3.92643	-1.95518	-1.96212	-1.65744	-2.62384	-1.97045	-3.26914	-2.97579	-2.18326	-2.05251	-2.0394	-1.68093	-1.13215	-1.16646	-3.22597	-3.9815	-2.62753	-1.30455	0.561379	0.125243	0.19213
C9J712	Profilin-2 OS=Homo sapiens GN=PFN2 PE=1 SV=1 - [C9J712_HUMAN]	eGVHGGGLNkk	1	-2.64762	-2.7011	-1.98428	-2.84464	-3.08794	-3.07773	-2.91765	-1.74028	-2.44122	-2.95135	-2.58915	-4.09118	-2.709	-2.95257	-2.72038	-2.5411	-3.05245	-2.36779	-2.44966	-2.12505	-3.2055	-3.14912	-2.49633	-2.3142	-3.13161	-2.29922	-3.10202	-3.36236	-2.13389	0.311957	0.126288	0.19347
Q6PUV4	Complexin-2 OS=Homo sapiens GN=CPLX2 PE=1 SV=2 - [CPLX2_HUMAN]	aALEQPcEGSLTRPk+yLPGPLQDMFk	2	-2.85824	-2.73547	-2.20885	-1.97263	-1.84648	-4.45914	-2.461	-3.02567	-2.87265	-2.0941	-3.28249	-1.90664	-3.41215	-2.9377	-2.60803	-2.41775	-3.49807	-1.2071	-2.81121	-3.30873	-3.28508	-2.18936	-2.02543	-2.51548	-2.48879	-3.52174	-3.63116	-1.65252	-2.27112	-0.431335	0.128817	0.197076
P14174	Macrophage migration inhibitory factor OS=Homo sapiens GN=MIF PE=1 SV=4 - [MIF_HUMAN]	lLcGLLAER	1	-1.13209	-1.28379	-2.43143	-0.646365	-2.37804	-1.74147	-1.35337	-0.928109	-2.68968	-2.12376	0.000309711	-2.02091	-1.63992	-2.80842	-1.42591	-2.06251	-1.75161	0.0751838	-2.50162	-1.40275	-1.06149	-1.20263	-2.09132	-2.13048	-2.83205	-1.64662	-0.731576	-0.546184	-1.72628	-0.510444	0.131461	0.200847
Q15149-7	Isoform 7 of Plectin OS=Homo sapiens GN=PLEC - [PLEC_HUMAN]	kQEELQQLEQQR+kAALEEVER+lkTEAEIALk+aQFEQLkDGk+vLADPSDDTk+aGLVGPEFHEk+lkAEAELLQQQk+aGVVGPELHEQLLSAEk+lLEAQIATGGIIDPEESHRLPVEVAYk+dLLPSDMAVALLEAQAGTGHIIDPATSAR+dALDGPAAEAEPEHSFDGLR+gFFDPNTHENLTYR+lHVAILER+rDDGTGQLLLPLSDAR+sQVEEELFSVR+eQLQLLEEQHR	16	-2.01119	-2.19153	-1.69941	-1.62373	-1.48906	-1.89786	-1.79391	-2.15123	-1.92978	-1.69933	-2.12855	-1.37091	-1.96031	-1.84402	-1.84266	-1.92874	-2.01171	-1.57181	-1.73678	-1.83855	-2.08409	-1.89993	-1.69156	-1.92267	-1.59174	-2.0067	-1.84851	-1.60929	-2.0481	-0.149437	0.132238	0.201539
P16152	Carbonyl reductase [NADPH] 1 OS=Homo sapiens GN=CBR1 PE=1 SV=3 - [CBR1_HUMAN]	sETITEEELVGLMNk+fRSETITEEELVGLMNk+lFSGDVVLTAR	3	-1.25612	-1.45167	-1.57167	-0.710068	-0.924655	-0.73603	-1.04739	-1.10037	-1.17091	-1.05495	-0.839663	-1.31497	-0.856795	-1.42648	-0.554312	-1.10846	-1.57739	-1.12678	-1.47926	-0.861608	-1.14699	-1.1109	-1.00407	-1.08524	-1.00663	-1.40288	-1.25255	-0.89116	-1.01176	-0.179969	0.132271	0.201539
O94811	Tubulin polymerization-promoting protein OS=Homo sapiens GN=TPPP PE=1 SV=1 - [TPPP_HUMAN]	hAGTYDQk+aPIISGVTk+rLSLESEGAGEGAAASPELSALEEAFRR+sSEEAVR	4	-1.49448	-1.19178	-1.71253	-1.30949	-1.79328	-1.80803	-1.68484	-1.88675	-1.18743	-2.30711	-1.20175	-1.30819	-1.23767	-1.35243	-1.76836	-0.880478	-1.63992	-2.43071	-1.19269	-1.19665	-1.39661	-1.87102	-1.96776	-1.74857	-1.46415	-1.02683	-2.0561	-1.82149	-1.19243	0.250301	0.132993	0.202365
O43768-6	Isoform 6 of Alpha-endosulfine OS=Homo sapiens GN=ENSA - [ENSA_HUMAN]	nLVTGDHIPTPQDLPQR	1	-0.648735	-0.556824	-0.782637	-0.768203	-0.904945	-0.358523	-0.601249	-0.872073	-0.844647	-0.0716158	-0.310972	-1.18185	-0.743756	-0.702317	-0.660093	-0.647781	-0.673987	-0.591933	-0.723224	-0.328514	-0.708863	-0.923674	-0.734343	-0.839111	-1.2338	-0.697291	-0.594973	-0.382	-0.272689	-0.176397	0.135098	0.205291
P49189	4-trimethylaminobutyraldehyde dehydrogenase OS=Homo sapiens GN=ALDH9A1 PE=1 SV=3 - [AL9A1_HUMAN]	eILDkFTEEVVk	1	-4.2263	-3.89977	-4.0483	-3.83825	-4.65005	-5.01819	-4.43272	-3.69329	-5.10012	-4.97167	-3.72773	-4.0605	-3.99066	-4.50578	-3.687	-4.42124	-4.70301	-4.37316	-3.83749	-4.82957	-4.31277	-4.15277	-4.11554	-4.45581	-3.70942	-3.48964	-4.77967	-4.96728	-4.27904	0.257743	0.135808	0.206045
P09936	Ubiquitin carboxyl-terminal hydrolase isozyme L1 OS=Homo sapiens GN=UCHL1 PE=1 SV=2 - [UCHL1_HUMAN]	nEAIQAAHDAVAQEGQcR+nEAIQAAHDAVAqEGQcR+nEAIQAAHDAVAQEGQcR+qTIGNScGTIGLIHAVAnNQDk+qTIGnScGTIGLIHAVANNQDk+qTIGNScGTIGLIHAVANNQDk+kQIEELkGQEVSPk+qIEELkGQEVSPk+mQLkPmEINPEMLNk+mPFPVNHGASSEDTLLk+mPFPVNHGASSEDTLLk	11	-2.52756	-2.95487	-2.31175	-2.19859	-2.53583	-2.23747	-2.37787	-2.46384	-2.72769	-2.22917	-2.68679	-2.2025	-2.73988	-2.34324	-2.42868	-2.25711	-1.81172	-3.14534	-2.53586	-2.82304	-2.4842	-2.27767	-2.41044	-2.42781	-2.56478	-2.67293	-2.7547	-2.34526	-1.95663	-0.19606	0.13596	0.206045
P59768	Guanine nucleotide-binding protein G(I)/G(S)/G(O) subunit gamma-2 OS=Homo sapiens GN=GNG2 PE=1 SV=2 - [GBG2_HUMAN]	aAADLmAYcEAHAk+aAADLMAYcEAHAk+kLVEQLk+eDPLLTPVPASENPFR	4	-1.95607	-2.70815	-2.29481	-2.51664	-2.48277	-3.6482	-2.76723	-1.83764	-2.49249	-2.74631	-3.02647	-3.06874	-2.39361	-2.7314	-2.50715	-2.31428	-2.73834	-2.92185	-2.47482	-2.33826	-2.44459	-3.02788	-2.55383	-2.91541	-2.55942	-2.43584	-3.23106	-3.03476	-1.43014	0.247103	0.136399	0.206431
P20916-3	Isoform 3 of Myelin-associated glycoprotein OS=Homo sapiens GN=MAG - [MAG_HUMAN]	dSYTLTEELAEYAEIR+nVTESPSFSAGDNPPVLFSSDFR+gQAQAPPR	3	0.103831	0.506483	0.743349	0.107371	0.224266	-0.132169	0.148648	0.131483	0.356241	0.355822	0.0129984	0.327524	-0.107842	0.996804	0.734171	-0.815441	0.0918468	0.653593	0.786128	0.423556	-0.462268	0.396151	0.260916	0.694132	-0.213015	0.473817	0.699338	0.153214	-0.254355	0.270363	0.13783	0.208318
P12036	Neurofilament heavy polypeptide OS=Homo sapiens GN=NEFH PE=1 SV=4 - [NFH_HUMAN]	kAEEEkAPATPk+kEPAVEkPk+sEkEQLQALNDR+eAPAkVEVk+fAQEAEAAR+sAMGELYER+wEMAAQLR+hQADIASYQEAIQQLDAELR+lEQEHLLEDIAHVR+qREEAEAAAR	10	-2.06286	-2.06311	-1.8165	-1.70638	-2.02683	-1.78019	-2.06273	-1.79148	-2.10868	-2.39045	-1.8133	-1.75101	-1.71588	-1.83671	-1.48837	-1.80015	-2.36252	-1.98751	-1.92796	-1.99632	-1.90464	-1.9899	-1.69416	-1.57762	-1.37718	-1.75538	-2.47317	-2.19359	-2.33605	0.168153	0.138659	0.209181
Q15848	Adiponectin OS=Homo sapiens GN=ADIPOQ PE=1 SV=1 - [ADIPO_HUMAN]	iFYNQQNHYDGSTGk	1	5.00737	3.79022	6.62313	5.37763	4.52564	5.08347	4.88664	5.84934	5.14173	5.02612	4.15904	4.98204	4.90508	6.48841	4.8265	4.06272	5.37915	4.74559	6.4216	4.78023	4.67323	4.45067	5.19509	4.66267	5.3377	4.98132	5.51605	5.17427	4.73545	0.425146	0.138773	0.209181
Q9NUJ1	Mycophenolic acid acyl-glucuronide esterase, mitochondrial OS=Homo sapiens GN=ABHD10 PE=1 SV=1 - [ABHDA_HUMAN]	fNQLPVELkk	1	-3.15471	-2.75748	-2.79923	-3.68555	-3.6301	-6.5084	-4.081	-3.05505	-3.52966	-3.16882	-4.68484	-4.66629	-3.85525	-3.31549	-4.48876	-4.63197	-4.18664	-2.05738	-3.61444	-2.70124	-4.02031	-4.07723	-4.04127	-3.09892	-5.3249	-2.31619	-4.84141	-3.86214	-3.09192	0.56529	0.141446	0.212794
Q5QPJ9	Dolichol-phosphate mannosyltransferase subunit 1 (Fragment) OS=Homo sapiens GN=DPM1 PE=1 SV=2 - [Q5QPJ9_HUMAN]	gANFLTQILLRPGASDLTGSFR	1	-0.447362	0.473239	-0.144644	-2.17107	-1.18218	-1.61629	-0.974086	-0.674142	-1.10185	-0.755098	-1.0852	-0.75001	-1.67912	-0.18802	-1.12455	-1.20347	-0.368117	-0.525031	-0.440497	-1.34765	-1.33721	0.117307	-1.10617	-0.321092	-1.87351	0.0981704	-0.858097	-1.12877	-1.00501	0.37281	0.141548	0.212794
Q9Y4E6	WD repeat-containing protein 7 OS=Homo sapiens GN=WDR7 PE=1 SV=2 - [WDR7_HUMAN]	kLPASEGVGk+hLFPIQVIk	2	-3.57418	-4.05875	-3.86664	-4.05137	-3.70894	-3.6422	-3.66094	-3.43938	-3.90662	-3.45881	-3.43898	-4.6852	-4.57076	-3.44542	-3.64443	-3.69743	-4.178	-3.36602	-4.24464	-3.7327	-3.76033	-3.56584	-3.93763	-3.50274	-5.18915	-4.68739	-3.53127	-3.04117	-2.95035	-0.315621	0.14214	0.2134
Q01082	Spectrin beta chain, non-erythrocytic 1 OS=Homo sapiens GN=SPTBN1 PE=1 SV=2 - [SPTB2_HUMAN]	fATDGEGYkPcDPQVIR+vAHmEFcYQELcQLAAER+eAVcEVALDYkk+eAVcEVALDYk+sLLDAcESR+kQEDFmTTmDANEEk+kLPEELGR+kHEAIETDIAAYEER+vLVLSQDYGk+eLEAENYHDIkR+akDEQSAVSmLk+akDEQSAVSMLk+tQILAASYELHk+lQALDTGWNELHk+lQAAYAGDkADDIQk+eGEDMIAEEHFGSEk+dVSSVELLmnNHQGIk+dVSSVELLmNNHQGIk+dVSSVELLMNNHQGIk+tQTAIASEDmPNTLTEAEk+aQTLPTSVVTITSESSPGkR+tQTAIASEDMPNTLTEAEk+hQILEQAVEDYAETVHQLSk+lLTQHENIkNEIDNYEEDYQk+eAEkLESEHPDQAQAILSR+qI…	41	-2.09539	-2.192	-1.90064	-1.98936	-1.95747	-2.12649	-2.01059	-2.2696	-2.08329	-1.88935	-2.13907	-1.80054	-2.17069	-1.95998	-2.18527	-1.9425	-1.98954	-1.96612	-2.05347	-1.85353	-2.31641	-2.13495	-1.98826	-2.11433	-2.08839	-1.99697	-1.99868	-1.95837	-2.02176	-0.106587	0.143858	0.215691
P05129	Protein kinase C gamma type OS=Homo sapiens GN=PRKCG PE=1 SV=3 - [KPCG_HUMAN]	rGSDELYAIk+eNVFPGTTTR+lSVEVWDWDR	3	-2.08547	-2.1823	-1.54105	-2.34302	-2.12572	-2.11468	-2.13045	-2.11777	-1.96348	-1.94542	-2.6781	-1.68716	-2.16607	-1.61622	-2.07663	-2.33463	-1.89787	-2.30081	-1.56237	-2.20358	-2.57276	-1.70566	-2.2174	-2.18724	-1.88156	-1.84752	-2.32354	-1.73319	-2.41917	0.199931	0.144227	0.215957
P01031	Complement C5 OS=Homo sapiens GN=C5 PE=1 SV=4 - [CO5_HUMAN]	vTcTNAELVk+kVTcTNAELVk+aFDIcPLVk+kAFDIcPLVk+mSAVEGIcTSESPVIDHQGTk+ykATLLDIYk+dINYVNPVIk+lNLVATPLFLkPGIPYPIk+iTHYNYLILSk+vYSLNDDLkPAk+eLSYYSLEDLNNk+aLLVGEHLNIIVTPk+ykEDFSTTGTAYFEVk+tGEAVAEkDSEITFIk+qLPGGQNPVSYVYLEVVSk+vFkDVFLEMNIPYSVVR+vFQFLEk+tLLPVSkPEIR+aTLLDIYk+iPLDLVPk+tDAPDLPEENQAR+dSSVPNTGTAR+wLSEEQR+iDTQDIEASHYR+eNSLYLTAFTVIGIR+gTVYNYR+sYFPESWLWEVHLVPR	27	5.21781	5.16569	5.56513	6.0041	5.54136	5.57014	5.54884	5.50052	5.15869	5.39433	5.72813	5.78292	5.41262	5.65967	5.66524	5.30066	5.59924	5.49617	5.51188	5.60987	5.40923	5.59576	5.45928	5.68767	5.36035	5.45019	5.50864	5.53006	5.40388	-0.135209	0.144671	0.216334
A0A087WWC9	Immunoglobulin lambda-like polypeptide 5 OS=Homo sapiens GN=IGLL5 PE=1 SV=1 - [A0A087WWC9_HUMAN]|Immunoglobulin lambda-like polypeptide 5 OS=Homo sapiens GN=IGLL5 PE=1 SV=1 - [A0A087WYR4_HUMAN]	aGVETTkPSk+aNPTVTLFPPSSEELQANk+vTVLGQPk	3	5.85699	5.72132	7.26871	6.17915	6.07735	6.13677	6.38337	5.99099	5.97301	6.52011	6.35605	6.37007	5.21195	6.62577	5.96872	6.11668	6.86359	6.45358	6.54845	6.0055	5.07413	6.97323	6.25562	6.50286	5.80673	5.86575	6.12768	6.36423	6.57305	-0.278932	0.145125	0.216725
P80748	Ig lambda chain V-III region LOI OS=Homo sapiens PE=1 SV=1 - [LV302_HUMAN]	lTVLSQPk	1	6.9082	6.96255	7.24572	7.91883	7.26465	7.44549	7.44151	6.76833	7.50744	7.03226	7.11207	8.18505	7.08728	7.65989	7.22919	7.36794	7.36639	7.03476	7.48128	7.07526	6.21922	7.72214	7.80602	7.08444	7.23549	7.49994	7.1664	7.65843	7.10075	-0.24433	0.146872	0.219043
P35754	Glutaredoxin-1 OS=Homo sapiens GN=GLRX PE=1 SV=2 - [GLRX1_HUMAN]	rAQEILSQLPIk	1	-3.24903	-3.01927	-3.37074	-4.29651	-4.46327	-1.94972	-3.55317	-3.5963	-3.60223	-3.16692	-3.57579	-3.17764	-2.93567	-3.61163	-3.49761	-3.02037	-3.16234	-4.12092	-3.71481	-2.94371	-2.99306	-3.56155	-3.58223	-3.0192	-2.97749	-2.68476	-3.7205	-2.98221	-4.96439	0.341847	0.147663	0.219932
P84074	Neuron-specific calcium-binding protein hippocalcin OS=Homo sapiens GN=HPCA PE=1 SV=2 - [HPCA_HUMAN]	dcPTGILNVDEFkk	1	-3.02413	-2.93687	-2.92551	-2.85346	-2.9443	-2.88007	-3.04722	-2.88621	-2.95677	-3.3756	-3.0791	-2.45909	-2.79592	-2.51051	-3.10258	-2.45919	-3.40321	-3.29293	-3.15426	-2.59385	-2.51744	-3.12854	-3.12304	-2.25595	-3.11038	-2.53552	-3.41929	-2.68642	-3.55677	0.204866	0.151049	0.22462
Q15691	Microtubule-associated protein RP/EB family member 1 OS=Homo sapiens GN=MAPRE1 PE=1 SV=3 - [MARE1_HUMAN]	qGQETAVAPSLVAPALNkPk	1	-2.28824	-2.86277	-1.4859	-4.92538	-2.95263	-4.0762	-3.34039	-3.87764	-3.68235	-2.5732	-2.99029	-2.61099	-3.26884	-3.25006	-3.25079	-2.27592	-3.41056	-3.13495	-2.81785	-2.3381	-2.56593	-3.8484	-3.68045	-3.05165	-1.95466	-3.29826	-3.07907	-3.66804	-3.53943	0.425975	0.15133	0.22462
Q9P0L2-2	Isoform 2 of Serine/threonine-protein kinase MARK1 OS=Homo sapiens GN=MARK1 - [MARK1_HUMAN]	fLLFcVHGDAR	1	-3.04259	-3.6497	-2.23137	-3.06062	-1.89142	-3.73813	-2.71105	-3.61214	-2.75673	-3.26731	-1.98927	-2.82816	-3.65878	-2.55372	-4.04427	-2.26171	-2.31348	-2.78188	-3.12917	-3.67036	-3.20196	-2.91757	-1.98373	-2.81039	-2.31524	-3.56684	-2.04802	-5.37733	-1.49602	-0.477248	0.151409	0.22462
Q99963-4	Isoform 4 of Endophilin-A3 OS=Homo sapiens GN=SH3GL3 - [SH3G3_HUMAN]	aSQLFSEk	1	-2.05049	-2.68836	-2.45796	-2.37666	-2.64405	-2.25811	-2.32514	-2.53356	-2.58415	-2.32657	-2.24042	-2.29086	-2.60151	-2.20909	-2.56356	-2.44681	-1.95443	-2.70023	-2.54918	-2.50551	-2.18036	-2.74137	-2.17405	-2.79908	-2.5638	-2.7143	-1.73431	-2.61276	-2.05137	-0.176926	0.152571	0.226046
P06756-3	Isoform 3 of Integrin alpha-V OS=Homo sapiens GN=ITGAV - [ITAV_HUMAN]	lEVSVDSDQkk	1	-3.49111	-3.48519	-4.34602	-3.37366	-3.2151	-5.34203	-4.18541	-3.53055	-4.10322	-4.28088	-4.03754	-3.73531	-3.02227	-3.43488	-3.25899	-3.88416	-4.4106	-5.24222	-2.76335	-3.08544	-3.08655	-5.20761	-4.92476	-4.98578	-4.29207	-3.03337	-4.18074	-4.33907	-2.42209	0.441255	0.15341	0.226991
P07437	Tubulin beta chain OS=Homo sapiens GN=TUBB PE=1 SV=2 - [TBB5_HUMAN]	aLTVPELTQQVFDAk+mAVTFIGNSTAIQELFkR	2	-2.19745	-2.37218	-1.32827	-2.25447	-2.18685	-1.42651	-2.06487	-1.94506	-1.69656	-2.16112	-2.11814	-1.98781	-2.02127	-1.3244	-1.9212	-2.1931	-2.40578	-1.89998	-1.60537	-1.36402	-2.66823	-1.9429	-2.12036	-1.60409	-2.27958	-1.67097	-1.77274	-1.4932	-2.94516	0.244214	0.153966	0.227514
P11233	Ras-related protein Ral-A OS=Homo sapiens GN=RALA PE=1 SV=1 - [RALA_HUMAN]	qVSVEEAk	1	-2.8719	-3.12783	-2.81342	-3.03004	-2.84637	-2.92742	-3.02398	-2.18884	-2.87479	-3.24813	-3.43635	-3.02052	-2.96014	-3.05117	-2.5801	-2.87824	-3.04741	-3.09991	-2.70661	-2.62246	-2.84505	-3.12786	-3.291	-2.8547	-3.2514	-3.12834	-2.83565	-2.4988	-3.04808	0.169508	0.154264	0.227655
Q04756	Hepatocyte growth factor activator OS=Homo sapiens GN=HGFAC PE=1 SV=1 - [HGFA_HUMAN]	eALVPLVADHk	1	6.89796	6.74327	7.05641	6.27534	7.042	7.11795	6.76013	6.71398	6.93081	7.10141	6.26492	7.17096	6.92003	7.41908	7.29266	6.43148	6.62927	6.44041	7.23308	7.09879	6.32515	6.98263	6.73315	6.75232	6.77912	7.14921	7.00978	7.1313	6.3112	0.21651	0.155994	0.229908
V9PBN7	Aquaporin 4 isoform delta4 OS=Homo sapiens GN=AQP4 PE=1 SV=1 - [V9PBN7_HUMAN]	sQVETDDLILkPGVVHVIDVDRGEEk+sQVETDDLILkPGVVHVIDVDR	2	-2.57298	-2.68226	-2.36356	-2.8348	-2.98266	-3.05518	-2.61641	-2.93768	-3.1765	-2.37323	-2.85681	-2.26647	-3.03717	-2.97468	-3.50839	-2.26113	-1.84376	-2.86629	-2.92195	-3.35051	-2.94015	-2.36377	-2.29864	-2.99083	-2.45854	-2.41506	-3.24912	-3.10018	-2.2777	-0.248145	0.157881	0.232385
P62701	40S ribosomal protein S4, X isoform OS=Homo sapiens GN=RPS4X PE=1 SV=2 - [RS4X_HUMAN]	lREcLPLIIFLR+yALTGDEVkk	2	-0.854497	-1.12526	-0.666267	-1.27405	-0.828205	-0.792848	-0.767196	-0.919718	-1.10128	-0.892585	-0.581989	-0.965708	-1.32415	-0.869823	-1.27534	-0.781289	-0.457797	-0.832728	-0.616255	-1.76389	-0.800709	-0.158831	-1.43425	-1.52449	-0.720548	-1.55564	-0.729221	-0.533737	-0.477498	-0.204978	0.158518	0.233018
Q13561	Dynactin subunit 2 OS=Homo sapiens GN=DCTN2 PE=1 SV=4 - [DCTN2_HUMAN]	lLHEVQELTTEVEk+vHQLYETIQR	2	-3.92615	-3.73629	-4.18964	-3.36239	-3.2127	-3.89575	-3.59971	-4.55106	-3.37564	-3.42168	-3.84508	-3.2882	-3.82091	-3.52605	-3.83178	-3.68697	-3.46383	-3.9934	-3.64189	-3.52344	-3.48969	-3.74684	-4.32137	-3.97613	-3.8695	-4.31959	-3.78066	-3.15557	-3.22149	-0.218575	0.162284	0.238243
P17302	Gap junction alpha-1 protein OS=Homo sapiens GN=GJA1 PE=1 SV=2 - [CXA1_HUMAN]	vAQTDGVNVDmHLk+vAQTDGVNVDMHLk	2	-2.17343	-2.99193	-1.85458	-2.66251	-4.36678	-2.66114	-2.87306	-2.70113	-2.80442	-3.24911	-2.63879	-2.61986	-3.35251	-2.32226	-2.78875	-2.76096	-2.15815	-3.32774	-2.69336	-2.95208	-2.90968	-2.49267	-2.78951	-2.56894	-2.5179	-3.12785	-3.20006	-2.4121	-2.88351	0.291835	0.164734	0.241524
F8W7L6	Glutamate receptor 2 OS=Homo sapiens GN=GRIA2 PE=1 SV=1 - [F8W7L6_HUMAN]	sLFQDLELkk	1	-3.73739	-2.97431	-3.61411	-3.22601	-2.62502	-2.5278	-3.29211	-2.64377	-1.74461	-2.9629	-3.65501	-4.75557	-2.35628	-3.52131	-2.77959	-4.01323	-4.13952	-1.8947	-2.94045	-2.89861	-2.99676	-3.14012	-3.43658	-2.73697	-2.67586	-3.57879	-3.11826	-2.60439	-3.99035	0.400576	0.165625	0.242514
P10909-4	Isoform 4 of Clusterin OS=Homo sapiens GN=CLU - [CLUS_HUMAN]	eILSVDcSTNNPSQAk+kTLLSNLEEAkk+kTLLSNLEEAk+kYNELLk+tLLSNLEEAkk+tLLSnLEEAk+eIQNAVnGVk+tLLSNLEEAk+yVNkEIQNAVnGVk+vTTVASHTSDSDVPSGVTEVVVk+fmETVAEk+fMETVAEk+rPHFFFPk+lFDSDPITVTVPVEVSR+eLDESLQVAER+aSSIIDELFQDR+iDSLLENDR+ePQDTYHYLPFSLPHR+aSSIIDELFQDRFFTR	19	4.26537	4.27113	4.22038	4.19158	4.33693	4.38975	4.29726	4.06607	4.32443	4.31974	4.31092	4.14301	3.97493	4.48063	4.18115	4.1158	4.34415	4.26649	4.18862	4.23942	4.0004	4.36029	4.20635	4.28555	3.76971	4.09711	4.44799	4.39971	4.37789	-0.108017	0.168569	0.246505
Q9NS86	LanC-like protein 2 OS=Homo sapiens GN=LANCL2 PE=1 SV=1 - [LANC2_HUMAN]	vDQETLTEMVkPSIDYVR	1	-3.3736	-4.27338	-3.83524	-5.63718	-4.97426	-4.51906	-4.61286	-4.79703	-4.33117	-5.32348	-3.92448	-3.97851	-4.83509	-3.86049	-4.34898	-4.32614	-3.20913	-6.03288	-4.23315	-4.28216	-4.45389	-4.30106	-4.7296	-4.59036	-4.0772	-4.32096	-3.47642	-6.22681	-3.92097	0.425827	0.168985	0.246793
Q92598-2	Isoform Beta of Heat shock protein 105 kDa OS=Homo sapiens GN=HSPH1 - [HS105_HUMAN]	fIcEQDHQNFLR+dkLcGPYEk+eLNNTcEPVVTQPkPk+sQFEELcAELLQk+qDLPSLDEkPR	5	-1.21636	-1.75464	-1.44784	-1.19746	-1.32826	-1.87746	-1.13475	-1.4843	-1.29806	-1.75749	-1.40117	-1.37094	-1.86086	-1.64966	-0.948324	-0.249894	-1.12622	-1.47555	-1.22711	-1.41127	-1.35208	-1.60034	-0.954448	-1.40505	-1.34847	-2.55763	-1.54526	-1.15363	-0.168726	-0.270068	0.16939	0.247063
P14618-2	Isoform M1 of Pyruvate kinase PKM OS=Homo sapiens GN=PKM - [KPYM_HUMAN]	eAEAAmFHR+eAEAAMFHR	2	-3.04693	-2.34929	-2.68238	-2.24991	-1.40108	-2.63348	-2.65089	-2.94226	-2.10853	-1.94996	-3.42526	-1.80027	-1.05002	-2.38741	-2.7157	-3.0333	-2.25892	-2.91774	-1.48978	-1.57677	-1.61143	-3.86176	-3.17245	-2.96047	-1.42828	-1.56597	-2.15953	-2.99675	-3.25208	0.409192	0.171963	0.250493
P08519	Apolipoprotein(a) OS=Homo sapiens GN=LPA PE=1 SV=1 - [APOA_HUMAN]	nPDAVAAPYcYTR+aTTVTGTPcqEWAAqEPHR+gTYSTTVTGR	3	4.28745	3.64249	3.65546	4.90333	3.43719	5.43704	4.56183	5.02493	6.1628	3.12309	3.67863	3.48103	3.43468	3.14454	3.5587	5.5013	5.16808	4.55566	3.18261	3.70646	3.4297	4.81914	5.66322	4.66522	3.94403	2.6558	4.4623	4.86203	4.77359	-0.487179	0.17588	0.255867
P80404	4-aminobutyrate aminotransferase, mitochondrial OS=Homo sapiens GN=ABAT PE=1 SV=3 - [GABT_HUMAN]	aLLTGLLDLQAR+tIFMWYR	2	-0.335174	-0.651146	0.112917	-0.431081	-0.480682	-0.220411	-0.28129	-0.39588	-0.681777	-0.172459	-0.119392	-0.248833	-0.53623	-0.533355	-0.379129	-0.173536	-0.0300307	-0.353296	-0.448076	-0.205879	-0.539816	-0.379173	-0.151343	-0.229461	-0.149915	-0.448369	-0.250203	-0.625006	-0.302622	-0.131578	0.176132	0.255903
Q8TEA8	D-tyrosyl-tRNA(Tyr) deacylase 1 OS=Homo sapiens GN=DTD1 PE=1 SV=2 - [DTD1_HUMAN]	aSVTVGGEQISAIGR	1	0.120854	0.00588447	-0.504696	-0.808053	-0.816638	-0.302988	-0.421779	-0.774648	-0.148425	-0.409178	-0.658211	0.0315931	-0.415026	-0.227274	-0.208265	-0.651121	0.110917	-0.914866	-0.249272	-0.739143	-0.516436	0.0946864	-0.473693	-0.843622	0.00134729	-0.356011	-0.335229	-0.271268	-0.500854	0.185136	0.177161	0.257032
P27169	Serum paraoxonase/arylesterase 1 OS=Homo sapiens GN=PON1 PE=1 SV=3 - [PON1_HUMAN]	eVQPVELPNcNLVk+iQNILTEEPk+yVYIAELLAHk+fDVSSFNPHGISTFTDEDNAMYLLVVNHPDAk+sTVEIFk+sTVELFk+sFNPNSPGk+iLIGTVFHk+lLIGTVFHk+iFFYDSENPPASEVLR	10	6.88532	7.31792	6.921	7.16087	7.22901	7.04787	6.96812	7.39006	6.93179	7.08158	6.81781	7.07568	7.06138	7.67538	7.42182	6.74806	6.55824	6.90503	7.37299	7.41456	7.46383	6.58601	6.72005	7.54072	6.14737	7.32108	7.15292	7.51068	6.8085	0.198767	0.177366	0.257032
P50995-2	Isoform 2 of Annexin A11 OS=Homo sapiens GN=ANXA11 - [ANX11_HUMAN]	aHLVAVFNEYQR	1	-0.379497	-1.68178	-0.309906	-0.782616	-0.757635	0.718098	-0.279317	-0.0813711	-1.47073	-0.344196	-0.782015	0.270102	-1.82878	0.785917	-0.00241717	0.438184	0.551863	-3.13811	-0.335878	-1.37398	-0.64822	-0.550579	-0.00536374	-0.596361	-1.57443	-1.49438	-0.157378	-0.403436	1.03264	-0.52014	0.177836	0.257273
P21964-2	Isoform Soluble of Catechol O-methyltransferase OS=Homo sapiens GN=COMT - [COMT_HUMAN]	eVVDGLEk	1	-0.765706	-1.25527	-0.847896	-1.75558	-1.54151	-0.840818	-1.28562	-0.62239	-1.15676	-1.08734	-1.51448	-1.57583	-1.0342	-1.12321	-1.01633	-1.03903	-1.78143	-1.01256	-1.61342	-1.11328	-1.55748	-0.867849	-0.569118	-0.786555	-1.1357	-0.671384	-1.6783	-1.02157	-1.71327	0.225932	0.177989	0.257273
P10599	Thioredoxin OS=Homo sapiens GN=TXN PE=1 SV=3 - [THIO_HUMAN]	tAFQEALDAAGDk	1	-5.43993	-0.973778	-5.92385	-4.91972	-5.57635	-4.82939	-4.76724	-5.17127	-4.13449	-5.31107	-3.92935	-4.66308	-4.93436	-5.5689	-4.11736	-4.22563	-4.69336	-4.12341	-3.77405	-5.97729	-3.59199	-4.79774	-4.75472	-3.66675	-4.57762	-4.50117	-4.58202	-4.88239	-5.45307	0.468819	0.178728	0.258009
A0A0A6YYI4	Eukaryotic translation initiation factor 4B OS=Homo sapiens GN=EIF4B PE=1 SV=1 - [A0A0A6YYI4_HUMAN]	vAPAQPSEEGPGR	1	0.0828265	-0.470067	-1.26134	-0.595088	-0.0225118	-0.948118	-0.288894	-0.576239	-0.0608005	-0.779762	0.140871	-1.15583	-1.31592	-0.722518	-0.152346	0.146682	0.261802	-1.432	-0.911694	-1.34363	-0.611079	-0.0544615	-0.00454322	-0.985366	-0.800243	-1.82713	-0.161843	-1.82009	2.38037	-0.484767	0.179139	0.258272
P50395	Rab GDP dissociation inhibitor beta OS=Homo sapiens GN=GDI2 PE=1 SV=2 - [GDIB_HUMAN]	vIcILSHPIk	1	-5.59587	-4.84992	-4.88579	-5.64201	-4.51372	-4.91919	-5.23758	-5.88135	-5.30496	-5.43514	-4.69461	-4.19253	-4.62487	-4.32743	-5.26923	-4.92882	-5.23813	-6.01803	-4.0716	-4.46646	-4.88244	-5.40724	-6.34119	-5.29934	-4.96443	-4.14718	-4.77471	-5.40027	-5.82058	0.31745	0.183007	0.263512
B4DFI2	Claudin OS=Homo sapiens GN=CLDN11 PE=1 SV=1 - [B4DFI2_HUMAN]	kLDELGSk	1	-4.02794	-4.12753	-4.57339	-5.17563	-3.97522	-4.96862	-4.78356	-4.1966	-4.76081	-4.10331	-4.02861	-5.59312	-4.36622	-3.51558	-3.83523	-4.40721	-4.75774	-5.96635	-5.20009	-4.24772	-3.64284	-3.48883	-5.48528	-3.06928	-4.74198	-4.01713	-6.74283	-5.67095	-2.60616	0.489711	0.183317	0.263621
Q9Y4C0-4	Isoform 4a of Neurexin-3 OS=Homo sapiens GN=NRXN3 - [NRX3A_HUMAN]	nGLILHTGk	1	-3.23596	-4.16661	-2.22436	-2.34089	-1.35556	-0.665518	-2.15327	-1.84186	-3.05835	-2.39528	-2.36355	-1.82017	-2.20776	-1.57039	-1.97028	-2.86504	-2.48519	-2.89024	-2.51595	-2.99113	-3.07621	-1.40278	-1.84957	-2.07912	-1.97851	-2.2193	-1.76237	-2.71247	-3.23714	-0.37787	0.186003	0.267142
P15169	Carboxypeptidase N catalytic chain OS=Homo sapiens GN=CPN1 PE=1 SV=1 - [CBPN_HUMAN]	vQNEcPGITR	1	3.517	3.84893	4.02793	3.73087	2.85926	3.99422	3.57616	3.98202	3.75498	3.54804	3.62309	3.32017	3.28829	3.78384	3.89054	3.80658	3.80765	3.40132	3.84547	3.92844	3.47629	3.38198	3.76989	4.34891	3.20636	3.59984	3.4133	3.8209	3.58891	0.180991	0.18701	0.268246
Q4G0F5	Vacuolar protein sorting-associated protein 26B OS=Homo sapiens GN=VPS26B PE=1 SV=2 - [VP26B_HUMAN]	eTTGTGPNVYHENDTIAk+yYLNLVLIDEEERR	2	-3.0391	-3.84974	-3.39151	-3.34841	-2.89304	-3.38435	-3.5594	-3.3587	-3.14781	-2.99751	-3.43154	-3.89461	-1.73746	-3.21599	-3.08451	-3.432	-4.62925	-3.80693	-3.01748	-2.46989	-3.84253	-3.60818	-3.40865	-4.50987	-2.48557	-1.91352	-4.41091	-3.43455	-3.15172	0.338472	0.188494	0.270031
P13010	X-ray repair cross-complementing protein 5 OS=Homo sapiens GN=XRCC5 PE=1 SV=3 - [XRCC5_HUMAN]	lTIGSNLSIR	1	0.668473	-0.140467	0.609549	0.624356	0.724764	1.03331	0.72361	1.00289	0.894774	1.10418	0.0195513	0.048872	0.370959	0.765008	0.803269	0.641809	0.075472	0.863469	0.838996	1.07149	-0.0846693	0.110217	0.860345	-0.0795568	-0.450327	0.0256687	1.13749	1.93792	0.94879	-0.289304	0.188938	0.270296
Q00535	Cyclin-dependent-like kinase 5 OS=Homo sapiens GN=CDK5 PE=1 SV=3 - [CDK5_HUMAN]	vRLDDDDEGVPSSALR	1	-2.86115	-3.34506	-2.3529	-3.30524	-2.80936	-2.08135	-2.95386	-3.10263	-3.07085	-2.34999	-3.19881	-2.40163	-2.55434	-2.16644	-2.01255	-2.71363	-2.80748	-4.50064	-2.28514	-2.65341	-2.80966	-2.71954	-3.33344	-2.824	-1.88826	-2.90983	-3.68091	-2.62022	-2.83184	0.30436	0.189159	0.270296
O15400-2	Isoform 2 of Syntaxin-7 OS=Homo sapiens GN=STX7 - [STX7_HUMAN]	lVAEFTTSLTNFQk	1	-4.1883	-3.626	-3.32265	-3.62513	-3.69658	-3.07772	-3.78676	-3.0435	-3.71236	-4.44067	-3.18422	-3.7636	-3.52965	-3.0187	-2.94475	-2.68122	-4.87082	-4.49124	-2.55992	-2.93851	-3.78162	-4.57656	-3.89301	-3.29025	-4.33345	-3.19877	-3.61023	-3.28919	-3.81449	0.296932	0.189696	0.27072
P09871	Complement C1s subcomponent OS=Homo sapiens GN=C1S PE=1 SV=1 - [C1S_HUMAN]	rEDFDVEAADSAGNcLDSLVFVAGDR+vEkPTADAEAYVFTPNMIcAGGEk+qFGPYcGHGFPGPLNIETk+dVVQITcLDGFEVVEGR+gDSGGAFAVQDPNDkTk+sNALDIIFQTDLTGQk+tNFDNDIALVR	7	6.41999	6.49302	6.94145	6.27402	6.27873	6.30923	6.38983	6.51202	6.48901	6.3258	6.40639	6.4836	6.06914	6.52992	6.50444	6.45794	6.68588	6.41967	6.62747	6.77425	6.27468	6.41277	6.18798	6.88004	6.21894	6.29685	6.5281	6.39019	6.36349	0.125739	0.190047	0.270877
P22234	Multifunctional protein ADE2 OS=Homo sapiens GN=PAICS PE=1 SV=3 - [PUR6_HUMAN]	tkEVYELLDSPGk	1	-4.44993	-3.76008	-3.71812	-3.86632	-3.95945	-8.89276	-4.39592	-5.1932	-5.22291	-4.4607	-3.83534	-4.78153	-5.34537	-6.95522	-6.73617	-4.22827	-5.63782	0.256186	-4.93019	-5.12645	-5.22972	-5.01868	-3.9457	-5.8864	-4.72991	-4.85794	-4.4056	-4.60126	-4.16555	-0.792489	0.190494	0.271171
P0DJI8	Serum amyloid A-1 protein OS=Homo sapiens GN=SAA1 PE=1 SV=1 - [SAA1_HUMAN]	fFGHGAEDSLADQAANEWGR+rGPGGVWAAEAISDAR	2	5.50373	4.73664	5.29851	6.45811	5.86295	4.49196	5.56923	5.05831	4.74793	4.74859	6.73303	5.84932	5.89409	5.33009	4.77278	6.31478	3.75948	6.28068	4.46537	4.72898	5.30091	6.46609	5.82133	4.99578	6.21971	5.95359	3.85856	5.66935	5.65494	-0.426991	0.191126	0.271728
O00264	Membrane-associated progesterone receptor component 1 OS=Homo sapiens GN=PGRMC1 PE=1 SV=3 - [PGRC1_HUMAN]	kFYGPEGPYGVFAGR	1	-3.59389	-4.41833	-3.30502	-3.94095	-4.19424	-3.27735	-3.96434	-2.55205	-3.49521	-4.00057	-3.71778	-5.35192	-3.26303	-3.79572	-4.0678	-3.82964	-4.3978	-3.37579	-3.83737	-3.25673	-3.96006	-4.17484	-3.53644	-3.75474	-4.03845	-3.2332	-3.87569	-3.97543	-3.85228	0.284591	0.191583	0.272033
Q9Y512	Sorting and assembly machinery component 50 homolog OS=Homo sapiens GN=SAMM50 PE=1 SV=3 - [SAM50_HUMAN]	tkDDIIIcEIGDVFk+wSYGAGIVLR	2	-2.35846	-1.71031	-1.90603	-2.23308	-2.12296	-1.81948	-2.17921	-2.02609	-2.19989	-2.4844	-1.52104	-2.048	-1.76525	-2.13441	-2.69427	-2.56506	-1.83952	-1.15181	-2.39153	-1.93109	-0.478156	-1.99306	-3.17726	-0.968336	-1.55256	-2.07613	-1.62046	-2.23527	-3.69755	0.359207	0.192435	0.272899
P17252	Protein kinase C alpha type OS=Homo sapiens GN=PRKCA PE=1 SV=4 - [KPCA_HUMAN]	cDTcDmNVHk+eIQPPFkPk	2	-2.97894	-2.14925	-2.42683	-2.5713	-4.07056	-2.62881	-2.62985	-3.22671	-3.14604	-2.56434	-2.34194	-2.56794	-3.66589	-3.11966	-3.13014	-2.58742	-2.11275	-2.20981	-2.72067	-3.16134	-3.08526	-2.6766	-2.55196	-2.54933	-3.23658	-3.10527	-2.7496	-2.07205	-3.11285	-0.250154	0.194108	0.274925
O60313	Dynamin-like 120 kDa protein, mitochondrial OS=Homo sapiens GN=OPA1 PE=1 SV=3 - [OPA1_HUMAN]	eLDRNELFEk+iDQLQEELLHTQLk+eTIFSISk+wNDFAEDSLR	4	-2.67646	-2.17938	-1.75235	-1.25567	-1.88667	-1.79402	-1.84992	-2.36741	-2.31397	-1.53655	-1.95418	-1.37417	-1.71152	-1.98221	-1.92986	-1.78467	-1.88972	-2.24657	-1.52912	-1.8234	-2.68208	-1.95777	-1.70226	-2.07597	-1.63894	-1.31308	-2.71492	-1.81674	-1.9849	-0.208064	0.194684	0.275394
P53618	Coatomer subunit beta OS=Homo sapiens GN=COPB1 PE=1 SV=3 - [COPB_HUMAN]	eAGELkPEEEITVGPVQk	1	-0.76192	-0.956168	-0.637374	-0.129121	-2.1692	-2.75549	-1.01905	-1.26253	-1.42228	-1.93028	-0.0478397	-1.29564	-2.27046	-1.50833	-1.68743	-0.662842	-1.88367	0.603467	-1.46253	-1.47201	-1.68707	-1.50453	-0.264073	-1.30791	-2.05448	-1.81936	-0.868487	-0.730481	-0.628553	-0.40905	0.196855	0.278116
A0A0B4J1V0	Protein IGHV3-15 (Fragment) OS=Homo sapiens GN=IGHV3-15 PE=4 SV=1 - [A0A0B4J1V0_HUMAN]	skTDGGTTDYAAPVk	1	6.65475	8.46802	8.22673	6.21298	5.90132	7.10238	6.92619	7.36998	7.05119	6.71161	7.2646	6.90625	6.60786	6.02746	6.11056	7.94366	8.25121	7.62541	7.30679	7.14381	6.96524	7.31565	6.90849	8.48074	7.30342	7.95896	6.44704	6.30531	6.0707	0.41278	0.198971	0.28053
A6NNI4	Tetraspanin OS=Homo sapiens GN=CD9 PE=1 SV=1 - [A6NNI4_HUMAN]	eVQEFYkDTYNk	1	-3.42672	-3.72819	-3.91969	-3.17618	-3.63543	-2.92084	-3.6152	-3.58485	-3.07917	-4.43807	-3.54111	-2.84337	-3.24455	-2.71529	-2.93628	-3.18853	-3.29922	-5.42319	-3.32217	-3.27494	-3.33225	-3.60191	-3.6606	-3.28851	-3.29915	-3.33504	-3.67131	-3.93965	-3.27341	0.292674	0.199062	0.28053
Q96KN2	Beta-Ala-His dipeptidase OS=Homo sapiens GN=CNDP1 PE=1 SV=4 - [CNDP1_HUMAN]	dGSTIPIAk	1	-1.32814	-1.18115	-0.237806	0.858758	0.020577	0.57492	-0.100697	0.405915	-0.272154	-0.260557	-0.206856	-0.628942	-0.479764	0.0931405	-0.0209671	-0.265861	-0.564891	-0.054502	-0.119757	-0.563213	0.0036869	-1.15889	0.646027	0.606655	-0.405947	-1.12402	0.323069	-0.398341	-0.294263	-0.312302	0.203045	0.285786
Q92499	ATP-dependent RNA helicase DDX1 OS=Homo sapiens GN=DDX1 PE=1 SV=2 - [DDX1_HUMAN]	gIDIHGVPYVINVTLPDEk	1	-3.25552	-4.43988	-4.19326	-6.29351	-2.49814	-5.74874	-4.74057	-3.16444	-3.94708	-4.81241	-5.84982	-4.58619	-4.3041	-4.40497	-2.37915	-3.65324	-7.60641	-4.08119	-4.2319	-3.96578	-4.67626	-4.78856	-4.02599	-4.48495	-4.37054	-5.14985	-4.1551	-3.72247	-4.54615	0.574134	0.203391	0.285915
Q8WWI5-3	Isoform 3 of Choline transporter-like protein 1 OS=Homo sapiens GN=SLC44A1 - [CTL1_HUMAN]	lPVPASAPIPFFHR	1	-2.70088	-3.03509	-2.33457	-1.0926	-1.50498	-0.490346	-2.24276	-1.70404	-2.26793	-2.18382	-1.62625	-1.89969	-0.830551	0.239097	-0.616876	-2.83935	-2.37621	-4.73458	-0.426364	-0.399728	-0.377601	-3.38498	-4.32704	-1.94914	-2.48391	-1.78669	-1.71303	-1.3793	-1.84641	0.608006	0.206465	0.289875
H7BYN3	Transcription factor A, mitochondrial (Fragment) OS=Homo sapiens GN=TFAM PE=1 SV=1 - [H7BYN3_HUMAN]	eLTLLGkPk+aEWQVYkEEISR	2	-3.87414	-3.9526	-3.64893	-3.20013	-3.45521	-2.72931	-3.38125	-3.07129	-3.69607	-2.74708	-3.94909	-3.82461	-3.035	-3.63856	-3.55988	-4.01033	-3.43731	-3.17924	-3.26035	-3.58221	-3.89375	-3.55728	-3.18548	-4.11927	-3.6163	-3.06233	-3.39143	-2.87916	-3.79184	-0.214708	0.207966	0.291619
P68104	Elongation factor 1-alpha 1 OS=Homo sapiens GN=EEF1A1 PE=1 SV=1 - [EF1A1_HUMAN]	dGNASGTTLLEALDcILPPTRPTDkPLR+rGNVAGDSk+yYVTIIDAPGHR	3	-2.70351	-1.44724	-1.29752	-2.17054	-2.4524	-1.69693	-1.82306	-2.3314	-2.36764	-1.63363	-1.60257	-1.73324	-2.79149	-1.69048	-2.17	-1.41535	-1.76109	-1.93973	-1.06671	-2.40142	-3.12109	-2.22947	-1.12639	-1.83691	-2.62772	-1.54202	-1.6663	-2.17285	-1.92233	-0.264295	0.209528	0.293443
P06576	ATP synthase subunit beta, mitochondrial OS=Homo sapiens GN=ATP5B PE=1 SV=3 - [ATPB_HUMAN]	iGLFGGAGVGk+fLSQPFQVAEVFTGHmGk+eGNDLYHEmIESGVINLk+fLSQPFQVAEVFTGHMGk+imNVIGEPIDER+imDPNIVGSEHYDVAR+fTqAGSEVSALLGR+iPVGPETLGR+iMNVIGEPIDER+fTQAGSEVSALLGR	10	-2.18799	-1.31613	-2.19148	-2.09305	-2.69502	-1.78105	-2.01662	-2.84815	-2.4131	-1.70138	-1.92773	-1.48282	-2.31693	-2.43799	-1.78693	-1.87351	-1.69527	-2.28122	-1.88571	-2.08201	-2.04209	-2.26051	-1.96692	-2.42401	-2.05256	-2.22209	-1.69128	-1.56598	-2.09667	-0.178063	0.216394	0.302396
Q02818	Nucleobindin-1 OS=Homo sapiens GN=NUCB1 PE=1 SV=4 - [NUCB1_HUMAN]	aPAAHPEGQLk	1	-2.5724	-4.00075	-3.252	-4.03512	-3.6007	-3.76997	-3.32262	-4.21515	-2.96768	-4.46052	-3.36311	-2.47012	-4.25116	-3.83844	-3.70672	-2.81953	-2.95765	-3.65744	-3.7204	-3.35122	-4.30812	-3.03153	-3.49705	-4.47345	-3.36623	-4.53725	-2.26643	-3.19461	-3.39297	-0.279958	0.216458	0.302396
O14531	Dihydropyrimidinase-related protein 4 OS=Homo sapiens GN=DPYSL4 PE=1 SV=2 - [DPYL4_HUMAN]	kTFPDFVYk+gAADAIAQAk	2	-4.36724	-4.71633	-4.37491	-4.82327	-4.81583	-5.00782	-4.75449	-5.03341	-4.91492	-4.7936	-4.73366	-4.01584	-4.6563	-4.716	-4.40146	-4.93684	-4.47	-4.92479	-4.68057	-4.08774	-4.91968	-4.49572	-5.16718	-4.75178	-4.51639	-4.4589	-4.72302	-4.5858	-5.06951	0.150636	0.222401	0.310314
O94919	Endonuclease domain-containing 1 protein OS=Homo sapiens GN=ENDOD1 PE=1 SV=2 - [ENDD1_HUMAN]	iLEVVNQIQDEER	1	0.730777	0.374157	1.3388	-0.427529	-1.21353	0.848968	0.102156	0.567838	-0.200201	0.664296	1.03522	-0.863904	0.344523	0.568682	-0.377697	0.374332	0.0722038	0.669599	0.586451	0.78105	0.654457	-0.687548	0.215076	0.131815	-0.0497692	0.8266	0.587229	0.401806	-0.24604	0.314116	0.227555	0.317113
Q7Z3B1	Neuronal growth regulator 1 OS=Homo sapiens GN=NEGR1 PE=1 SV=3 - [NEGR1_HUMAN]	vVVNFAPTIQEIk	1	-4.75992	-3.79897	-6.23113	-4.97078	-4.33222	-6.32193	-5.24252	-5.3743	-4.17959	-6.16772	-5.77476	-4.02278	-4.90343	-5.06897	-5.26229	-4.34806	-5.98069	-4.85152	-5.69108	-4.65256	-3.75053	-5.49173	-5.58653	-4.22875	-5.58416	-5.05543	-5.23433	-4.53842	-5.77387	0.358155	0.228467	0.31799
P50213	Isocitrate dehydrogenase [NAD] subunit alpha, mitochondrial OS=Homo sapiens GN=IDH3A PE=1 SV=1 - [IDH3A_HUMAN]	cSDFTEEIcR+cSDFTEEIcRR+tPYTDVNIVTIR	3	-1.6807	-1.77142	-1.17865	-1.34399	-2.47183	-1.89156	-1.81796	-1.06542	-1.56686	-2.07873	-1.799	-2.20005	-2.16481	-1.47065	-1.39759	-1.56204	-1.85338	-1.88969	-1.1918	-1.78197	-1.84827	-2.22779	-1.47036	-1.47505	-2.05099	-2.14908	-1.87725	-1.49523	-1.29054	0.199093	0.229448	0.318962
Q16698-2	Isoform 2 of 2,4-dienoyl-CoA reductase, mitochondrial OS=Homo sapiens GN=DECR1 - [DECR_HUMAN]	eQWDTIEELIR	1	-3.81016	-4.09622	-4.30256	-3.81913	-4.16624	-4.48153	-4.02833	-3.3449	-4.58729	-4.19307	-4.65166	-3.70197	-4.23566	-4.498	-4.11374	-3.51167	-4.45363	-3.86315	-4.03809	-4.50585	-3.63757	-4.86667	-3.59934	-4.70389	-4.53979	-4.3436	-3.75112	-3.27078	-4.06667	-0.21066	0.229761	0.319003
Q9Y305-3	Isoform 3 of Acyl-coenzyme A thioesterase 9, mitochondrial OS=Homo sapiens GN=ACOT9 - [ACOT9_HUMAN]	sLEIcHPQER	1	-1.59	-2.28493	-1.51922	-1.95216	-1.55173	-0.776247	-1.43358	-2.19159	-2.01912	-1.8042	-0.986883	-0.881311	-2.1813	-1.02062	-0.968673	-1.67446	-1.45488	-2.37435	-1.94857	-1.73647	-2.43243	-0.0411181	-2.08212	-1.44486	-1.7223	-2.01648	-1.69596	-1.09229	-1.70241	-0.26471	0.237086	0.328767
P11216	Glycogen phosphorylase, brain form OS=Homo sapiens GN=PYGB PE=1 SV=5 - [PYGB_HUMAN]	qLLNcLHVVTLYNR+rWLLLcNPGLADTIVEk+iVnGWQVEEADDWLR+hLEIIYAINQR+tQQHYYER+hLDHVAALFPGDVDR	6	-2.44263	-2.79778	-2.15268	-2.16859	-3.03721	-2.18891	-2.60067	-2.39298	-2.42031	-2.80968	-2.70722	-2.26603	-2.44666	-2.1744	-2.6685	-2.41118	-2.42618	-2.69942	-2.57774	-2.26972	-2.67782	-2.53857	-2.4844	-2.29374	-2.35065	-2.25431	-2.84403	-2.11195	-2.90733	0.145992	0.240033	0.332444
P12532	Creatine kinase U-type, mitochondrial OS=Homo sapiens GN=CKMT1A PE=1 SV=1 - [KCRU_HUMAN]	gLSLPPAcTR+lYPPSAEYPDLR+rGTGGVDTAATGGVFDISNLDR+rLYPPSAEYPDLR	4	-2.32289	-2.09726	-2.02377	-2.20545	-2.10566	-1.93133	-2.16888	-2.48973	-1.8536	-2.15167	-2.32817	-1.80328	-1.97364	-2.24324	-2.09752	-2.14326	-1.803	-2.42569	-2.08841	-1.86053	-2.33621	-2.02552	-2.2068	-1.85466	-1.60874	-1.9884	-2.31852	-2.40079	-2.51523	0.126558	0.241738	0.334394
P09972	Fructose-bisphosphate aldolase C OS=Homo sapiens GN=ALDOC PE=1 SV=2 - [ALDOC_HUMAN]	cPLPRPWALTFSYGR+dnAGAATEEFIk+rAEVnGLAAQGk+gILAADESVGSmAk+lSQIGVENTEEnRR+yTPEEIAMATVTALR+qVLFSADDR+aLQASALNAWR+rLSQIGVENTEENRR	9	-1.33658	-1.0608	-1.03464	-1.2348	-0.934159	-1.23621	-1.12304	-1.76363	-1.40979	-1.30353	-1.02329	-0.463718	-1.45749	-0.928753	-1.11549	-0.935984	-0.85128	-1.5798	-0.91111	-1.27904	-1.29627	-0.969412	-1.25426	-1.15816	-1.3004	-1.27759	-1.11026	-1.38049	-0.937222	-0.136645	0.244764	0.338165
P62873	Guanine nucleotide-binding protein G(I)/G(S)/G(T) subunit beta-1 OS=Homo sapiens GN=GNB1 PE=1 SV=3 - [GBB1_HUMAN]	eLAGHTGYLSccR+lFVSGAcDASAk	2	-2.14352	-3.27143	-4.50852	-2.84736	-4.88302	-2.46533	-3.58831	-2.69612	-2.26314	-4.2251	-2.715	-5.10171	-2.54716	-3.46734	-3.94102	-3.00643	-2.52934	-4.62788	-4.68526	-2.28514	-1.52124	-3.72773	-4.31149	-3.09639	-3.87039	-3.3565	-4.13491	-3.50267	-2.15831	0.449613	0.245217	0.338376
V9GYM3	Apolipoprotein A-II OS=Homo sapiens GN=APOA2 PE=1 SV=1 - [V9GYM3_HUMAN]	ePcVESLVSQYFQTVTDYGkDLmEk+ePcVESLVSQYFQTVTDYGkDLMEk+skEQLTPLIkk+skEqLTPLIk+skEQLTPLIk+vkSPELQAEAk+eQLTPLIkk+eQLTPLIk+sPELQAEAk	9	6.19454	6.02491	6.4343	6.65146	6.70698	6.63232	6.33929	6.83339	6.5237	6.33462	6.36122	6.02217	6.71163	6.81145	6.66355	6.04269	6.04236	6.34028	6.67553	6.94008	6.43916	5.98619	6.12851	6.58971	6.00406	6.63863	6.6064	6.44309	6.3412	0.144925	0.246643	0.339317
Q3BDU5	Prelamin-A/C OS=Homo sapiens GN=LMNA PE=1 SV=1 - [Q3BDU5_HUMAN]	kTLDSVAk+lkDLEALLNSk+iDSLSAQLSQLQk+tLDSVAk+sGAQASSTPLSPTR+lADALQELR+lRDLEDSLAR	7	-2.68989	-2.5639	-2.63763	-2.9214	-2.65554	-3.78854	-3.10896	-2.89942	-3.09226	-2.99698	-3.2111	-2.52885	-2.7762	-2.99663	-2.99578	-2.69516	-3.26207	-2.85469	-2.73472	-2.56434	-2.80101	-3.45561	-2.66687	-2.91427	-2.93787	-2.56672	-3.12467	-3.28334	-2.89867	0.139285	0.246658	0.339317
O75781	Paralemmin-1 OS=Homo sapiens GN=PALM PE=1 SV=2 - [PALM_HUMAN]	aDEVTLSEAGSTAGAAETR+wLLEGTPSSASEGDEDLRR	2	-1.03958	-1.4462	-1.64967	-2.35355	-1.79544	-1.37384	-1.70707	-1.91103	-1.58354	-1.78246	-1.70313	-1.16577	-1.78761	-1.24557	-0.582735	-1.5862	-1.65071	-2.80546	-1.56245	-1.11483	-2.28326	-1.17686	-1.81381	-1.65979	-1.84415	-1.46258	-1.63628	-1.57226	-1.48322	0.218255	0.246803	0.339317
P11137-3	Isoform 3 of Microtubule-associated protein 2 OS=Homo sapiens GN=MAP2 - [MTAP2_HUMAN]	kTEVQAHSPSR+ekDVFDDIPk+lINQPLPDLk+aNDRLDTVLEk+sIMTEQLETIPkEEk+aDVQMEFIQGPkEESk+sLQQTSGPATAk+hAALVSQPETTk+tGLPPVTDEnHVIVk+dTFTPSGQEPILTEk+gLSSVPEIAEVEPSk+tGLPPVTDENHVIVk+vLEEEkEAINQETVQQR+tPGTPGTPSYPR+sVPSETVVEDSR+vDHGAEIITQSPGR+gVSGDRDENSFSLNSSISSSAR+iSDFGQMASGLNIDDRR	18	-1.85296	-1.56588	-1.99454	-1.99995	-2.08263	-2.00716	-2.00134	-1.99705	-1.80898	-1.9005	-1.96204	-2.04717	-2.04109	-2.06473	-1.74312	-2.15168	-1.72315	-1.79315	-1.92126	-1.80625	-1.82994	-1.7602	-2.10137	-1.67597	-1.96758	-1.90313	-2.07503	-1.992	-1.65124	0.0971172	0.255565	0.350934
Q9H1Z4-2	Isoform 2 of WD repeat-containing protein 13 OS=Homo sapiens GN=WDR13 - [WDR13_HUMAN]	aVYEDRPPGSVVPTSAAEASR	1	-2.41201	-1.39339	-1.75361	-2.08675	-3.25542	-1.88915	-2.18838	-1.66429	-1.86256	-2.88213	-2.32327	-1.98302	-2.43118	-2.75556	-1.96012	-1.86635	-2.22112	-1.55601	-1.76386	-2.50154	-3.02141	-1.41281	-1.90235	-1.69322	-2.06056	-1.77764	-2.69385	-1.23973	-3.32533	0.258396	0.266603	0.365646
P21796	Voltage-dependent anion-selective channel protein 1 OS=Homo sapiens GN=VDAC1 PE=1 SV=2 - [VDAC1_HUMAN]	vTQSNFAVGYk+vnNSSLIGLGYTQTLkPGIk+sENGLEFTSSGSANTETTk+tkSENGLEFTSSGSANTETTk+tDEFQLHTNVNDGTEFGGSIYQk+nVnAGGHk+nVNAGGHk+vTGSLETk+gYGFGLIk+wNTDNTLGTEITVEDQLAR	10	-2.72873	-2.0618	-2.12596	-2.95813	-3.1251	-2.01629	-2.47958	-2.76556	-2.45828	-1.96573	-2.68339	-2.16837	-2.41603	-2.49434	-2.21402	-2.31811	-2.18632	-2.68001	-1.99266	-2.35434	-2.87462	-2.55633	-2.49578	-2.27258	-2.06277	-2.51632	-2.50346	-1.89947	-3.18505	0.163465	0.267718	0.366728
Q13813-3	Isoform 3 of Spectrin alpha chain, non-erythrocytic 1 OS=Homo sapiens GN=SPTAN1 - [SPTN1_HUMAN]	qEQIDNQYHSLLELGEk	1	-2.18796	-1.72585	-2.42339	-4.07352	-3.71271	-2.34352	-2.87115	-2.29848	-2.11296	-2.63004	-3.84087	-2.96678	-3.53609	-3.37722	-2.12911	-2.78811	-0.595893	-4.04053	-2.59051	-2.47465	-3.8905	-2.03246	-2.60769	-2.1568	-3.213	-2.53324	-2.83159	-3.59857	-2.13376	0.378049	0.268911	0.367914
P28331-4	Isoform 4 of NADH-ubiquinone oxidoreductase 75 kDa subunit, mitochondrial OS=Homo sapiens GN=NDUFS1 - [NDUS1_HUMAN]	dFYMTDSISR	1	-2.84674	-2.98405	-2.33412	-3.39266	-3.64699	-3.20615	-3.16252	-2.98468	-3.21412	-3.46235	-3.08741	-2.68778	-3.6386	-2.60115	-2.37606	-3.92295	-3.29117	-2.58079	-3.21082	-3.47268	-4.0257	-2.52514	-2.01385	-2.20136	-2.82935	-2.92191	-2.50952	-3.7732	-4.17538	0.266682	0.272478	0.372343
Q99962	Endophilin-A1 OS=Homo sapiens GN=SH3GL2 PE=1 SV=1 - [SH3G2_HUMAN]	eLGDDcNFGPALGEVGEAMR+qNFIDPLQNLHDk+qAVQILQQVTVR	3	-0.711551	-1.1543	-0.848212	-0.720906	-1.75663	-1.29745	-0.981995	-1.49019	-1.07595	-0.943075	-1.19281	-0.605998	-1.44111	-0.914402	-1.27116	-0.0576901	-1.46809	-1.33661	-1.49363	-1.26215	-1.77783	-1.54119	0.567742	-1.07779	-1.08406	-0.931963	-1.64712	-1.06019	-0.687928	-0.247833	0.27355	0.372982
Q5T6H7	Xaa-Pro aminopeptidase 1 OS=Homo sapiens GN=XPNPEP1 PE=1 SV=1 - [Q5T6H7_HUMAN]	qEALEWLIR	1	-2.90358	-4.3613	-2.37156	-5.66878	-3.13141	-3.60579	-3.85394	-4.35232	-3.09609	-3.67716	-3.85261	-3.5707	-3.63695	-2.89553	-4.02388	-2.89657	-4.38351	-4.20597	-2.9543	-2.75626	-4.20188	-4.59793	-3.67811	-4.47929	-3.10225	-3.77425	-2.42927	-4.22407	-4.03329	0.35318	0.273609	0.372982
P49748-2	Isoform 2 of Very long-chain specific acyl-CoA dehydrogenase, mitochondrial OS=Homo sapiens GN=ACADVL - [ACADV_HUMAN]	iFGSEAAWk+iFEGTNDILR	2	-3.45581	-3.70364	-3.60806	-3.75413	-3.00504	-3.49997	-3.58306	-3.50131	-3.09259	-4.18537	-3.84588	-2.97568	-3.70653	-3.05007	-3.0703	-3.18882	-3.33425	-4.67667	-3.28623	-3.14001	-3.545	-3.29104	-4.18131	-3.25471	-3.73407	-3.81315	-3.49595	-3.54884	-3.17993	0.183136	0.274366	0.373562
Q08211	ATP-dependent RNA helicase A OS=Homo sapiens GN=DHX9 PE=1 SV=4 - [DHX9_HUMAN]	yTQVGPDHNR+dFVNYLVR	2	-0.29889	-0.254523	0.0258507	-0.607264	-0.0982805	0.00600286	-0.246042	-0.507377	-0.186845	-0.48574	-0.100442	0.216292	-0.352774	0.0349199	-0.207371	-0.119461	0.00732847	-0.589747	0.0212305	-0.0455153	-0.0220635	-0.10717	-0.827545	-0.0215375	-0.0424684	-0.424536	0.0894249	-0.211272	-0.616716	0.127629	0.27838	0.378189
P03905	NADH-ubiquinone oxidoreductase chain 4 OS=Homo sapiens GN=MT-ND4 PE=1 SV=1 - [NU4M_HUMAN]	mPLYGLHLWLPk	1	-0.7835	-0.170754	-0.380683	-0.116111	-0.0318548	1.15056	-0.143602	0.335929	0.319701	-0.162602	-0.509947	-0.348246	0.168973	0.12914	0.116152	-0.035566	0.159191	-0.870236	0.236898	0.0434949	0.140153	-0.280686	-0.328604	0.508906	-0.173712	-0.031226	-0.123042	-0.006792	-0.50648	0.179243	0.278436	0.378189
Q9NTK5	Obg-like ATPase 1 OS=Homo sapiens GN=OLA1 PE=1 SV=2 - [OLA1_HUMAN]	yEDFkEEGSENAVk	1	-4.39833	-3.92044	-4.60074	-4.57623	-4.07448	-4.23318	-4.38388	-4.52865	-3.68614	-4.16907	-4.55429	-4.64799	-4.12075	-4.38851	-4.31227	-4.01493	-4.06022	-4.9067	-4.07504	-3.59329	-4.32493	-4.44168	-4.98458	-4.27488	-4.65535	-4.16216	-4.71751	-4.24584	-3.74766	0.152852	0.281548	0.381956
P22314-2	Isoform 2 of Ubiquitin-like modifier-activating enzyme 1 OS=Homo sapiens GN=UBA1 - [UBA1_HUMAN]	vGEFcHNR+dNPGVVTcLDEAR+qFLFRPWDVTk+aTLPSPDkLPGFk+sLVASLAEPDFVVTDFAk+aENYDIPSADR+rLQTSSVLVSGLR	7	-3.12661	-2.72455	-2.33606	-2.05628	-1.97913	-2.33715	-2.39894	-2.50695	-2.3806	-2.31428	-2.45157	-2.55438	-2.2447	-2.65577	-2.84507	-2.35798	-2.93297	-1.85009	-2.48294	-2.14688	-2.65776	-3.08302	-2.35548	-2.19431	-2.49276	-2.28519	-2.4177	-2.27553	-2.85412	-0.154223	0.282304	0.38252
P01620	Ig kappa chain V-III region SIE OS=Homo sapiens PE=1 SV=1 - [KV302_HUMAN]	eIVLTQSPGTLSLSPGER+fSGSGSGTDFTLTISR+lLIYGASSR	3	4.7745	5.0517	6.03747	4.94837	5.45364	5.6116	5.42058	4.7451	5.30347	6.07391	5.27471	5.27489	4.80515	5.53222	5.42087	4.97648	5.66464	5.4779	5.7108	5.41584	4.00865	5.6734	5.64799	5.53025	5.28101	5.25541	5.43074	5.06192	5.31793	-0.189525	0.282662	0.382544
P19086	Guanine nucleotide-binding protein G(z) subunit alpha OS=Homo sapiens GN=GNAZ PE=2 SV=3 - [GNAZ_HUMAN]	rLWADPGAQAcFSR+qFEDLNR	2	-1.9907	-2.3694	-1.68933	-3.05289	-2.10924	-2.10482	-2.29216	-2.2391	-2.22868	-1.69343	-2.46747	-2.54107	-2.36795	-1.45961	-2.63622	-2.18338	-2.15208	-2.51714	-2.2736	-2.33479	-2.17713	-1.72109	-2.5176	-1.95429	-2.33028	-2.00183	-2.80999	-2.21439	-2.00559	0.168065	0.284826	0.385011
P17987	T-complex protein 1 subunit alpha OS=Homo sapiens GN=TCP1 PE=1 SV=1 - [TCPA_HUMAN]	dcLINAAk	1	2.19453	1.72156	2.03713	2.62368	2.73693	3.19022	2.58403	2.09678	2.70468	2.34576	2.103	3.00317	1.75095	4.72634	1.79177	2.46173	2.20084	1.57243	2.17636	1.74826	2.32619	2.75742	2.9118	2.88079	0.960356	2.39352	2.73154	2.96757	2.57029	-0.273207	0.285551	0.385528
P55072	Transitional endoplasmic reticulum ATPase OS=Homo sapiens GN=VCP PE=1 SV=4 - [TERA_HUMAN]	kYEMFAQTLQQSR+eLQELVQYPVEHPDkFLk	2	-4.01657	-3.19375	-3.36563	-4.32639	-3.41746	-4.17758	-3.91329	-3.59478	-3.36423	-3.62983	-5.07138	-3.25132	-3.55467	-4.68653	-4.64762	-2.32502	-3.4781	-3.80544	-3.61632	-3.20478	-2.77728	-4.32898	-4.65674	-3.1558	-3.24934	-3.77442	-4.95624	-2.94277	-4.41882	0.317278	0.287053	0.387091
P13797	Plastin-3 OS=Homo sapiens GN=PLS3 PE=1 SV=4 - [PLST_HUMAN]	vYALPEDLVEVkPk	1	-4.41426	-4.789	-2.79086	-4.77068	-4.02151	-3.9756	-4.48764	-4.14306	-4.64241	-1.17647	-4.10643	-6.92723	-2.87539	-4.36505	-3.72368	-5.03747	-3.75244	-5.0079	-2.85894	-3.44524	-3.22187	-4.87122	-5.87702	-4.91675	-2.08933	-4.45285	-6.58235	-4.6808	-2.03984	0.525318	0.289347	0.389718
Q9HC38-2	Isoform 2 of Glyoxalase domain-containing protein 4 OS=Homo sapiens GN=GLOD4 - [GLOD4_HUMAN]	iLTPLVSLDTPGk+aLHFVFk	2	-0.379271	-0.446365	0.788793	-0.203664	0.308464	-1.94846	-0.211313	-0.447491	-0.789491	-0.22223	0.332144	-0.337915	-0.790771	-1.1337	-0.680208	-0.155034	-1.0079	1.88711	-0.469127	0.317844	-0.789439	-0.662472	-0.0659977	-0.0229184	-0.367897	-0.607265	0.186835	-0.623278	-0.445981	-0.289454	0.29308	0.394274
H0Y542	Breast carcinoma-amplified sequence 1 (Fragment) OS=Homo sapiens GN=BCAS1 PE=1 SV=1 - [H0Y542_HUMAN]	sPTTSADLk	1	-2.6208	-2.92756	-2.47534	-2.07846	-2.1458	-2.03185	-2.31906	-2.49725	-2.34642	-2.33478	-2.61916	-2.04133	-2.52042	-1.92443	-2.55784	-2.5203	-2.50755	-2.24927	-2.95991	-2.03272	-2.30306	-2.54659	-2.11846	-1.66237	-2.82241	-2.52171	-2.11517	-2.20435	-2.9538	-0.150727	0.296026	0.397762
P01780	Ig heavy chain V-III region JON OS=Homo sapiens PE=1 SV=1 - [HV319_HUMAN]	dVQLVESGGGLVkPGGSLR	1	3.14218	3.44536	3.71445	3.35861	3.22785	3.44044	3.45021	2.69585	3.33471	3.68327	3.75648	3.53248	2.9548	3.49405	3.4194	3.38495	3.68757	3.38811	3.28055	3.6593	2.94693	3.49539	3.4965	3.92682	3.33587	3.21493	3.32882	3.08264	3.4398	-0.122456	0.299641	0.401301
Q07954	Prolow-density lipoprotein receptor-related protein 1 OS=Homo sapiens GN=LRP1 PE=1 SV=2 - [LRP1_HUMAN]	sLDPFkPFIIFSNR	1	-2.69145	-3.2832	-2.933	-2.17379	-2.37699	-1.33478	-2.33681	-2.49026	-2.51284	-2.23337	-2.69725	-2.26522	-2.67904	-1.74494	-2.26664	-2.80092	-1.37024	-3.93144	-2.76745	-2.4649	-2.48074	-1.95236	-2.79096	-2.23911	-2.98801	-2.77809	-2.52361	-2.44859	-1.8158	-0.24388	0.299713	0.401301
P30041	Peroxiredoxin-6 OS=Homo sapiens GN=PRDX6 PE=1 SV=3 - [PRDX6_HUMAN]	dFTPVcTTELGR+vVFVFGPDkk+lPFPIIDDR+nFDEILR	4	-3.48805	-2.56764	-3.43015	-4.02074	-4.00818	-3.47533	-3.57292	-3.36935	-3.36004	-3.46497	-3.30132	-4.07064	-3.74101	-3.90464	-3.75596	-3.16328	-3.65707	-2.76813	-3.65283	-3.67113	-2.90832	-3.8551	-3.32979	-2.81321	-3.60611	-3.66439	-3.36053	-3.56826	-3.97759	0.173798	0.299728	0.401301
Q16891-2	Isoform 2 of MICOS complex subunit MIC60 OS=Homo sapiens GN=IMMT - [MIC60_HUMAN]	lHNMIVDLDNVVk+tSSAETPTIPLGSAVEAIk+vQAAQSEAk+gIEQAVQSHAVAEEEAR	4	-1.76815	-1.33511	-2.1843	-1.24786	-1.47814	-0.25617	-1.21424	-1.55562	-0.479617	-1.74109	-1.30085	-1.65021	-1.56143	-1.77161	-1.15539	-1.54214	-0.714427	-1.52473	-1.82268	-1.6385	-1.9694	-0.166239	-1.45868	-1.0171	-1.41087	-1.92299	-1.37385	-1.11909	-1.42583	-0.186751	0.305771	0.408905
F5GZ08	Amyloid-like protein 1 OS=Homo sapiens GN=APLP1 PE=1 SV=1 - [F5GZ08_HUMAN]	aALEGFLAALQADPPQAER	1	1.31861	0.848608	1.31919	2.11109	2.76142	2.39535	1.99566	2.19901	2.37398	3.13847	0.519488	0.934225	1.74796	2.15939	2.24501	-0.0282547	1.57945	3.05072	1.2992	1.26406	1.01947	2.71793	2.45795	1.9906	1.4744	0.987808	2.03908	2.66002	1.60236	-0.342785	0.30625	0.40906
P05160	Coagulation factor XIII B chain OS=Homo sapiens GN=F13B PE=1 SV=3 - [F13B_HUMAN]	vLHGDLIDFVck+vAcEEPPFIEnGAANLHSk+lIEnGYFHPVk	3	6.69613	6.40894	7.0002	7.04393	6.29228	6.63004	6.74356	6.84476	6.6963	6.29153	6.69943	6.92589	6.17348	6.75738	6.56763	7.24514	6.85768	6.47022	6.80838	6.79311	6.53272	6.20104	6.99272	6.77646	6.26388	6.27121	6.93617	6.87571	6.9481	-0.13253	0.307789	0.410628
P13639	Elongation factor 2 OS=Homo sapiens GN=EEF2 PE=1 SV=4 - [EF2_HUMAN]	aRPFPDGLAEDIDkGEVSAR+aYLPVNESFGFTADLR	2	-1.50191	-0.83983	-0.932101	-1.06948	-0.872817	-0.918504	-1.10107	-1.13734	-1.15738	-1.37776	-0.916932	-0.601429	-1.06497	-1.05763	-0.944716	-0.746907	-0.67715	-1.64327	-0.580991	-0.798549	-0.604411	-1.39795	-1.65166	-0.62735	-0.885681	-1.08042	-0.913283	-1.38681	-1.2411	0.139618	0.308855	0.411563
Q16610	Extracellular matrix protein 1 OS=Homo sapiens GN=ECM1 PE=1 SV=2 - [ECM1_HUMAN]	eLLALIQLER	1	5.0308	5.13819	5.59139	5.46287	5.46404	5.72853	5.43834	5.40772	5.12964	5.62685	5.48889	5.39578	5.15026	5.74547	5.66339	5.2874	5.35581	5.21349	5.65346	5.58338	5.07017	4.84699	5.82348	5.63321	4.95989	5.38006	5.9676	5.05949	5.41557	-0.1318	0.309478	0.411905
Q5T4F6	Cartilage acidic protein 1 (Fragment) OS=Homo sapiens GN=CRTAC1 PE=1 SV=1 - [Q5T4F6_HUMAN]	gNQGFNNNWLR	1	-0.135078	-0.446631	0.632585	0.386597	-0.425742	1.56649	0.428409	0.570705	0.207047	1.05399	0.581477	-0.932664	-0.442595	0.959648	0.556781	-0.492673	0.233039	0.764017	0.334838	-0.177928	-0.15175	0.37881	0.765837	0.633487	-0.417479	-0.756348	0.815322	0.987436	0.315799	-0.27174	0.310241	0.412434
O75061-4	Isoform 4 of Putative tyrosine-protein phosphatase auxilin OS=Homo sapiens GN=DNAJC6 - [AUXI_HUMAN]	vIDLTPPWEHYcTk+nGcRPYcDVLIGETk+nVcVVHcLDGR+iLEWIEGk+sATSTSASPTLR	5	-2.60779	-3.68315	-2.65187	-2.91617	-2.87491	-2.9316	-2.8913	-2.94526	-2.80162	-3.88968	-2.36259	-3.23774	-3.15162	-2.66054	-3.50373	-2.54126	-2.74309	-2.50628	-3.16367	-2.68292	-3.55714	-2.55347	-3.18486	-3.33432	-3.34989	-2.8074	-2.45491	-3.20034	-2.55654	-0.158444	0.312657	0.415155
P38606-2	Isoform 2 of V-type proton ATPase catalytic subunit A OS=Homo sapiens GN=ATP6V1A - [VATA_HUMAN]	tALVANTSNmPVAAR+fTMVQVWPVR+vGHSELVGEIIR+lPANHPLLTGQR	4	-1.09562	-1.03781	-1.09059	-1.33454	-0.820461	-0.865669	-1.07301	-0.920825	-0.562422	-1.24847	-1.38395	-1.12047	-1.49835	-0.166325	-0.398135	-1.30057	-1.16315	-1.71816	-0.574593	-1.75174	-1.40511	-0.363408	-1.07683	-0.865643	-1.16607	-1.5865	-1.11806	-0.920673	-0.587749	0.165929	0.313384	0.415631
G5E9L9	Doublecortin and CaM kinase-like 2, isoform CRA_c OS=Homo sapiens GN=DCLK2 PE=1 SV=1 - [G5E9L9_HUMAN]	yAQDDFVLDHSEcR+gLVFAISSDR	2	0.180383	-0.166524	0.101885	0.0471771	-0.322289	-0.106391	-0.0723623	-0.119082	0.0498436	-0.342034	-0.0582646	0.220002	-0.0246863	0.289181	-0.00134447	-0.470527	-0.123667	0.065285	-0.0857693	-0.0695266	-0.509727	0.438162	0.0334642	-0.134824	-0.0151692	0.278222	-0.0345895	0.108945	-0.468345	0.114433	0.313791	0.415681
B7Z4L4	Dolichyl-diphosphooligosaccharide--protein glycosyltransferase subunit 1 OS=Homo sapiens GN=RPN1 PE=1 SV=1 - [B7Z4L4_HUMAN]	vAcITEQVLTLVNkR	1	-3.4785	-2.91597	-1.32651	-2.23298	-3.18592	-0.946276	-2.52044	-2.31433	-1.90223	-1.95918	-1.50483	-4.23064	-1.91899	-1.44968	-3.07743	-3.02362	-2.82531	-1.79112	-1.59981	-1.51459	-3.1365	-2.6568	-2.65801	-1.70249	-2.68016	-1.43206	-2.72961	-2.42811	-3.11372	0.326656	0.315166	0.417012
H0YJN0	Ena/VASP-like protein (Fragment) OS=Homo sapiens GN=EVL PE=1 SV=1 - [H0YJN0_HUMAN]	vQRPEDASGGSSPSGTSk	1	-3.97171	-4.9433	-3.75324	-2.85537	-3.3745	-3.54745	-3.71007	-3.17466	-4.46836	-3.36327	-3.37862	-4.28887	-3.4939	-3.55045	-3.05924	-4.6318	-4.19648	-3.5137	-4.88892	-3.35796	-4.08394	-3.43803	-2.96665	-2.73264	-3.83258	-3.49416	-4.26186	-4.63408	-3.49024	-0.239214	0.316901	0.418815
P61604	10 kDa heat shock protein, mitochondrial OS=Homo sapiens GN=HSPE1 PE=1 SV=2 - [CH10_HUMAN]	kFLPLFDR+gkGGEIQPVSVk+vLQATVVAVGSGSk+vVLDDkDYFLFR	4	-2.9057	-3.28379	-2.91216	-2.90476	-4.08198	-3.32245	-3.31957	-2.67476	-3.42509	-3.25251	-3.16387	-3.74391	-3.19994	-3.29716	-3.01277	-3.99343	-3.21815	-2.6894	-3.0204	-2.82824	-3.2737	-3.74076	-3.22819	-3.47681	-3.66962	-3.12985	-2.70638	-2.90566	-3.52253	0.166559	0.317286	0.418832
Q16799	Reticulon-1 OS=Homo sapiens GN=RTN1 PE=1 SV=1 - [RTN1_HUMAN]	rAPQITTPVk+yIDITRPEEVk	2	-1.55387	-2.16095	-1.72643	-1.45397	-2.2001	-2.27399	-1.95348	-1.8237	-1.85647	-2.43932	-1.84057	-1.57298	-1.86281	-1.75795	-1.87984	-1.94359	-1.69861	-2.22652	-1.80678	-1.31878	-1.961	-2.17335	-2.15592	-2.1217	-2.12009	-1.75772	-1.75718	-1.8722	-1.74043	0.105069	0.317877	0.419121
Q9Y5L4	Mitochondrial import inner membrane translocase subunit Tim13 OS=Homo sapiens GN=TIMM13 PE=1 SV=1 - [TIM13_HUMAN]	cIGkPGGSLDNSEQk	1	-3.93939	-3.5015	-3.6652	-3.9399	-2.68641	-3.79016	-3.53721	-4.7976	-3.67986	-2.90491	-3.31759	-3.18562	-3.20581	-4.00509	-3.3161	-2.85243	-3.82238	-4.32076	-2.97151	-2.69	-4.19621	-4.4067	-3.72094	-4.4312	-3.1907	-3.32752	-3.58211	-4.13872	-2.8523	-0.239477	0.318998	0.420108
Q96HS1-2	Isoform 2 of Serine/threonine-protein phosphatase PGAM5, mitochondrial OS=Homo sapiens GN=PGAM5 - [PGAM5_HUMAN]	rEPLSLINVR	1	0.958109	1.54331	1.51768	1.41955	1.13168	1.06678	1.18927	1.10171	1.2299	1.13527	1.43911	1.3747	1.16365	1.35374	1.39122	1.11311	1.66567	0.949725	1.48451	1.43086	0.983547	1.05667	1.49226	1.81947	1.35254	1.65982	1.22176	0.217638	1.36589	0.132583	0.319585	0.420389
P30048-2	Isoform 2 of Thioredoxin-dependent peroxide reductase, mitochondrial OS=Homo sapiens GN=PRDX3 - [PRDX3_HUMAN]	gLFIIDPNGVIk+dYGVLLEGSGLALR	2	-3.15679	-3.45428	-2.19755	-3.4763	-2.8462	-2.7406	-3.08514	-2.76406	-2.60531	-3.37676	-2.94042	-3.31307	-3.57464	-2.00598	-2.33268	-3.00546	-2.87627	-4.07669	-2.01918	-2.65354	-4.01022	-3.02043	-3.0832	-2.73777	-3.48263	-3.21472	-2.54676	-3.67963	-2.21022	0.226307	0.321442	0.422338
P78352-3	Isoform 3 of Disks large homolog 4 OS=Homo sapiens GN=DLG4 - [DLG4_HUMAN]	hcILDVSANAVR+kGDQILSVnGVDLR+sLENVLEINkR+nAGQTVTIIAQYkPEEYSR+iIPGGAAAQDGR+dLLGEEDIPREPR	6	-1.4674	-2.04918	-1.67658	-1.67491	-2.20164	-3.02948	-1.86567	-2.01023	-1.50366	-1.59648	-2.67015	-1.80807	-2.53424	-2.34537	-2.28575	-1.98316	-1.45387	-1.47913	-2.47819	-2.01516	-2.44751	-1.58184	-1.39304	-2.06394	-1.97596	-2.61235	-2.45145	-1.67744	-1.32218	-0.178305	0.322614	0.423383
Q8N7J2-2	Isoform 2 of APC membrane recruitment protein 2 OS=Homo sapiens GN=AMER2 - [AMER2_HUMAN]	tHDGLAEVLVLESGR	1	-0.86047	-2.83975	1.0538	-2.64009	-1.87814	-1.02474	-1.5576	-1.20086	-2.21542	-1.11703	-1.70119	-0.782687	-1.86731	-0.424837	-1.62079	-1.28501	-1.51482	-1.47662	-1.21369	0.0160318	-1.88451	-2.04354	-1.50608	-0.747336	-1.41159	-1.19409	-0.702303	-1.18775	-2.94633	0.337316	0.328134	0.430057
P01717	Ig lambda chain V-IV region Hil OS=Homo sapiens PE=1 SV=1 - [LV403_HUMAN]	sYELTQPPSVSVSPGQTAR	1	5.95569	6.36267	7.68896	8.54055	7.3226	6.88323	7.30845	6.52547	7.27482	6.57156	7.01492	8.42415	6.39523	7.05925	7.71445	6.60234	7.85722	7.12521	7.48943	7.73322	5.29325	8.17356	6.75579	7.93078	7.03331	6.74244	6.65424	7.59173	6.80121	-0.288455	0.328463	0.430057
P01876	Ig alpha-1 chain C region OS=Homo sapiens GN=IGHA1 PE=1 SV=2 - [IGHA1_HUMAN]	tFTcTAAYPESk+dASGVTFTWTPSSGk+tPLTATLSk	3	5.9595	6.34441	7.17749	6.45517	6.2297	6.16559	6.52732	6.05575	6.28952	6.46658	6.3974	6.87265	5.60343	6.43046	6.77681	6.23258	6.54934	6.73923	6.93749	6.11108	4.63047	7.16168	6.96381	6.49942	6.30811	6.37552	6.32061	6.49637	6.33183	-0.199003	0.33211	0.434327
H7BYX6	Neural cell adhesion molecule 1 OS=Homo sapiens GN=NCAM1 PE=1 SV=2 - [H7BYX6_HUMAN]	tQPVREPSAPk	1	-3.60214	-4.32582	-3.81683	-4.76445	-4.2426	-4.35053	-4.25609	-4.47599	-4.03836	-4.56335	-4.10155	-3.81175	-4.57035	-3.43299	-4.18356	-3.59427	-3.94439	-5.37681	-4.27291	-4.08549	-4.2672	-3.69947	-4.52121	-4.00009	-4.23657	-4.25091	-4.65888	-4.47067	-3.48526	0.177299	0.334228	0.43659
P06396	Gelsolin OS=Homo sapiens GN=GSN PE=1 SV=1 - [GELS_HUMAN]	sEDcFILDHGkDGk+sEDcFILDHGk+kGGVASGFk+aGALNSNDAFVLk+dSQEEEkTEALTSAk+eVQGFESATFLGYFk+vPEARPnSmVVEHPEFLk+tPSAAYLWVGTGASEAEk+lkATQVSk+vSnGAGTmSVSLVADENPFAQGALk+vSnGAGTMSVSLVADENPFAQGALk+aGkEPGLQIWR+iEGSNkVPVDPATYGQFYGGDSYIILYNYR+tEALTSAk+tASDFITk+gASQAGAPQGR+eGGQTAPASTR+ePGLQIWR+hVVPNEVVVQR+tGAQELLR	20	1.48866	1.43493	2.11322	1.39676	2.14899	2.32595	1.85557	2.01655	1.46262	1.90652	2.05237	1.70299	1.46177	2.46198	1.86654	2.12771	1.54442	1.47301	2.08288	1.87682	1.61015	1.60429	1.8668	2.09008	1.1096	1.82699	2.26474	1.66528	1.94245	-0.129511	0.335796	0.43813
C9JFR7	Cytochrome c (Fragment) OS=Homo sapiens GN=CYCS PE=1 SV=1 - [C9JFR7_HUMAN]	kTGQAPGYSYTAANk	1	-4.37295	-3.8443	-3.3237	-2.70583	-1.98485	-3.43285	-2.97775	-2.98696	-3.89302	-3.24697	-4.09709	-1.86336	-3.5372	-3.41176	-4.24714	-3.53295	-2.091	-2.84444	-2.22317	-4.29153	-2.20904	-2.07074	-5.89226	-4.17501	-3.35087	-4.21251	-3.33224	-0.823525	-3.77034	-0.411858	0.338066	0.440581
A0A087X1J7	Glutathione peroxidase OS=Homo sapiens GN=GPX3 PE=1 SV=1 - [A0A087X1J7_HUMAN]	yVRPGGGFVPNFQLFEk	1	2.22217	1.95307	3.11416	3.24707	3.04003	2.92061	2.7798	2.88619	2.83554	2.92118	2.69208	2.44288	2.69782	2.9568	2.59169	2.6039	2.62535	3.02153	2.55565	3.1211	2.44453	2.37815	3.21787	3.40131	2.67903	2.61027	2.74868	2.32364	2.73417	-0.137428	0.339908	0.442251
O00533	Neural cell adhesion molecule L1-like protein OS=Homo sapiens GN=CHL1 PE=1 SV=4 - [NCHL1_HUMAN]	kTTVILPLAPFVR	1	-0.99824	-0.843719	-0.840951	-0.779974	-1.16723	-0.51958	-0.902229	-0.943727	-0.496355	-0.817142	-0.816924	-1.26121	-0.932447	-0.914352	-0.566997	-1.39188	-0.538419	-0.805599	-0.96302	-0.295174	-1.2011	-0.787627	-1.00055	-0.363633	-1.0747	-0.966277	-0.734525	-0.988026	-1.02253	0.107438	0.340133	0.442251
O75380	NADH dehydrogenase [ubiquinone] iron-sulfur protein 6, mitochondrial OS=Homo sapiens GN=NDUFS6 PE=1 SV=1 - [NDUS6_HUMAN]	vIAcDGGGGALGHPk+vYINLDkETk	2	-3.03543	-1.10939	-3.81766	-3.59109	-3.6418	-3.41674	-2.94009	-3.78661	-3.13336	-2.73812	-2.89274	-2.79734	-3.53459	-4.28362	-3.51156	-2.78171	-1.96462	-2.53602	-3.1863	-3.5629	-3.14371	-2.80152	-2.97761	-3.29951	-3.57725	-2.71349	-2.78799	-3.22365	-3.01024	-0.232441	0.340532	0.44226
P07339	Cathepsin D OS=Homo sapiens GN=CTSD PE=1 SV=1 - [CATD_HUMAN]	qPGITFIAAk+vSTLPAITLk+qVFGEATk+lSPEDYTLk+fDGILGMAYPR	5	-4.36765	-3.4984	-4.09329	-3.46153	-3.09969	-2.73893	-3.42538	-3.39972	-3.00294	-2.9899	-4.04973	-3.51353	-3.35512	-3.62817	-3.51748	-3.50431	-3.20283	-3.58931	-3.12583	-3.18251	-3.58196	-3.37154	-3.32321	-3.56694	-3.67356	-3.00748	-3.76175	-3.29115	-3.64506	-0.145462	0.342698	0.44456
O14949	Cytochrome b-c1 complex subunit 8 OS=Homo sapiens GN=UQCRQ PE=1 SV=4 - [QCR8_HUMAN]	kNPAAYEnDk+hVISYSLSPFEQR	2	-0.0549696	-1.76675	-0.260893	-2.39767	-2.33577	-0.960042	-1.4405	-0.244969	-1.01601	-1.22138	-1.49121	-2.651	-1.56632	-1.89924	-0.952339	-1.75959	-0.680828	-0.917791	-1.95082	-0.117562	-2.33777	-1.22921	-0.700239	-1.03402	-1.72914	-1.19065	-0.594667	-1.99446	-1.23317	0.286686	0.345265	0.447374
Q8IXJ6-2	Isoform 2 of NAD-dependent protein deacetylase sirtuin-2 OS=Homo sapiens GN=SIRT2 - [SIR2_HUMAN]	nLFSQTLSLGSQk+lLDELTLEGVAR	2	-3.22209	-2.76006	-2.03782	-2.68243	-1.238	-2.38917	-2.51596	-3.36352	-1.95004	-2.84187	-1.45372	-2.45988	-2.38233	-1.71095	-2.18455	-3.39673	-2.62201	-2.03302	-2.52044	-1.99282	-2.2351	-1.86993	-3.19534	-0.917416	-1.47549	-2.89533	-1.78884	-4.07074	-3.18177	0.273077	0.345709	0.447435
P22792	Carboxypeptidase N subunit 2 OS=Homo sapiens GN=CPN2 PE=1 SV=3 - [CPN2_HUMAN]	sQcTYSNPEGTVVLAcDQAQcR+vVFLNTQLcQFRPDAFGGLPR+gQVVPALNEk+rLFQPLTHLk+dHLGFQVTWPDESk+lFQPLTHLk+aGGSWDLAVQER	7	6.17265	6.46698	6.67106	7.10138	6.25083	6.63912	6.60578	6.66723	6.72774	6.40321	6.59824	6.37426	6.29628	6.31357	6.46828	6.60545	6.81804	6.7783	6.61322	6.90927	6.24764	6.30369	6.65631	6.93363	6.04333	6.45458	6.5615	6.70011	6.62803	-0.10931	0.346517	0.447966
P35579	Myosin-9 OS=Homo sapiens GN=MYH9 PE=1 SV=4 - [MYH9_HUMAN]	vmQEQGTHPk+rGDLPFVVPR	2	-3.05802	-0.447144	-2.10526	-3.78274	-1.02653	-3.27331	-2.50332	-3.33513	-1.21694	-1.92586	-2.95382	-2.20024	-1.96691	-2.8926	-3.89541	-0.454351	-2.45617	-2.02756	-0.788705	-1.42245	-1.06024	-4.16726	-3.75103	-2.43042	-2.20774	-2.02723	-2.18639	-2.32905	-2.51218	0.40768	0.35114	0.452799
P31146	Coronin-1A OS=Homo sapiens GN=CORO1A PE=1 SV=4 - [COR1A_HUMAN]	rcEPIAMTVPR+kLQATVQELQk+kGTVVAEk+dAGPLLISLk+aVFVSEGk	5	-3.61968	-3.26058	-2.90957	-2.87859	-2.80394	-3.0625	-3.04041	-3.34299	-2.84181	-3.26876	-3.3653	-2.5137	-3.28015	-3.12249	-3.39859	-2.5715	-2.60498	-3.34569	-2.47242	-2.83227	-3.20712	-3.57142	-3.53103	-3.32533	-3.24978	-3.32388	-2.86368	-2.77924	-2.86597	-0.137784	0.351276	0.452799
E7EQR4	Ezrin OS=Homo sapiens GN=EZR PE=1 SV=3 - [E7EQR4_HUMAN]	akEAQDDLVk+sGYLSSER	2	-3.28687	-3.37498	-3.0181	-3.55111	-3.29396	-3.20453	-3.38135	-2.52592	-3.31933	-3.31744	-3.15784	-4.21384	-3.34482	-3.15845	-2.89028	-3.02848	-3.79658	-3.51092	-2.9633	-3.44878	-3.41016	-3.45267	-3.07327	-3.18565	-3.46768	-3.33794	-3.55706	-3.5851	-2.59611	0.133959	0.351462	0.452799
P14621	Acylphosphatase-2 OS=Homo sapiens GN=ACYP2 PE=1 SV=2 - [ACYP2_HUMAN]	lEYSNFSIR	1	-1.78128	-2.33715	-0.806604	-0.676724	-0.61609	-0.913001	-1.12993	-1.18822	-2.12758	-1.48811	-0.230798	-0.849128	-1.006	-0.915373	-1.12104	-1.91783	-0.84737	-1.32325	-1.77907	-1.07828	-1.69351	-0.626293	-0.823775	-0.421736	-0.716067	-0.486371	-0.940705	-3.13163	-1.43435	-0.233502	0.352865	0.454087
Q86VP6	Cullin-associated NEDD8-dissociated protein 1 OS=Homo sapiens GN=CAND1 PE=1 SV=2 - [CAND1_HUMAN]	vIRPLDQPSSFDATPYIk	1	-4.60719	-3.72294	-3.43999	-3.19649	-4.21766	-3.64981	-3.66486	-4.30652	-3.47297	-3.90967	-4.23107	-2.96735	-4.60725	-4.20092	-3.43643	-3.65895	-2.74189	-4.18863	-3.16738	-3.41887	-5.15373	-3.75154	-3.6777	-3.40419	-4.08325	-4.22939	-3.80764	-3.45596	-3.85364	-0.207725	0.353797	0.454723
O14576-3	Isoform 3 of Cytoplasmic dynein 1 intermediate chain 1 OS=Homo sapiens GN=DYNC1I1 - [DC1I1_HUMAN]	kEPVQDDSDLDR	1	2.02587	2.50256	1.11061	2.81584	2.68769	3.57453	2.62733	2.4867	2.94833	1.67338	3.1056	2.22472	2.39728	3.06975	2.24363	2.59012	2.43524	1.98106	2.24299	1.6727	3.11004	3.64632	1.41771	2.44731	1.6601	1.97921	2.41101	3.49043	2.72903	-0.214058	0.354167	0.454723
O76070	Gamma-synuclein OS=Homo sapiens GN=SNCG PE=1 SV=2 - [SYUG_HUMAN]	tkEGVmYVGAk+tkEGVMYVGAk+tkEQANAVSEAVVSSVNTVATk+eGVmYVGAk	4	-3.14589	-2.91303	-3.7398	-3.44616	-2.35657	-3.62257	-3.13362	-2.99761	-3.17508	-3.55011	-3.51545	-2.71139	-3.32737	-2.92909	-3.3728	-2.40396	-4.20753	-2.98328	-3.65182	-3.65499	-3.30858	-2.91355	-2.56147	-2.97249	-3.87725	-2.7757	-3.3543	-3.02707	-3.21723	-0.17227	0.354642	0.454778
B4DJV2	Citrate synthase OS=Homo sapiens GN=CS PE=1 SV=1 - [B4DJV2_HUMAN]	aLGFPLERPk+iVPNVLLEQGk+vVPGYGHAVLR	3	0.174	-0.323311	-0.687325	-1.03222	-2.22003	-3.84882	-1.51874	-2.11918	-1.95435	-0.579131	-1.6905	-0.467395	-1.78446	-0.779695	-0.599819	-2.50546	-1.46035	-0.807924	-1.98421	-0.929779	-1.8605	-1.5051	-0.139383	-0.913973	-1.48385	-0.533825	-1.9718	-2.08344	-0.95083	0.329184	0.355018	0.454778
P24534	Elongation factor 1-beta OS=Homo sapiens GN=EEF1B2 PE=1 SV=3 - [EF1B_HUMAN]	lVPVGYGIk	1	-2.81254	-2.9439	-2.77388	-2.39714	-1.27199	-0.633243	-2.23761	-0.918581	-1.61918	-3.27701	-2.61284	-2.36513	-1.43041	-1.78409	-1.67399	-2.97043	-2.07202	-2.90174	-2.58597	-3.06318	-2.6539	1.25615	-3.54818	-1.33091	-1.49003	-1.47884	-3.79959	-1.683	-3.05032	0.38698	0.355857	0.454945
P45974-2	Isoform Short of Ubiquitin carboxyl-terminal hydrolase 5 OS=Homo sapiens GN=USP5 - [UBP5_HUMAN]	dRVTSAVEALLSADSASR	1	-0.228265	0.479805	-0.349496	-0.0871827	-1.83317	-2.32176	-0.808188	-0.881569	-1.14531	-1.09063	-1.2342	0.650143	-0.880589	-1.40161	-0.800429	-0.797497	-0.813009	0.353073	-0.427147	-1.71547	-0.211962	-0.91644	-0.260859	-1.018	0.32634	-0.685301	-1.14919	0.100297	-1.91421	0.282672	0.355956	0.454945
Q8WW12-2	Isoform 2 of PEST proteolytic signal-containing nuclear protein OS=Homo sapiens GN=PCNP - [PCNP_HUMAN]	aGAAGGPEEEAEkPVk	1	-1.58566	-0.144981	-2.02721	-3.74426	-3.99281	-5.97299	-3.10974	-4.57434	-3.55367	-1.34802	-3.1443	-2.13468	-4.23754	-2.00551	-2.51938	-4.40513	-2.89316	-1.40719	-2.46823	-2.7319	-2.9238	-3.48992	-2.74432	-2.56017	-4.10774	-2.54042	-2.56137	-2.77411	-2.92409	0.466992	0.357458	0.456347
P31689-2	Isoform 2 of DnaJ homolog subfamily A member 1 OS=Homo sapiens GN=DNAJA1 - [DNJA1_HUMAN]	yHPDkNPNEGEk	1	-1.06574	-1.87457	-0.40874	-2.3244	-1.97659	-1.9473	-1.68531	-1.44695	-1.76573	-1.30553	-1.4886	-2.07674	-1.65235	-1.54429	-2.41518	-1.2818	-1.26391	-1.43982	-1.38325	-1.20969	-1.81117	-1.55116	-1.95674	-1.95385	-1.4935	-1.16818	-1.96368	-1.74073	-1.2774	0.169781	0.36133	0.460767
P21810	Biglycan OS=Homo sapiens GN=BGN PE=1 SV=2 - [PGS1_HUMAN]	dLPETLNELHLDHNk+gVFSGLR	2	-2.17215	-2.23626	-1.75123	-2.00892	-2.01236	-1.47843	-1.85804	-1.63415	-2.05345	-2.01098	-1.58665	-2.34571	-2.78637	-1.66062	-1.52854	-1.89274	-1.92163	-1.86945	-2.14432	-1.82785	-1.84755	-2.0399	-1.94169	-1.01079	-2.78316	-2.96126	-1.33768	-1.82788	-1.73858	-0.170041	0.362534	0.46178
Q00610-2	Isoform 2 of Clathrin heavy chain 1 OS=Homo sapiens GN=CLTC - [CLH1_HUMAN]	yGYIHLYDLETGTcIYmNR+hSSLAGcQIINYR+kFnALFAQGNYSEAAk+kVGYTPDWIFLLR+kFDVNTSAVQVLIEHIGNLDR+kDPELWGSVLLESNPYR+eGQFkDIITk+dAmQYASESk+tLqIFNIEMk+tLQIFNIEMk+aHTMTDDVTFWk+vVGAMQLYSVDRk+gQFSTDELVAEVEkR+rPISADSAImNPASk+rPISADSAIMNPASk+lHIIEVGTPPTGNQPFPk+hDVVFLITk+nNLAGAEELFAR+lAELEEFInGPnNAHIQQVGDR+lLYnNVSNFGR+lAELEEFInGPNNAHIQQVGDR+vVGAMQLYSVDR+tSIDAYDNFDNISLAQR+aYEFAER+iSGETIFVTAPHEATAGIIGVNR+lASTLVHLGEYQ…	27	-2.16512	-2.10767	-1.54263	-1.8063	-1.72675	-1.73993	-1.79962	-1.94402	-1.96472	-1.65747	-2.10818	-1.80724	-1.85254	-1.93896	-1.89784	-1.87037	-1.44627	-1.72677	-1.5971	-1.95242	-2.15757	-1.72747	-2.02389	-2.08358	-1.5949	-1.85956	-1.88877	-1.48429	-1.83512	-0.0873151	0.36304	0.461843
P04179-4	Isoform 4 of Superoxide dismutase [Mn], mitochondrial OS=Homo sapiens GN=SOD2 - [SODM_HUMAN]	aIWNVINWENVTER	1	-2.92576	-3.13063	-3.37967	-3.87313	-3.57469	-1.16713	-3.16371	-3.21034	-2.23782	-2.17436	-2.5569	-5.0183	-1.81938	-3.59482	-3.05998	-2.83409	-2.97306	-3.76967	-2.81084	-4.5827	-1.13269	-3.40349	-2.95757	-3.85718	0.25204	-4.45629	-3.5335	-3.75634	-2.69974	0.376321	0.363404	0.461843
P11413	Glucose-6-phosphate 1-dehydrogenase OS=Homo sapiens GN=G6PD PE=1 SV=4 - [G6PD_HUMAN]	gGYFDEFGIIR	1	-3.96905	-3.49198	-2.91405	-3.40665	-3.22327	-2.33282	-3.12895	-4.40245	-3.38211	-2.17035	-2.9962	-3.06973	-3.46344	-2.29243	-3.50719	-3.78426	-2.37179	-3.91871	-2.72264	-2.88412	-3.89463	-3.96831	-2.73918	-3.11284	-3.51399	-2.88699	-2.31517	-4.3143	-3.19453	-0.237119	0.36715	0.466077
E9PR44	Alpha-crystallin B chain (Fragment) OS=Homo sapiens GN=CRYAB PE=1 SV=1 - [E9PR44_HUMAN]	eEkPAVTAAPk+hFSPEELk+aPSWFDTGLSEmR+aPSWFDTGLSEMR+hEERQDEHGFISR	5	-0.979955	-1.30675	-1.55664	-2.27487	-1.07996	-2.30721	-1.81672	-1.65455	-1.7302	-2.10372	-2.11778	-0.883409	-1.4074	-1.64853	-1.75687	-1.25919	-1.42152	-1.56651	-1.8412	-1.60459	-1.23577	-1.72426	-0.97713	-1.75939	-1.18166	-1.09816	-1.46073	-2.4835	-2.04274	0.167087	0.368586	0.467374
Q9ULP9-2	Isoform 2 of TBC1 domain family member 24 OS=Homo sapiens GN=TBC1D24 - [TBC24_HUMAN]	dIWSWVPER	1	0.48965	0.71355	-0.163979	-0.432246	-0.072368	-0.2954	0.0217694	-0.290005	0.139819	-0.516712	0.0469095	0.801229	-0.342483	0.11234	0.345548	0.500643	0.134668	-0.511509	0.269539	-0.622026	0.557263	0.653913	-0.641252	-0.184841	0.375972	-0.588821	-0.0967508	0.64089	0.0927572	0.168525	0.371649	0.470728
P02790	Hemopexin OS=Homo sapiens GN=HPX PE=1 SV=2 - [HEMO_HUMAN]	lLQDEFPGIPSPLDAAVEcHRGEcQAEGVLFFQGDR+lLqDEFPGIPSPLDAAVEcHR+eVGTPHGIILDSVDAAFIcPGSSR+lLQDEFPGIPSPLDAAVEcHR+sGAQATWTELPWPHEkVDGALcmEk+sGAQATWTELPWPHEkVDGALcMEk+sLGPnScSAnGPGLYLIHGPNLYcYSDVEk+sLGPNScSAnGPGLYLIHGPNLYcYSDVEk+sLGPNScSANGPGLYLIHGPnLYcYSDVEk+sLGPnScSANGPGLYLIHGPNLYcYSDVEk+sLGPNScSANGPGLYLIHGPNLYcYSDVEk+yYcFQGnQFLR+yYcFQGNqFLR+yYcFQGNQFLR+vDGALcmEk+vDGALcMEk+dYFMPcPGR+dVRDYFMPcPGR+qGHnSVF…	34	6.65598	6.69883	6.83959	6.33115	6.69088	6.68046	6.60743	6.63141	6.59638	6.63112	6.57154	6.73107	6.53382	6.62203	6.6756	6.81025	6.66704	6.47012	6.70564	6.60905	6.60118	6.82273	6.46847	6.77042	6.74508	6.60797	6.45641	6.66442	6.56836	0.0660101	0.378963	0.479452
P02765	Alpha-2-HS-glycoprotein OS=Homo sapiens GN=AHSG PE=1 SV=1 - [FETUA_HUMAN]	cDSSPDSAEDVRk+cNLLAEk+qLkEHAVEGDcDFQLLk+tVVQPSVGAAAGPVVPPcPGR+aQLVPLPPSTYVEFTVSGTDcVAk+eHAVEGDcDFQLLk+hTLnQIDEVk+hTLNQIDEVk+vVHAAk+eATEAAk+fSVVYAk	11	5.3807	6.05598	5.57012	5.74495	6.01637	6.19248	5.79592	6.41688	6.15301	5.37113	5.57948	5.62541	5.66578	6.04085	5.81165	5.87989	5.6705	5.92664	5.7833	5.56393	6.09087	5.83652	5.92071	6.63082	5.35052	5.76974	6.07881	5.73507	5.4142	0.114974	0.380029	0.480262
O95782-2	Isoform B of AP-2 complex subunit alpha-1 OS=Homo sapiens GN=AP2A1 - [AP2A1_HUMAN]	nPTFMcLALHcIANVGSR+tcVSLAVSR+lVEcLETVLNk+mYLFYGNk+fINLFPETk	5	-2.86186	-3.14793	-2.77145	-3.81641	-2.92188	-3.32846	-3.42356	-3.5046	-3.21109	-3.60777	-2.86459	-3.00598	-3.53951	-2.80343	-3.31426	-3.14863	-3.47656	-2.97447	-3.6709	-2.70225	-3.14571	-2.88482	-3.38646	-2.51444	-3.1666	-3.30961	-2.97725	-3.6869	-3.3701	0.123456	0.381421	0.48148
H3BTV7	Hepatoma-derived growth factor-related protein 3 (Fragment) OS=Homo sapiens GN=HDGFRP3 PE=1 SV=1 - [H3BTV7_HUMAN]	iDELPEGAVkPPANk	1	-4.50378	-3.78359	-3.76516	-3.74432	-4.28786	-3.29651	-4.12198	-3.34446	-3.69102	-4.1068	-3.32539	-5.24178	-4.47139	-2.63978	-3.35679	-3.29343	-4.5085	-5.11134	-4.24322	-3.94949	-3.47223	-4.63077	-2.96353	-1.46866	-4.64149	-4.07362	-4.83456	-5.52461	-2.83828	0.300522	0.383186	0.483166
Q99832	T-complex protein 1 subunit eta OS=Homo sapiens GN=CCT7 PE=1 SV=2 - [TCPH_HUMAN]	lLDVVHPAAk+vQGGALEDSQLVAGVAFk	2	-4.51484	-3.90767	-3.81024	-1.29889	-4.41078	-3.81022	-3.52547	-4.11116	-3.51716	-4.0531	-3.26992	-3.07589	-3.54278	-3.89081	-3.64062	-3.74825	-3.1785	-3.75168	-3.31231	-3.57795	-3.7438	-4.35803	-3.23509	-3.53173	-3.13949	-3.91525	-4.16907	-3.53304	-3.46408	-0.227333	0.385663	0.485746
P00492	Hypoxanthine-guanine phosphoribosyltransferase OS=Homo sapiens GN=HPRT1 PE=1 SV=2 - [HPRT_HUMAN]	dLNHVcVISETGk	1	-4.04059	-2.62297	-3.18398	-3.72429	-3.92799	-3.89397	-3.69172	-4.30119	-3.68375	-3.80962	-4.0017	-2.15797	-3.82111	-3.57757	-3.63331	-3.14733	-2.86961	-4.34485	-2.51725	-2.66937	-3.95204	-4.74504	-3.81837	-3.37923	-4.02662	-2.74465	-3.0323	-3.84091	-4.37007	0.233396	0.38669	0.486495
E9PK52	Band 4.1-like protein 2 OS=Homo sapiens GN=EPB41L2 PE=1 SV=1 - [E9PK52_HUMAN]	aPHLQLIEGk+vkETQEDkLEGGAAk+iVITGDGDIDHDQALAQAIR+qASTLIDRPAPHFER	4	-1.33609	-1.73962	-1.42471	-1.74258	-1.8766	-1.11274	-1.57641	-1.32223	-1.23182	-1.40485	-1.73635	-2.03606	-1.09278	-1.66426	-1.62234	-2.07281	-1.43435	-1.34581	-1.20062	-1.41777	-2.13459	-1.30448	-1.59847	-2.37466	-1.3613	-1.09173	-1.35733	-1.23629	-1.81104	0.12944	0.390648	0.490927
A0A087WUQ6	Glutathione peroxidase OS=Homo sapiens GN=GPX1 PE=1 SV=1 - [A0A087WUQ6_HUMAN]	fLVGPDGVPLRR	1	-0.709024	-0.598401	-1.07283	-3.31633	-2.88116	-2.11308	-1.6064	-2.55145	-2.82631	-0.591819	-1.45805	-1.30599	-2.81587	-1.99562	-2.03118	-0.941059	-1.34612	-1.56098	-1.6091	-2.69978	-1.90317	-1.70411	-1.16827	-2.69485	-1.94079	-1.95255	-1.47869	-1.1784	-1.44555	-0.268171	0.397561	0.499056
Q86YM7	Homer protein homolog 1 OS=Homo sapiens GN=HOMER1 PE=1 SV=2 - [HOME1_HUMAN]	nkDLEGQLSDLEQR+fGQWADSR	2	-3.27114	-3.10668	-2.32794	-2.2537	-3.23804	-2.69178	-2.87981	-2.65159	-2.37097	-3.55418	-3.19743	-2.36517	-2.83682	-2.89137	-2.62814	-3.00307	-2.76262	-2.76727	-2.46115	-2.29349	-4.16435	-2.64396	-2.44653	-2.4307	-2.80664	-2.25836	-2.94413	-2.75443	-3.69502	0.171509	0.402481	0.504669
P10809	60 kDa heat shock protein, mitochondrial OS=Homo sapiens GN=HSPD1 PE=1 SV=2 - [CH60_HUMAN]	vGGTSDVEVNEkk+nAGVEGSLIVEk+nAGVEGSLIVEk+dGVTVAk+vGLQVVAVk	5	-3.90842	-3.66278	-3.26704	-3.65101	-3.59148	-2.75281	-3.56053	-4.13264	-3.62625	-3.53065	-3.44441	-2.63619	-3.49991	-3.71367	-3.69832	-3.36023	-2.82224	-4.21591	-3.2381	-2.92643	-3.58336	-3.72592	-3.42487	-3.64536	-2.86248	-3.70338	-3.40978	-3.3388	-4.00921	-0.142673	0.403744	0.50569
B7ZCA0	Ras/Rap GTPase-activating protein SynGAP (Fragment) OS=Homo sapiens GN=SYNGAP1 PE=1 SV=2 - [B7ZCA0_HUMAN]	eGSIGGSGGSGGGGGGGLkPSITk+lMLVEEELRR+eFAEYVTNHYR	3	-1.57427	-1.89457	-2.27985	-1.93759	-1.89018	-2.03232	-1.86795	-1.4657	-1.54059	-2.35048	-2.43197	-1.81839	-1.99141	-2.64969	-2.02965	-1.64305	-1.22249	-2.07249	-2.33568	-1.48966	-2.50588	-1.66042	-1.7492	-2.1052	-2.50858	-1.65224	-1.74822	-2.04593	-1.54861	-0.124232	0.408032	0.510493
P02656	Apolipoprotein C-III OS=Homo sapiens GN=APOC3 PE=1 SV=1 - [APOC3_HUMAN]	gWVTDGFSSLkDYWSTVk+tAkDALSSVQESQVAQQAR+dALSSVQESQVAQQAR	3	6.45862	5.80456	6.09045	6.4638	5.83303	5.2434	6.00123	5.86793	6.01891	6.07213	5.64206	6.32944	5.70485	6.33225	5.88897	6.5885	5.40804	5.97125	5.4124	6.76103	5.55979	5.22198	6.93744	6.27771	5.0512	6.25884	5.65973	6.18556	6.46082	-0.152472	0.409334	0.511554
O43598-2	Isoform 2 of 2-deoxynucleoside 5-phosphate N-hydrolase 1 OS=Homo sapiens GN=DNPH1 - [DNPH1_HUMAN]	gEPGRPALYFcGSIR	1	-2.67173	-2.8699	-2.44529	-2.59939	-2.02646	-1.93219	-2.37324	-2.60594	-2.05961	-1.93302	-2.49232	-2.97898	-2.31781	-2.14425	-2.588	-2.53897	-2.44691	-2.50902	-2.24738	-2.04585	-2.69027	-2.44363	-2.74459	-2.6634	-2.70946	-2.59224	-2.35118	-2.15592	-2.07276	-0.110464	0.410037	0.511864
P49419-2	Isoform 2 of Alpha-aminoadipic semialdehyde dehydrogenase OS=Homo sapiens GN=ALDH7A1 - [AL7A1_HUMAN]	gAPTTSLISVAVTk+fkNEEEVFAWNNEVk+vGNPWDPNVLYGPLHTk+dLPLAQGIk	4	-3.82294	-3.26081	-3.47319	-3.05812	-3.13454	-2.84253	-3.21769	-3.26365	-2.91358	-3.38939	-2.96237	-3.75013	-3.0206	-3.53936	-3.8749	-2.97712	-3.30575	-2.87441	-3.10475	-2.97834	-3.16316	-3.58387	-3.54432	-3.30379	-3.52294	-3.14029	-3.07995	-3.14147	-3.4037	-0.107946	0.412124	0.5139
Q01650	Large neutral amino acids transporter small subunit 1 OS=Homo sapiens GN=SLC7A5 PE=1 SV=2 - [LAT1_HUMAN]	aLAAPAAEEkEEAR	1	-3.53662	-4.10555	-3.55668	-4.94382	-4.12658	-1.85477	-3.52947	-3.56997	-3.24297	-2.16689	-3.32474	-5.97426	-3.46966	-4.79476	-4.07547	-3.94188	-2.75873	-3.08352	-4.14615	-4.13158	-3.79252	-3.82359	-2.7007	-4.22836	-2.62414	-4.55836	-2.7712	-4.73661	-3.20535	-0.297204	0.415913	0.517492
G3V1A4	Cofilin 1 (Non-muscle), isoform CRA_a OS=Homo sapiens GN=CFL1 PE=1 SV=1 - [G3V1A4_HUMAN]	aVLFcLSEDkk+kAVLFcLSEDkk+hELQANcYEEVkDR+kSSTPEEVk+lGGSAVISLEGkPL	5	-2.60322	-3.78446	-2.53501	-2.06817	-3.78919	-3.21376	-3.15835	-3.01549	-3.50115	-3.78087	-2.87762	-2.68813	-3.1022	-3.27548	-3.42708	-3.26398	-3.13403	-1.88973	-3.42844	-2.74347	-3.632	-2.92855	-3.02259	-3.39493	-2.9185	-2.98198	-3.05971	-2.83347	-3.18647	-0.156791	0.416637	0.517492
E9PJK1	Tetraspanin OS=Homo sapiens GN=CD81 PE=1 SV=1 - [E9PJK1_HUMAN]	qFYDQALQQAVVDDDANNAk	1	-2.31462	-3.17582	-1.2643	-1.48313	-2.33336	-1.30278	-2.07774	-1.15601	-2.33658	-2.72907	-2.8288	-0.943283	-1.88755	-1.41465	-1.85522	-2.57051	-1.61117	-2.5349	-1.6676	-1.81543	-2.465	-1.98014	-1.8681	-1.65126	-1.83939	-1.4802	-1.62587	-1.74728	-3.53	0.225932	0.416708	0.517492
Q06830	Peroxiredoxin-1 OS=Homo sapiens GN=PRDX1 PE=1 SV=1 - [PRDX1_HUMAN]	lVQAFQFTDk+dISLSDYk+gLFIIDDk	3	-3.40655	-3.70889	-3.16585	-3.17442	-3.47396	-3.55882	-3.45599	-3.48111	-3.11267	-3.57838	-3.4119	-3.53094	-3.62868	-2.78431	-3.30611	-3.8913	-3.68676	-3.19134	-3.32753	-2.96898	-3.71103	-3.55299	-3.47198	-3.13126	-3.92425	-3.57187	-3.08288	-3.23536	-3.54287	0.0964229	0.416843	0.517492
P05771-2	Isoform Beta-II of Protein kinase C beta type OS=Homo sapiens GN=PRKCB - [KPCB_HUMAN]	hPPVLTPPDQEVIR	1	1.95111	2.01283	1.95063	2.79567	2.84246	3.0954	2.50234	2.43401	2.5912	3.00875	2.51974	1.71404	2.82405	2.758	2.70496	1.37156	2.35755	2.63198	2.47068	2.41294	2.15985	2.6602	2.44209	2.27561	2.28404	2.49518	2.6755	2.34984	2.56793	-0.139363	0.42118	0.5223
Q9UBB6-2	Isoform 2 of Neurochondrin OS=Homo sapiens GN=NCDN - [NCDN_HUMAN]	iLGAWLAEETSSLRk+gLSEDFQk+lQAGEETASHYR	3	-1.35864	-1.50777	-1.56001	-1.45647	-1.4722	-0.882731	-1.39329	-1.02351	-1.01925	-1.50688	-1.64798	-1.68754	-1.66203	-0.736941	-1.02885	-1.68495	-1.43141	-1.69363	-1.24027	-1.72602	-1.18124	-1.19772	-1.49928	-1.14967	-1.76902	-1.97391	-1.12041	-0.915561	-1.30925	0.111703	0.422178	0.522515
Q14203-6	Isoform 6 of Dynactin subunit 1 OS=Homo sapiens GN=DCTN1 - [DCTN1_HUMAN]	fELSENcSERPGLR	1	-0.0153508	1.07824	-4.61378	-4.43541	-4.23492	-4.88276	-3.01723	-3.91981	-2.50996	-2.73345	-2.01253	-3.24413	-3.47562	-3.52941	-1.72344	-2.67509	-3.28372	-2.4167	-4.21154	-3.20985	-1.52809	-2.55073	-2.58655	-3.03389	-3.83966	-3.04523	-2.69146	-2.96842	-1.52533	0.436072	0.422281	0.522515
Q6EMK4	Vasorin OS=Homo sapiens GN=VASN PE=1 SV=1 - [VASN_HUMAN]	hIQPGAFDTLDR	1	4.66905	4.43652	4.68326	5.23422	4.64072	5.06786	4.84732	4.74902	4.70115	4.7761	4.77623	4.99924	4.67697	5.41091	4.82357	4.23927	4.79696	4.78396	4.66331	4.67163	4.52775	4.98253	5.0391	4.91024	4.38139	4.91374	5.00446	4.98358	4.5382	-0.0976363	0.426599	0.527278
O95140	Mitofusin-2 OS=Homo sapiens GN=MFN2 PE=1 SV=3 - [MFN2_HUMAN]	rFEEcISQSAVk	1	-4.77536	-5.96771	-3.00905	-3.43123	-3.11035	-2.35124	-3.49891	-4.66999	-4.55092	-4.13988	-4.08763	-1.14711	-3.39766	-4.46203	-3.81504	-3.86842	-3.48865	-3.61314	-3.98373	-4.76329	-3.90749	-2.66248	-3.82905	-4.04088	-0.384015	-4.96453	-3.39252	-2.97885	-6.88414	-0.40658	0.42966	0.53048
P35542	Serum amyloid A-4 protein OS=Homo sapiens GN=SAA4 PE=1 SV=2 - [SAA4_HUMAN]	sFFkEALQGVGDmGR+fRPDGLPk+gPGGVWAAk+eALQGVGDMGR+gNYDAAQR	5	7.06055	6.21873	6.89844	6.92695	6.59088	6.63409	6.67009	6.95213	6.60818	5.88632	7.05881	7.05108	6.69319	7.05057	6.94925	6.89403	6.43025	6.31236	6.71188	7.24172	6.68184	6.71511	6.30902	6.6269	6.40249	6.78995	6.92802	6.96148	6.68282	0.0973012	0.43137	0.532007
D6REM6	Matrin-3 OS=Homo sapiens GN=MATR3 PE=1 SV=1 - [D6REM6_HUMAN]	aLWFQGR	1	-3.71223	-2.90311	-3.36408	-3.70255	-4.87125	-3.33201	-3.71813	-3.96099	-3.32414	-4.10216	-3.90794	-3.01306	-3.83149	-3.66173	-3.47794	-3.33068	-3.99781	-3.58558	-3.37473	-3.68257	-5.02663	-3.79437	-2.2888	-3.38932	-3.67633	-2.69194	-3.6609	-3.52485	-4.94188	0.208667	0.432122	0.532352
Q13449	Limbic system-associated membrane protein OS=Homo sapiens GN=LSAMP PE=1 SV=2 - [LSAMP_HUMAN]	iNSAnGLEIk+aANEVSSADVk+vTVNYPPTITESk+qGDTAILR	4	-3.30097	-2.98963	-3.34243	-3.2077	-3.50829	-2.89845	-3.16209	-3.49892	-3.36785	-3.32793	-3.1298	-2.66924	-3.27631	-3.83461	-2.88756	-2.91088	-3.00813	-3.32998	-3.38652	-2.86825	-3.41303	-3.29001	-3.12758	-3.05115	-3.07728	-3.25782	-3.07392	-3.03663	-3.75068	-0.0919669	0.433917	0.533978
P60866	40S ribosomal protein S20 OS=Homo sapiens GN=RPS20 PE=1 SV=1 - [RS20_HUMAN]	kTPcGEGSk+lIDLHSPSEIVk	2	-3.63682	-3.74624	-3.4741	-3.73379	-3.89259	-4.09998	-3.8449	-3.99113	-3.66014	-4.06336	-4.01436	-3.17158	-4.12487	-3.22585	-3.19243	-3.49129	-3.70566	-4.84341	-3.50058	-3.77116	-4.41634	-3.89501	-3.15553	-3.4695	-3.68034	-3.6717	-4.04103	-4.45634	-3.26461	0.143578	0.434905	0.53461
P01597	Ig kappa chain V-I region DEE OS=Homo sapiens PE=1 SV=1 - [KV105_HUMAN]	bIZMTQSPSSLSASVGDR	1	3.77486	4.16984	5.21209	4.41454	3.52533	4.25449	4.19316	3.9171	4.51928	4.58591	3.84005	4.23157	3.65168	4.63439	4.40128	3.16077	4.94837	4.55465	4.54342	3.90322	2.87627	5.04728	4.7878	5.05894	4.66158	4.27721	3.75728	3.86423	3.73191	0.184373	0.436088	0.53548
Q6P163	APOC2 protein OS=Homo sapiens GN=APOC2 PE=1 SV=1 - [Q6P163_HUMAN]	tYLPAVDEk+tAAQNLYEk	2	7.40796	6.73737	7.54014	7.21158	7.40728	7.20924	7.16255	7.3029	7.68152	7.30867	6.97515	6.90335	7.12176	8.16764	7.14732	6.64413	6.92386	7.50886	7.1906	8.17675	7.12853	6.44258	7.41257	7.64758	6.32522	7.21236	8.20578	7.0939	7.02874	0.135647	0.442563	0.542839
P13073	Cytochrome c oxidase subunit 4 isoform 1, mitochondrial OS=Homo sapiens GN=COX4I1 PE=1 SV=1 - [COX41_HUMAN]	dHPLPEVAHVk+fkESFAEMNR+sEDFSLPAYMDR	3	-1.93595	-2.08485	-1.70996	-1.64579	-1.95821	-1.95178	-1.91207	-1.95399	-2.04033	-2.22865	-1.66148	-1.55197	-1.88506	-1.34643	-2.02379	-1.92615	-1.97002	-2.13509	-1.64384	-1.99928	-1.7189	-1.91281	-2.09963	-1.93558	-1.86598	-1.75755	-1.84696	-1.87102	-2.00946	0.0723054	0.443115	0.542924
Q4G0N4	NAD kinase 2, mitochondrial OS=Homo sapiens GN=NADK2 PE=1 SV=2 - [NAKD2_HUMAN]	aWSFNINR	1	-3.42081	-3.02681	-2.32709	-2.76895	-3.00197	-2.15324	-2.59836	-3.05877	-2.38072	-2.23334	-3.16695	-2.89117	-3.92311	-2.68497	-2.876	-3.37255	-2.35534	-1.48691	-2.78744	-2.76313	-2.52872	-3.05965	-2.96157	-1.74034	-3.30595	-4.72711	-1.55733	-1.506	-3.86214	-0.22989	0.447599	0.547822
F5H6L7	Sodium/calcium exchanger 2 OS=Homo sapiens GN=SLC8A2 PE=1 SV=1 - [F5H6L7_HUMAN]	kLTAEEEEARR+rEVIQILk	2	-1.69282	-1.34761	-1.2219	-1.86546	-2.32308	-1.5149	-1.5942	-2.3054	-1.9617	-1.28365	-1.36387	-1.32342	-2.0168	-1.8024	-1.54441	-1.15069	-1.4928	-1.95865	-1.31786	-1.64086	-2.32477	-1.65807	-1.43	-1.88339	-1.54234	-1.58582	-2.01312	-1.36125	-1.57983	-0.115541	0.44907	0.549025
P60953	Cell division control protein 42 homolog OS=Homo sapiens GN=CDC42 PE=1 SV=2 - [CDC42_HUMAN]	yVEcSALTQk+qkPITPETAEk	2	-5.48901	-2.47445	-5.51535	-4.34124	-4.89778	-5.2541	-4.75692	-5.02667	-4.248	-4.40781	-5.03537	-4.68703	-4.74359	-5.2845	-4.63566	-4.28179	-4.76192	-4.26446	-4.00479	-4.99337	-3.8623	-5.52235	-4.83219	-4.03082	-5.05628	-4.57396	-5.23141	-4.25735	-4.8221	0.202822	0.449755	0.549267
P62993	Growth factor receptor-bound protein 2 OS=Homo sapiens GN=GRB2 PE=1 SV=1 - [GRB2_HUMAN]	fNSLNELVDYHR	1	-0.596256	-0.721443	-0.287695	0.281709	0.15734	0.453567	-0.0256111	-0.289469	0.361728	0.569622	-0.409152	-0.733524	-0.37969	0.696493	0.410288	-1.31021	-0.420926	0.291263	-0.120949	-0.00413639	-0.831437	-0.103827	0.373183	0.248969	-0.741351	-0.712791	0.434646	0.171499	-0.11375	-0.170943	0.455309	0.555447
Q9UPQ0-9	Isoform 9 of LIM and calponin homology domains-containing protein 1 OS=Homo sapiens GN=LIMCH1 - [LIMC1_HUMAN]	ecPTVAPAHSLTk	1	-5.38436	-4.6647	-4.97761	-5.16731	-4.79143	-5.20072	-5.20213	-5.14562	-4.98807	-4.55735	-6.05612	-4.57906	-4.90978	-5.75075	-4.10228	-4.11405	-5.21192	-6.09734	-4.56173	-3.62644	-5.12895	-6.53647	-5.13041	-4.58377	-5.11205	-5.10265	-5.63547	-4.82078	-4.93141	0.179456	0.455907	0.555575
Q15435	Protein phosphatase 1 regulatory subunit 7 OS=Homo sapiens GN=PPP1R7 PE=1 SV=1 - [PP1R7_HUMAN]	eLYLSHNGIEVIEGLENNNk+iEGFEVLkk	2	-1.24187	-0.422075	-1.08874	-0.631071	-0.33453	-1.03318	-0.742175	-1.04894	-0.264747	-1.17583	-0.550492	-0.869808	-0.760478	-1.14393	-1.05711	-0.0984158	-1.27386	-0.417672	-0.538306	-0.817448	-0.862773	-1.15356	-0.637199	-0.825933	-0.775837	-0.934862	-0.651995	-0.9148	-0.648037	-0.110547	0.457513	0.556929
P54709	Sodium/potassium-transporting ATPase subunit beta-3 OS=Homo sapiens GN=ATP1B3 PE=1 SV=1 - [AT1B3_HUMAN]	iIGLkPEGVPR	1	-2.40615	-2.43594	-2.67784	-3.60428	-2.98915	-5.23674	-3.31805	-3.74619	-3.3095	-3.36437	-3.14059	-2.65747	-3.53387	-3.38622	-3.42289	-3.11221	-3.31543	-2.57948	-3.24355	-2.29462	-3.58514	-3.07376	-3.83498	-3.34438	-3.79696	-2.66456	-3.43562	-3.31007	-2.79851	0.171329	0.462581	0.562084
[truncated: 200 more rows]
