# Supplementary material for: Combined Tissue-Fluid Proteomics to Unravel Phenotypic Variability in Amyotrophic Lateral Sclerosis
Source: Sci Rep. 2019 Mar 14;9:4478. doi: 10.1038/s41598-019-40632-4 (PMC6418138; doi:10.1038/s41598-019-40632-4)
Supplement: Supplementary file 4 — PBMC_peptides [file 41598_2019_40632_MOESM4_ESM.xlsx]

## Sheet: PBMC_QuantSheets_peptides
			B-ALS_Slow	B-ALS_Slow	B-ALS_Slow	L-ALS_Slow	L-ALS_Slow	L-ALS_Slow	B-ALS_Slow	B-ALS_Slow	B-ALS_Slow	L-ALS_Slow	L-ALS_Slow	L-ALS_Slow	B-ALS_Fast	B-ALS_Fast	B-ALS_Fast	L-ALS_Fast	L-ALS_Fast	L-ALS_Fast	B-ALS_Fast	B-ALS_Fast	B-ALS_Fast	L-ALS_Fast	L-ALS_Fast	L-ALS_Fast
MasterPID	Peptide	ProtName	TMT01_X126_B-ALS_1	TMT01_X127N_B-ALS_2	TMT01_X127C_B-ALS_3	TMT01_X128N_L-ALS_4	TMT01_X128C_L-ALS_5	TMT01_X129N_L-ALS_6	TMT02_X126_B-ALS_11	TMT02_X127N_B-ALS_12	TMT02_X127C_B-ALS_13	TMT02_X128N_L-ALS_14	TMT02_X128C_L-ALS_15	TMT02_X129N_L-ALS_16	TMT03_X126_B-ALS_21	TMT03_X127N_B-ALS_22	TMT03_X127C_B-ALS_23	TMT03_X128N_L-ALS_24	TMT03_X128C_L-ALS_25	TMT03_X129N_L-ALS_26	TMT04_X126_B-ALS_31	TMT04_X127N_B-ALS_32	TMT04_X127C_B-ALS_33	TMT04_X128N_L-ALS_34	TMT04_X128C_L-ALS_35	TMT04_X129N_L-ALS_36	logFC_B-ALS.L-ALS	logFC_B-ALS_Fast.B-ALS_Slow	logFC_L-ALS_Fast.L-ALS_Slow	logFC_B-ALS_Fast.L-ALS_Fast	logFC_B-ALS_Slow.L-ALS_Slow	P.Value_B-ALS.L-ALS	P.Value_B-ALS_Fast.B-ALS_Slow	P.Value_L-ALS_Fast.L-ALS_Slow	P.Value_B-ALS_Fast.L-ALS_Fast	P.Value_B-ALS_Slow.L-ALS_Slow	adj.P.Val_B-ALS.L-ALS	adj.P.Val_B-ALS_Fast.B-ALS_Slow	adj.P.Val_L-ALS_Fast.L-ALS_Slow	adj.P.Val_B-ALS_Fast.L-ALS_Fast	adj.P.Val_B-ALS_Slow.L-ALS_Slow
Q9Y490	aAAFEEQENETVVVkEk	Talin 1 |	-0.0041346	0.65627	0.181525	0.140072	0.231759	-0.037137	0.444627	0.13901	0.252628	-0.0434334	0.449626	-0.0741034	-0.0220587	-0.19427	0.176147	-0.091082	-0.326252	0.164105	0.0498598	-0.132717	-0.142006	0.109446	-0.240131	0.0621374	0.0116556	-0.322495	-0.16476	0.00945527	0.167191	0.885376	0.0140132	0.188296	0.938697	0.182095	0.915994	0.224121	0.60776	0.958285	0.367111
Q13423	aAALEQFk	NADP transhydrogenase mitochondrial |	-0.202872	0.223295	-0.125454	-0.208685	0.190506	-0.0358653	0.428332	-0.217091	0.411198	-0.254775	-0.205028	-0.321711	-0.0322829	0.0914602	-0.0379342	0.00144622	-0.102011	0.0808598	0.00192578	0.0974387	-0.0527068	0.161887	-0.183595	-0.023411	0.209359	-0.0749177	0.128456	0.0221209	0.225494	0.0368504	0.534232	0.290312	0.853843	0.0697881	0.069539	0.806054	0.705599	0.891398	0.210889
P19338	aAATPAkk	Nucleolin |	-0.278992	-0.0923512	-0.0200628	-0.371927	0.1854	0.0866926	0.451929	0.114055	-0.817166	0.0915699	-0.0173965	-0.314231	0.143242	-0.37158	0.340737	-0.0960985	-0.315684	-0.150561	-0.177473	0.488583	0.635199	-0.389708	-0.618482	-0.388064	0.340206	0.283549	-0.269784	0.502884	-0.0504495	0.00269939	0.133078	0.152053	0.0109656	0.784413	0.00927957	0.492624	0.558723	0.0320742	0.874882
P27348	aVTEQGAELSNEERNLLSVAYk	|14 3 3 protein theta	0.193769	-0.280599	0.0368983	0.124187	0.540146	-0.375684	-0.0942317	0.528131	-0.0597722	0.21684	-0.506124	0.153874	0.0619061	0.243065	0.325586	-0.152309	-0.394634	-0.102836	0.555737	0.226584	0.414469	-0.759569	-0.210239	-0.246205	0.572811	0.250525	-0.336505	0.615523	0.0284929	3.58596e-05	0.134239	0.0481975	0.000856932	0.861543	0.000520342	0.493962	0.404891	0.0054542	0.925732
P63104	vVSSIEQk	|14 3 3 protein zeta/delta	-0.488523	0.437068	-0.0326313	0.384612	0.254483	0.0150495	0.41299	-0.427285	0.148898	-0.161341	0.36196	0.234836	0.322425	-0.122882	-0.279158	0.314207	-0.210154	0.247981	-0.670669	-0.310677	-0.260885	0.447951	0.57914	0.487561	-0.400668	-0.228727	0.129515	-0.531422	-0.173181	0.00913166	0.206483	0.469316	0.00597232	0.335357	0.0229604	0.588984	0.799565	0.0208697	0.516402
P13796	aAcLPLPGYR	Plastin 2	-0.206729	-0.0603302	-0.124381	0.217448	0.102274	-0.176177	-0.207407	-0.336322	-0.0393047	0.0203048	0.309111	0.00572456	-0.00766146	-0.165374	-0.230222	0.00144622	0.0369007	0.3469	-0.180144	-0.0399156	-0.208034	0.185473	-0.0236135	0.248224	-0.261305	0.0238538	0.0527741	-0.271114	-0.242193	0.0007392	0.80273	0.581447	0.00842796	0.0170242	0.00371893	0.923405	0.852857	0.0265167	0.0999422
Q969H8	aAFERESDVPLkTEEFEVTk	UPF0556 protein C19orf10 |	0.259925	0.0261235	0.00182583	-0.248129	-0.168464	-0.0585448	0.32502	0.137702	0.0919084	-0.133212	-0.406058	-0.202624	-0.353024	0.147092	0.0561379	-0.311031	-0.20622	-0.384363	0.199951	0.120955	0.282	-0.565282	-0.476912	-0.612121	0.293981	-0.0648989	-0.22315	0.501507	0.343256	0.0721902	0.544334	0.0450574	7.84216e-05	0.00338583	0.120643	0.812152	0.399997	0.00136668	0.0433212
P10809	aAVEEGIVLGGGcALLR	|60 kDa heat shock protein mitochondrial	-0.734079	1.57797	0.645121	-0.16209	-0.285372	0.191807	1.45969	0.143173	0.471171	-0.14897	-0.259013	-0.432689	1.52809	0.547959	0.878204	0.0603501	-0.598939	-0.197623	0.351569	0.336169	0.610779	-0.0536272	0.838987	0.134169	0.707266	0.114954	0.213274	0.678243	0.776563	4.87944e-05	0.701919	0.479312	0.0314452	0.015141	0.000643666	0.887018	0.802877	0.0706172	0.094839
P11021	qATkDAGTIAGLNVMR	|78 kDa glucose regulated protein	-0.442501	-0.109844	-0.205884	0.0403055	0.207886	0.22925	-0.130562	-0.715353	-0.242969	0.196042	0.13489	0.477166	-0.325673	-0.0189812	-0.237506	0.348531	0.111421	-0.0245	-0.0893798	-0.143938	-0.301757	0.118241	0.248922	0.0212036	-0.446707	0.121646	-0.0769532	-0.323509	-0.522109	7.70276e-05	0.267708	0.479795	0.00595993	5.81674e-05	0.000815851	0.635718	0.802877	0.0208679	0.0063099
P02768	aAFTEccQAADk	Serum albumin |	0.839115	0.433138	0.556368	0.684267	0.467633	0.12202	0.260699	0.304423	0.39469	0.516441	0.552936	1.07335	-0.258565	-0.21484	-0.124574	-0.00282286	0.0336723	0.550192	0.0744705	0.392999	0.0892366	-0.0565359	0.087108	-0.604215	-0.0228511	-0.471618	-0.568208	-0.00811186	-0.104703	0.826465	0.00869665	0.00212782	0.961207	0.531832	0.870013	0.200973	0.164911	0.972905	0.696912
P68104	aAGAGkVTk	Elongation factor 1 alpha 1 |	-0.0373886	-0.494414	-0.160165	-0.073423	0.210587	-0.31728	-0.330302	-0.369444	-0.362964	0.407141	-0.0552638	-0.16125	-0.427486	0.177732	-0.500977	0.160432	-0.491911	0.427496	0.014802	-0.0942477	0.243731	-0.731641	0.0990974	-0.186457	0.102536	0.194705	-0.122249	0.0227562	-0.294198	0.569872	0.274688	0.489499	0.897136	0.104169	0.650036	0.639851	0.808553	0.925322	0.265748
P21333-2	aAGkGkLDVQFSGLTk	Isoform 2 of Filamin A	-1.13168	0.455533	-0.466941	-0.135578	-0.398442	-0.273519	-0.489894	-1.75325	-0.374218	0.189011	0.088296	0.38943	-0.138545	0.0211018	0.0315611	-0.0479424	0.101874	-0.150329	0.708826	0.225325	-0.241696	-0.376136	-0.162373	-0.336227	-0.174814	0.727838	-0.138388	0.262951	-0.603275	0.363667	0.0063685	0.574996	0.290823	0.0206517	0.451432	0.176549	0.850501	0.39095	0.110571
P35637-2	aAIDWFDGkEFSGNPIkVSFATR	Isoform Short of RNA binding protein FUS |	0.127564	-0.342618	-0.105818	-0.284597	0.138113	-0.130457	-0.267579	-0.31444	-0.109942	0.0901917	-0.0943688	0.0983243	-0.0870704	0.414124	-0.212688	0.108707	-0.130062	0.0407225	0.0108217	0.02667	0.212183	-0.00742463	-0.00680438	-0.101712	0.159976	0.229479	0.0143702	0.0767691	-0.13834	0.206761	0.0466552	0.896579	0.489558	0.218156	0.28431	0.331678	0.974991	0.589817	0.401698
P11021	vLEDSDLkkSDIDEIVLVGGSTR	|78 kDa glucose regulated protein	-0.6814	0.725491	0.215988	-0.289475	0.385604	0.312997	0.564826	-0.595101	-0.123698	0.334464	0.440854	0.0478594	0.115075	-0.183238	-0.156423	0.134204	-0.00131253	0.0799678	-0.351069	-0.29972	-0.288435	0.611694	-0.034259	0.350062	-0.559175	-0.211653	-0.0153245	-0.384028	-0.187699	1.05854e-06	0.2974	0.939164	0.0651811	0.354264	7.29598e-05	0.650448	0.982892	0.121273	0.536484
Q14980	aAkLEILQQQLQVANEAR	Nuclear mitotic apparatus protein 1 |	0.328285	-0.132709	0.0578494	-0.0849857	-0.130405	0.128102	0.276286	0.297816	0.0842218	0.0395533	-0.362027	-0.169714	0.102885	0.113788	0.200126	-0.00144345	-0.172451	-0.0319493	0.0112	0.439761	0.376459	-0.420386	0.197621	-0.3937	0.247334	0.0554113	-0.0404718	0.344421	0.248538	0.110977	0.64542	0.736547	0.00793746	0.0473999	0.170358	0.866642	0.921145	0.0255153	0.169674
O15143	tWkPTLVILR	|Actin related protein 2/3 complex subunit 1B	-1.12796	0.527693	-0.260473	0.231507	1.37195	0.136897	1.01424	-0.954336	-0.230258	-0.044854	0.573689	0.521132	-0.803168	-0.341656	-0.502836	0.503073	-0.351417	0.156787	-0.977229	-1.12582	-0.900554	0.897991	-0.00650381	0.772901	-1.04362	-0.603361	-0.136248	-1.10402	-0.636903	2.79144e-06	0.0576009	0.656472	0.00127491	0.0459332	0.000124052	0.35704	0.89459	0.00708561	0.166817
Q13813-3	aALLELWELRR	Isoform 3 of Spectrin alpha chain non erythrocytic 1 |	-0.227269	-0.220754	-1.10387	-0.00899329	0.384664	0.240855	-0.411392	-0.321034	-0.0434032	-0.235467	0.384504	-0.308571	-0.233522	-0.143165	0.134466	0.0344763	-0.147225	-0.177586	-0.0899117	-0.277142	0.0507087	0.193466	-0.638461	0.228784	-0.0359683	0.294859	-0.16059	-0.00866994	-0.464118	0.799522	0.0956759	0.354242	0.959746	0.0116826	0.846823	0.429337	0.75284	0.97261	0.0802976
Q9HDC9	ySLVLELSDSGAFRR	|Adipocyte plasma membrane associated protein	0.938005	0.140661	0.59742	-0.449341	-0.339529	-0.0851824	-0.218666	0.947494	0.288328	-0.0739393	0.24231	-0.383495	0.352086	0.0631709	0.00906909	0.0232615	-0.471972	-0.127635	0.273544	0.193644	0.450153	-0.411608	-0.342437	-0.315315	0.45699	-0.225262	-0.0927549	0.497895	0.630403	0.000110898	0.190687	0.584361	0.00657212	0.000946549	0.00104921	0.572124	0.855338	0.0222489	0.0227924
Q9Y490	aAMEPIVISAk	Talin 1	0.248323	-0.0108137	0.330605	-0.0634596	-0.17069	0.156274	0.211032	0.573869	-0.206803	0.0227684	-0.290267	0.179639	0.116603	-0.0662884	0.501759	-0.191773	-0.0731533	-0.23342	0.00434576	0.0835361	-0.0452581	0.0148047	0.316451	-0.320152	0.194839	-0.0919191	-0.0535846	0.180323	0.218658	0.0487975	0.500386	0.693511	0.19208	0.116682	0.0874853	0.788831	0.904029	0.284247	0.281752
P07355	tPAQYDASELkASMk	|Annexin A2	0.848297	0.100912	-0.162465	-0.0724976	0.0293261	0.0829191	-0.642707	0.488649	1.13842	0.0826031	-0.188437	-0.0520325	0.0943596	-0.0505064	-0.478534	-0.0348071	0.0364221	-0.149871	0.0972149	-0.141889	-0.100252	-0.210094	-0.112106	-0.11581	0.732533	-0.391785	-0.0780246	0.00111003	0.31487	2.5559e-05	0.0578513	0.695036	0.995543	0.122437	0.000427068	0.35704	0.904093	0.997943	0.292046
P18206-2	aANFENHSGk	Isoform 1 of Vinculin |	-0.153503	1.10533	-0.0530847	0.888828	-0.00284609	0.00659936	0.593881	-0.457723	0.72922	-0.127572	0.578072	0.475442	-0.198722	-0.0950875	-0.239844	0.178696	0.0527214	0.298453	-0.334796	-0.645656	-0.529432	0.344878	0.656884	0.504338	-0.163045	-0.634609	0.0362413	-0.679918	-0.00906788	0.345999	0.00737604	0.868617	0.00448364	0.966977	0.434192	0.185891	0.969046	0.0167637	0.985945
P27797	fYGDEEkDkGLQTSQDAR	|Calreticulin	-0.418073	0.830789	0.0975986	0.402372	0.497406	0.274498	0.694317	-0.344439	1.20622	-0.666574	0.841482	-0.046418	0.11284	0.496437	-0.475589	0.19122	0.298123	0.096678	-0.311711	-0.905414	-0.75086	1.59848	-0.111518	1.20074	-0.956086	-0.650119	0.328491	-0.851335	0.127275	0.000549879	0.0574241	0.323263	0.0152383	0.699417	0.00300201	0.35704	0.72903	0.0401473	0.81927
P31146	aAPEASGTPSSDAVSRLEEEMRk	Coronin 1A	-0.582877	0.160336	-0.160634	0.14729	0.518553	-0.127057	-0.0731144	-0.493215	0.265764	-0.182359	0.517461	-0.078925	-0.0895883	0.0173899	-0.399023	0.0391916	-0.29583	0.242346	0.138834	-0.291256	-0.312852	0.249354	-0.486707	0.217112	-0.219707	-0.00879237	-0.138249	-0.150327	-0.279784	0.0792747	0.959263	0.425024	0.386287	0.113569	0.129709	0.982884	0.783186	0.489635	0.276713
P53621	vTTVTEIGkDVIGLR	|Coatomer subunit alpha	0.154864	-0.145851	0.232385	-0.146879	-0.376256	-0.0593654	0.405269	0.0845211	-0.386893	0.0309623	-0.389979	-0.0849812	0.251567	-0.215353	0.337187	-0.115355	-0.187659	-0.0483823	-0.187621	0.900762	0.441401	-0.605539	0.117083	-0.644082	0.447165	0.197275	-0.0762394	0.50198	0.228466	0.00217545	0.269206	0.665927	0.00828636	0.202639	0.00780952	0.637257	0.89459	0.0263034	0.387704
Q9UJU6	vVTEkSPTDWALFTYEGNSNDIR	|Drebrin like protein	0.541742	0.149487	0.276078	-0.117367	-0.618988	-0.291476	0.42438	0.342213	0.10752	-0.198604	-0.572904	-0.163128	0.0158497	0.256211	0.573022	-0.365244	-0.477747	-0.292899	0.246691	0.480752	0.272041	-0.781667	0.206757	-0.715379	0.699111	0.000524644	-0.0772853	0.711791	0.633981	7.63982e-06	0.997107	0.594368	4.5102e-05	0.000179153	0.000208544	0.998815	0.862179	0.00108201	0.0111746
P37837	aAQASDLEkIHLDEkSFR	Transaldolase |	0.512131	-0.2868	-0.166325	-0.136276	0.317475	-0.18041	-0.0436346	-0.0245928	-0.0383539	-0.0183351	0.340116	-0.155404	-0.200147	0.433466	0.402358	0.043521	-1.13428	0.157871	0.264061	0.410337	0.334732	-0.579597	-0.213999	-0.512744	0.271221	0.282064	-0.401066	0.647339	-0.0357903	0.115255	0.132254	0.0364576	0.00152851	0.844912	0.175849	0.492114	0.383892	0.00798335	0.912579
Q96C19	vFNPYTEFkEFSR	|EF hand domain containing protein D2	0.23733	-0.0735878	0.151508	-0.075645	-0.0743144	-0.0354963	0.342861	0.168545	0.110817	-0.28432	-0.195889	-0.012219	0.210178	-0.0505559	0.132622	0.26649	-0.302362	-0.294586	-0.114005	0.631964	0.281417	-0.521835	-0.042745	-0.273009	0.634247	0.0256911	-0.0816939	0.376611	0.269226	2.2886e-06	0.841302	0.52592	0.00671965	0.0444602	0.000116785	0.936239	0.828891	0.0225646	0.16337
P09622	aAQLGFk	Dihydrolipoyl dehydrogenase mitochondrial |	-0.35566	0.258822	-0.254062	0.129838	0.517727	0.353145	-0.413816	-0.479067	-0.418657	1.2481	0.464648	0.248605	-0.25197	-0.49581	-0.0984072	-0.00282286	0.50145	0.418945	-0.2833	-0.58869	-0.53362	0.410429	0.301717	0.764847	-0.0975686	-0.0982262	-0.0945827	-0.774394	-0.77075	0.351319	0.555203	0.569865	8.57425e-05	9.0714e-05	0.439268	0.819569	0.847831	0.00140742	0.00754438
Q9Y490	aASAAQRELVAQGk	Talin 1	-0.161073	0.100865	-0.270119	-0.273012	-0.535154	-0.234534	-0.664517	-0.336409	-0.645978	0.367385	-0.547223	0.453714	-0.239968	-0.355791	0.564128	0.0148361	0.0127751	-0.173514	0.744324	0.270103	0.030736	-0.821684	0.357127	-0.75814	0.0931588	0.498461	-0.099963	0.397022	-0.201401	0.584385	0.0385114	0.664468	0.0939393	0.385042	0.663297	0.304079	0.89459	0.161529	0.572856
P16402	aASGEGkPk	Histone H1.3 |	0.275255	0.595834	-0.385815	0.0805991	-0.693929	-0.709695	-0.54857	-0.395972	-0.640182	0.410083	0.168085	0.168804	-1.01744	-0.971325	-0.7071	0.0690585	1.05614	0.322589	-0.107779	-0.62707	0.334565	-0.551763	-0.522314	0.226279	-0.0836721	-0.332783	0.196006	-0.616022	-0.0872327	0.747052	0.256162	0.499805	0.0415723	0.763043	0.807062	0.624756	0.812386	0.0860772	0.856407
B4DS13	aASIFGGAkPVDTAAR	Eukaryotic translation initiation factor 4B	-0.301045	-0.0933439	-0.0395865	0.102343	0.1881	-0.11318	0.259218	-0.089518	-0.173692	-0.179626	-0.046868	-0.0262266	-0.135012	0.0841125	-0.104947	0.0284582	-0.228884	0.134071	-0.0757675	-0.153857	0.0656191	-0.0178453	0.0209827	-0.0613338	-0.0511358	0.0196859	-0.00818231	-0.0325501	-0.0604183	0.474457	0.840277	0.933217	0.739141	0.537684	0.559725	0.936084	0.980984	0.800415	0.7014
P14625	gLFDEYGSk	|Endoplasmin	-0.460474	0.427855	-0.275991	-0.134133	0.484702	0.211404	0.144029	-0.272464	0.496489	-0.0955616	0.218916	-0.238044	-0.0901776	-0.215149	-0.179629	0.367896	-0.0942569	0.298453	-0.142665	-0.489529	-0.590156	0.638086	0.166926	0.504475	-0.39932	-0.294458	0.239049	-0.598147	-0.0646397	0.00803895	0.0911527	0.165935	0.00153265	0.702615	0.0207522	0.418832	0.575037	0.00798335	0.821089
Q9BSJ8	eRELLGkVQLDLAETDLSQGVAR	|Extended synaptotagmin 1	0.59589	-0.387212	0.041056	-0.229708	-0.34772	0.0289789	-0.467382	0.780513	-0.229263	-0.0540509	-0.0953622	-0.233169	0.490796	-0.0504856	0.376192	-0.154658	-0.523444	-0.105513	0.364201	0.640689	0.795519	-0.722306	-0.194196	-0.85102	0.523052	0.380552	-0.270018	0.861341	0.210772	0.000971616	0.0600906	0.174256	0.000162094	0.285251	0.00442768	0.361501	0.585995	0.00189871	0.475723
C9JGE3	aAVEWFDGkDFQGSk	Ewing sarcoma breakpoint region 1 isoform CRA_e	-0.812055	-0.0984371	-0.0666451	0.279412	0.249341	-0.123039	-0.000343726	-0.35041	-0.267319	-0.042135	0.120699	-0.031914	-0.148039	0.204971	-0.407392	0.0202053	0.150678	0.141773	0.041161	-0.6754	-0.17792	0.255643	-0.0075931	0.526306	-0.362752	0.0720986	0.105775	-0.374939	-0.341262	0.00162442	0.627253	0.477472	0.0172772	0.0286664	0.0063256	0.857532	0.8023	0.0443941	0.132205
C9JGE3	aAVEWFDGkDFQGSkLk	Ewing sarcoma breakpoint region 1 isoform CRA_e |	-0.0448582	-0.751618	-0.206477	-0.653581	-0.50649	-0.258949	-1.16602	-0.0486751	-0.13354	-0.117996	-0.456732	-0.499012	0.62235	0.485696	0.198437	-0.357909	-0.67618	-0.254167	0.989728	0.715798	0.54278	-0.874213	-0.364296	-0.991569	0.274969	0.984329	-0.170929	1.17885	0.0235956	0.121277	1.34875e-05	0.353395	9.59631e-07	0.897147	0.183614	0.0154308	0.75284	0.00017102	0.943271
P18206-2	aAVHLEGkIEQAQR	Isoform 1 of Vinculin |	-1.3252	0.489311	-0.299908	0.288126	-0.254783	0.149785	-0.0662751	-0.918291	-0.291526	-0.0589952	0.186819	0.195594	0.0717495	-0.111844	-0.273409	0.178877	0.79836	-0.0668735	0.315086	-0.463821	-0.139801	0.359427	0.0370388	0.488931	-0.267778	0.301642	0.214869	-0.399633	-0.486407	0.093041	0.17862	0.333484	0.0788379	0.0350558	0.147762	0.552926	0.732428	0.1401	0.142007
P04075	gGVVGIkVDk	|Fructose bisphosphate aldolase A	-0.674263	1.08824	-0.393364	0.540341	0.0897566	-0.243655	0.876518	-1.35939	0.953549	-0.486677	0.0379039	0.385154	-0.27599	0.181019	-0.481706	0.117578	0.441618	0.244262	-0.488046	-0.471649	-0.640261	0.813098	0.415061	0.598578	-0.609395	-0.444654	0.384562	-0.801138	0.0280776	0.00386752	0.167764	0.230532	0.017089	0.929171	0.0121689	0.542199	0.652869	0.0440921	0.963142
P04406	iISNAScTTNcLAPLAk	|Glyceraldehyde 3 phosphate dehydrogenase	-0.781584	0.286522	-0.342295	-0.0268359	0.0943961	-0.0721263	-0.118267	-0.459231	0.232131	0.00853139	-0.317972	-0.187117	0.850922	0.0440335	-0.108956	-0.00282286	0.253192	0.222531	-0.288992	-0.209246	-0.118801	0.637032	0.586288	0.652617	-0.560363	0.225281	0.474993	-0.363313	-0.1136	3.3256e-06	0.237868	0.0174995	0.0626905	0.547311	0.000132879	0.610144	0.326918	0.117781	0.707878
P05023-3	aAVPDAVGk	Isoform 3 of Sodium/potassium transporting ATPase subunit alpha 1 |	0.301086	0.0341776	-0.409769	-0.0974706	-0.0407262	0.0664222	-0.42559	-0.279479	-0.139128	1.08587	-0.798073	0.410122	-0.113468	-0.397618	-0.0760538	-0.450993	0.278768	-0.0296142	-0.670067	-0.26512	-0.283089	-0.252872	0.844565	-0.162397	0.365339	-0.147785	-0.0664476	-0.338812	-0.257474	0.0575359	0.533045	0.778554	0.160009	0.281428	0.100524	0.805539	0.940613	0.245978	0.470304
P06733|P09104|P13929-2	aAVPSGASTGIYEALELR	|Alpha enolase | Gamma enolase | Isoform 2 of Beta enolase	0.498422	-0.243481	0.0590583	0.0405214	0.325154	-0.0754747	-0.00526655	0.719103	-0.121116	0.105814	-0.139531	0.0451961	0.0349337	-0.122824	0.385056	-0.00282286	-0.456356	-0.0510755	0.176709	0.352	0.381799	-0.58757	-0.173324	-0.362703	0.206663	0.0501591	-0.322588	0.473587	0.10084	0.0926144	0.740489	0.0414441	0.00420309	0.507001	0.147339	0.905204	0.396393	0.0159615	0.677486
P06733	aAVPSGASTGIYEALELRDnDkTR	Alpha enolase	0.0530358	0.0243249	0.0128621	0.176714	0.0269449	0.128722	-0.0424775	0.178158	0.11187	0.0910587	0.0528203	0.0311743	0.0828568	-0.111318	-0.0694354	-0.0127285	0.0464823	0.0883943	-0.0196815	-0.0174314	0.0184364	-0.0308741	0.0979228	-0.0241208	-0.0422608	-0.0757245	-0.0570598	-0.0469415	-0.0282768	0.430063	0.298685	0.431301	0.516475	0.695107	0.515739	0.650448	0.786646	0.613914	0.816137
P06733	aAVPSGASTGIYEALELRDNDkTR	Alpha enolase	0.214687	0.0173244	0.0553382	0.0704177	-0.08006	0.0896079	-0.0678932	0.246203	0.227203	-0.103808	0.152805	-0.0871936	0.290549	-0.0676786	-0.0143519	0.0402464	-0.122634	0.0979469	-0.252382	-0.0108874	-0.0832287	0.202446	0.25919	0.10894	-0.0107367	-0.138474	0.0907278	-0.120686	0.108516	0.88408	0.164642	0.356986	0.223606	0.272412	0.915287	0.542199	0.753201	0.318616	0.460169
P10412|P16402	ALAAAGYDVEkNNSR	|Histone H1.4 | Histone H1.3	-0.245118	-0.0696512	-0.2971	0.112314	0.885804	0.191966	-0.54378	-0.124033	0.373638	0.58743	-0.0184588	0.303419	0.352661	-0.833274	-0.427951	0.133847	0.808354	0.247968	-0.257912	0.332809	-0.342736	0.433772	-0.408336	0.524009	-0.474631	-0.04506	-0.0538098	-0.486003	-0.494753	0.00734681	0.833584	0.801925	0.0310705	0.0284295	0.0194015	0.93492	0.946443	0.0700912	0.131355
P19338	aAVTPGkk	Nucleolin	0.198348	-0.37817	-0.21549	-0.77344	0.290357	-0.362842	0.00141468	-1.15257	-0.220698	0.590452	-0.666316	0.206481	-0.105941	0.427664	-0.173552	-0.116679	-0.129023	-0.148357	-0.276939	0.91996	0.426622	-0.508632	-0.303317	-0.503582	0.151644	0.497497	-0.165714	0.487901	-0.17531	0.40829	0.0502077	0.498745	0.0544473	0.474469	0.495447	0.345092	0.811721	0.105717	0.650082
Q99880	hAVSEGTkAVTkYTSSk	|Histone H2B type 1 O | Histone H2B type 1 D | Histone H2B type 1 L	2.19433	0.09832	1.10816	0.287443	-0.778219	0.764629	0.990994	2.46852	0.217784	0.596182	-0.243975	-0.354837	0.653262	-0.14917	1.15211	-0.520759	-0.377123	0.227323	-0.141922	1.279	1.21862	-0.952667	0.809515	-1.22692	0.861534	-0.511033	-0.385309	1.00876	1.13448	0.0057196	0.22301	0.354972	0.0210546	0.0104828	0.0160091	0.600737	0.75296	0.0517254	0.0755664
P69905	aAWGkVGAHAGEYGAEALER	Hemoglobin subunit alpha	-0.620412	-0.325757	-0.186084	0.15605	-0.00174609	0.647833	-0.0391749	-0.0992418	0.039854	0.0742513	0.089781	-0.395586	0.140307	0.0424852	-0.167634	0.0537907	-0.180126	0.292072	0.114756	-0.02201	-0.0906588	0.0209503	0.397133	-0.239276	-0.182043	0.20801	-0.0376732	-0.0545497	-0.300233	0.0943808	0.164522	0.79731	0.710193	0.0494393	0.149459	0.542199	0.945479	0.779213	0.174255
P04083	aAYLQETGkPLDETLkk	Annexin A1 |	-0.557773	-0.0234936	-0.343581	-0.0178593	0.48706	-0.593809	-0.590128	-1.29567	0.896442	-0.485406	0.595749	-0.170441	0.503957	0.957521	-0.805328	0.254272	-0.31535	0.436431	-0.175597	-0.457896	-0.567075	1.05657	0.0401143	1.13539	-0.354745	0.228298	0.465355	-0.525307	-0.28825	0.0651384	0.503018	0.178488	0.130781	0.399082	0.111199	0.788831	0.590621	0.209973	0.582627
D6RFM5	acALSIEEScRPGDkVPPIkPNAGEESVMNLDkLR	Succinate dehydrogenase ubiquinone flavoprotein subunit mitochondrial |	-0.425022	-0.0731662	-0.148697	0.00211765	-0.0272481	-0.1765	-0.231262	-0.0195544	-0.119226	-0.255173	-0.277245	0.0539451	0.433884	0.051372	-0.1838	0.520275	0.0218652	0.157053	-0.205622	-0.386674	0.0237011	0.262226	0.812073	0.494946	-0.144492	0.124965	0.491424	-0.422596	-0.0561375	0.142666	0.361805	0.00125455	0.00440672	0.679926	0.208913	0.697068	0.125204	0.0165584	0.806281
P01857	nQVSLTcLVk	|Ig gamma 1 chain C region	0.375513	-0.102572	0.345869	-0.0510117	0.340676	0.133244	0.0715726	0.664501	-0.160366	0.204931	0.293767	-0.0326866	-0.0459487	-0.0545157	0.174207	0.14021	-0.243379	0.0401967	-0.177987	-0.284263	-0.136559	0.18438	0.0874448	0.337755	-0.480879	-0.286597	-0.057052	-0.178613	0.0509328	0.000212985	0.0381022	0.666057	0.184024	0.699917	0.00157573	0.303164	0.89459	0.274441	0.819472
Q9Y490	acEFAGFQcQIQFGPHNEQk	Talin 1	0.652423	0.314561	0.438277	0.354247	0.369095	0.567439	0.0713114	1.69033	-0.0266724	-0.034222	0.657556	0.337737	-0.0310182	-0.424322	0.577653	-0.00503401	0.159217	-0.0394015	-0.115868	-1.00372	-0.41241	1.06358	0.192707	0.512801	-0.205084	-0.758319	-0.0613297	-0.548927	0.148063	0.289646	0.00698357	0.813399	0.0431026	0.569872	0.37438	0.1815	0.950668	0.088004	0.724685
Q12905	vkPAPDETSFSEALLkR	|Interleukin enhancer binding factor 2	-1.1604	0.179519	-0.509391	-0.0882972	0.167422	-0.118688	0.00542934	-1.4876	-0.161433	-0.0404165	-0.00891823	0.163105	-0.160779	0.103066	-0.529914	0.417609	0.123904	0.146047	-0.126254	-0.236989	-0.241264	0.199841	0.206328	0.298272	-0.52651	0.323623	0.219632	-0.430689	-0.53468	7.72882e-05	0.118346	0.282526	0.0413623	0.0132183	0.000815851	0.467922	0.701547	0.0857134	0.0882096
O75367-2	gVTIASGGVLPNIHPELLAk	|Isoform 1 of Core histone macro H2A.1	0.55677	-0.108011	0.289122	-0.102634	0.0257304	0.249128	0.00883693	0.60573	0.117964	0.176833	-0.0313064	0.0320465	0.00172873	-0.0113216	0.0237825	-0.0673331	-0.243374	-0.152955	-0.0825722	-0.00163337	0.0538943	-0.184541	0.0712744	-0.305895	0.623945	-0.247755	-0.205437	0.14445	0.186769	4.46172e-07	0.0356823	0.0773184	0.206692	0.106333	4.45057e-05	0.302362	0.463877	0.300172	0.268557
Q9Y490	ackEAAYHPEVAPDVR	Talin 1 |	-0.229527	0.55632	-0.040783	0.112051	-0.520497	-0.145224	-0.20694	-0.712268	0.00431416	0.0738486	0.314294	0.259092	-0.199118	-0.0106662	-0.0774186	-0.00282286	0.228586	0.0445026	0.261037	-0.207933	-0.260661	0.00173956	0.162434	0.0264463	-0.0952514	0.022354	0.0612201	-0.159274	-0.120408	0.399665	0.889815	0.704756	0.328424	0.458078	0.486695	0.954765	0.908928	0.431563	0.6353
P18206-2	iLLRNPGNQAAYEHFETMk	|Isoform 1 of Vinculin	-0.0987331	0.165625	0.0621059	0.177608	0.247725	0.474647	-0.0773428	0.555822	0.202877	0.299166	-0.177735	0.226188	0.0588036	-0.537354	-0.333601	-0.0672717	0.493221	-0.202326	-0.297181	-0.598547	-0.345836	0.298583	0.144875	0.209577	-0.414292	-0.477345	-0.0618236	-0.488396	-0.0728742	0.000998631	0.00210859	0.659334	0.00173155	0.603613	0.00447679	0.122347	0.89459	0.00876311	0.751129
P18206-2	nFTVEk	|Isoform 1 of Vinculin	-0.657941	0.247905	-0.35489	0.126564	0.324937	-0.000200375	-0.34842	-1.26773	0.454009	0.125555	0.254218	0.468741	-0.279694	0.0132344	-0.627552	0.266187	0.551332	0.303409	-0.166224	-0.445691	-0.923847	0.876167	0.263987	0.622524	-0.619265	-0.0837845	0.263965	-0.885563	-0.537814	0.000275615	0.696213	0.225183	0.000338432	0.0181326	0.00188054	0.887018	0.646526	0.0030097	0.103477
Q5JR95	aDGYVLEGkELEFYLR	40S ribosomal protein S8 |	0.233649	-0.149934	0.101118	-0.0738519	0.0107805	-0.11636	-0.0272462	0.266346	-0.044838	-0.238156	0.264737	-0.215442	0.0545048	0.180623	0.0255799	0.206361	-0.0267584	0.133305	0.144288	0.108161	0.323336	0.0864617	-0.267944	0.179312	0.158478	0.0762332	0.113171	0.0876259	0.124564	0.0306877	0.47632	0.293433	0.413773	0.248675	0.0602177	0.77371	0.708312	0.516699	0.434788
Q5JR95	aDGYVLEGkELEFYLRk	|40S ribosomal protein S8	-0.264174	0.0387882	-0.227192	-0.0363893	0.440328	0.00305491	0.0935359	-0.269778	0.281825	0.0401257	-0.424309	0.233015	-0.210398	0.0506881	-0.366086	0.071031	0.0949038	0.195404	-0.0992428	-0.299977	-0.168826	0.265484	0.229329	-0.0912231	0.101972	-0.124474	0.0848505	-0.309795	-0.10047	0.412366	0.336629	0.510271	0.0224528	0.436456	0.499514	0.684436	0.818591	0.0540209	0.619859
C9J9K3	aDHQPLTEASYVNLPTIALcNTDSPLR	40S ribosomal protein SA Fragment	0.857501	0.198355	0.499007	-0.116124	-0.768113	0.368612	0.18261	0.703977	-0.269523	0.33247	-0.135722	0.225427	0.108056	-0.392083	0.486571	0.00309158	-0.536879	-0.218207	-0.262119	0.375798	0.169992	-0.77896	0.881192	-0.935353	0.356741	-0.280952	-0.248611	0.345222	0.377563	0.0560999	0.288585	0.346457	0.194886	0.15769	0.098389	0.647551	0.745961	0.287455	0.338536
Q09666	aDIDVSGPkVDIDTPDIDIHGPEGk	Neuroblast differentiation associated protein AHNAK |	0.4801	-0.0199183	0.332543	0.0184874	-0.175942	0.183219	0.0896082	0.786141	0.10953	-0.0314753	0.0669608	-0.202276	0.154129	-0.168874	0.11869	-0.00282286	-0.209616	-0.0450303	-0.100435	0.0260538	0.0626393	-0.164282	0.138505	-0.116006	0.24914	-0.280967	-0.0430377	0.0819092	0.319838	0.00641519	0.0253446	0.71806	0.493544	0.0120979	0.0174811	0.276321	0.913951	0.5923	0.0824705
Q09666	aDIDVSGPkVDVDIPDVNIEGPDAk	Neuroblast differentiation associated protein AHNAK	0.131772	0.0606259	0.233964	-0.0203073	0.125417	0.155439	0.364687	-0.103391	0.022626	-0.0512701	0.347908	0.106351	0.0613686	0.436719	0.0933435	-0.0274966	-0.547232	-0.204875	-0.174271	-0.0103967	0.0336238	0.048009	0.022842	-0.107979	0.104004	-0.0449827	-0.246712	0.20952	0.00779117	0.23518	0.701124	0.0436154	0.0829882	0.946918	0.318345	0.887018	0.398438	0.146178	0.975459
Q09666	aDIDVSGPkVDVDVPDVnIEGPDAk	Neuroblast differentiation associated protein AHNAK |	-0.546248	-0.0111071	0.0907346	0.0205335	0.355906	-0.341105	0.73751	-0.109437	0.336113	-0.643964	-0.592325	-0.159183	-0.145135	0.297702	-0.00858253	0.14021	-0.165389	-0.108036	-0.129552	-0.260583	-0.50169	0.286301	0.204889	0.411405	0.275718	-0.207567	0.35492	-0.25287	0.309617	0.158323	0.281104	0.071548	0.191736	0.113063	0.228292	0.641092	0.457913	0.284074	0.276019
Q09666	aDIDVSGPkVDVDVPDVNIEGPDAk	Neuroblast differentiation associated protein AHNAK	0.0410256	-0.0796593	0.305645	-0.0455371	-0.188116	-0.0166079	0.393729	0.61448	0.164163	-0.366983	-0.430411	-0.358226	0.266537	0.242879	0.113299	0.02362	-0.0485926	-0.0804682	0.0120768	-0.0643311	0.130262	0.0315489	0.309769	0.0979507	0.263028	-0.12311	0.289952	0.0611493	0.474211	0.0074173	0.289905	0.0176352	0.595829	0.000345259	0.0195502	0.647551	0.326918	0.682236	0.0141216
Q09666	aDIDVSGPkVDVEVPDVSLEGPEGk	Neuroblast differentiation associated protein AHNAK |	0.0460164	0.381745	0.496037	0.199586	0.19419	0.175164	0.516381	0.418057	0.237231	-0.0190253	0.425099	-0.0850052	0.284343	0.251911	-0.00105704	-0.123733	-0.51221	-0.295073	-0.215046	-0.420019	-0.100517	0.0427575	-0.00749412	0.3045	0.0699073	-0.382642	-0.246877	0.0651443	0.20091	0.453028	0.0107307	0.0868847	0.641828	0.159229	0.538594	0.210811	0.473228	0.722962	0.339178
Q09666	aDIkSPSLDVTVPEAELNLETPEISVGGk	|Neuroblast differentiation associated protein AHNAK	0.0438271	0.0192646	0.0794975	-0.356179	0.392653	0.27468	-0.0429546	-0.0584211	-0.013371	0.328206	0.121231	0.119053	-0.058506	0.217145	-0.130402	-0.0305631	0.60092	0.0452474	-0.172871	-0.408493	-0.166229	1.02076	-0.152576	0.523248	-0.0404058	-0.124533	0.187899	-0.454399	-0.141967	0.662921	0.450575	0.258575	0.0099756	0.390597	0.733544	0.760343	0.68197	0.0299869	0.576453
Q09666	aDLDVSGPkVDIDVPDVNIEGPDAk	|Neuroblast differentiation associated protein AHNAK	-0.382361	0.859599	0.231938	0.0337984	-0.134605	-0.121218	0.430817	-0.392637	-0.0167635	-0.0845633	0.444853	0.105445	0.144471	-0.001577	0.107879	-0.00282286	-0.132206	-0.132682	0.0525259	-0.219931	-0.0776005	0.12161	-0.110019	0.216478	-0.0560825	-0.120804	-0.0472253	0.00756839	0.0811473	0.47444	0.465598	0.774409	0.963332	0.622965	0.559725	0.769909	0.937937	0.973083	0.764911
Q09666	aDLDVSGPkVDIDVPDVNIEGPEGk	Neuroblast differentiation associated protein AHNAK |	-0.476279	-0.154017	0.183858	0.273373	0.158324	0.12372	0.557293	0.0713507	-0.526048	0.122886	-0.0849374	-0.0315645	-0.221377	-0.076332	0.0369925	-0.00282286	0.209736	0.0368653	-0.313322	-0.294686	-0.148487	0.12161	0.231923	0.386025	-0.22528	-0.112228	0.0702562	-0.333425	-0.15094	0.0452402	0.431516	0.621031	0.0257932	0.29261	0.0819496	0.749223	0.879882	0.0602003	0.481571
Q09666	aDLDVSGPkVDVDVPDVnIEGPDAk	Neuroblast differentiation associated protein AHNAK |	-0.546248	-0.0111071	0.0907346	0.0205335	0.355906	-0.341105	0.73751	-0.109437	0.336113	-0.643964	-0.592325	-0.159183	-0.145135	0.297702	-0.00858253	0.14021	-0.165389	-0.108036	-0.129552	-0.260583	-0.50169	0.286301	0.204889	0.411405	0.275718	-0.207567	0.35492	-0.25287	0.309617	0.158323	0.281104	0.071548	0.191736	0.113063	0.228292	0.641092	0.457913	0.284074	0.276019
Q09666	aDLDVSGPkVDVDVPDVNIEGPDAk	Neuroblast differentiation associated protein AHNAK	0.0410256	-0.0796593	0.305645	-0.0455371	-0.188116	-0.0166079	0.393729	0.61448	0.164163	-0.366983	-0.430411	-0.358226	0.266537	0.242879	0.113299	0.02362	-0.0485926	-0.0804682	0.0120768	-0.0643311	0.130262	0.0315489	0.309769	0.0979507	0.263028	-0.12311	0.289952	0.0611493	0.474211	0.0074173	0.289905	0.0176352	0.595829	0.000345259	0.0195502	0.647551	0.326918	0.682236	0.0141216
Q09666	aDLGVSGPkVDIDVPDVNLEAPEGk	Neuroblast differentiation associated protein AHNAK |	0.0910872	-0.0521903	0.182884	0.11091	-0.310569	0.0645206	0.00542763	0.050223	-0.0186779	-0.171797	0.439222	-0.217757	0.0579899	0.316431	0.0450625	0.106607	-0.618953	0.123276	0.181312	0.0213531	0.126549	-0.3035	0.23252	-0.22782	-0.176273	0.0816574	-0.1004	0.239428	0.0573704	0.149377	0.547391	0.460312	0.0861872	0.671898	0.217326	0.812624	0.795897	0.150797	0.802846
Q01518-2	cVNTTLQIk	|Isoform 2 of Adenylyl cyclase associated protein 1	-0.590087	0.976986	-0.0700123	-0.352654	0.140407	0.131925	0.368106	-0.924535	0.54774	0.210973	0.161371	-0.127089	0.0321636	0.158829	-0.324991	0.00926531	0.376238	0.0483354	-0.157567	-0.558665	-0.50012	0.837404	0.0269718	0.651817	-0.483399	-0.276425	0.297516	-0.550064	0.0238773	0.00307464	0.261898	0.228197	0.0313742	0.921764	0.0102999	0.629514	0.650099	0.0705849	0.958759
P04040	aDVLTTGAGNPVGDkLNVITVGPR	Catalase |	0.260179	0.177731	0.165675	-0.269897	0.0654141	0.26414	0.135355	0.443965	0.110824	-0.0523084	0.0795838	-0.0541777	0.11154	0.0287129	0.18921	0.289447	0.0597665	-0.00317032	0.0974098	-0.0459251	0.138775	0.320773	0.0832505	0.0812233	0.281291	-0.129001	0.133089	-0.051928	0.210163	0.00114206	0.182784	0.169806	0.585871	0.0349995	0.00494224	0.558197	0.580364	0.673927	0.142007
P21333-2	aEAGVPAEFSIWTR	Isoform 2 of Filamin A	0.457322	-0.0669135	0.147727	-0.148127	0.120823	-0.0281208	-0.0157131	0.531551	-0.122372	0.0545104	0.155457	-0.120723	0.128683	-0.163364	0.356349	-0.048571	-0.11565	-0.160741	0.0229276	0.291946	0.211515	-0.131421	-0.434238	0.0359768	0.212055	-0.013924	-0.148077	0.283784	0.14963	0.0206997	0.909394	0.233188	0.0277119	0.228468	0.0436517	0.963456	0.655201	0.0635488	0.412765
P02768	aEFAEVSk	Serum albumin |	1.04134	0.425966	0.858244	0.862167	0.588126	1.04776	0.594441	1.3988	0.419494	0.889739	1.00251	0.518618	-0.273095	-0.46224	-0.0274887	-0.00282286	0.097571	0.651138	0.152103	0.152263	0.264541	-0.059429	0.00144659	-0.527862	-0.196943	-0.822034	-0.79148	-0.0589931	-0.028439	0.113513	0.000140224	0.000214944	0.74826	0.876944	0.173737	0.037438	0.0792469	0.808536	0.929077
P12814-2|O43707	aLDFIASk	|Isoform 2 of Alpha actinin 1 | Alpha actinin 4 | Alpha actinin 3	0.111164	-0.47769	-0.148582	0.572223	0.0725151	0.303378	-0.215903	0.0811122	0.267479	-0.017695	0.103785	0.21423	-0.243685	-0.239663	-0.511382	-0.00282286	0.487276	0.236599	-0.51978	-0.231965	-0.47572	0.42272	0.310848	0.220219	-0.57849	-0.306629	0.0710672	-0.649506	-0.271809	9.41713e-07	0.0215981	0.5742	2.48706e-05	0.0394207	6.88729e-05	0.259738	0.850501	0.00079554	0.151962
P00558	aEPAkIEAFR	Phosphoglycerate kinase 1 |	-1.59843	0.732507	-0.479524	0.867085	0.259134	-0.13287	0.630456	-1.7152	0.590718	-0.973762	1.15706	-0.0413696	0.130282	-0.0143111	-0.907071	0.411132	-0.327542	0.336375	-0.564318	-0.405008	-0.606137	0.615401	-0.168794	0.75772	-0.608077	-0.0878476	0.081503	-0.665143	-0.495792	0.0383259	0.826801	0.839121	0.106966	0.223928	0.0718318	0.931569	0.961252	0.179114	0.407493
P67936	aEVSELkcGDLEEELkNVTNNLk	Tropomyosin alpha 4 chain |	-0.413486	0.784167	-0.0131279	0.137845	-0.000985026	0.088877	0.276372	-0.0730061	-0.0176323	-0.119718	0.277898	0.239377	0.441705	-0.20649	0.181986	0.0163358	-0.41696	-0.169111	-0.144749	-0.344828	0.00861704	0.0928651	0.267375	-0.031815	-0.0570039	-0.101174	-0.144101	0.0295917	-0.0133345	0.689502	0.538942	0.383461	0.856865	0.935205	0.75675	0.809647	0.761732	0.893015	0.967386
P25705-2	tSIAIDTIINQkR	|Isoform 2 of ATP synthase subunit alpha mitochondrial	-0.554728	0.0778236	-0.0908646	0.418873	0.440246	-0.0901872	-0.0201186	-0.349206	0.222233	-0.170726	0.390739	0.12824	-0.0641735	-0.0792709	-0.644144	0.249558	0.283878	0.330226	-0.462617	-0.750984	-0.588862	0.788756	0.171597	0.918182	-0.784702	-0.312532	0.270835	-0.888708	-0.305341	2.28771e-05	0.0719702	0.115894	1.71945e-05	0.0783159	0.000406918	0.384998	0.512169	0.000672244	0.224817
Q9UQ80	aFFSEVER	|Proliferation associated protein 2G4	-0.324842	-0.110348	-0.128999	0.556504	-0.241074	0.161447	0.395746	-0.085918	0.288585	-0.449586	-0.120897	-0.115243	-0.238183	-0.28116	-0.568444	0.248775	0.167243	0.233012	-0.652451	-0.342304	-0.410872	0.113324	0.663745	0.189801	0.176516	-0.421273	0.304125	-0.684886	0.040512	0.238286	0.00960486	0.0533761	0.000122694	0.788938	0.321818	0.204822	0.42164	0.00165471	0.876538
F5GYN4	aFGFSHLEALLDDSkELQR	Ubiquitin thioesterase OTUB1 |	0.0680785	-0.221447	0.0937138	0.104307	-0.296177	-0.0741124	-0.457588	-0.139262	-0.453995	0.496148	-0.0792034	0.308263	-0.215622	0.064493	0.102144	-0.0620648	0.773701	0.216064	0.34947	0.0405547	0.0024753	0.0859895	0.226059	0.174165	-0.350122	0.242336	0.159115	-0.1784	-0.261621	0.00164324	0.112733	0.290441	0.237307	0.0881947	0.00635401	0.45807	0.705599	0.333246	0.242727
Q86UX7-2	iLEAHQNVAQLSLAEAQLR	|Isoform 2 of Fermitin family homolog 3	2.1199	-0.68704	0.630943	-0.320131	-1.19316	0.181839	0.0314435	1.58648	0.156336	0.282825	-1.06072	-0.264014	0.497685	0.0872244	0.758041	-1.02705	0.873495	-0.429215	0.258564	1.92093	1.36227	-0.848216	-0.532184	-1.40118	0.789238	0.174443	-0.165165	1.37484	1.03524	0.00796291	0.687437	0.7032	0.00376006	0.0236431	0.0206379	0.88379	0.908117	0.0149147	0.119841
B4E241	aFGYYGPLR	Serine/arginine rich splicing factor 3	0.0455852	-0.304975	-0.107828	-0.189124	0.0088124	-0.261952	-0.0462756	-0.181556	0.0326144	-0.259647	-0.195917	-0.1587	0.00897799	0.382449	-0.0703304	0.246307	-0.225093	0.0338691	0.0381079	0.150478	0.19194	-0.132799	0.0769337	0.0515195	0.0907632	0.210676	0.184544	0.108481	0.0823488	0.216631	0.0412809	0.0710264	0.277777	0.40754	0.296403	0.314564	0.457913	0.378383	0.590826
B4DDM6	aFPNkQGYVLSSIEGR	Mitotic checkpoint protein BUB3 |	0.26696	-0.150213	0.113081	-0.231991	-0.227312	-0.000650895	0.221347	0.128617	-0.00918464	0.014334	-0.283031	-0.30221	-0.155094	0.226232	0.0803906	-0.204461	-0.523474	-0.115088	0.129176	0.257752	0.278101	-0.654685	-0.0429864	-0.658853	0.113668	0.0409918	-0.194781	0.502684	0.266911	0.375489	0.733079	0.114185	0.000294836	0.0341587	0.463601	0.900557	0.512169	0.00275511	0.141468
E9PH29	aFQYVETHGEVcPANWTPDSPTIkPSPAASk	Thioredoxin dependent peroxide reductase mitochondrial |	-0.00556953	-0.415009	-0.14629	0.00118513	1.06876	0.293402	-0.650511	1.50052	-0.155675	0.18469	0.0615485	-0.144092	0.143251	-0.512799	0.00441085	0.220676	0.409415	0.330546	-0.420182	-1.50572	-0.635458	1.45445	0.321272	1.38114	-0.589134	-0.508994	0.442001	-1.174	-0.223005	0.0219447	0.126642	0.182085	0.00127285	0.494746	0.0455928	0.486741	0.596238	0.00708561	0.666878
E9PH29	aFQYVETHGEVcPANWTPDSPTIkPSPAASkEYFQk	Thioredoxin dependent peroxide reductase mitochondrial	-0.0849272	0.131377	-0.00257507	-0.143234	0.0586983	-0.0568164	-0.116438	0.309773	0.026631	-0.359062	0.286889	-0.24527	0.117778	0.443255	0.0735341	0.472905	0.0356145	0.0372219	0.456045	-0.511947	0.274868	0.37882	-0.0317725	0.614294	0.00110566	0.0982819	0.327646	-0.108925	0.12044	0.991983	0.525837	0.0422072	0.482436	0.437902	0.995232	0.802681	0.397385	0.584878	0.620776
P21333-2	iANLQTDLSDGLR	|Isoform 2 of Filamin A	0.802973	-0.0936754	0.0638356	0.211409	-0.145241	0.165845	-0.298632	0.675398	0.313515	0.00509568	0.278388	0.03138	0.215233	-0.131474	0.170247	-0.00936111	-0.104403	0.104023	-0.0157015	0.253624	0.156274	-0.0780756	0.100324	-0.17218	0.457351	-0.135869	-0.117758	0.134646	0.152756	0.000682847	0.359476	0.426048	0.363739	0.304008	0.00350579	0.695265	0.783339	0.467076	0.491256
Q16629-3	aFSYYGPLR	|Isoform 3 of Serine/arginine rich splicing factor 7	-0.997089	0.327017	-0.0860686	-0.0715416	0.322458	0.239748	0.137988	-0.619701	0.0367175	0.0282347	0.160834	-0.00955003	0.140036	0.0584665	-0.242483	1.00454	-0.151627	0.386626	0.175771	-0.309076	-0.25146	0.202117	0.831681	0.546523	-0.440974	0.128732	0.358279	-0.541434	-0.311886	0.000631078	0.520448	0.0820252	0.0113375	0.127172	0.00332361	0.799855	0.468664	0.0328537	0.299335
P15880	aFVAIGDYnGHVGLGVk	40S ribosomal protein S2	0.778735	-0.271638	0.465466	0.0136747	-0.0476392	0.206429	-0.0800752	1.09235	-0.105837	0.140139	0.355567	-0.257118	0.0172726	-0.266172	0.182252	0.0313105	-0.0746011	0.217437	0.105843	0.267232	0.279895	-0.171882	-0.220084	-0.153505	0.197482	-0.215447	-0.130396	0.159608	0.244659	0.127576	0.246946	0.479521	0.388021	0.190363	0.191052	0.61837	0.802877	0.491179	0.375162
Q93084-4	aGAcNTVIk	Isoform SERCA3G of Sarcoplasmic/endoplasmic reticulum calcium ATPase 3 |	-0.426673	0.754498	-0.0371704	0.741803	0.138567	0.144823	0.0118557	0.27061	0.114036	0.0837813	0.259062	0.576503	0.366783	-0.521775	0.0997106	0.223069	0.482027	0.144592	-0.445006	-0.996375	-0.669617	0.851224	1.02022	1.03396	-0.559564	-0.475573	0.301758	-0.986895	-0.209564	0.0152006	0.0406166	0.182337	0.000152104	0.349698	0.0341549	0.314142	0.596238	0.0018215	0.532011
P40926	aGAGSATLSMAYAGAR	Malate dehydrogenase mitochondrial	0.285005	-0.135338	0.0350946	-0.331683	-0.408774	-0.103489	0.0490648	0.0279867	-0.159553	0.0302835	-0.577582	-0.0293849	0.188878	0.655792	0.369101	0.0234064	0.0650381	-0.132772	0.167525	0.142032	0.44583	-0.072307	0.571017	-0.0846542	0.255542	0.31115	0.298393	0.266572	0.253815	0.0106116	0.0259155	0.0319797	0.0531078	0.0645982	0.0255244	0.276321	0.368609	0.1036	0.203041
P04406	aGAHLQGGAk	Glyceraldehyde 3 phosphate dehydrogenase	-0.820962	0.109118	-0.616276	-0.220798	0.246517	-0.507797	-0.0287335	-1.12181	0.0178176	-0.190297	-0.501285	0.0141136	-0.15505	-0.000111948	-0.477144	-0.0806759	0.433573	0.0663559	-0.217881	-0.20982	-0.147024	0.365564	-0.305013	0.30112	-0.278756	0.20897	0.323412	-0.331326	-0.216884	0.0452044	0.279515	0.099743	0.0921676	0.262157	0.0819386	0.640394	0.482284	0.159181	0.448923
P04406	aGAHLQGGAkR	Glyceraldehyde 3 phosphate dehydrogenase |	-0.74019	0.0603247	-0.348292	0.0601331	0.11998	-0.266714	-0.0681816	-1.0907	-0.284795	-0.163777	0.645182	-0.152484	-0.460561	0.340393	-0.545572	0.236487	-0.152661	0.258368	0.0870255	-0.491923	-0.00324788	0.0901947	-0.389464	0.383867	-0.170639	0.232992	0.030745	-0.250113	-0.452359	0.15551	0.254451	0.878839	0.22215	0.0327084	0.225535	0.624535	0.969046	0.317523	0.138869
Q09666	aGAISASGPELQGAGHSk	Neuroblast differentiation associated protein AHNAK	0.573928	0.00344178	0.425151	-0.0424926	-0.50766	-0.26789	0.127721	0.651584	0.053043	-0.14793	-0.392916	-0.107025	0.11014	-0.00782427	0.141654	0.227286	0.32593	0.069426	0.18413	0.348718	0.376072	-0.332057	0.279452	0.0102959	0.318127	-0.113663	0.341041	0.0954262	0.55013	0.00429859	0.394437	0.0156525	0.473632	0.000321293	0.0130944	0.722859	0.325442	0.575323	0.0138211
P06396-2	aGALNSNDAFVLk	Isoform 2 of Gelsolin	-0.277831	0.360441	0.0275783	0.490076	0.043411	0.302015	-0.0231184	0.815796	0.105029	-0.366355	0.452102	-0.0377636	0.397405	-0.373133	0.175099	0.21446	-0.0525098	0.131203	0.0470383	-0.65961	-0.164212	0.477136	0.372313	0.419862	-0.172607	-0.264218	0.113163	-0.356646	0.0207352	0.207891	0.16756	0.54788	0.066699	0.911996	0.285578	0.542199	0.835977	0.122996	0.952063
P06396-2	aGALNSNDAFVLkTPSAAYLWVGTGASEAEkTGAQELLR	Isoform 2 of Gelsolin |	-0.0242519	-0.221795	0.249337	0.0120177	-0.213828	0.196413	-0.172717	-0.0903671	-0.652493	0.411946	0.416354	0.0851693	-0.23856	-0.199713	0.259521	-0.437099	-0.29647	-0.152494	0.192638	0.268984	-0.099255	-0.455256	-0.374447	-0.597479	-0.0586712	0.18265	-0.536886	0.416143	-0.303393	0.643886	0.203926	0.000793342	0.00658503	0.0401982	0.71754	0.588604	0.104178	0.0222624	0.153122
Q9Y490	aGALQcSPSDAYTkkELIEcAR	|Talin 1	0.51257	-0.253037	0.282164	-0.0259399	0.161281	0.134836	-0.185893	0.967277	0.200044	0.212946	-0.0801518	-0.302348	-0.0187336	-0.0663179	0.197814	-0.106977	-0.270944	0.222901	0.0899316	-0.250047	-0.282146	0.035173	0.305017	0.0598139	0.0415566	-0.308771	0.0240602	-0.0957473	0.237083	0.702677	0.0692525	0.883409	0.560822	0.157147	0.767848	0.379747	0.969046	0.650814	0.338294
P06733	aGAVEkGVPLYR	Alpha enolase	-0.0822768	-0.168541	-0.507917	-0.150491	-0.0318915	-0.483126	-0.6674	-1.58598	-0.375441	0.767201	-0.185121	0.622495	-0.491303	0.0262756	-0.283773	-0.0274269	0.171108	0.394666	-0.104392	0.38287	-0.17824	-0.33371	0.301478	-0.278461	-0.404888	0.456498	-0.0519021	-0.146036	-0.654436	0.0244738	0.0612037	0.825166	0.535686	0.00957982	0.0501294	0.36267	0.955745	0.629848	0.0720306
P68032|P60709|P0CG39|Q6S8J3	aGFAGDDAPR	Actin alpha cardiac muscle 1 | Actin cytoplasmic 1 | POTE ankyrin domain family member J | POTE ankyrin domain family member E	-0.324876	-0.059103	-0.228583	-0.0372056	0.360198	-0.151732	-0.103743	-0.763707	-0.403988	0.345014	-0.0162748	0.501398	-0.208471	-0.239865	0.0161759	-0.050151	-0.343653	0.115914	-0.26345	0.162136	-0.284144	-0.124686	0.132701	-0.332609	-0.263029	0.177731	-0.267313	-0.0358558	-0.4809	0.0212834	0.206533	0.0626349	0.795612	0.00178916	0.0443647	0.588984	0.449063	0.846289	0.0301356
P68032|P60709|Q6S8J3	aGFAGDDAPRAVFPSIVGRPR	Actin alpha cardiac muscle 1 | Actin cytoplasmic 1 | POTE ankyrin domain family member E	2.35926	-1.41807	-0.338614	-1.45801	-0.616166	-0.329044	-1.28299	0.923087	-1.4307	1.2646	-1.39013	0.115485	-0.771852	-0.992261	1.27998	-1.53362	-0.218544	-0.510205	0.210094	2.00176	1.00385	-1.81891	-1.32111	-2.82218	1.01047	0.653265	-0.968553	1.82603	0.204208	0.0389316	0.313538	0.140027	0.00829739	0.750385	0.0725722	0.661825	0.539979	0.0263049	0.84911
P42025	aGFAGDQIPk	Beta centractin |	-0.426395	0.0613925	-0.0220049	0.0409805	0.357816	0.0061782	0.0825448	-0.460644	0.491154	-0.021789	-0.0702521	-0.00304566	0.255116	0.672984	-0.39341	0.0211804	-0.230383	0.0833231	0.0405349	-0.321932	-0.123937	0.292346	0.275536	0.246262	-0.0455194	0.0672179	0.0630627	-0.0931516	-0.0973068	0.62288	0.692476	0.710546	0.584206	0.567663	0.698933	0.88522	0.909311	0.672822	0.722243
O75369-6|P21333-2	lVSIDSk	|Isoform 6 of Filamin B | Isoform 2 of Filamin A	-1.16742	0.625155	-0.101521	0.0376743	0.655283	0.31846	0.809848	-0.938266	-0.101479	0.118701	0.558238	-0.0794135	-0.264861	-0.198882	0.0154027	0.0664851	0.449178	0.261734	-0.353797	-0.464242	-0.788636	1.21783	-0.222008	0.93991	-1.46682	-0.196888	0.184031	-0.794691	-0.413772	2.61008e-09	0.492411	0.520838	0.00962768	0.155895	1.39235e-06	0.786057	0.825656	0.0293298	0.337345
P29350-2	aGFWEEFESLQkQEVk	Isoform 3 of Tyrosine protein phosphatase non receptor type 6 |	-0.368407	0.307203	0.0172826	0.341435	-0.155331	0.0209536	0.333502	-0.090602	0.0708518	-0.218729	0.22405	-0.155937	0.0635311	-0.264348	-0.0882404	0.0201617	0.0409144	0.194455	-0.0880125	-0.0116396	-0.0592802	0.00292524	0.0361595	0.0863215	-0.19725	-0.119637	0.0540824	-0.138154	0.0355647	0.0311368	0.31287	0.645395	0.245515	0.761894	0.0609689	0.66159	0.892605	0.340879	0.855766
S4R418	aGGAAGLFAk	Bridging integrator 2 |	-0.58149	0.0837877	-0.338456	-0.109438	0.194945	-0.0119718	-0.04625	-0.670607	-0.276394	0.0229545	0.0380986	0.169576	-0.23624	-0.0753608	-0.0165812	0.237016	0.441076	0.0619872	0.0673886	-0.134411	-0.165161	0.412242	-0.111345	0.343184	-0.282089	0.211507	0.179999	-0.324088	-0.355596	0.0165079	0.0956549	0.152902	0.0137841	0.00757502	0.0362937	0.429337	0.55937	0.0376273	0.064178
Q15149-7	sYVDPSTDERLSYTQLLRR	|Isoform 7 of Plectin	0.130009	0.306664	-0.0302908	-0.148172	-0.631092	-0.418746	-0.0045782	-0.634097	0.194395	0.0718866	-0.571497	0.152264	0.020203	0.0856602	-0.0732136	-0.090002	0.136025	-0.0146598	0.189231	0.576638	0.243974	-0.653654	0.246623	-0.5388	0.470497	0.180065	0.105148	0.32616	0.251243	0.000633519	0.325166	0.562966	0.0813577	0.173863	0.00332665	0.67574	0.843804	0.143963	0.359097
Q03252	aGGPATPLSPTR	Lamin B2 |	0.704708	-0.0059212	-0.382992	-0.251815	-0.0751089	-0.165072	-1.61665	0.174281	1.24958	0.111461	-0.218508	0.12363	0.7586	0.247138	-0.375874	0.527238	-0.067309	0.0583071	0.473288	-0.0955474	-0.170766	-0.0589019	0.688909	0.311117	0.287121	0.118971	0.322462	-0.103754	0.0997372	0.00142592	0.700113	0.301248	0.73685	0.746658	0.0057591	0.887018	0.709927	0.80025	0.847747
P21333-2|O75369-6	aGGPGLER	|Isoform 2 of Filamin A | Isoform 6 of Filamin B	0.360994	0.368946	0.183582	-1.23605	0.00807727	0.0489488	-0.0746715	-0.0613704	-0.138034	0.635964	-0.836049	0.208663	0.441418	-0.259621	0.728904	-0.35269	-0.0662126	-0.815649	0.502461	1.18225	0.455749	-0.670329	-0.728917	-1.06506	0.140465	0.401952	-0.421403	1.125	0.301648	0.428821	0.129911	0.113184	0.000197161	0.250755	0.514697	0.488973	0.511584	0.00215753	0.436285
P21333-2	aGGPGLERAEAGVPAEFSIWTR	Isoform 2 of Filamin A	0.312898	-0.440333	0.0764337	-0.35337	-0.0758725	0.104715	-0.204581	0.0927414	-0.56056	0.432355	-0.43122	0.295736	-0.381473	-0.0534965	0.466879	-0.535333	-0.0672954	-0.449179	0.434842	0.562774	0.178933	-0.635622	-0.517582	-1.04324	0.308762	0.321977	-0.536766	0.742785	-0.115957	0.0606757	0.104236	0.00959367	0.00068764	0.548764	0.105011	0.446846	0.297024	0.00476598	0.708678
P20700	aGGPTTPLSPTR	Lamin B1 |	0.839708	0.0975471	0.123558	-0.345127	-0.493973	0.0401306	-0.150629	0.739724	0.466148	-0.0918714	-0.452305	-0.249224	0.278503	0.345694	0.378983	0.132596	0.479973	-0.176512	0.338919	0.123536	0.337812	0.131955	0.293857	0.213157	0.204468	-0.0521015	0.444566	0.121404	0.618071	0.0541502	0.725463	0.00576486	0.415884	0.000307151	0.0953334	0.894726	0.217929	0.519075	0.0138211
P16284-5	vkVIAPVDEVQISILSSk	|Isoform Delta14 15 of Platelet endothelial cell adhesion molecule	0.595086	-0.0137916	0.295378	0.0658312	-0.255008	-0.0141614	0.118364	0.571879	0.0424116	-0.0484292	-0.152013	0.141122	0.19115	-0.0745227	0.317742	-0.124695	-0.420541	-0.101009	0.00255257	0.423587	0.251621	-0.49222	0.228049	-0.625464	0.853219	-0.0828658	-0.212204	0.441335	0.311997	1.55645e-09	0.559563	0.142775	0.0043266	0.0355384	1.39235e-06	0.819844	0.544685	0.0163065	0.143476
Q92522	aGGSAALSPSk	Histone H1x	-0.109092	-0.323277	-0.125247	-0.258469	-0.0112878	-0.202466	-0.42468	0.220472	-0.331149	-0.278565	-0.000589826	-0.215327	0.0776549	0.102998	-0.397205	0.442447	0.260632	0.138514	0.0604173	-0.395891	0.457903	0.220419	-0.122921	0.405113	-0.14418	0.166475	0.385151	-0.239721	-0.0210448	0.144436	0.241153	0.0103997	0.0963733	0.880508	0.210692	0.612082	0.297024	0.16458	0.931392
Q92522	aGGSAALSPSkk	Histone H1x |	-0.231539	-0.00437039	-0.360939	-0.436636	-0.331746	0.0948566	-0.48556	-1.02185	-0.398519	0.222344	0.643294	-0.230078	-0.127574	0.274676	-0.458484	0.295993	0.374438	0.153361	0.144851	0.0517265	0.51812	0.112811	-0.491474	0.176373	-0.176163	0.484349	0.109911	-0.0363645	-0.410803	0.205272	0.0202072	0.577601	0.853392	0.045481	0.282544	0.256198	0.850501	0.891398	0.165981
P05164-2	aVSnEIVRFPTDQLTPDQER	|Isoform H14 of Myeloperoxidase	1.23208	0.0598718	0.396164	-0.127272	-0.539654	0.0956658	0.0305251	1.416	0.324733	-0.0560179	-0.361923	-0.236455	0.261447	-0.110406	0.488474	-0.0996662	-0.013194	-0.0528103	0.268904	0.427497	0.583589	-0.449535	0.18228	-0.538892	0.506097	-0.256645	0.0423067	0.481887	0.780838	0.000957157	0.222222	0.838076	0.027172	0.000847374	0.00438353	0.600737	0.961226	0.0626564	0.0220317
P13639	aGIIASAR	Elongation factor 2	-0.331749	-0.0552944	-0.0306928	0.480036	0.1189	-0.0854676	-0.0136995	-0.123655	0.137918	-0.308976	0.66363	-0.259486	0.321668	-0.207318	-0.525783	0.327967	-0.35311	0.422314	-0.497247	-0.134761	-0.10247	0.0763141	0.145921	0.497981	-0.278744	-0.121456	0.0847916	-0.377216	-0.170968	0.0311219	0.489299	0.628417	0.039242	0.332787	0.0609689	0.78508	0.884694	0.0821966	0.513801
K7ELW0	aGIkVTVAGLAGkDPVQcSR	Protein DJ 1	-0.282701	0.311881	0.139652	0.0766421	-0.367427	-0.299275	0.244271	-0.672147	-0.0777943	-0.242979	0.149242	0.178179	0.00147852	0.203782	-0.0534929	-0.0098207	-0.630686	-0.00790487	-0.0204304	0.0991026	-0.0657467	-0.378375	0.294337	-0.425532	0.119636	0.0835888	-0.108727	0.220446	0.0281296	0.312679	0.613291	0.511732	0.189497	0.864631	0.398916	0.853639	0.818591	0.281091	0.926487
P24752	aGIPkEEVkEAYMGNVLQGGEGQAPTR	Acetyl CoA acetyltransferase mitochondrial |	0.181509	-0.416911	0.0244299	-0.184374	0.0508845	-0.105699	-0.111333	-0.0362589	-0.116561	0.0359699	0.216508	-0.438486	0.338719	0.533924	0.256342	-0.0159337	-0.407554	-0.0395916	-0.200563	0.127578	0.0441205	0.0998358	0.0756593	0.519275	0.0278336	0.262541	0.109481	0.144738	-0.00832145	0.795012	0.0817442	0.455998	0.326475	0.954549	0.843343	0.396964	0.793561	0.429844	0.979679
P06396-2	aGkEPGLQIWR	Isoform 2 of Gelsolin |	-1.3432	0.87251	-0.584078	0.922303	0.537664	0.348061	-0.0925591	-1.33074	0.549626	-0.377108	1.37935	0.624689	-0.277695	-0.476756	-0.747714	0.913062	0.105571	0.508869	-0.09527	-0.873735	-1.02656	0.86953	0.305199	0.846168	-0.586033	-0.261548	0.0189061	-1.17435	-0.8939	0.0212763	0.42928	0.954134	0.00140626	0.0112155	0.0443647	0.7469	0.984555	0.0075454	0.0779463
P05164-2	iIcDNTGITTVSkNNIFmSNSYPR	|Isoform H14 of Myeloperoxidase	1.38939	-0.194027	-0.0745669	0.0199182	-0.30311	0.00162051	-0.175591	0.67544	0.737347	0.152909	-0.231078	-0.319804	-0.524115	0.189114	0.0101818	-0.285337	-0.194933	-0.147335	0.154847	0.174004	0.171568	-0.807488	-0.190876	-0.454479	0.655392	-0.363732	-0.233484	0.376008	0.506256	2.47576e-06	0.100439	0.283616	0.0900818	0.0257262	0.000118105	0.439595	0.701547	0.156609	0.124745
Q93077|P20671|Q8IUE6|P16104	aGLQFPVGRVHRLLR	Histone H2A type 1 C | Histone H2A type 1 D | Histone H2A type 1 H | Histone H2A type 2 B | Histone H2AX	-0.296611	-0.00251394	-0.350646	0.456524	-0.348202	-0.261062	0.182669	-0.508863	-0.530616	-0.175489	0.035338	0.194449	-0.48666	-0.161707	-0.0633055	0.297191	0.68046	0.320275	-0.115143	-0.042661	0.228822	-0.00665266	0.203977	0.317911	-0.303699	0.144321	0.3186	-0.408969	-0.23469	0.00746266	0.352667	0.0471767	0.0129318	0.13634	0.0196135	0.689117	0.403827	0.036212	0.311225
Q15149-7	aGLVGPEFHEk	|Isoform 7 of Plectin	-1.12271	0.135029	-0.371566	-0.189279	0.398602	-0.0893575	0.297492	-1.23245	0.0946172	-0.0544374	-0.503544	0.159042	-0.309162	0.22191	-0.622715	0.292601	0.258062	0.166883	0.033102	-0.225767	-0.201615	0.231259	0.127024	0.0435761	-0.199992	0.182557	0.233063	-0.370609	-0.320103	0.0750097	0.412555	0.29765	0.103436	0.156674	0.123685	0.734372	0.709927	0.174845	0.337565
K7EJT5	aGNLGGGVVTIER	60S ribosomal protein L22 Fragment	0.469221	-0.408973	-0.118313	-0.263716	0.722607	-0.205105	0.00090935	-0.110359	0.270355	0.124649	-0.017634	-0.0722005	-0.217217	0.569397	-0.0734013	0.057001	-0.353085	0.0673825	-0.150168	0.0526807	0.0241042	0.143185	-0.290768	0.271043	0.00575487	0.0170925	-0.0656403	0.0517728	-0.0309599	0.962603	0.921369	0.705033	0.765142	0.858133	0.97355	0.969147	0.908928	0.821088	0.924847
P21333-2	aGNNMLLVGVHGPR	Isoform 2 of Filamin A	-0.0625686	-0.108925	-0.44259	-0.349619	0.211876	-0.147618	0.00781998	-1.16811	0.512897	0.0431577	0.0363675	-0.331577	-0.139452	0.346503	-0.2938	0.158792	-0.0599287	0.239005	-0.0811363	0.655195	-0.0518442	-0.00920993	-0.345194	0.0833105	-0.034266	0.282824	0.100698	0.0614484	-0.120677	0.812395	0.175707	0.623843	0.764374	0.557162	0.857822	0.550108	0.88192	0.82097	0.713248
P21333-2	aGNNMLLVGVHGPRTPcEEILVk	Isoform 2 of Filamin A	0.181	-0.243326	-0.00453374	-0.329957	-0.258004	0.195711	-0.0955594	0.263493	-0.185965	0.217372	-0.503154	-0.155296	0.104965	0.00720796	0.392786	-0.00885199	0.0552802	-0.12113	0.303939	0.466969	0.292058	-0.392143	0.192298	-0.432865	0.24733	0.275469	0.0209862	0.379223	0.12474	0.0202538	0.0574287	0.880409	0.0112204	0.375075	0.0430198	0.35704	0.969046	0.0326572	0.560703
P02776	aGPHcPTAQLIATLk	|Platelet factor 4	-0.213351	0.0593805	0.0552448	-0.088665	0.251095	0.337053	0.0663585	0.00621949	0.121026	0.352647	-0.300843	0.15535	0.16111	-0.138168	-0.0634906	-0.00282286	-0.10668	0.133114	-0.198578	-0.111893	-0.297241	0.179181	0.596769	-0.185176	-0.0791083	-0.123856	-0.0153751	-0.210441	-0.10196	0.486679	0.34666	0.906135	0.115963	0.43713	0.571454	0.686782	0.976841	0.18994	0.620033
S4R3J4|O60506-4	aGPIWDLR	Heterogeneous nuclear ribonucleoprotein R | Isoform 4 of Heterogeneous nuclear ribonucleoprotein Q |	1.12118	-0.17137	-0.342525	-0.414153	-0.276606	-0.356348	-0.322772	-0.881991	0.472777	-0.0922264	0.630513	-0.246123	-0.480489	0.393769	-0.199341	0.201312	-0.238067	0.10763	-0.551783	0.425729	-0.164775	0.102258	-0.318649	0.292032	0.0533697	-0.0753648	0.150243	-0.120568	0.105041	0.783106	0.771259	0.563235	0.642322	0.685577	0.833296	0.914587	0.843804	0.723072	0.81113
P12814-2	aGTQIENIEEDFRDGLk	Isoform 2 of Alpha actinin 1	-0.000989277	0.531105	-0.0468297	0.377403	0.0313614	0.351254	0.141942	-0.0636703	0.288176	0.107289	0.402765	0.366802	0.348437	-0.414642	0.0562129	-0.0809266	0.000928636	-0.12962	-0.383002	0.0535942	-0.191173	0.17231	0.141021	-0.0123601	-0.122074	-0.230051	-0.257587	-0.103654	-0.13119	0.186695	0.0858959	0.0563152	0.427543	0.317215	0.261278	0.404359	0.431001	0.531236	0.499969
P21333-2	aGVAPLQVk	Isoform 2 of Filamin A	-1.52286	0.485538	-0.657909	-0.0318012	0.361634	-0.431966	0.00042923	-1.57766	-0.284507	-0.368345	0.00397885	0.428742	-0.236843	-0.0239966	-0.140554	0.0163447	0.072641	-0.0645722	0.04432	-0.598833	-0.63198	0.649192	-0.172864	0.333186	-0.499736	0.328179	0.145281	-0.403635	-0.586534	0.0134069	0.236149	0.595582	0.148093	0.0400071	0.0307109	0.60861	0.863438	0.231512	0.15286
P35579	aGVLAHLEEERDLk	Myosin 9 |	-0.989686	0.793116	-1.36218	0.752627	-0.0340412	-0.152197	-0.408165	-1.50957	1.02005	-0.797217	0.849459	-0.14692	-0.170674	-0.225235	-0.562385	-0.00282286	0.683548	0.260632	-0.00568439	-0.632519	-0.669689	0.948755	-0.597625	0.939825	-0.445062	0.0317094	0.293434	-0.74975	-0.488026	0.0875242	0.934259	0.448023	0.0603975	0.211796	0.140538	0.973713	0.789976	0.114507	0.393764
Q15149-7	aGVVGPELHEQLLSAEk	Isoform 7 of Plectin	0.329529	0.0464737	0.0489373	0.224032	-0.027553	0.0876474	-0.106195	0.116572	0.389737	0.0530244	0.280002	-0.0240735	-0.283562	0.0132145	-0.294451	-0.163253	0.0040258	-0.0310317	-0.124172	-0.360659	-0.328622	0.0399352	-0.102736	0.121197	-0.089186	-0.367217	-0.120824	-0.207731	0.0386623	0.24139	0.0010094	0.230066	0.0448055	0.696999	0.324999	0.0842459	0.652869	0.090518	0.817206
P21333-2	aHEPTYFTVDcAEAGqGDVSIGIk	|Isoform 2 of Filamin A	0.277554	-0.394765	0.13366	0.0768727	0.0890271	0.232791	-0.170522	1.06198	0.102398	0.0132879	-0.528108	-0.063898	0.123159	-0.316293	0.0995042	-0.150551	0.0446614	0.0652436	-0.13519	-0.255923	-0.24056	0.152632	0.486661	-0.141896	-0.060536	-0.289268	0.10613	-0.197009	0.198389	0.652238	0.121027	0.560833	0.284456	0.281177	0.725089	0.472992	0.843804	0.385297	0.470199
P21333-2	aHEPTYFTVDcAEAGQGDVSIGIk	Isoform 2 of Filamin A	0.251913	0.240045	0.362332	0.211619	-0.287053	0.340471	0.214435	0.803648	0.119933	-0.210138	0.217732	-0.026283	0.201337	0.0800242	0.255947	0.0126556	-0.0613503	-0.086098	0.273993	-0.182039	0.203466	0.0587473	0.203555	-0.155206	0.212547	-0.193263	-0.0456741	0.143404	0.290993	0.0236702	0.135896	0.718528	0.263491	0.0289654	0.0487338	0.496703	0.913951	0.361611	0.133092
E7ER44	yLGPQYVAGITNLkk	|Kaliocin 1	0.809623	-0.104601	-0.208718	-0.32859	0.576018	0.0415665	-1.26391	-0.210898	0.576041	0.962836	0.837602	-0.116368	-0.0533046	-0.324697	-0.585588	0.00528661	-0.525244	0.197247	-0.414803	-0.282202	-0.704134	-0.0511357	-0.299978	0.465952	-0.560613	-0.327044	-0.36349	-0.359476	-0.395922	0.00194389	0.238452	0.191619	0.196396	0.156291	0.00720337	0.610144	0.614511	0.28909	0.337467
P35527	iGLGGRGGSGGSYGR	|Keratin type I cytoskeletal 9	1.67609	0.140557	0.772195	-0.000267201	-0.0752177	0.191845	0.0732847	1.71499	0.507418	-0.101277	1.11466	-0.603877	0.191579	0.222054	0.353304	-0.333512	-0.34441	0.0153109	0.438987	0.30234	0.747026	-0.0718674	-1.20196	-0.110202	0.953297	-0.438208	-0.428751	0.716988	0.726445	3.14291e-05	0.134429	0.142647	0.0182002	0.0168854	0.000486797	0.493962	0.544685	0.046148	0.0994548
F8VPV9	aIAELGIYPAVDPLDSTSR	ATP synthase subunit beta |	0.510622	-0.545338	0.163747	-0.586984	-0.170895	0.0182348	-0.540044	0.534913	-0.554581	0.286544	-0.119677	-0.217768	-0.18434	0.19043	0.349798	-0.280575	0.171993	-0.28457	0.392281	-0.00148579	0.219555	-0.0294225	-0.491858	-0.126334	0.379154	0.23282	-0.0417034	0.334501	0.0599775	0.00933328	0.236279	0.829581	0.0937444	0.757023	0.0233501	0.60861	0.958687	0.161416	0.851566
Q9Y490	aIAVTVQEMVTk	Talin 1 |	0.219695	0.0444491	0.106632	-0.16428	0.0033049	-0.0251686	0.139177	-0.0376477	-0.137413	0.117248	0.102938	0.000330249	-0.156832	0.0773853	0.244341	-0.313011	-0.17954	-0.0758594	0.131686	0.249539	0.120166	-0.119606	-0.406351	-0.378951	0.13636	0.0552322	-0.251282	0.356601	0.0500868	0.231269	0.557511	0.0123421	0.000790356	0.594556	0.314093	0.819844	0.32013	0.00518931	0.744723
H7C3I1	aIEINPDSAQPYkWR	Hsc70 interacting protein Fragment	0.221219	0.072079	0.308153	0.105646	0.197262	0.268257	0.165577	0.264498	0.00997935	0.315651	0.348791	0.0681186	0.235397	-0.234442	0.0259047	0.027339	-0.423179	0.00235493	-0.234618	0.28544	0.0435382	-0.298884	0.026878	-0.188979	0.0548043	-0.153381	-0.359699	0.162615	-0.0437032	0.497535	0.168686	0.00281604	0.145454	0.689491	0.581724	0.542199	0.178975	0.228676	0.812603
P20700	aLYETELADARR	|Lamin B1	-0.923762	-0.171559	-0.423827	-0.105092	0.102031	-0.0593456	-0.325279	-0.911398	-0.100062	0.135763	-0.0836193	-0.296959	0.0791398	0.0208546	-0.525438	0.345623	0.327033	0.348474	-0.148713	-0.256512	-0.269287	0.285075	0.315924	0.669199	-0.445092	0.292656	0.433092	-0.565214	-0.424778	6.68833e-05	0.0463347	0.00478725	0.000456941	0.00552228	0.00073853	0.331247	0.19924	0.00364239	0.0566406
P11055|P12882|P12883|P13535|Q9Y623	sLSTELFk	|Myosin 3 | Myosin 1 | Myosin 7 | Myosin 8 | Myosin 4	-0.0794082	-0.659937	-0.422985	-0.807335	0.492054	0.384584	-0.453756	0.0504675	-0.826428	-0.0888613	0.0695722	0.155978	-0.380176	-0.698568	-0.0603471	2.4005	0.692075	0.545287	-0.0346252	0.360072	0.361796	0.380824	0.631427	0.799279	-1.21228	0.323366	0.8739	-0.98354	-0.433006	1.10789e-07	0.256014	0.0043971	0.00167607	0.132297	1.9777e-05	0.624756	0.192901	0.00851687	0.305348
P09496-2	aIkELEEWYAR	Isoform Non brain of Clathrin light chain A |	-0.0987626	0.672058	-0.176462	0.343838	-0.145703	0.122452	0.368358	-0.120101	1.03165	-0.385679	-0.191138	0.0143315	0.198595	0.101782	-0.112476	-0.112325	-0.0930516	-0.0981596	0.0635445	-0.122004	-0.210974	0.0236208	0.299347	-0.16917	-0.0838827	-0.293045	0.0153602	0.0113678	0.319773	0.45763	0.100807	0.929459	0.947761	0.0748613	0.542894	0.439595	0.980984	0.965169	0.218193
P35579	iAQLEEELEEEqGNTELINDRLkk	|Myosin 9	0.331549	-0.517546	0.0311848	-0.03265	-0.113448	0.0387503	-0.536174	0.363668	-0.713326	0.387041	0.180011	0.0566209	-0.493411	-0.286517	0.142324	-0.477254	0.067336	-0.094733	0.0761875	-0.181455	-0.0820321	-0.191564	-0.448327	-0.315066	-0.392022	0.0359569	-0.329322	0.105784	-0.259495	0.00526771	0.833746	0.0638047	0.538343	0.138777	0.0152553	0.93492	0.45072	0.63208	0.314486
P38159	aIkVEQATkPSFESGR	RNA binding motif protein X chromosome |	-1.04431	-0.133901	-0.41619	-0.257858	-0.14631	-0.168572	0.113533	-0.968194	-0.653781	-0.353978	-0.0936239	-0.2111	0.538727	0.622977	0.291822	0.294267	0.639403	-0.202362	0.225034	0.312101	0.611132	0.49638	-0.220658	0.760845	-0.0314068	0.950773	0.499886	0.138986	-0.3119	0.820266	2.6714e-05	0.0118943	0.456464	0.102343	0.864808	0.0154308	0.3191	0.560471	0.264882
P35579	qAcVLMIk	|Myosin 9	-0.479325	0.26106	-0.0739534	0.279246	0.239636	0.261589	0.288692	-0.116457	0.0714029	-0.237647	0.280563	0.201698	0.161834	-0.0758819	-0.0260103	0.24961	0.152294	0.209044	-0.480692	-0.578211	-0.480929	0.991043	0.609758	0.609921	-0.629263	-0.238552	0.299431	-0.716927	-0.178944	3.81553e-05	0.15338	0.0765797	0.00017739	0.279692	0.000537573	0.519949	0.463753	0.00199364	0.468343
F8VXB1	aILILDNDGDRLFAk	Coatomer subunit zeta 1 Fragment |	-0.0772321	-0.513209	-0.0066672	-0.180131	0.211601	0.0398074	-0.202811	-0.0443013	-0.451568	0.0638587	0.083401	0.0255887	-0.195303	-0.0890257	-0.0914317	0.3291	-0.0359352	0.132618	-0.171294	-0.000103647	-0.0969727	0.116606	0.0703675	0.13142	-0.181537	0.10861	0.0833419	-0.231385	-0.256652	0.0178895	0.278529	0.403284	0.0266405	0.0150221	0.0387639	0.640394	0.773721	0.0618308	0.094839
P07437|Q9BVA1	aILVDLEPGTmDSVR	Tubulin beta chain | Tubulin beta 2B chain	0.946013	-0.135902	0.37583	-0.205075	-0.236696	0.0138603	-0.101329	0.937681	0.0517384	0.252746	-0.253654	-0.129152	0.0929057	-0.230418	0.410817	-0.148364	-0.34368	0.0853626	0.0362928	0.402521	0.135497	-0.456754	0.276584	-0.527517	0.378181	-0.204403	-0.092733	0.326997	0.438667	0.00734367	0.283751	0.62339	0.0921909	0.0271636	0.0194015	0.64375	0.88192	0.159181	0.128602
P35579	qRYEILTPNSIPk	|Myosin 9	-0.243011	-0.286691	-0.191518	-0.127268	0.566879	-0.0358324	-0.22394	-0.652638	0.157663	0.337967	0.144576	-0.0810672	-0.169402	-0.040423	-0.295923	-0.00282286	0.185202	0.306432	-0.193059	0.15034	-0.499634	0.398618	-0.290163	0.416961	-0.580889	0.065339	0.0348289	-0.343721	-0.374231	3.50538e-06	0.665616	0.817551	0.0303521	0.0194056	0.000136118	0.875903	0.952282	0.0686568	0.107355
F2Z3P9	tLPETLDPAEYNISPETRR	|NADH dehydrogenase ubiquinone 1 beta subcomplex subunit 4	0.630944	-0.211222	0.433629	0.12304	-0.503378	0.18664	-0.155842	0.7838	-0.342995	0.266733	0.151697	-0.0437406	0.344557	-0.216763	0.256011	-0.0537315	-0.299103	0.113361	-0.0897029	0.374142	0.383313	-0.530009	0.456816	-0.450228	0.406516	-0.0144594	-0.157314	0.302409	0.159554	0.00996279	0.943093	0.44026	0.144473	0.433862	0.024459	0.975951	0.788186	0.227419	0.618211
B4DXJ9	aINQGGLTSVAVR	Proteasome Prosome macropain subunit alpha type 6 isoform CRA_a |	-0.0481932	0.0908478	-0.191944	0.0402464	0.178363	-0.0483537	-0.0922162	0.0441485	0.0410813	0.300598	-0.196249	-0.0763966	-0.178216	-0.277486	0.103327	-0.279128	0.223814	0.00767577	-0.109603	-0.285739	-0.380693	0.113815	-0.0303968	0.292606	0.0747062	-0.162022	0.0216963	-0.242799	-0.0590806	0.467108	0.149948	0.843799	0.0354596	0.592558	0.552474	0.513196	0.963339	0.0765989	0.743678
P02679-2|C9JEU5	aIQLTYNPDESSkPNMIDAATLk	Isoform Gamma A of Fibrinogen gamma chain | Fibrinogen gamma chain	-0.00528554	0.467313	0.0108163	0.376093	0.00340604	0.181643	0.0507061	-0.0622185	0.044732	0.101544	0.576101	0.323121	-0.152611	-0.175918	0.13415	-0.11784	-0.043801	0.00351204	-0.317485	-0.653852	-0.614374	0.519196	0.343288	0.370717	-0.330569	-0.381026	-0.0811393	-0.47586	-0.175974	0.00402897	0.0137409	0.576443	0.0028664	0.231297	0.0124948	0.224121	0.850501	0.0122251	0.416152
P19338	aIRLELQGPR	Nucleolin	-0.259203	-0.392058	-0.0600033	-0.0813968	0.267738	-0.105017	0.282139	-0.0502353	-0.041127	-0.287343	-0.0272534	-0.50612	0.0381465	0.468775	-0.035658	0.0466012	-0.179955	0.222845	0.214171	0.248772	0.412043	0.000761303	-0.381907	0.0669142	0.172141	0.311123	0.0857753	0.261832	0.0364843	0.118037	0.0298059	0.5302	0.0637023	0.78877	0.179596	0.296245	0.829255	0.119054	0.876538
Q09666	vDIDAPDVDVHGPDWHLk	|Neuroblast differentiation associated protein AHNAK	-0.376703	-0.233407	-0.436268	0.631043	0.176669	0.0578547	-0.477246	-0.175691	-0.0430182	0.13074	0.0694192	0.314985	-0.0742256	-0.423951	-0.53466	0.0609352	0.810083	0.130699	-0.347916	-0.443041	-0.262144	0.312085	0.078632	0.631265	-0.40238	-0.0572679	0.107165	-0.68494	-0.520507	0.000122805	0.672191	0.430637	3.06424e-05	0.00069181	0.00110049	0.879452	0.786646	0.000888986	0.0200501
Q9HD89	aISSIGLEcQSVTSRGDLATcPR	Resistin |	1.46404	0.0413539	-0.156208	-0.0792983	0.259208	0.218628	-0.283923	0.483176	0.690972	0.846858	0.100245	-0.0896093	-0.133261	-0.173298	-0.145335	-0.173479	-0.582098	0.275179	-0.242881	0.45274	0.414542	-0.854435	-0.0377084	-0.664551	0.312916	-0.344483	-0.548854	0.368267	0.163896	0.0705276	0.177912	0.0368007	0.150895	0.515308	0.118203	0.552102	0.383892	0.23475	0.685338
Q13642-1	aITSGGITYqDQPWHADcFVcVTcSk	Isoform 1 of Four and a half LIM domains protein 1 |	-0.507801	0.244704	-0.126996	-0.0351271	-0.00109242	0.186658	0.102725	0.0744595	-0.00258991	0.0353185	-0.283186	-0.166382	-0.0629221	0.098799	0.0554756	-0.00282286	-0.0644788	-0.0066967	0.61508	-0.270881	0.221193	-0.292651	0.0534746	-0.308862	0.202765	0.145374	-0.0597044	0.21313	0.00805195	0.0745995	0.29472	0.663901	0.129402	0.953176	0.123378	0.647661	0.89459	0.208295	0.978673
Q13642-1	aITSGGITYQDqPWHADcFVcVTcSk	Isoform 1 of Four and a half LIM domains protein 1 |	-0.592084	0.261346	-0.0248892	0.0243884	0.265885	0.182792	0.0184424	0.0911015	0.0995173	0.0948341	-0.0162083	-0.170248	-0.0802509	-0.00759181	0.000824019	-0.0926175	-0.225467	-0.0606651	0.697378	-0.30137	-0.0319663	-0.302311	-0.299915	-0.227584	0.170925	0.070598	-0.265	0.247597	-0.0880013	0.157167	0.624464	0.0749911	0.0948288	0.542289	0.227459	0.857532	0.461638	0.162834	0.705009
Q13642-1	aITSGGITYQDQPWHADcFVcVTcSk	Isoform 1 of Four and a half LIM domains protein 1	-0.454683	0.330245	0.0408268	0.181448	-0.551213	-0.0125621	-0.204343	0.0097231	-0.103664	-0.177944	-0.231464	0.241754	0.13339	0.0218817	0.481648	-0.457952	0.123818	-0.459644	0.725331	-0.162155	-0.219117	-0.160445	0.0439671	-0.38444	0.198995	0.227146	-0.124119	0.379279	0.0280144	0.117339	0.19416	0.472503	0.0353464	0.87052	0.178731	0.57353	0.801969	0.0764204	0.92847
Q13642-1	aITSGGITYQDQPWHADcFVcVTcSkk	Isoform 1 of Four and a half LIM domains protein 1 |	-0.023836	0.241854	-0.10562	0.116226	-0.155216	0.145876	-0.275734	0.109135	0.125871	0.1072	0.110458	0.0423547	-0.0650751	0.239335	0.249399	-0.313011	0.0260153	-0.109483	0.769115	-0.185854	0.13482	-0.150575	-0.221417	-0.318909	-0.111638	0.178345	-0.24238	0.37152	-0.0492047	0.368514	0.171614	0.0674811	0.00723889	0.70085	0.456462	0.542872	0.455184	0.0240734	0.819794
Q13642-1	aIVAGDQNVEYkGTVWHkDcFTcSNck	Isoform 1 of Four and a half LIM domains protein 1 |	0.0872201	0.477319	0.00950084	0.22141	0.281988	-0.0565485	-0.058041	0.218813	0.337128	-0.0348035	0.377144	0.180649	-0.135419	0.141436	0.25975	0.0219722	-0.0623583	-0.0646272	0.744354	-0.199454	0.0317357	-0.0589309	-0.447126	0.0901746	0.136487	-0.0382561	-0.248456	0.227216	0.0170167	0.170518	0.786041	0.0872978	0.116096	0.903832	0.242829	0.919201	0.473228	0.18994	0.947107
P40926	akAGAGSATLSMAYAGAR	Malate dehydrogenase mitochondrial |	-0.108697	-0.115661	0.00247755	-0.00536617	-0.491687	-0.146284	-0.0242827	-0.389145	-0.102353	-0.171882	0.0256133	-0.203169	0.298386	0.768549	-0.0390407	0.0909417	-0.36042	0.149866	0.275341	0.177005	0.579664	-0.325732	0.414456	-0.212452	0.0194277	0.466261	0.124906	0.383874	0.0425189	0.881021	0.00303811	0.385826	0.0121053	0.766236	0.912805	0.135993	0.764263	0.0344387	0.859064
Q92896	akDDSELEGQVIScLk	Golgi apparatus protein 1 |	0.411033	-0.132945	0.075641	-0.366414	-0.32503	-0.0811871	0.391779	0.412768	0.394903	-0.384129	-0.679276	-0.554947	0.0902349	0.183069	0.209476	-0.11671	-0.266081	-0.0849028	0.0651278	0.495283	0.278155	-0.360132	0.043001	-0.506349	0.347886	-0.0386387	0.183302	0.43542	0.65736	0.000413175	0.755567	0.148276	0.00163864	1.7018e-05	0.00246564	0.907652	0.550519	0.00834368	0.00334201
Q09666	vDInAPDVDVHGPDWHLk	|Neuroblast differentiation associated protein AHNAK	-0.376703	-0.233407	-0.436268	0.631043	0.176669	0.0578547	-0.477246	-0.175691	-0.0430182	0.13074	0.0694192	0.314985	-0.0742256	-0.423951	-0.53466	0.0609352	0.810083	0.130699	-0.347916	-0.443041	-0.262144	0.312085	0.078632	0.631265	-0.40238	-0.0572679	0.107165	-0.68494	-0.520507	0.000122805	0.672191	0.430637	3.06424e-05	0.00069181	0.00110049	0.879452	0.786646	0.000888986	0.0200501
Q09666	vDVNAPDVQAPDWHLk	|Neuroblast differentiation associated protein AHNAK	0.444604	0.0699349	0.393278	0.379931	-0.223052	0.20165	0.0708473	0.730243	0.0548197	0.297529	0.131754	-0.0188468	0.360811	-0.117383	0.254071	-0.322138	0.331422	0.0506242	0.0820141	0.275482	0.256108	-0.0977628	0.0174353	0.0241313	0.551871	-0.108771	-0.127542	0.184565	0.165794	2.62227e-06	0.42281	0.348493	0.179186	0.225882	0.000122536	0.742495	0.746985	0.269806	0.409575
P11021	akFEELNMDLFR	78 kDa glucose regulated protein	0.0710202	0.188838	-0.0429065	-0.132517	-0.12537	-0.116941	0.193396	0.00209655	-0.011705	0.00638183	-0.353905	0.00585768	0.0843281	-0.225948	0.174983	-0.167952	-0.177601	-0.070868	0.0284486	0.412208	0.256822	-0.44373	-0.080941	-0.555866	0.274101	0.0550169	-0.130077	0.3713	0.186205	0.00207685	0.619216	0.245551	0.00237575	0.101314	0.0075639	0.856964	0.667375	0.0109506	0.263045
P26038	akFYPEDVSEELIqDITQR	Moesin |	0.0182893	-0.238349	0.0382572	-0.0227499	0.169336	0.0328626	0.0620005	-0.109649	-0.244527	-0.0125823	0.196029	0.106376	-0.126592	-0.0598668	-0.0574108	0.143383	0.114432	0.0897218	-0.357505	0.00405718	-0.140126	0.363299	-0.00844743	0.242389	-0.343291	-0.043911	0.0792508	-0.28037	-0.157208	0.000104858	0.629827	0.386991	0.00469846	0.0932928	0.0010038	0.858861	0.764263	0.0173927	0.250865
P59666	YGTcIYQGRLWAFcc	|Neutrophil defensin 3	0.705311	-0.107521	0.342015	-0.506664	-0.992686	-0.230078	0.0402561	0.291595	0.0153909	0.0836891	-0.819823	-0.400731	0.312428	0.241002	0.447074	-0.283248	0.189019	-0.268428	0.377831	1.01075	0.631346	-0.830787	0.0864808	-0.637772	0.690786	0.288897	0.186926	0.794194	0.692223	8.77316e-06	0.146653	0.341431	0.00038686	0.00146227	0.000223959	0.508901	0.741402	0.00328305	0.0270249
K7EM49	akGILFVGSGVSGGEEGAR	6 phosphogluconate dehydrogenase decarboxylating Fragment |	0.473997	-0.0252495	0.2605	-0.0690531	0.0780364	-0.191545	0.0910719	0.451789	0.25735	-0.0545096	-0.444008	0.224991	0.0244668	0.0419639	0.085591	-0.00282286	-0.129048	-0.0370875	-0.0206016	0.10043	-0.0345077	-0.102716	0.265918	-0.22546	0.379825	-0.218686	0.0374786	0.0714266	0.327591	0.000223878	0.0610684	0.73917	0.527003	0.00709491	0.00162429	0.36267	0.922576	0.623448	0.0629957
P16401	akkPAGATPk	Histone H1.5 |	1.54153	0.14109	-0.983582	-0.396908	0.327006	-0.303357	-2.74617	-0.202027	0.737526	1.67625	0.120121	0.740083	0.179391	-0.365383	-0.905059	-0.00282286	0.328234	0.227583	0.321142	-0.277791	0.447005	-0.713924	-0.212771	-0.101718	0.0127434	0.151823	-0.439768	-0.0208793	-0.612471	0.972182	0.752974	0.365652	0.965441	0.211333	0.981079	0.907179	0.753656	0.974818	0.393764
P31946-2	akLAEQAERYDDMAAAMk	Isoform Short of 14 3 3 protein beta/alpha |	0.53699	-0.435469	0.286728	-0.615326	-0.184252	-0.278972	0.108287	0.320901	-0.37366	-0.073175	-0.610071	-0.0625838	0.263302	0.259428	0.356779	-0.477995	-0.252849	-0.53446	0.157996	0.921716	0.796728	-0.617476	-0.736801	-0.907957	0.346722	0.385362	-0.28386	1.04725	0.378026	0.0404914	0.0350776	0.112898	2.89409e-06	0.0383763	0.0747221	0.302362	0.511215	0.000311175	0.150548
P63104	akLAEQAERYDDMAAcMk	14 3 3 protein zeta/delta	0.795994	-0.0878448	0.0779074	-0.512693	0.161234	0.0613309	0.0739235	0.164509	-0.292533	0.701745	-0.387488	0.235772	-0.295755	-0.288075	0.440532	-0.613027	-0.165423	-0.391729	0.0519274	0.8375	0.400183	-0.747147	-0.779445	-1.07649	0.444651	0.0690594	-0.672195	0.81993	0.0786759	0.014059	0.755501	0.00531419	0.00101795	0.722854	0.0319808	0.907652	0.210459	0.00618039	0.834577
P20700	akLQIELGk	Lamin B1	-0.696641	-0.013118	-0.447945	-0.049116	0.138623	0.011753	-0.354722	-1.5561	0.438169	0.0918256	0.44026	-0.115875	0.213375	0.91525	-0.579769	0.39666	-0.032197	0.184215	0.266799	0.0827792	0.0183546	0.159214	0.0518967	0.51849	-0.297095	0.591191	0.126801	-0.0602483	-0.524638	0.0977439	0.0210868	0.601321	0.8035	0.0384368	0.154077	0.258824	0.866722	0.850626	0.150549
Q9H1E3	lkATVTPSPVk	|Nuclear ubiquitous casein and cyclin dependent kinase substrate 1	-1.43423	0.314875	-0.43883	0.298999	-0.653009	-0.572712	-0.0999765	-1.73932	-0.552015	-0.13956	-0.251778	0.297741	-0.0718876	0.189563	-0.458505	0.216345	0.312377	0.436964	0.0066936	-0.36452	-0.150055	-0.0164157	0.951778	0.197376	-0.418354	0.516799	0.519791	-0.491189	-0.488198	0.00250704	0.0629538	0.0615503	0.0761636	0.0778536	0.00880499	0.365842	0.447174	0.136908	0.22456
P36957	akPAEAPAAAAPk	Dihydrolipoyllysine residue succinyltransferase component of 2 oxoglutarate dehydrogenase complex mitochondrial |	0.134922	-0.1412	-0.0134335	-0.150794	-0.146356	-0.4419	-0.308739	-0.15709	-0.0793437	-0.0804297	-0.329265	0.196104	0.0153132	0.394521	-0.194615	0.28711	0.986954	-0.0149566	0.124582	-0.130152	0.25347	0.455078	-0.000368705	0.771717	-0.0293953	0.171334	0.573029	-0.337069	0.064626	0.825654	0.278568	0.00110173	0.0392265	0.679527	0.869491	0.640394	0.116537	0.0821966	0.806191
P06748	gPSSVEDIkAk	|Nucleophosmin	-1.26198	0.206163	-0.426729	-0.035739	0.559775	-0.0100636	-0.20063	-1.60063	0.144453	0.0549277	0.412164	0.221144	0.138743	0.144416	-0.808963	0.410558	-0.0500114	0.255239	-0.266095	-0.33991	-0.498722	0.574487	0.0823068	0.537915	-0.774125	0.25147	0.101381	-0.573504	-0.723593	2.35939e-05	0.318443	0.684894	0.0289605	0.00730634	0.000411699	0.665981	0.900326	0.0659877	0.0637802
Q9Y490	akPkEADESLNFEEQILEAAk	Talin 1 |	0.239115	0.222921	0.109732	-0.27108	-0.140842	0.0459047	0.11845	0.244732	0.275886	-0.0677096	-0.313452	-0.0521554	-0.168155	0.0888875	0.244328	-0.101204	-0.134791	-0.475019	0.370015	0.00288649	-0.0705201	-0.346234	-0.197143	-0.304958	0.127949	-0.123899	-0.126669	0.337798	0.335028	0.295396	0.221022	0.211192	0.00221784	0.00237637	0.381277	0.600737	0.635454	0.0104209	0.0368264
Q5TFQ8	akPSAPVVSGPAAR	Signal regulatory protein beta 1 isoform 3	1.39373	-0.105799	0.134067	-0.555486	-0.828624	-0.145117	-0.876677	0.369296	0.43788	0.149151	0.00211271	-0.188989	0.274088	0.104478	0.0243829	-0.0533212	0.140507	-0.121729	0.183596	0.606764	0.37841	-0.340964	-0.114615	-0.344785	0.439188	0.0365363	0.122007	0.401104	0.486575	0.0130314	0.879697	0.614137	0.106078	0.0528241	0.0300969	0.948917	0.875791	0.17834	0.181039
P00367	akPYEGSILEADcDILIPAASEk	Glutamate dehydrogenase 1 mitochondrial	0.471416	-0.22272	0.164689	-0.298048	-0.0852204	-0.00878683	0.208187	0.380409	-0.0279206	-0.0753099	-0.243219	-0.220817	0.0393106	0.415963	0.245928	0.024216	-0.185585	-0.17911	0.127323	0.272585	0.463541	-0.242394	-0.0775109	-0.182822	0.354792	0.0984315	0.0146994	0.401309	0.317577	0.000119907	0.374966	0.893732	0.00116447	0.00756775	0.00110049	0.709431	0.973313	0.00674095	0.064178
P22392	vMLGETNPADSkPGTIR	|Nucleoside diphosphate kinase B	-0.84243	0.261182	-0.378916	0.471819	0.165974	0.311376	-0.5052	-0.513991	-0.236441	-0.0180337	0.809408	0.453263	-0.200083	-0.175387	-0.649019	0.365963	0.406318	0.364397	-0.233599	-1.35312	-0.516936	1.02903	0.467076	0.719739	-0.804705	-0.152057	0.193119	-1.08011	-0.734934	8.06614e-06	0.44309	0.331831	1.07754e-05	0.000944967	0.000209796	0.757198	0.732428	0.000577522	0.0227924
P62937	aLSTGEkGFGYk	|Peptidyl prolyl cis trans isomerase A	-2.37565	0.496122	-0.637944	0.233036	0.69977	-0.177557	0.154191	-1.90047	-0.0576887	-0.629415	0.751226	-0.0800675	-0.0728585	-0.0102842	-1.0684	1.05324	0.218574	0.662442	-0.249981	-1.12967	-0.780265	1.23443	0.221717	1.48647	-1.07184	0.16833	0.67998	-1.36472	-0.853073	0.000405683	0.674041	0.0983153	0.00207877	0.0411802	0.00243145	0.88095	0.48056	0.00995722	0.155203
B4E2V5	akVIAAEGEMNASR	Erythrocyte band 7 integral membrane protein	-0.289879	0.240579	-0.121214	0.0587705	-0.0235983	0.112664	-0.387873	-0.247769	0.034735	0.279177	0.193326	0.105727	0.234009	-0.361788	0.0515233	-0.185814	0.221972	-0.267516	0.150632	0.0758674	-0.258155	-0.0792165	-0.318783	0.122041	-0.0961584	0.110585	-0.205564	0.0665676	-0.249581	0.308959	0.384661	0.1128	0.598895	0.0571275	0.3949	0.714332	0.511215	0.684805	0.186842
P05106	akWDTANNPLYk	Integrin beta 3	-0.948373	0.519961	-0.291594	0.297328	-0.131976	-0.149404	-0.000159222	-0.62905	0.0737546	-0.312333	0.119491	0.0442391	0.330257	-0.130434	-0.192484	-0.0301262	0.46051	0.126578	0.00210917	-0.376642	-0.205841	0.568125	0.074969	0.50158	-0.289441	0.117071	0.305715	-0.379112	-0.190468	0.0363033	0.537962	0.115815	0.0543212	0.319491	0.0686476	0.809539	0.512169	0.105554	0.501131
E7EWE5	vAVAIPNRPPDAVLTDTTSLnqAALYR	|Peroxisomal multifunctional enzyme type 2	0.0564169	0.106281	0.0514865	0.25649	0.594669	0.283048	0.563798	-0.342557	-0.0479384	0.631145	0.0637132	0.480231	-0.271078	-0.0230801	0.104091	-0.00282286	-0.189301	0.341028	-0.27868	0.329813	-0.0371816	-0.0837836	0.331947	-0.303279	-0.645166	-0.0939336	-0.369251	-0.044984	-0.320302	7.27688e-05	0.532327	0.0200828	0.764174	0.0409561	0.000783686	0.805539	0.33433	0.82097	0.154592
P10412|P16402	aLAAAGYDVEknNSR	Histone H1.4 | Histone H1.3	-0.162917	0.188089	-0.305093	-0.116891	0.104135	-0.445267	-0.741748	-0.552785	0.261902	0.040214	0.199104	0.0553715	0.151943	-0.286026	-0.438359	0.41974	0.253832	0.17115	-0.112798	-0.214799	-0.38397	0.212016	-0.00199222	0.773823	-0.359801	0.0047572	0.331984	-0.518763	-0.191537	0.00550018	0.977015	0.0534299	0.00409191	0.252661	0.0156815	0.989709	0.42164	0.0156345	0.438075
P02775	nIQSLEVIGkGTHcNQVEVIATLkDGR	|Platelet basic protein	0.0980412	-0.142761	0.164698	0.0320682	0.221579	-0.202849	0.0336513	0.477936	0.00548631	-0.178376	-0.150237	-0.0176835	0.122761	0.266013	0.380215	-0.000835422	-0.408972	-0.0905963	0.634225	0.287489	0.338278	-0.448626	-0.25814	-0.284641	0.531599	0.231988	-0.199385	0.586799	0.155425	9.49281e-07	0.052076	0.0917058	2.72052e-05	0.18352	6.88729e-05	0.346505	0.477674	0.000832732	0.368073
P10412|P16402	aLAAAGYDVEkNNSR	Histone H1.4 | Histone H1.3	0.128928	0.141482	-0.318586	-0.124982	-0.0485929	-0.462197	-1.13966	-0.34462	0.414563	0.298642	-0.184428	0.271557	0.217396	-0.611798	-0.629744	0.481861	0.244744	0.280073	-0.218032	-0.196433	-0.477602	-0.111762	0.532036	0.454326	-0.393434	-0.133053	0.355213	-0.632915	-0.144649	0.0147067	0.522526	0.0960364	0.00505149	0.487281	0.0332348	0.801204	0.479222	0.0183457	0.661102
P08567	gSTLTSPcQDFGkR	|Pleckstrin	-0.932735	0.287252	-0.129853	-0.0243647	1.02684	0.299809	0.231822	-1.01202	0.254948	0.501583	0.440054	0.110563	0.0880627	-0.0297692	-0.378277	0.322781	-0.127841	0.458721	-0.606576	-0.46489	-0.966245	0.993178	0.454124	0.924086	-1.04412	-0.176185	0.11176	-0.897124	-0.609179	2.73661e-08	0.482625	0.655053	0.00133366	0.0212218	5.80372e-06	0.778377	0.89459	0.00728113	0.11156
P28066	aIGSASEGAQSSLQEVYHk	|Proteasome subunit alpha type 5	0.161843	0.350406	0.0267995	-0.214504	-0.878784	-0.219272	0.155897	-0.539854	0.262015	-0.0126863	-0.715955	0.0770729	0.113501	0.190868	0.045342	-0.163556	0.985015	-0.14427	0.332808	0.762628	0.429892	-0.204376	0.0146017	-0.308653	0.410057	0.242989	0.357148	0.282713	0.396872	0.0013053	0.247496	0.0942917	0.180589	0.0647517	0.00541975	0.618479	0.479222	0.271005	0.203041
O15511	aLAAGGVGSIVR	Actin related protein 2/3 complex subunit 5 |	-0.570919	0.0184977	-0.241466	0.122035	0.12433	-0.186069	0.303216	-1.01178	0.131249	0.147052	-0.600657	0.297329	-0.0877196	0.047892	-0.466494	0.00166925	0.384434	0.190002	-0.490246	0.0997203	-0.268958	0.132375	0.495024	0.101868	-0.262791	0.0342326	0.233559	-0.411863	-0.212537	0.063036	0.856333	0.223885	0.0375614	0.267112	0.108483	0.940108	0.645374	0.0798783	0.454595
P16401	aLAAGGYDVEk	|Histone H1.5	0.128562	0.0459442	-0.0570045	-0.0255018	0.259803	0.174521	-0.327976	0.4309	0.709664	-0.206651	-0.0303078	-0.0493051	0.385881	0.097352	-0.196892	0.111523	0.152975	-0.339048	-0.049209	-0.436938	-0.318509	0.475449	-0.0276514	0.568651	-0.216486	-0.241401	0.136557	-0.243369	0.134589	0.104016	0.170396	0.431823	0.167073	0.438404	0.161652	0.542199	0.786646	0.255735	0.621061
P16401	aLAAGGYDVEknNSR	Histone H1.5	0.72509	-0.0881744	-0.266196	0.0365759	0.0590194	0.0827747	-0.969382	0.0971638	0.660146	0.538569	0.081577	0.141016	0.288253	-0.120319	-0.444296	0.339746	0.333178	0.236303	-0.0794135	0.0758767	0.0148923	-0.0914679	0.349648	0.363329	-0.21937	-0.070609	0.098534	-0.29929	-0.130147	0.130176	0.728123	0.628019	0.149065	0.522962	0.194312	0.895792	0.884694	0.232593	0.691829
P16401	aLAAGGYDVEkNNSR	Histone H1.5	0.71966	0.378063	-0.103437	0.0495246	-0.413091	-0.302362	-1.04722	-0.0806007	0.577342	0.363547	0.22351	0.291783	-0.0242622	-0.444223	-0.640596	0.174366	0.453304	0.0669235	-0.159534	-0.3646	-0.344669	-0.133497	0.190218	0.397596	-0.245977	-0.403615	0.156	-0.521133	0.0384817	0.133438	0.073686	0.476697	0.0237316	0.859954	0.19843	0.385504	0.8023	0.0564461	0.92522
P23246	aLAEIAkAELDDTPMRGR	Splicing factor proline and glutamine rich |	-0.0447832	0.139978	0.165412	-0.0906162	-0.0516559	-0.483386	0.120029	-0.0933557	-0.0294793	-0.0614913	-0.21971	-0.0810446	0.228541	0.373838	0.167625	-0.139028	-0.378043	-0.00447132	0.21407	0.0973969	0.214299	-0.304448	0.053826	-0.0266814	0.331848	0.172995	0.0315096	0.349103	0.207617	0.000100192	0.0866579	0.747678	0.00142249	0.0423744	0.000979534	0.405373	0.927626	0.00759981	0.158033
P40306	tLSSPTEPVkR	|Proteasome subunit beta type 10	0.552996	-0.367853	-0.185986	-0.178657	-0.740247	-0.0238262	0.085667	-0.208886	-0.512892	0.262565	-0.481899	-0.0881284	-0.174772	0.637277	0.683965	-0.280311	-0.168176	-0.155719	0.209497	0.612849	0.688302	-0.744524	0.449394	-0.673254	0.60116	0.549012	-0.0537329	0.704951	0.102207	0.000795488	0.015388	0.800592	0.00266741	0.631519	0.00390242	0.234103	0.946443	0.0117341	0.771616
P07237	aLAPEYAk	Protein disulfide isomerase |	-0.164975	0.334562	-0.275483	0.0698741	0.0231166	-0.163584	0.117378	-0.839116	0.67551	-0.122985	-0.192091	0.184813	-0.0168585	0.123927	-0.266373	-0.104097	-0.203624	0.178382	-0.110063	0.20611	-0.308173	0.0216362	0.237028	-0.335182	-0.0247559	-0.0365509	-0.000833408	-0.0275955	0.00812207	0.847091	0.837579	0.996269	0.876983	0.963652	0.885639	0.935853	0.998866	0.908291	0.983991
P18206-2	aLASIDSkLNQAk	Isoform 1 of Vinculin |	-0.429052	0.297144	-0.221432	0.277383	0.0258714	0.206875	-0.351438	-0.611295	-0.183119	0.281109	0.691055	0.330478	-0.199795	-0.379371	-0.190628	0.25957	0.144628	0.381595	-0.124199	-0.410962	-0.509304	0.401614	0.358121	0.300728	-0.313393	-0.0525112	0.00558076	-0.610086	-0.551994	0.00408269	0.682447	0.965257	6.75055e-05	0.000216135	0.0125873	0.882688	0.988011	0.00134017	0.0122559
P18206-2	aLASQLQDSLkDLk	Isoform 1 of Vinculin	-0.943562	0.733301	-0.0815466	0.367203	0.313057	0.0353357	0.375676	-0.479192	-0.09205	-0.361297	0.529594	0.451057	0.139781	-0.397716	-0.0972276	0.331931	0.0303677	0.113557	-0.151079	-0.435578	-0.308361	0.604335	0.0691538	0.342223	-0.384991	-0.127134	0.026103	-0.456958	-0.303721	0.0130344	0.544983	0.900727	0.0371515	0.155417	0.0300969	0.812152	0.976841	0.0793605	0.336877
P18206-2	aLASQLQDSLkDLkAR	Isoform 1 of Vinculin	-0.413374	0.00916622	-0.0966061	-0.0479822	-0.680708	0.0380648	-0.242225	0.0782618	-0.599661	0.00305872	-0.496856	0.0659823	-0.0051189	-0.450971	0.563665	-0.285337	0.0896792	-0.404619	0.599778	0.302603	0.0716617	-0.73156	0.0260644	-0.761248	0.245569	0.391009	-0.158097	0.524773	-0.0243329	0.0938803	0.049516	0.411125	0.0104958	0.898628	0.148837	0.343174	0.7765	0.0312869	0.944158
G5EA52|H7BZJ3	yGVSGYPTLk	|Protein disulfide isomerase family A member 3 isoform CRA_b | Thioredoxin Fragment	-0.326577	-0.161766	0.0337198	0.00165891	0.359934	0.191425	0.0592488	0.145112	0.0558484	-0.32639	0.249083	-0.0845072	0.312516	0.347587	0.039351	0.345327	0.196215	0.102765	-0.108871	-0.394616	-0.192603	1.00452	0.219889	0.815438	-0.458403	0.0329628	0.382159	-0.446799	-0.0976028	0.000496806	0.839612	0.0260753	0.0105792	0.55033	0.0028183	0.936084	0.349694	0.0313855	0.709598
Q9Y490	aLDGAFTEENR	Talin 1 |	0.324473	0.205601	0.0895941	-0.0312084	0.0714343	0.0813266	-0.0855651	-0.0405104	0.070075	0.0903866	0.642349	0.0644852	-0.145051	0.313452	0.0401698	-0.00282286	-0.0742299	0.113091	0.0823856	-0.3023	-0.0235963	0.424622	-0.158576	0.222074	-0.00741194	-0.099768	-0.0657691	-0.0931831	-0.0591843	0.942948	0.435727	0.60607	0.466258	0.642427	0.958948	0.753071	0.86855	0.568579	0.780358
Q9Y490	aLDGAFTEENRAQcR	Talin 1	-0.136022	0.40076	0.149233	0.224783	-0.185888	0.139571	0.235305	0.214982	-0.0152142	0.219617	-0.289743	0.227491	-0.118087	-0.209324	0.0678704	0.301882	0.324246	0.377515	0.0763636	-0.348859	-0.14433	0.0871856	0.984852	0.08889	-0.198629	-0.254235	0.30479	-0.473489	0.0855354	0.0894903	0.0819716	0.0395975	0.00247393	0.547043	0.143029	0.397125	0.392614	0.0112636	0.707878
Q07955	tkDIEDVFYk	|Serine/arginine rich splicing factor 1	-1.85292	1.1493	0.102876	0.185141	0.621561	0.0184599	0.66222	-1.5972	0.400003	-0.0174635	0.484161	0.292693	0.646968	0.260699	-0.932262	0.675495	-0.153091	0.226986	-0.330811	-0.687341	-0.445165	0.664179	0.554721	0.969214	-0.848435	-0.0586969	0.225492	-0.737569	-0.453381	9.09679e-05	0.88124	0.567275	0.0699	0.254966	0.000915323	0.94976	0.846914	0.128071	0.441151
P02768	aAcLLPk	|Serum albumin	0.104545	0.153356	0.44921	0.463561	0.441842	1.03496	0.551355	0.601397	0.225199	0.522906	0.41282	0.333798	-0.115007	-0.2853	-0.0470521	-0.00282286	0.0985575	0.334687	0.267138	0.338578	0.180674	-0.0379826	-0.00755768	-0.757786	0.442219	-0.291005	-0.597132	0.118656	-0.187471	0.00041261	0.0781468	0.000928782	0.460324	0.247415	0.00246564	0.389232	0.110348	0.563546	0.433723
Q9Y490	aLEATTEHIRQELAVFcSPEPPAk	Talin 1	0.448922	-0.152538	0.0800729	-0.384747	-0.146011	0.0529089	-0.3457	0.10242	-0.46779	0.428546	0.169274	0.0118577	-0.1105	-0.0950528	0.431212	-0.287786	-0.222973	-0.114958	0.202208	0.340101	0.151436	-0.285244	-0.32952	-0.479039	0.176389	0.209003	-0.308558	0.439821	-0.0777402	0.13481	0.166263	0.0456968	0.00614936	0.60025	0.199824	0.542199	0.399997	0.0212208	0.747691
P62328	nPLPSkETIEQEk	|Thymosin beta 4	-0.717613	0.124706	-0.374897	0.548916	-0.35544	0.311243	0.678272	-0.220554	0.191722	-0.57164	-0.434189	-0.106695	-0.441335	-0.25697	-0.289175	0.00682986	1.32729	0.191703	-0.578315	-0.706173	-0.586641	1.12505	0.571503	0.71291	-0.849048	-0.423374	0.757182	-1.13232	0.04824	0.000114057	0.0834691	0.00357643	6.43101e-05	0.83868	0.00106595	0.400342	0.190761	0.00133095	0.9086
Q9Y490	aLEATTEHIRQELAVFcSPEPPAkTSTPEDFIR	Talin 1 |	0.540285	-0.348421	0.0992458	-0.185905	-0.082132	0.279852	-0.27861	0.429179	-0.587987	0.389887	0.270993	0.0794636	-0.535354	-0.0185127	0.227265	-0.458287	-0.186827	-0.388046	0.0172785	-0.318645	0.00507656	-0.193852	-0.450191	-0.419427	0.185778	-0.0794307	-0.474798	0.245623	-0.149744	0.164616	0.639801	0.0092043	0.155741	0.380445	0.236255	0.862401	0.296291	0.240603	0.56771
P35579	aLEEAMEQkAELER	Myosin 9	-0.592113	0.266477	-0.0916473	0.01804	-0.123759	0.116795	-0.0794634	-0.30585	-0.0577814	-0.0963898	-0.033702	0.16698	0.133667	-0.217935	-0.0695609	0.139365	0.240705	-0.0433354	0.255295	-0.0253055	-0.0636244	0.0727311	0.0505023	-0.106694	-0.108742	0.145486	0.0508848	-0.0567895	-0.15139	0.197916	0.2232	0.665758	0.629898	0.205555	0.27406	0.600737	0.89459	0.712419	0.390601
P62328	tETQEkNPLPSkETIEQEk	|Thymosin beta 4	-0.635378	0.210448	0.0985045	0.144393	0.465387	0.262226	0.325416	-0.145493	0.0914126	-0.0877527	0.163362	0.198636	-0.0816339	-0.33464	-0.267594	0.0515966	0.20267	-0.038321	-0.364576	-0.486486	-0.678494	0.699706	-0.0234759	0.385402	-0.549152	-0.359722	0.0218878	-0.581834	-0.200223	1.32196e-05	0.0258796	0.886281	0.000787153	0.198583	0.000280357	0.276321	0.969046	0.00518192	0.384404
Q03252	aLELENDRLLLk	Lamin B2	-0.4105	0.449485	-0.0965336	0.394642	-0.276452	-0.133583	0.273509	-0.565291	0.368401	-0.167717	-0.0801886	0.0983464	0.105701	-0.103412	-0.400544	0.246092	0.158454	0.126452	-0.548797	-0.360869	-0.45141	0.146938	0.818142	0.52874	-0.304662	-0.2964	0.364962	-0.630691	0.0306705	0.0361839	0.100957	0.0463946	0.00133848	0.861362	0.0685159	0.439595	0.401202	0.00729152	0.925732
P13796	aLENDPDcRHVIPMNPNTNDLFNAVGDGIVLck	Plastin 2	0.688512	-0.599557	0.108284	-0.0573414	-0.178676	-0.0256424	-0.18225	0.521448	-0.318015	0.0580137	-0.135457	-0.00816088	-0.0732294	-0.109322	0.324278	-0.10694	-0.657115	0.00291454	-0.116193	0.504271	0.202294	-0.666462	0.198518	-0.741841	0.267741	0.0856129	-0.270611	0.450504	0.0942808	0.067508	0.664563	0.177991	0.0298072	0.633133	0.114184	0.875744	0.589759	0.0676696	0.772831
Q9Y2Z0-2	aLEQkPDDAQYYcQR	Isoform 2 of Suppressor of G2 allele of SKP1 homolog |	0.629659	0.290917	0.112468	-0.0610366	-0.21867	-0.0692029	0.194278	0.519522	0.448188	0.113373	-0.661422	0.0701959	0.0267594	0.204974	0.364998	-0.000467494	0.161468	-0.024502	0.313446	0.148729	0.238489	-0.271102	0.499391	-0.195724	0.132121	-0.149606	0.165971	0.188055	0.503632	0.24776	0.282574	0.234521	0.179791	0.0011225	0.331325	0.642098	0.656711	0.270391	0.024774
P00558	aLESPERPFLAILGGAk	Phosphoglycerate kinase 1 |	0.613725	-0.0946875	0.0710927	-0.0974817	-0.0938526	0.206655	-0.649057	0.256473	0.482634	0.103117	0.42168	-0.00939667	0.165072	0.00702177	-0.147856	0.0243082	-0.29316	-0.00850919	-0.00602907	-0.045096	-0.282159	0.0812302	0.0765069	-0.0775754	-0.219843	-0.164871	-0.12132	-0.018641	0.0249098	0.139177	0.298348	0.441722	0.905329	0.873741	0.205084	0.650448	0.788186	0.931142	0.92847
K7EK42	sLTIAEFk	|Tubulin folding cofactor B	0.0941854	0.0525964	0.192974	0.0132773	-0.143468	-0.124418	0.101885	0.472572	0.0679532	-0.228094	-0.298789	-0.0303789	0.300889	-0.0584677	0.140284	-0.0390249	0.00208652	-0.0760479	0.285262	0.31552	0.38101	-0.291802	-0.105473	-0.314799	0.851213	0.0637218	-0.00219817	0.364926	0.299006	1.11639e-10	0.522083	0.982305	0.00106781	0.00553946	1.91233e-07	0.801204	0.996154	0.00637007	0.0566406
P21333-2	aLGALVDScAPGLcPDWDSWDASkPVTNAR	Isoform 2 of Filamin A |	0.464304	-0.0771724	0.195711	-0.0541683	-0.0125737	0.143894	-0.407585	0.957426	-0.51768	0.205601	0.453699	-0.0314652	0.0503729	-0.323748	0.505946	-0.230784	-0.202565	0.0282284	0.178125	-0.271289	0.10124	0.119098	-0.198813	-0.10091	0.256777	-0.0623926	-0.215122	0.137732	-0.0149971	0.0606472	0.745198	0.268226	0.475038	0.937672	0.105011	0.9068	0.690071	0.57675	0.969092
D6RAW0	iYHPNINSnGSIcLDILR	|Ubiquitin conjugating enzyme E2 D3 Fragment	0.246012	-0.34217	0.132337	-0.0190712	-0.480625	0.146892	-0.397228	0.491484	-0.217875	-0.0211242	-0.0108581	-0.161025	0.373818	-0.154683	0.151884	0.252498	-0.299813	0.139643	0.119712	0.347684	0.275968	-0.456803	0.546797	-0.37001	0.410466	0.200304	0.0596873	0.217012	0.0763953	0.000360546	0.258553	0.733205	0.221996	0.66288	0.00226946	0.626835	0.920773	0.317523	0.796707
G3V1V0|P60660-2	aLGQNPTNAEVLk	Myosin light polypeptide 6 | Isoform Smooth muscle of Myosin light polypeptide 6	-0.911834	0.357754	-0.272121	0.0429581	-0.0851012	-0.332695	0.210458	-0.604628	-0.0381304	-0.604572	-0.117876	-0.046291	0.355511	0.16043	0.239261	0.028083	0.184921	-0.0602119	0.258679	-0.000741437	-0.0161952	0.425353	-0.0901215	0.33102	0.000596373	0.375908	0.327104	0.02965	-0.0191541	0.99603	0.0369387	0.0664773	0.863099	0.91129	0.99727	0.302362	0.454413	0.898011	0.952063
F2Z2F3	iGIIGGTGLDDPEILEGRTEk	|Uncharacterized protein	0.34535	0.209102	0.308515	-0.0454155	0.0868527	0.108627	0.650726	0.479774	0.029265	0.013619	-0.0432414	-0.117112	-0.0826963	0.0127252	0.482685	-0.0841168	-0.402978	-0.0495556	0.0742913	0.286071	0.167207	-0.279029	-0.0355755	-0.336901	0.510715	-0.180408	-0.198581	0.35474	0.336567	6.46433e-07	0.116715	0.0858688	0.00384713	0.00570305	5.56942e-05	0.462228	0.472942	0.0151636	0.0569164
P08670	mALDIEIATYR	|Vimentin	0.367483	-0.519415	-0.213402	-0.0288789	-0.112916	0.284774	-0.315269	0.377099	-0.806344	0.229445	0.189608	0.103104	-0.268882	-0.443156	0.566628	0.764853	-0.524669	0.316161	-0.0609984	0.307805	0.175451	-0.562033	0.851362	-0.300653	0.436349	0.231116	-0.0200192	-0.0446957	-0.295831	0.00327202	0.35345	0.935353	0.856334	0.237614	0.010701	0.69003	0.981786	0.892835	0.422159
P08133-2	aLIEILATR	Isoform 2 of Annexin A6 |	-0.426142	-0.0198607	-0.139159	0.240988	0.188449	0.159866	0.219733	-0.588605	0.117402	0.0667505	0.315102	-0.12624	-0.141741	-0.0641021	-0.464764	0.0695269	-0.300392	0.242795	-0.455504	-0.131086	-0.317133	-0.00996816	0.164138	0.0908763	-0.279796	-0.12295	-0.09799	-0.305218	-0.280258	0.00596082	0.355162	0.459697	0.0279175	0.0419403	0.0165166	0.692446	0.795384	0.0639028	0.156883
P62258	yLAEFATGNDRk	14 3 3 protein epsilon	-0.80469	0.389958	-0.635768	0.504242	0.380163	0.0218414	0.0544677	-1.29987	0.362224	-0.233015	0.7359	0.23604	0.0317346	-0.185837	-0.422004	0.162286	0.217699	0.446597	-0.730164	-0.352903	-0.753104	1.08595	0.185705	0.814988	-0.746681	-0.0797666	0.211343	-0.887584	-0.596475	0.000251126	0.752435	0.406259	0.00163109	0.0252979	0.00176172	0.907179	0.773721	0.00832221	0.124214
P18206-2	aLIQcAk	Isoform 1 of Vinculin |	-0.31462	0.77029	-0.0637613	0.353565	-0.19701	-0.438584	0.0685108	-0.157194	0.53918	-0.606306	-0.300055	0.565744	0.370046	0.255856	-0.267244	-0.088405	0.709941	0.0225049	-0.0908824	-0.835898	-0.175122	1.04981	0.49579	0.559	-0.408493	-0.264275	0.561881	-0.581981	0.244175	0.0412873	0.278495	0.0269082	0.0223742	0.315818	0.0760382	0.640394	0.349694	0.0538838	0.498713
P06753-2	aLkDEEkMELQEIQLk	Isoform 2 of Tropomyosin alpha 3 chain	-0.98996	0.537918	0.0512945	0.114938	0.120337	-0.18809	0.617386	-0.601904	-0.104162	-0.374843	0.0672188	0.0427424	0.24446	-0.0947767	-0.117546	-0.00506566	-0.365725	0.134424	-0.277657	-0.247008	-0.235357	0.298881	0.212079	0.0448337	-0.114572	-0.0397429	0.0895206	-0.174552	-0.0452884	0.424164	0.845557	0.661353	0.395706	0.824358	0.509752	0.938463	0.89459	0.498126	0.898154
B4E2V5	aLkEASMVITESPAALQLR	Erythrocyte band 7 integral membrane protein	0.808561	-0.288966	0.288763	-0.272516	-0.365998	-0.0659933	-0.27306	0.842994	-0.116041	0.0856395	-0.343847	-0.0918351	0.0554455	-0.0214915	0.471184	-0.0877106	0.0439587	-0.143987	0.277658	0.336069	0.2247	-0.313185	0.0781142	-0.285957	0.359443	0.0135525	0.0576305	0.342055	0.386133	0.0054182	0.937349	0.738474	0.056421	0.0329781	0.0155442	0.973724	0.922576	0.108871	0.139695
P62258	yLAEFATGNDRkEAAENSLVAYk	14 3 3 protein epsilon |	-0.605631	0.452294	-0.129227	0.227225	0.19028	-0.00579195	-0.07319	-0.831546	0.344545	0.0222591	0.396438	0.270643	0.1702	-0.119231	-0.405577	0.300232	-0.0618379	0.272686	-0.199556	-0.209693	-0.517917	0.348874	0.37371	0.361053	-0.489893	-0.0731696	0.0822774	-0.479415	-0.323968	1.79641e-05	0.672687	0.634921	0.00989018	0.0704111	0.000335991	0.87964	0.886969	0.0297898	0.211297
Q04917	aVTELNEPLSNEDRNLLSVAYkNVVGAR	14 3 3 protein eta |	0.623788	-0.372066	0.160057	-0.417545	-0.135242	0.0111337	-0.056661	0.503577	-0.629541	0.213588	-0.165439	0.00460039	-0.467428	-0.128521	0.328499	-0.563627	-0.110954	-0.333314	0.0579182	0.154627	0.298603	-0.326846	-0.682796	-0.77685	0.727637	0.00242413	-0.384247	0.506347	0.119676	6.44116e-05	0.989673	0.0490891	0.0116385	0.524612	0.000730794	0.997267	0.40703	0.0334154	0.69291
P61981	yLAEVATGEkR	14 3 3 protein gamma	-1.10165	0.440174	-0.432058	0.51199	0.159655	-0.0293715	-0.205681	-1.36669	0.282808	-0.128241	0.741932	0.224609	-0.0488878	-0.248227	-0.945877	0.321083	0.291744	0.518889	-0.490161	-0.671639	-0.751257	0.766524	0.278026	0.75723	-0.834087	-0.128824	0.242154	-1.01492	-0.643946	5.53849e-05	0.602254	0.330745	0.000352254	0.0143602	0.00068782	0.848045	0.732428	0.00304109	0.0929419
P40939	aLMGLYHGQVLckk	|Trifunctional enzyme subunit alpha mitochondrial	-0.906738	0.540223	-0.0405861	-0.164853	0.780163	-0.166337	0.260061	-0.781558	0.0659796	-0.0180989	0.504832	0.0106561	0.0697551	0.0959172	-0.126715	0.130083	-0.458382	0.161254	0.332577	-0.0989259	-0.143022	0.239736	-0.639747	0.181293	-0.00432018	0.165367	-0.222021	0.0858915	-0.301497	0.975426	0.468452	0.332501	0.705354	0.191811	0.983632	0.770449	0.732428	0.775268	0.376233
P27348	lAEQAERYDDMATcMk	14 3 3 protein theta |	0.695115	0.309874	0.39443	-0.141275	-0.373179	0.0762671	0.461542	0.321563	-0.0445649	0.0725609	0.434404	-0.284273	0.179571	0.0679607	0.643343	-0.455636	-0.464388	-0.133124	0.138041	0.774871	0.481061	-0.417279	-0.538467	-0.6005	0.488409	0.0244812	-0.398983	0.815707	0.392242	2.27859e-05	0.86961	0.0124062	1.10859e-05	0.0137714	0.000406918	0.943997	0.32013	0.000577522	0.0904202
P01857	aLPAPIEk	Ig gamma 1 chain C region |	-0.483463	0.389277	0.202349	0.452066	-0.0206821	0.220024	-0.214034	-0.0392242	-0.0290175	0.145962	0.550687	0.345197	0.0113921	-0.30569	-0.211843	-0.0555079	-0.0324264	0.0715745	0.331451	-0.399016	-0.316142	-0.0298208	0.0151216	-0.124096	-0.188029	-0.119289	-0.308068	-0.122449	-0.311228	0.0605283	0.395172	0.0349359	0.382968	0.0332721	0.104888	0.722859	0.380691	0.487254	0.140259
O43516-2	aLPATPQLPSR	Isoform 2 of WAS/WASL interacting protein family member 1 |	0.0620586	-0.0660177	-0.0172369	-0.0574254	-0.193994	-0.00523507	0.00871777	-0.0380412	0.185635	-0.226044	-0.103581	-0.104536	0.13847	0.376753	-0.160071	-0.0367271	-0.253826	-0.0892295	0.0905237	0.0270753	0.291443	-0.181227	0.049977	-0.302423	0.12398	0.104846	-0.02044	0.262942	0.137655	0.0886268	0.272696	0.828602	0.00959065	0.153505	0.141922	0.639851	0.957999	0.0292839	0.335372
P22314	aLPAVQQNNLDEDLIRk	Ubiquitin like modifier activating enzyme 1	0.446997	-0.116347	0.163351	-0.0952655	-0.410748	-0.0242599	-0.132065	0.362276	-0.147622	0.324738	-0.53326	0.0896599	-0.0732602	-0.0543494	0.240233	-0.119352	0.203709	-0.00779422	0.117309	0.167401	0.103019	-0.367159	0.48326	-0.314644	0.149353	-0.0127064	0.0878594	0.103722	0.204288	0.181133	0.935546	0.577274	0.511084	0.20133	0.25401	0.973713	0.850501	0.608556	0.386696
P09211	aLPGQLkPFETLLSQNQGGk	Glutathione S transferase P |	0.71781	-0.0468792	-0.0956247	0.067056	-0.186994	0.139933	-0.133854	0.137527	0.282481	0.224958	-0.0455077	0.129698	-0.238356	-0.110786	0.403368	-0.00282286	-0.453977	0.0898857	-0.00643417	0.359305	-0.251058	-0.439948	0.535722	-0.510274	0.178384	-0.11757	-0.185093	0.156242	0.0887194	0.117597	0.506367	0.298788	0.378887	0.615349	0.179026	0.789358	0.709927	0.483294	0.759296
P63104	gIVDQSQQAYQEAFEISkk	14 3 3 protein zeta/delta	-0.38871	0.311824	0.0106185	0.489161	0.419843	0.243113	0.0713482	0.214078	0.109022	-0.0872943	0.568063	0.210631	0.523051	-0.342648	-0.189136	0.322781	0.0680803	0.333092	-0.623161	-0.600726	-0.347977	0.893537	0.562198	0.831348	-0.513566	-0.318129	0.194587	-0.765272	-0.252556	0.000693266	0.0848537	0.282452	0.000232735	0.166452	0.00353296	0.402314	0.701547	0.00235324	0.348112
P63104	sVTEQGAELSNEERNLLSVAYkNVVGAR	14 3 3 protein zeta/delta |	1.11281	-1.00913	0.147012	-1.16254	-0.0287512	-0.121061	-0.184791	0.858881	-1.32933	0.388925	-0.53868	-0.256662	-0.528898	-0.160721	0.527294	-1.07923	-0.66614	-0.70958	-0.517859	0.192226	0.536283	-0.481037	-1.10031	-1.24658	0.833313	0.0754793	-0.594019	0.888534	0.219036	0.00230254	0.823917	0.0893914	0.0140958	0.520089	0.00823361	0.931569	0.475492	0.0382271	0.689125
E9PFG7	vIPEDGPAAQNPENVkR	2 oxoglutarate dehydrogenase mitochondrial |	0.6192	-0.155494	0.071771	-0.454709	0.032009	-0.37745	-0.0630253	-0.179316	-0.0798937	0.190712	-0.439426	0.306276	-0.0727765	0.224882	0.121873	0.058186	-0.338682	-0.0969746	-0.0868684	0.506458	0.28278	-0.436163	0.104125	-0.473824	0.497277	0.127184	-0.0734572	0.359947	0.159305	4.44289e-05	0.439837	0.654126	0.0359021	0.334984	0.000600443	0.755261	0.89459	0.0771306	0.516236
E9PKD5	vIAATNRVDILDPALLR	26S protease regulatory subunit 6A Fragment	0.5319	-0.0234277	0.474755	-0.173288	-0.402323	-0.0657919	0.208955	0.714781	-0.176984	-0.0334346	-0.273009	-0.0984845	0.188424	0.0748047	0.334108	-0.101585	-0.0459031	-0.0759095	0.130863	0.293984	0.428263	-0.274659	0.138268	-0.342782	0.406126	-0.046589	0.0572935	0.358836	0.462719	0.000143276	0.722743	0.662824	0.010783	0.00157116	0.0012043	0.892253	0.89459	0.0317633	0.0285046
Q14683	aLQYAcGNALVcDNVEDARR	|Structural maintenance of chromosomes protein 1A	0.386687	0.135181	0.0835004	-0.376164	-0.217206	0.0530333	-0.0459803	0.340676	0.0541356	-0.00534611	-0.0261352	-0.252318	-0.0843629	0.213309	0.0102209	0.14262	-0.174155	-0.184679	0.346022	-0.0867998	0.45451	-0.371486	-0.192881	-0.226413	0.348123	-0.0168834	-0.0304763	0.309982	0.296389	0.00085651	0.885809	0.795556	0.0135692	0.0176728	0.00407138	0.952626	0.944703	0.0372854	0.101365
P61978-3	aLRTDYNASVSVPDSSGPER	Isoform 3 of Heterogeneous nuclear ribonucleoprotein K	-0.312826	0.377131	-0.0658262	0.166116	-0.231822	-0.0478409	-0.0824363	-0.474987	0.100603	-0.0921674	0.460941	-0.0270206	-0.178143	-0.0390945	-0.107741	0.0222963	0.114043	0.195249	0.137195	-0.299261	-0.363247	0.267661	0.0207441	0.243518	-0.204681	-0.065325	0.105884	-0.285634	-0.114425	0.0386694	0.624929	0.430009	0.0405357	0.394273	0.07223	0.857532	0.786646	0.0844918	0.578995
H0YD13	aLSIGFETcR	CD44 antigen	-0.183998	-0.0519118	-0.00568225	0.0482929	-0.0632069	0.0120806	0.213097	-0.28839	0.170718	-0.14245	-0.017303	-0.180097	0.240896	0.0340125	-0.0836768	0.0412121	-0.15948	-0.0499815	-0.142032	0.434252	0.0466041	-0.222647	-0.0356018	-0.0575935	0.096237	0.112704	-0.023568	0.169025	0.0327525	0.217572	0.291154	0.823332	0.118586	0.756474	0.297543	0.647661	0.955004	0.193556	0.851566
H0YDS0	aLSNLESIPGGYNALRR	Ubiquilin 1 Fragment |	0.795537	-0.406928	-0.112891	-0.426358	-0.183672	0.0689839	-0.0649338	0.00350744	0.012157	0.104593	-0.0286235	-0.292028	-0.2284	0.314945	0.253107	0.0352569	-0.457017	-0.0471204	-0.0669572	0.523723	0.282874	-0.411777	-0.0289713	-0.428119	0.258659	0.14214	-0.0967738	0.40284	0.163926	0.125273	0.397433	0.56294	0.0223736	0.330306	0.187955	0.723263	0.843804	0.0538838	0.51219
P08514-3	aLSNVEGFER	Isoform 3 of Integrin alpha IIb	-0.753558	0.377106	0.024828	0.201009	-0.00829703	0.170365	-0.114054	-0.108093	-0.25171	-0.0693218	0.511648	0.0429832	0.156407	-0.345321	0.194351	0.0703319	0.268277	0.0365699	0.37383	-0.261067	-0.304844	0.396735	-0.172874	0.348836	-0.238684	0.106473	0.0165814	-0.189086	-0.278978	0.043787	0.518401	0.919541	0.255857	0.0988009	0.0800005	0.798894	0.979669	0.352882	0.259482
P22626	aLSRQEMQEVQSSR	Heterogeneous nuclear ribonucleoproteins A2/B1 |	0.441162	-0.622724	-0.0382513	-0.220777	0.603751	0.152769	-0.554018	-0.402156	-0.445111	1.80985	-0.815971	0.72334	-0.15122	0.662252	-0.28184	-0.00282286	0.233849	0.168483	-0.399615	-0.301063	0.101512	-0.292801	1.27182	0.248853	0.196333	0.20852	-0.104264	-0.332892	-0.645676	0.123578	0.520268	0.747046	0.307935	0.0546496	0.186178	0.799855	0.927336	0.409541	0.182728
Q9Y490	aLSTDPAAPNLk	|Talin 1	-0.280287	0.174832	-0.107694	0.0729542	0.0202234	0.0186904	0.280033	-0.035896	0.349803	-0.153673	0.0324397	-0.573988	0.0663605	-0.170176	-0.0109308	-0.417559	0.179126	0.0661283	-0.0453548	0.0519928	-0.210426	0.218637	-0.511429	0.209529	-0.268758	-0.116554	0.0546307	-0.0104944	0.160691	0.0181061	0.427669	0.708611	0.942686	0.276992	0.0391211	0.745656	0.908989	0.961178	0.466326
Q9Y490	aLSTDPAAPNLkSQLAAAAR	Talin 1	0.299862	0.286841	0.152252	-0.120886	-0.109357	0.196242	-0.0493016	0.548278	0.218895	-0.0146979	0.0798297	-0.0780498	0.0717503	-0.0117755	0.308307	-0.110104	-0.184316	-0.024069	0.282804	-0.218229	-0.0743393	0.143737	0.111893	-0.196074	0.172115	-0.183051	-0.0353357	0.102909	0.250624	0.0392973	0.108642	0.750469	0.358167	0.0316943	0.0730071	0.451017	0.927756	0.463018	0.137364
P42765	wkAANDAGYFNDEMAPIEVk	3 ketoacyl CoA thiolase mitochondrial	0.799144	-0.669789	0.222765	-0.633789	-0.224743	-0.220482	-0.138957	0.841888	-0.246431	-0.080297	-0.58436	-0.518735	0.0321238	0.312056	0.426553	-0.192	-0.396524	-0.498608	0.333156	0.541311	0.622579	-0.814909	-0.515367	-0.48317	0.681964	0.243193	-0.106362	0.861393	0.511838	5.32993e-05	0.228262	0.593641	0.000202231	0.0156378	0.000664915	0.604579	0.862097	0.00219376	0.0963364
P46783	sAVPPGADkkAEAGAGSATEFQFR	40S ribosomal protein S10 |	0.478089	-0.237842	0.0061678	-0.294323	-0.0578954	-0.268061	0.14859	0.163213	-0.0412653	-0.00988083	-0.386811	-0.24771	-0.19966	-0.0289366	0.273976	-0.104202	-0.576433	0.109939	0.204239	0.734823	0.392379	-0.822306	-0.209572	-0.824879	0.385226	0.143312	-0.193795	0.634046	0.296939	0.00549103	0.397147	0.255147	0.000844212	0.0867097	0.0156716	0.723263	0.679393	0.0054477	0.239791
P02671-2	aLTDMPQMR	Isoform 2 of Fibrinogen alpha chain	-1.00431	0.100248	-0.24614	-0.0630945	0.0417099	-0.0181409	-0.275525	-0.829492	-0.500013	0.13249	0.177066	0.105743	-0.335363	0.0235904	-0.301215	-0.361688	0.226508	-0.160168	0.258637	-0.65091	-0.309196	0.250146	-0.487431	0.0304181	-0.333256	0.24013	-0.146332	-0.135373	-0.521835	0.0132996	0.174775	0.402522	0.438185	0.00566407	0.0305558	0.548509	0.773721	0.541223	0.0569164
Q5R349	aLTNEAENWADNEPNNkRNNEDcVEIYIk	P selectin Fragment |	-1.04606	0.938318	-0.343774	0.401735	0.403106	0.00886913	0.381366	-0.779584	0.292204	-0.168648	0.539574	0.0972842	-0.353849	0.0910735	-0.283076	0.319947	0.107251	0.118785	0.175341	-1.09301	-0.508554	0.531717	0.0348198	0.859813	-0.326607	-0.235757	0.115069	-0.6574	-0.306574	0.0660609	0.384668	0.669449	0.0210623	0.260876	0.112426	0.714332	0.896551	0.0517254	0.448518
P21333-2	aLTQTGGPHVk	Isoform 2 of Filamin A	-0.0293676	0.0256488	-0.00883286	-0.416265	-0.0751029	0.194174	-0.234236	0.286256	-0.325605	0.158726	-0.1199	-0.0749867	0.313741	-0.334124	0.592121	-0.193756	0.609211	-0.186136	0.638403	0.71076	0.430858	0.0902948	-0.775209	-0.294051	0.257734	0.439649	-0.0693821	0.516901	0.00786948	0.0743737	0.0279393	0.71513	0.0111258	0.966934	0.123216	0.286856	0.911416	0.0324286	0.985945
P62280	vLLGETGkEkLPR	40S ribosomal protein S11 |	-1.41301	0.0508266	-0.393315	0.326638	-0.0359185	-0.217892	-0.169195	-1.62038	-0.499957	-0.20803	0.593543	0.22134	-0.0258871	0.0189177	-0.551201	0.245088	0.0780771	0.121851	-0.481265	-0.538729	-0.644888	0.528445	0.256439	0.766843	-0.597258	0.303663	0.21951	-0.703299	-0.787452	0.000593606	0.205004	0.355686	0.00596344	0.00249139	0.00316552	0.588984	0.75296	0.0208679	0.0379025
P62263	vkADRDESSPYAAMLAAQDVAQR	40S ribosomal protein S14 |	1.16454	0.171762	0.671096	-0.00411198	-0.183998	0.326006	0.541074	0.954658	0.30398	0.452449	-0.145458	0.0385876	0.0209124	-0.127236	0.474118	-0.208237	-0.443255	-0.0716044	0.0716555	0.798994	0.348984	-0.844952	0.167859	-0.897841	0.579547	-0.369946	-0.463584	0.647577	0.553939	0.000173337	0.0743684	0.0280724	0.00327977	0.010089	0.00139267	0.386191	0.353465	0.0134148	0.0748085
P19338	aLVATPGk	Nucleolin |	-1.12761	0.31744	-0.300059	0.258923	-0.172536	-0.169006	0.300001	-1.40411	-0.28104	-0.139778	0.0806182	0.251456	-0.327344	0.103956	-0.378755	0.326486	0.232397	0.208102	-0.146089	-0.318332	-0.341192	0.170075	0.475227	0.325154	-0.357127	0.181271	0.271294	-0.524199	-0.434177	0.0251484	0.405244	0.216987	0.0219772	0.0536872	0.0513586	0.728971	0.637563	0.0531328	0.181633
M0R1M5	fAGVDIR	40S ribosomal protein S16 Fragment |	-0.908445	0.0506986	-0.356517	0.403277	0.0744448	-0.16116	0.165741	-1.0731	-0.175785	0.025613	0.0698862	0.0899409	-0.394327	-0.265619	-0.549326	0.0789433	0.350862	0.320423	-0.376677	-0.225689	-0.43208	0.101377	0.114018	0.360007	-0.619431	0.00894787	0.137271	-0.594891	-0.466568	3.73939e-05	0.956459	0.405703	0.00121744	0.00831315	0.000534171	0.982012	0.773721	0.00694443	0.0673419
K7EM49	tVSkVDDFLANEAk	6 phosphogluconate dehydrogenase decarboxylating Fragment |	0.0113925	-0.443991	-0.24063	0.21672	0.511623	0.0274345	-0.273691	0.151351	0.272745	0.036311	-0.359968	0.255802	-0.207235	-0.00360261	-0.205195	0.107204	0.549217	0.187769	-0.188573	-0.361864	-0.485027	0.638342	0.297706	0.527572	-0.509934	-0.154779	0.269981	-0.626551	-0.201791	0.00034204	0.288026	0.0701799	0.00019274	0.169464	0.00216783	0.647551	0.457913	0.00212781	0.352637
K7ELW0	aLVILAk	Protein DJ 1	-0.938931	-0.0513631	-0.432959	-0.274353	0.153311	-0.421215	0.134659	-1.62996	-0.619413	0.105642	-0.366447	0.410012	-0.388339	-0.0618206	-0.0137113	0.139551	0.520673	0.208679	0.0764909	0.627027	-0.0500378	0.104961	-0.231736	-0.121674	-0.302632	0.621264	0.168918	-0.0718077	-0.524154	0.0791967	0.0123625	0.469086	0.757192	0.0316251	0.129659	0.215908	0.799565	0.815714	0.137364
P10809	sIAkEGFEk	60 kDa heat shock protein mitochondrial	-1.30425	-0.071819	-0.70688	0.204932	0.852541	-0.00623543	-0.338175	-0.698568	0.0713039	-0.292525	0.275923	-0.0496724	0.143489	0.128578	-0.539454	0.61134	-0.0132203	0.314289	-0.167859	-1.02499	-0.491768	0.885256	0.293759	1.15062	-0.813818	0.182732	0.376181	-0.865675	-0.672226	9.29601e-05	0.459516	0.134832	0.00158719	0.0107699	0.000925454	0.765961	0.535542	0.00815912	0.0761469
P10809	tVIIEQSWGSPk	60 kDa heat shock protein mitochondrial	0.882603	-0.672088	0.425188	-0.215849	-0.101469	0.160926	-0.055036	1.49312	-0.248325	-0.0373475	-0.246006	-0.427095	-0.0861092	0.302052	0.406665	-0.258853	-0.0602918	-0.138726	0.47345	0.0918237	0.631381	-0.273494	-0.377777	-0.380648	0.495461	-0.00103349	-0.103825	0.551508	0.448717	0.0056712	0.996566	0.666137	0.029161	0.0712094	0.015947	0.998815	0.89459	0.0663233	0.211509
P10809	vGEVIVTkDDAMLLk	60 kDa heat shock protein mitochondrial	-0.407475	0.18093	-0.04113	0.262826	0.39889	0.200572	0.225968	0.0101972	-0.10377	0.000759682	0.401528	0.0599297	0.0180072	-0.0660655	-0.116488	0.214862	0.0355341	0.240068	-0.352664	-0.641225	-0.254775	0.651403	0.293898	0.62928	-0.416155	-0.212989	0.123424	-0.579709	-0.243297	0.000293682	0.121582	0.361582	0.000207938	0.0791895	0.00194168	0.472992	0.753656	0.00221712	0.22684
Q92882	aLYTFEPR	Osteoclast stimulating factor 1	0.735147	0.0284795	0.0450943	-0.103558	-0.0057621	0.098865	-0.214164	-0.504478	0.113932	0.901098	0.128267	0.373611	0.0307	-0.0410132	-0.263972	0.273398	-0.0188755	0.220441	-0.528225	0.540469	0.128403	-0.428433	0.538876	-0.0504122	-0.159413	-0.0562746	-0.142921	-0.111439	-0.198085	0.273378	0.785511	0.491307	0.590794	0.342355	0.358224	0.919201	0.808553	0.677857	0.523072
F5GY55	aLYYLQIHPQELR	|DNA damage binding protein 1	0.152652	0.0948629	0.120933	-0.00531727	-0.0337442	0.101653	0.35877	0.526042	-0.105156	-0.0379802	0.17525	-0.485887	-0.0624576	-0.2604	0.268265	-0.00282286	-0.285966	0.130293	0.0272182	0.115678	0.192141	-0.284762	-0.186422	-0.0769412	0.294946	-0.14461	-0.0700993	0.164511	0.239022	0.00404359	0.255408	0.577437	0.197491	0.0660674	0.012512	0.624535	0.850501	0.290531	0.205534
B4DIB6	aMAQNAIk	CUGBP Elav like family member 2 |	0.884705	0.0208011	0.323906	0.1428	-0.296148	-0.0849121	0.0907737	0.288606	0.25205	0.119667	0.10166	0.138396	0.0355912	0.233423	0.196867	-0.00282286	-0.524352	0.0443558	-0.231271	0.236968	0.00697573	-0.389966	0.588518	-0.228162	0.1434	-0.230381	-0.105649	0.165164	0.289897	0.215898	0.164112	0.516658	0.313736	0.0834765	0.295547	0.542199	0.822106	0.416146	0.23574
P08133-2	aMEGAGTDEkALIEILATR	Isoform 2 of Annexin A6 |	0.291137	-0.502307	0.093291	-0.25081	0.249232	0.100761	0.0203054	0.0622121	-0.401725	0.0979808	0.109836	0.0926947	-0.340522	-0.130571	0.0146623	0.0198654	-0.39038	-0.0493652	-0.245242	0.296345	0.0194506	-0.189386	-0.291038	-0.46644	-0.156649	0.00853502	-0.294406	0.163478	-0.139463	0.105996	0.950598	0.0410415	0.242191	0.31652	0.163899	0.97977	0.396393	0.338193	0.49919
O60814	aMGIMNSFVNDIFERIAGEASR	Histone H2B type 1 O | Histone H2B type 1 D | Histone H2B type 1 K	0.404486	-0.289933	0.309272	-0.305694	-0.0100908	0.0143991	0.0818888	0.533936	-0.0435873	-0.27848	-0.0690561	-0.102263	0.540579	0.0211114	0.289007	0.690807	-0.752153	0.237976	0.056225	0.818064	0.528487	-0.423302	0.514631	-0.46678	0.34531	0.209569	0.0920605	0.408716	0.291208	0.0246354	0.321582	0.660581	0.0600331	0.172439	0.0504019	0.670859	0.89459	0.113903	0.357339
P04899	aMGNLQIDFADPSRADDAR	|Guanine nucleotide binding protein Gi subunit alpha 2	0.226018	-0.358813	0.183406	0.0956758	0.651315	0.120887	-0.255453	0.582757	0.225647	0.098268	0.0635234	0.203745	0.169769	0.00529442	0.0937146	-0.00282286	-0.261943	-0.0209494	0.0951887	0.00628371	-0.267245	0.17439	-0.0873837	0.0618284	-0.107239	-0.083426	-0.228382	0.039981	-0.104975	0.211975	0.550036	0.11002	0.773895	0.452986	0.290754	0.814445	0.505971	0.827634	0.631811
P07951-2|P67936	aMkDEEkMEIQEMQLk	Isoform 2 of Tropomyosin beta chain | Tropomyosin alpha 4 chain	-0.934254	0.855169	-0.0703322	0.377293	-0.184749	0.111874	0.187161	-0.550767	0.051821	-0.156301	0.198007	0.42508	0.218618	-0.373991	-0.148655	-0.122674	0.226594	-0.0935587	0.105231	-0.353655	-0.25608	0.232483	0.0909487	-0.112594	-0.193163	-0.0578881	-0.0916678	-0.171622	-0.205401	0.180954	0.77841	0.656298	0.407184	0.322703	0.253888	0.916889	0.89459	0.510003	0.504189
P07951-2|P67936	aMkDEEkMELQEMQLk	Isoform 2 of Tropomyosin beta chain | Tropomyosin alpha 4 chain	-0.934254	0.855169	-0.0703322	0.377293	-0.184749	0.111874	0.187161	-0.550767	0.051821	-0.156301	0.198007	0.42508	0.218618	-0.373991	-0.148655	-0.122674	0.226594	-0.0935587	0.105231	-0.353655	-0.25608	0.232483	0.0909487	-0.112594	-0.193163	-0.0578881	-0.0916678	-0.171622	-0.205401	0.180954	0.77841	0.656298	0.407184	0.322703	0.253888	0.916889	0.89459	0.510003	0.504189
P26038	aMLENEk	Moesin |	-0.0145091	0.167971	0.375863	-0.110521	0.00146582	-0.178223	0.192483	-0.0957141	0.0665025	-0.404311	0.631328	-0.14824	0.226331	0.0137713	0.0350755	0.216029	-0.846178	0.124848	-0.0602858	0.257991	-0.133422	-0.0372659	-0.122685	-0.134455	-0.113624	-0.0588562	-0.0985342	0.189861	0.150183	0.342362	0.718252	0.546821	0.250488	0.360849	0.430019	0.891129	0.835977	0.346626	0.544657
P26038	aMLENEkk	Moesin |	0.110835	-0.126601	0.116151	0.125815	0.515133	0.0914028	-0.00734155	0.381318	0.180508	0.0122345	0.198541	0.0674766	-0.390465	-0.364594	-0.492764	0.0988875	-0.318359	0.107666	-0.0216919	-0.198787	-0.11256	-0.279534	-0.437912	-0.309142	-0.167475	-0.372622	-0.358166	-0.0737447	-0.0592888	0.133161	0.00469149	0.00626236	0.543015	0.624343	0.198124	0.154017	0.230807	0.636366	0.766225
P10809	vTDALNATR	60 kDa heat shock protein mitochondrial	-0.984936	0.344132	-0.458905	0.160494	-0.265372	-0.165778	-0.095591	-1.46779	0.238622	-0.288119	0.199967	0.0425413	-0.0210393	0.102334	-0.708996	0.246927	0.518862	0.132078	-0.255425	-0.335672	-0.427712	0.504223	0.170068	0.614683	-0.499781	0.129659	0.417184	-0.638892	-0.351366	0.00426431	0.572358	0.0779199	0.00947765	0.133957	0.013034	0.827366	0.463877	0.02905	0.307756
P21333-2	aNLPQSFQVDTSk	Isoform 2 of Filamin A	-0.0620999	0.683653	0.00856999	0.482193	0.214837	0.128259	-0.106344	0.340916	0.779277	-0.0569747	0.355778	0.142761	-0.0156841	-0.282956	-0.146161	-0.0711651	0.0318546	0.19915	0.4164	-0.509341	-0.409414	0.193975	-0.0544404	0.077858	-0.0835907	-0.431855	-0.14827	-0.220731	0.0628532	0.473603	0.0124231	0.362559	0.17978	0.697446	0.559197	0.215908	0.753656	0.270391	0.817345
P10809	tVIIEQSWGSPkVTkDGVTVAk	60 kDa heat shock protein mitochondrial |	1.77984	-0.0258811	0.0789839	-0.839936	-0.0555144	0.598393	0.313122	0.762902	1.48924	0.871794	-1.82177	-0.0794015	0.361415	-0.0383518	0.310823	-1.10068	-0.653973	-0.597287	-0.18482	1.57089	0.390508	-1.32218	0.140255	-2.31271	1.12484	-0.331291	-0.753357	1.37617	0.954107	0.000836067	0.449259	0.0930513	0.0038918	0.0364948	0.00402275	0.760343	0.479222	0.0152663	0.145455
P50914	aLVDGPcTQVRR	60S ribosomal protein L14 |	0.957738	0.173205	-0.0705619	-0.198046	-0.102526	-0.251691	-0.0479949	0.380426	0.0819359	0.189805	-0.154265	0.0582112	0.0568772	-0.353907	0.258135	0.0570735	-0.370451	-0.167535	-0.326263	0.440632	0.370848	-0.696982	-0.0209081	-0.287135	0.420543	-0.171404	-0.171238	0.322043	0.32221	0.00641672	0.329759	0.33022	0.0738836	0.0737441	0.0174811	0.678385	0.732428	0.133972	0.216716
D6RD47	aNPFGGASHAk	40S ribosomal protein S23 |	-0.201277	0.0870129	-0.230737	0.230032	-0.427904	-0.388088	-0.302267	-0.288904	-0.189244	0.015702	-0.319214	0.152966	-0.00116084	-0.426881	-0.323284	-0.0820472	0.52024	0.138232	-0.508776	-0.384709	-0.270215	0.112552	0.503118	0.373129	-0.160036	-0.131601	0.383622	-0.580042	-0.0648185	0.140731	0.328237	0.00770299	0.0001926	0.627495	0.206821	0.677939	0.260084	0.00212781	0.769103
M0R117	eYRDLTTAGAVTQcYR	60S ribosomal protein L18a	-0.797019	-0.098881	-0.231727	0.268281	0.273031	-0.0601003	-0.255468	-0.709362	-0.068961	0.0851068	0.204639	0.0976297	-0.0278829	0.0668459	-0.710578	0.162282	0.288603	0.22302	-0.221548	-0.560521	-0.290652	0.356832	0.106228	0.611951	-0.548256	0.0695136	0.146721	-0.582209	-0.505001	1.13302e-05	0.631166	0.314938	0.000440002	0.00170331	0.000256044	0.858861	0.72373	0.00355277	0.029108
P52566	aPEPHVEEDDDDELDSkLNYkPPPQk	Rho GDP dissociation inhibitor 2	0.0416972	-0.10844	0.0955771	-0.0201714	0.2536	0.263875	0.0361599	0.533222	0.161369	0.00554676	-0.0750166	-0.135143	0.0831132	0.170198	-0.042417	-0.0234434	0.334139	0.0724441	0.0194512	-0.414559	-0.0341081	0.604428	0.0536378	0.365184	-0.101136	-0.162985	0.185616	-0.270785	0.0778158	0.299486	0.210452	0.155787	0.0429341	0.544747	0.385473	0.590639	0.561498	0.0878759	0.706713
M0R117	iFAPNHVVAk	60S ribosomal protein L18a |	-0.519816	0.175419	-0.277808	0.233727	-0.108569	-0.150656	-0.0791907	-1.05459	-0.238712	0.324849	-0.140589	0.540527	-0.420347	-0.494621	-0.55482	0.109899	0.511869	0.320008	-0.586118	-0.231682	-0.534132	0.153186	0.558951	0.111783	-0.541792	-0.137837	0.177734	-0.764569	-0.448997	9.69641e-05	0.403083	0.283298	8.48597e-05	0.0105921	0.000958172	0.727182	0.701547	0.00140399	0.0757232
K7EJT5	ikVnGkAGNLGGGVVTIER	60S ribosomal protein L22 Fragment |	1.37642	-0.494996	-0.0974211	-0.528445	-0.348974	-0.255891	-0.66756	0.231047	0.477138	0.0368662	-0.338305	-0.0884889	-0.0993275	0.155626	-0.091911	-0.211742	-0.563234	-0.0686901	0.164041	0.881902	0.485773	-0.889312	-0.34212	-1.17956	0.582375	0.111912	-0.28857	0.791794	0.391312	0.00391623	0.670755	0.278107	0.00558455	0.145423	0.0122293	0.879418	0.701034	0.0198765	0.323667
P46779	nkQTYSTEPNNLkAR	60S ribosomal protein L28 |	1.94654	-0.5544	0.316237	-0.959389	-1.23141	-0.630453	0.735586	0.63732	0.0894483	-0.186129	-1.47258	-0.916523	-0.60964	0.606841	0.541473	-1.23723	-1.16924	-0.631287	0.196951	1.57968	1.32228	-2.29466	-0.804178	-2.49914	0.9802	0.077808	-0.539875	2.04555	1.42787	0.00525037	0.843502	0.17891	2.248e-05	0.00123508	0.0152211	0.937509	0.591233	0.000768323	0.0250845
P30479|P30461	aPWIEQEGPEYWDRETQISk	HLA class I histocompatibility antigen B 41 alpha chain | HLA class I histocompatibility antigen B 15 alpha chain | HLA class I histocompatibility antigen B 48 alpha chain | HLA class I histocompatibility antigen B 37 alpha chain | HLA class I histocompatibility antigen B 13 alpha chain |	0.0533461	-0.286679	-0.600405	0.666944	-0.0542833	-0.150186	0.0528663	-0.104613	0.18487	-0.109594	-0.170353	-0.22444	0.0833327	0.271325	0.0569266	-0.00282286	0.272971	-0.20264	-0.38517	-0.0756583	0.162983	-0.287016	0.219177	0.844777	0.0630822	0.135726	0.147726	-0.121784	-0.109784	0.694182	0.460759	0.422573	0.507602	0.54997	0.760374	0.766396	0.78278	0.606546	0.709501
C9IZZ0	aQAWcYSk	Ras related protein Rab 7a Fragment |	0.982217	-0.197415	0.0521308	-0.302887	0.618307	-0.178545	-0.414893	0.4774	0.418368	0.366664	0.000322873	0.125946	-0.147471	0.171919	-0.0280272	-0.00282286	-0.0207599	0.0102248	0.0570408	0.0249877	0.0344212	0.100067	-0.436849	0.203396	0.157718	-0.200823	-0.129426	0.0432692	0.114666	0.276021	0.288155	0.490607	0.816929	0.540939	0.361172	0.647551	0.808553	0.860743	0.704774
P14625	aQAYQTGkDISTNYYASQk	Endoplasmin |	-0.522571	0.235824	-0.259824	0.227556	0.261306	0.215436	0.507079	-0.914716	0.111735	0.0963338	0.10801	0.249285	-0.0525592	-0.113421	0.0379258	0.171328	0.0811893	-0.0932193	-0.495013	0.229248	-0.452901	0.193827	0.238539	0.317544	-0.262166	-0.000707878	-0.0414534	-0.292655	-0.3334	0.00302332	0.9968	0.814403	0.106821	0.0683287	0.0101403	0.998815	0.950668	0.179113	0.208183
P08311	aQEGLRPGTLcTVAGWGR	Cathepsin G |	0.0466706	0.0218472	-0.733768	-0.535288	-0.0199489	-0.0382533	-0.715516	-1.23849	0.413033	0.735977	-0.156102	-0.297638	-0.270861	0.274103	-0.175113	-0.226196	0.500106	0.0582051	0.337517	0.340355	-0.106342	-0.104634	-0.454197	0.147545	-0.343898	0.434314	0.0386806	0.0798048	-0.315829	0.048644	0.0812292	0.872567	0.740919	0.198086	0.087369	0.395834	0.969046	0.801961	0.384404
P38646	aQFEGIVTDLIRR	Stress 70 protein mitochondrial |	-0.506355	-0.0617461	-0.230797	0.119912	0.0772702	0.149857	-0.165947	0.107961	0.344406	-0.245875	0.0473099	-0.539713	0.449137	0.0343782	-0.213184	0.091318	-0.339436	0.0872495	0.126465	-0.177293	0.0028742	-0.0969181	0.0832922	0.171043	0.0150487	0.122476	0.0646312	0.037638	-0.0202065	0.889993	0.411309	0.662977	0.799394	0.891426	0.918305	0.734061	0.89459	0.848358	0.938193
Q99623	aQFLVEk	Prohibitin 2 |	-0.359978	0.211876	0.0235328	-0.206652	-0.105744	-0.182883	0.452948	-0.622656	0.0157133	-0.24236	-0.244023	0.0205294	-0.112241	0.274083	0.0811962	0.0512568	-0.00539878	-0.111053	0.104282	0.221708	-0.0354306	0.0180741	-0.0245151	-0.106274	0.155923	0.13536	0.130537	0.118585	0.113762	0.104402	0.30838	0.325567	0.370973	0.390427	0.161907	0.65839	0.730477	0.474845	0.576453
Q5T7N0	iEGDMIVcAAYAHELPk	60S ribosomal protein L5 Fragment |	0.253949	-0.625453	-0.126637	-0.0717856	0.440073	0.350708	-0.426552	-0.147693	-0.11043	0.394499	0.459398	0.0516326	-0.12321	-0.0785128	0.0239323	0.0126449	0.372319	-0.0369853	-0.314084	0.241763	-0.396762	0.535233	-0.401198	0.505237	0.489444	0.0893238	-0.106212	-0.272354	-0.46789	6.39585e-05	0.590934	0.52328	0.109737	0.00877603	0.000730794	0.841062	0.826841	0.182408	0.0699559
H3BMH2	aQIWDTAGQER	Ras related protein Rab 11A Fragment |	-0.489537	0.358546	0.0386052	0.127071	0.0237254	0.350962	0.128196	-0.0706229	0.0521152	0.332342	-0.00135274	-0.0313038	0.0295965	-0.46756	-0.16845	-0.140558	-0.162122	0.197419	-0.142049	-0.294157	-0.396064	-0.046595	0.412009	-0.244818	0.182809	-0.242664	-0.131018	-0.242336	-0.13069	0.10137	0.083759	0.339672	0.0841524	0.340859	0.158614	0.400342	0.740159	0.147548	0.521745
P02671-2	aQLVDMk	Isoform 2 of Fibrinogen alpha chain	-1.29018	0.983889	-0.183606	0.631091	0.112092	0.257579	0.0906768	-0.497911	0.131863	-0.367172	0.539168	0.614243	0.294622	-0.285403	-0.0985078	0.199599	-0.0203873	-0.278348	-0.0437362	-1.14919	-0.798363	0.700059	0.532703	0.570102	-0.532699	-0.219219	-0.013879	-0.630717	-0.425378	0.0134854	0.456287	0.96216	0.0394331	0.154749	0.0308286	0.763883	0.987847	0.082469	0.336877
P07996	aQLYIDcEkMEnAELDVPIQSVFTR	Thrombospondin 1 |	-0.334866	0.421458	-0.262468	0.400417	-0.165319	0.218841	0.186158	-0.659074	0.428624	-0.0573783	0.307852	0.0718798	0.1099	-0.076114	-0.227316	-0.0772983	0.230657	0.143736	-0.290707	-0.0157853	-0.268355	0.318193	0.210744	0.149476	-0.251578	-0.0913681	0.0332027	-0.290648	-0.166077	0.0154576	0.562308	0.832723	0.073886	0.296154	0.0345559	0.819844	0.959238	0.133972	0.483893
P07996	aQLYIDcEkMENAELDVPIQSVFTR	Thrombospondin 1 |	0.0405744	0.516299	0.202834	0.0543949	0.0740824	-0.00887871	-0.0112673	0.487542	0.156532	0.1226	0.0233861	0.100513	0.365909	-0.268149	0.291469	-0.321739	0.000125701	-0.248698	0.18563	-0.154847	-0.06999	0.0293813	-0.212957	0.0417009	-0.0563257	-0.173749	-0.179714	0.177035	0.17107	0.734863	0.153961	0.140894	0.146647	0.160141	0.79539	0.521211	0.540817	0.230067	0.339178
P00488	aQMDLSGRGNPIkVSR	Coagulation factor XIII A chain	-0.525101	-0.0800681	-0.405897	-0.522928	0.0494	0.204422	-0.501646	-0.96131	-0.468273	0.401779	-0.26096	0.510239	-0.513962	-0.202751	0.317776	-0.13934	0.486325	-0.369533	0.596221	0.29964	-0.388095	0.0705394	-0.464714	-0.535077	-0.193286	0.508521	-0.222292	0.176771	-0.554041	0.247803	0.0242408	0.303517	0.411313	0.0150006	0.331325	0.273669	0.713064	0.514657	0.094839
P26038	aQMVQEDLEkTRAELk	Moesin	-0.69033	-0.00763446	-0.308025	-0.276034	-0.0037614	-0.619193	0.258429	-1.5946	-0.21444	-0.242739	-0.221223	0.109594	-0.498622	0.407801	-0.19259	-0.183088	-0.725882	-0.0836035	0.142675	0.406585	-0.0727932	-0.630933	-0.381927	-0.73959	0.131585	0.458276	-0.248611	0.48968	-0.217208	0.458372	0.0570447	0.288883	0.0430791	0.352784	0.54354	0.35704	0.705248	0.088004	0.535399
Q9BX68	aQQATPGGAAPTIFSR	Histidine triad nucleotide binding protein 2 mitochondrial	0.439607	-0.0162941	0.125702	-0.0824775	0.178599	-0.121878	0.0333578	0.683227	0.167877	0.300086	-0.53496	-0.12633	0.0305396	-0.0400994	0.198705	-0.265696	0.0191321	0.0774043	0.0683006	-0.0550285	0.0795203	-0.161555	0.127587	-0.0388382	0.19071	-0.191923	0.0241659	0.0873172	0.303406	0.0540744	0.153105	0.854174	0.508451	0.0284064	0.0952621	0.519949	0.967391	0.606814	0.131355
P18206-2	aQQVSQGLDVLTAk	Isoform 1 of Vinculin |	-0.0298977	0.349911	-0.0586636	0.0960159	0.391186	0.0533409	-0.195377	0.0181088	0.0672687	0.133281	0.509753	0.268858	-0.190676	-0.147645	0.101235	-0.00282286	0.136296	0.231023	0.050257	-0.586068	-0.475534	0.758755	-0.0520059	0.432007	-0.195997	-0.233297	0.00846978	-0.458614	-0.216847	0.0931493	0.113462	0.952931	0.00358204	0.139836	0.147848	0.45807	0.984498	0.0144615	0.315452
P62424	akELATkLG	60S ribosomal protein L7a |	1.03632	-0.90944	0.151831	-0.863633	0.0581106	-0.0588327	0.0995003	0.306837	-0.138256	0.259887	-0.806343	-0.307272	-0.263945	0.117412	0.359025	-0.0965187	-0.32125	-0.316858	0.0233611	1.38042	0.522634	-0.93349	-0.564273	-0.950792	1.0401	0.265354	-0.244183	0.887015	0.377479	7.95333e-06	0.351332	0.390422	0.00406519	0.188949	0.000209796	0.688441	0.766407	0.0156154	0.373852
P18206-2	aQQVSQGLDVLTAkVENAAR	Isoform 1 of Vinculin |	-0.0318543	-0.158635	0.169961	-0.286126	-0.0906927	0.0468001	-0.382229	0.171844	-0.74556	0.150683	0.241907	0.212808	-0.343636	-0.316536	0.162579	-0.471081	0.142224	-0.371429	0.205733	-0.24866	-0.138966	0.126227	-0.773736	-0.368477	0.182314	0.0494979	-0.331942	0.172798	-0.208642	0.113769	0.771655	0.0607113	0.31576	0.228002	0.17387	0.914621	0.446828	0.41817	0.412221
P26038	aQSEAEkLAk	Moesin |	-0.219428	0.339369	0.0681258	0.311984	-0.236157	0.0630729	0.227936	-0.156897	0.261978	-0.10866	0.12953	-0.0269193	0.0733795	-0.288395	-0.053205	-0.000266951	0.446319	-0.0290528	0.0270552	0.214865	-0.167956	0.00516448	-0.13147	0.201121	-0.140542	-0.119223	0.0598273	-0.114345	0.0647055	0.100503	0.34639	0.63418	0.366122	0.606943	0.157705	0.686782	0.886928	0.469652	0.754352
H7C4G5	aQTEGINISEEALNHLGEIGTk	RuvB like 1 Fragment |	0.265787	-0.322357	0.0401672	-0.308003	-0.163596	0.0578266	-0.251052	-0.15462	-0.387922	0.226905	0.0401844	0.0963297	0.0304706	0.111156	0.398034	-0.0612715	-0.286391	-0.211658	-0.118621	0.292406	-0.123694	-0.0841054	0.183328	-0.168972	0.0263292	0.233291	-0.096453	0.203137	-0.126607	0.810859	0.0753688	0.449655	0.118616	0.323126	0.856597	0.387665	0.791062	0.193556	0.504189
P35579	aQTkEQADFAIEALAk	Myosin 14 | Myosin 9	-0.296443	0.187975	0.0462697	0.268942	0.176643	0.370378	0.0752839	0.297592	0.276387	-0.320056	0.439206	-0.0146478	0.422317	-0.184504	-0.0190606	0.304049	-0.262762	-0.00133416	-0.159511	-0.259416	-0.261949	0.380398	0.280246	0.278938	-0.152573	-0.174865	0.00984475	-0.240276	-0.0555668	0.156746	0.245946	0.947168	0.115278	0.708793	0.227004	0.616757	0.983576	0.189098	0.825216
P35579	aQTkEQADFALEALAk	Myosin 14 | Myosin 9	-0.296443	0.187975	0.0462697	0.268942	0.176643	0.370378	0.0752839	0.297592	0.276387	-0.320056	0.439206	-0.0146478	0.422317	-0.184504	-0.0190606	0.304049	-0.262762	-0.00133416	-0.159511	-0.259416	-0.261949	0.380398	0.280246	0.278938	-0.152573	-0.174865	0.00984475	-0.240276	-0.0555668	0.156746	0.245946	0.947168	0.115278	0.708793	0.227004	0.616757	0.983576	0.189098	0.825216
Q01082	aQTLPTSVVTITSESSPGkR	Spectrin beta chain non erythrocytic 1 |	0.333305	0.177927	0.201436	0.0553398	-0.154151	-0.0893886	0.179316	0.290202	0.196253	0.0837376	0.0127458	-0.237786	0.165697	0.276584	0.182634	-0.395064	-0.218006	-0.181446	0.224804	0.158408	0.322798	-0.410556	-0.307132	-0.157923	0.014855	-0.00791891	-0.223438	0.500175	0.284657	0.902036	0.922042	0.0101668	1.88822e-06	0.00161261	0.925347	0.969446	0.297024	0.000241109	0.0286656
P62424	lkVPPAINQFTQALDR	60S ribosomal protein L7a |	0.71863	-0.356896	0.22909	-0.236269	0.145261	0.282397	-0.0244873	0.191915	-0.0492892	0.323446	0.261771	0.0788581	-0.288704	0.233219	0.218135	-0.246412	-0.177628	-0.229222	0.0920967	0.429298	0.0995995	-0.143898	-0.532539	-0.435168	0.49089	0.0124471	-0.436722	0.424752	-0.0244167	0.00370299	0.933163	0.00661891	0.00802081	0.869354	0.0118573	0.973713	0.239336	0.0256234	0.92847
P62851	aQVIYTR	|40S ribosomal protein S25	0.329479	0.206922	0.130355	-0.529351	0.35721	0.0758622	-0.0827908	0.421696	0.383811	0.336057	-0.417174	-0.0711226	0.343548	0.126639	0.00271316	-0.0101925	-0.22548	-0.0280346	0.126817	-0.0382037	0.200173	0.00621354	0.0881705	-0.173978	-0.0466336	-0.104631	-0.0157972	0.184165	0.272998	0.591217	0.447209	0.908089	0.186435	0.0551217	0.668575	0.760073	0.976841	0.277209	0.183862
Q99623	aQVSLLIR	Prohibitin 2 |	-0.253166	0.135329	-0.157607	-0.0284761	-0.0327005	0.0438895	0.372547	-0.85407	-0.107278	0.510847	-0.389662	0.174887	-0.374393	0.0621112	-0.156105	-0.162121	0.159872	-0.0746147	-0.646773	-0.245155	-0.480795	0.0228816	0.605622	0.19897	-0.290466	-0.162811	0.0786377	-0.431953	-0.190505	0.0468195	0.367679	0.661395	0.0226679	0.293366	0.0843669	0.702896	0.89459	0.054486	0.481821
E7ESE0	tILSNQTVDIPENVDITLkGR	60S ribosomal protein L9 Fragment	0.61722	-0.378737	0.375632	-0.297955	-0.460969	-0.147433	-0.238843	0.453975	-0.229071	0.12213	-0.227992	-0.172441	0.107169	0.226356	0.382184	-0.409721	-0.0973114	-0.194709	0.374302	0.558253	0.331102	-0.459818	-0.259091	-0.53078	0.471651	0.229865	-0.127795	0.655133	0.297472	0.000249467	0.141616	0.406452	0.000228264	0.0608755	0.00175454	0.50389	0.773721	0.0023437	0.19598
P11021	tkPYIQVDIGGGQTk	78 kDa glucose regulated protein	-0.61652	0.732359	-0.472305	0.390938	0.128125	-0.153251	-0.0608411	-1.00823	0.514561	-0.312538	0.714757	0.161637	-0.349816	-0.0138779	-0.484291	0.232046	0.527154	0.219782	-0.186829	-0.924258	-0.771972	0.997122	-0.0624675	1.0794	-0.635046	-0.303345	0.343895	-0.954014	-0.306774	0.00273472	0.256863	0.200361	0.0012638	0.251668	0.00938932	0.625242	0.634122	0.00708561	0.43711
P24752	aAWEAGkFGNEVIPVTVTVk	Acetyl CoA acetyltransferase mitochondrial |	0.299791	-0.23833	0.248809	-0.396811	-0.243724	0.00319435	0.0377823	0.170685	-0.0832935	0.0238301	-0.105518	-0.370556	0.191588	0.363257	0.115808	0.0549597	-0.514909	0.0855035	0.188064	0.421613	0.4359	-0.419779	0.126351	-0.455942	0.447773	0.213464	-0.00570499	0.473341	0.254172	0.000154701	0.114441	0.965439	0.00132939	0.0628946	0.00126938	0.458403	0.988011	0.00728113	0.199901
P68032	yPIEHGIITNWDDMEk	Actin alpha cardiac muscle 1	-0.126364	-0.282815	-0.11808	0.637231	0.375717	0.667679	-0.198339	0.534791	-0.142373	-0.029056	0.75539	0.232956	-0.0531026	-0.816555	-0.257357	0.239902	0.206266	0.183694	-0.614074	-0.427302	-0.474069	0.58128	0.0919848	0.345028	-0.609961	-0.38488	-0.165294	-0.715102	-0.495516	6.4589e-06	0.0188049	0.289858	9.36629e-05	0.0034536	0.000188515	0.256198	0.705599	0.00144845	0.0437398
P68032|P60709|Q562R1	ikIIAPPER	Actin alpha cardiac muscle 1 | Actin cytoplasmic 1 | Beta actin like protein 2	-2.18504	0.437996	-0.460942	0.746868	0.505801	-0.199926	0.207527	-1.23427	-0.322366	-0.486877	0.209151	0.471591	-0.128552	-0.607723	-0.913414	0.429931	-0.179502	0.212837	-0.557486	-1.25956	-0.966831	0.412519	0.566991	0.617939	-0.94615	-0.146077	0.135685	-1.08238	-0.800618	0.000247809	0.65145	0.674681	0.00242442	0.0193573	0.00175195	0.868716	0.897775	0.0110786	0.107325
P11142	aRFEELNADLFRGTLDPVEk	Heat shock cognate 71 kDa protein	0.238138	-0.283296	0.0397325	-0.351781	0.0497127	-0.0651154	0.211108	-0.0481013	-0.248408	0.170263	-0.440705	-0.016767	-0.359157	-0.099726	0.156782	-0.179682	-0.15609	-0.233576	0.0509305	0.572143	0.192912	-0.609192	-0.42331	-0.654933	0.273201	0.100785	-0.267065	0.461778	0.0939276	0.0189189	0.497098	0.0801607	0.00424578	0.526561	0.0404651	0.787967	0.467346	0.0160991	0.693649
Q86UX7-2	aRGEELDEDLFLQLTGGHEAF	Isoform 2 of Fermitin family homolog 3 |	0.538101	-0.340828	0.054829	-0.319467	-0.264299	-0.0758729	-0.433513	0.717399	-0.711006	0.0927763	-0.0698217	-0.00337175	0.04625	-0.148065	0.60617	-0.255922	0.214535	-0.192906	0.275321	0.197654	0.476166	-0.0351959	-0.398224	-0.245658	0.332006	0.271419	-0.0455524	0.394477	0.0775062	0.0183597	0.168479	0.813651	0.0500281	0.688698	0.0395143	0.542199	0.950668	0.0989065	0.812436
P21333-2	aRGPGLEkTGVAVNkPAEFTVDAk	Isoform 2 of Filamin A |	1.8735	-1.46782	-0.327269	-1.30027	0.858358	0.866445	-0.234436	0.79169	-0.502047	1.01498	-0.480948	-0.0862992	0.0724613	-0.788035	1.05375	-0.00282286	-0.86785	-0.18855	-0.691849	2.48384	0.795243	-0.876966	-0.674643	-1.75668	0.668461	0.4653	-0.873295	1.21549	-0.123108	0.0857751	0.396051	0.117908	0.0333761	0.821082	0.138618	0.722859	0.515161	0.073563	0.895793
Q9Y490	aSAGPQPLLVQSck	Talin 1 |	-0.386695	0.453786	-0.163033	0.192282	0.226445	0.0844188	0.448947	-0.373423	0.231805	-0.0582019	0.147519	0.0105572	-0.0951744	-0.00539321	0.286665	-0.168187	0.0807399	0.0143518	0.0652324	-0.0426601	-0.323127	0.348601	-0.14021	0.205166	-0.199769	-0.0543074	-0.0437596	-0.0758198	-0.065272	0.0224662	0.710891	0.765076	0.605315	0.65617	0.0465358	0.889068	0.933259	0.689382	0.792039
Q5VZR0	aSASDGSSFVVAR	Golgi associated plant pathogenesis related protein 1 |	0.35551	0.466213	0.424736	0.409534	-0.647289	-0.0790624	0.464302	0.602449	0.0816006	-0.15787	-0.412208	0.351368	0.211365	-0.203524	0.0820425	-0.00282286	-0.36107	0.038254	-0.337251	-0.171213	0.105547	-0.480176	1.18923	-0.541894	0.169703	-0.451307	0.062842	-0.0257597	0.48839	0.29985	0.054943	0.781135	0.909263	0.0390181	0.385736	0.353306	0.941233	0.932817	0.151842
Q9Y2W1	aSESSkPWPDATYGTGSASR	Thyroid hormone receptor associated protein 3 |	0.107002	-0.0903077	0.251883	-0.0061674	0.00311468	0.0118153	-0.132987	0.0914186	0.000920603	0.151969	0.291272	-0.125254	0.329483	0.336805	-0.0491815	-0.00282286	-0.59759	0.04266	-0.0376299	-0.0720479	0.0622463	-0.184385	0.261797	0.0293728	-0.0259643	0.0569576	-0.12962	0.170107	-0.01647	0.761089	0.648478	0.303909	0.180697	0.894913	0.817741	0.867801	0.713075	0.271005	0.941319
Q32MZ4-3	aSEVEVkNEIVANVGkR	Isoform 3 of Leucine rich repeat flightless interacting protein 1	0.0172369	-0.268727	-0.107227	-0.11222	0.276829	-0.094379	0.313383	-0.584633	-0.302151	0.117226	-0.087651	0.255339	-0.478602	0.0906102	-0.0211424	-0.0874863	-0.423076	-0.156723	-0.298585	0.316182	-0.0160475	-0.380891	-0.229473	-0.467607	-0.000450875	0.0874224	-0.350067	0.222945	-0.214544	0.996744	0.541569	0.0205763	0.127385	0.141656	0.99727	0.811053	0.33433	0.205446	0.318121
P10412|P16402	aSGPPVSELITk	Histone H1.4 | Histone H1.3	0.0712821	-0.372414	0.248153	-0.528657	-0.261603	-0.193891	0.384706	0.365162	-0.670635	-0.315821	-0.382734	-0.417808	0.165866	0.387947	0.214433	0.00178132	-0.293305	-0.142235	-0.234779	0.00638042	0.595124	-0.0128072	0.0821379	-0.10157	0.305993	0.184786	0.272419	0.266828	0.354461	0.0102848	0.253449	0.0973975	0.104069	0.0343038	0.0249713	0.623716	0.48056	0.175796	0.141468
P68032|P60709|Q562R1	ikIIAPPERk	Actin alpha cardiac muscle 1 | Actin cytoplasmic 1 | Beta actin like protein 2	-1.94722	0.668178	-0.42888	0.901021	0.281168	-0.170802	0.21543	-0.958105	0.0526118	-0.689067	0.516723	0.165876	0.0323701	-0.598869	-0.987754	0.318177	-0.535327	0.192311	-0.357421	-1.16804	-0.692814	0.00962356	0.277192	0.352369	-0.664651	-0.229091	-0.0650956	-0.731146	-0.56715	0.00754277	0.491739	0.844399	0.0355002	0.0967516	0.0197487	0.785964	0.963339	0.0766203	0.256438
P16949	aSGQAFELILSPR	Stathmin |	0.613565	-0.344262	0.190101	-0.297003	-0.0294093	0.039342	-0.115666	0.346776	-0.158455	0.367935	-0.156932	-0.111326	0.152407	0.0983934	0.162912	-0.626346	-0.197668	-0.423198	-0.225622	0.323777	0.230125	-0.310048	-0.481452	-0.37028	0.229814	0.0349889	-0.370267	0.525164	0.119909	0.0503246	0.808373	0.0159012	0.0011799	0.409004	0.0898025	0.926128	0.325857	0.006774	0.592261
P51858	aSGYQSSQkk	Hepatoma derived growth factor |	0.299823	-0.381729	-0.367362	-0.649995	0.16873	-0.6385	-0.322931	-0.528519	-0.501849	-0.0192693	0.102648	-0.299113	-0.273225	-0.00419831	0.00715494	-0.0899859	-0.216224	0.00669225	0.132155	0.750267	0.697876	-0.50245	-1.31685	-0.33078	0.429302	0.518766	-0.185684	0.626605	-0.0778443	0.0131226	0.0256184	0.402682	0.00834964	0.724096	0.0302458	0.276321	0.773721	0.026437	0.835423
P68032|Q562R1|P60709|Q6S8J3|Q9BYX7	sYELPDGqVITIGNERFR	Actin alpha cardiac muscle 1 | Beta actin like protein 2 | Actin cytoplasmic 1 | POTE ankyrin domain family member E | Putative beta actin like protein 3 |	0.646602	-0.154758	-0.0307171	-0.353521	-0.0755726	0.0452305	0.209187	0.114174	0.124347	0.0122688	-0.0865367	-0.296177	-0.233447	0.134367	0.40687	-0.197728	0.114688	-0.104932	0.0885366	0.617095	0.210378	-0.0405102	-0.53207	-0.223613	0.50152	0.0524943	-0.0383093	0.367994	0.27719	2.77614e-05	0.714703	0.78951	0.0159707	0.0625763	0.000451586	0.889803	0.944703	0.0418715	0.199397
P60709	vAPEEHPVLLTEAPLNPk	Actin cytoplasmic 1	-0.321358	0.51095	-0.00236027	0.378714	0.379084	0.22216	-0.0999591	0.185966	0.167768	0.143423	0.488534	0.281458	-0.110802	-0.370367	-0.183609	0.0169685	-0.128949	0.13915	-0.223959	-1.08263	-0.737875	0.570025	0.370462	0.466364	-0.470954	-0.525041	-0.0765587	-0.690543	-0.242061	0.000634682	0.00330516	0.638544	0.000253073	0.145586	0.00332665	0.135993	0.888378	0.00247615	0.32374
H3BTK3	aSQGPVYkGVck	Calcium regulated heat stable protein 1 Fragment |	0.97582	-0.0626571	0.137918	-0.483346	-0.275561	-0.116164	0.372306	0.248266	0.273183	0.0265401	-0.577417	-0.166868	0.359746	0.235707	0.260624	-0.288283	0.0769524	-0.204611	-0.157745	1.12881	0.878402	-0.394274	-0.363338	-0.651721	0.502415	0.126785	-0.0387432	0.755137	0.589609	0.0103883	0.507594	0.838874	0.000520631	0.00457675	0.0251673	0.790541	0.961252	0.0039724	0.0525302
P60709	cDVDIRkDLYAnTVLSGGTTmYPGIADR	Actin cytoplasmic 1 |	0.477577	0.146723	0.244522	-0.289502	-0.415266	-0.191745	0.134031	-0.0894103	0.334822	-0.116003	-0.203074	-0.0880574	-0.0294472	0.34338	0.273034	-0.130056	-0.192808	-0.106037	0.350764	0.532233	0.0805473	-0.310448	-0.0348607	-0.460169	0.440425	0.0503743	0.0115449	0.464148	0.425319	2.6383e-05	0.650079	0.917022	0.000293453	0.000717995	0.000435557	0.86816	0.978602	0.0027525	0.0200501
P60709	fRcPEALFQPSFLGMEScGIHETTFNSIMk	Actin cytoplasmic 1 |	0.860262	-0.556261	0.378599	-0.519753	-0.0102572	-0.203087	0.187098	0.92243	-0.717933	0.00880172	-0.0934073	-0.357487	0.294241	-0.0317451	0.886161	-0.385301	-0.130194	-0.152194	-0.167296	0.83988	0.627477	0.00892859	-0.653466	-0.174556	0.826767	0.229087	-0.051932	0.655917	0.374897	2.61534e-05	0.351635	0.831323	0.011967	0.133175	0.000434367	0.688441	0.958924	0.034123	0.306806
P60709|P68032	eITALAPSTMk	Actin cytoplasmic 1 | Actin alpha cardiac muscle 1	-0.556108	0.403501	-0.128028	0.320629	0.606163	0.0226168	0.528863	-0.187744	0.147265	-0.322608	0.203569	0.299429	-0.179396	-0.109883	-0.1787	0.212881	0.407213	0.119048	-0.457397	-0.76991	-0.504575	1.07976	0.0737162	0.849568	-0.493327	-0.401268	0.268731	-0.823675	-0.153675	0.00329001	0.0526053	0.184714	0.000330551	0.442452	0.0107471	0.346505	0.600864	0.00297735	0.625095
Q00839	aSYGVSk	|Heterogeneous nuclear ribonucleoprotein U	-0.509929	0.393496	-0.0396784	0.335612	0.257026	0.0783351	0.186121	-0.183025	0.245575	0.109127	0.144851	0.0122121	-0.113293	-0.022362	-0.646195	0.158771	0.0679439	0.14718	-0.315266	-0.940476	-0.312069	0.220128	0.353817	0.58591	-0.266645	-0.407037	0.0994315	-0.647235	-0.140767	0.063128	0.0132158	0.519457	0.000276892	0.363877	0.108574	0.221464	0.824981	0.00264692	0.547902
P60709|P68032	mQkEITALAPSTMkIk	Actin cytoplasmic 1 | Actin alpha cardiac muscle 1	1.40009	-0.73693	-0.227995	-0.931117	-0.531897	-0.26643	-0.617264	0.362472	-0.741776	0.71985	-1.11192	0.094352	-0.994112	-0.434457	0.740433	-1.12003	-0.822654	-0.618037	0.45713	1.05476	0.475179	-1.9433	-0.808134	-2.48449	0.875459	0.310056	-0.961581	1.51593	0.244292	0.00858812	0.454097	0.026767	0.00106786	0.55442	0.0217424	0.761918	0.349694	0.00637007	0.711864
P21333-2	aTcAPQHGAPGPGPADASk	Isoform 2 of Filamin A	-1.5063	1.03158	-0.148355	0.328095	0.112303	-0.125284	0.332619	-0.737529	-0.133598	-0.148272	0.0878579	0.290963	-0.283147	0.136799	-0.198934	-0.266865	0.874862	0.032081	0.749665	-1.13801	-0.226272	0.785427	-0.37664	0.500623	-0.356037	0.0336143	0.167304	-0.418231	-0.284541	0.124822	0.918686	0.612304	0.211546	0.391156	0.187641	0.969147	0.874898	0.305975	0.576453
P60709|P68032|Q562R1	iKIIAPPER	Actin cytoplasmic 1 | Actin alpha cardiac muscle 1 | Beta actin like protein 2 |	-0.376022	0.21694	-0.232343	0.0999216	0.0114095	0.202302	0.112437	-1.31429	0.0698285	0.482924	0.330815	0.24049	-0.16478	0.0626383	-0.295144	0.107986	0.0952854	0.0903357	-0.412945	0.193398	-0.383651	0.0294978	0.28282	0.187201	-0.450963	0.0871605	-0.0957894	-0.298935	-0.481885	0.000990148	0.635335	0.60242	0.112528	0.0138569	0.00446051	0.859397	0.867805	0.185564	0.0907428
P35579	aTDkSFVEk	Myosin 9 | Myosin 14 |	-2.12345	0.744942	-0.307831	1.0139	-0.0544656	0.0612351	0.394811	-0.79057	0.150229	-0.993649	0.453461	0.120055	-0.224523	-0.471778	-0.65577	0.0570026	0.276295	0.126267	0.166278	-1.26948	-0.97351	0.670844	0.072812	0.440545	-0.681253	-0.249485	0.173871	-0.845424	-0.422068	0.0157389	0.497716	0.635672	0.0283639	0.255544	0.0350785	0.788042	0.887022	0.0648058	0.44154
P19338	aTFIkVPQnQNGk	Nucleolin |	-0.286951	0.0646243	-0.155027	-0.0489399	-0.0356743	-0.26321	0.242306	-0.663619	0.0292661	-0.345583	0.0428281	-0.030376	-0.0933425	0.239754	-0.125524	-0.00282286	0.0565588	-0.0915605	-0.0864861	0.134767	0.0268113	0.127076	-0.333982	0.114877	-0.0641177	0.14423	0.0918501	0.037639	-0.0147412	0.526369	0.268383	0.477523	0.770003	0.908767	0.608724	0.635911	0.8023	0.82524	0.951479
P19338	aTFIkVPQNQnGk	Nucleolin |	-0.236694	0.0801157	-0.0916431	-0.0131428	-0.10139	-0.147643	0.292563	-0.648128	0.0926505	-0.309786	-0.0228872	0.0851915	-0.0788821	0.219448	-0.0979367	0.0562449	-0.0190824	-0.187742	-0.127368	0.198183	-0.0534512	0.00483373	-0.118491	-0.0116571	-0.0402409	0.0951882	0.0389605	0.0559812	-0.00024644	0.647026	0.44389	0.752756	0.651184	0.998409	0.720456	0.757477	0.927756	0.730448	0.999829
P52566	aTFMVGSYGPRPEEYEFLTPVEEAPk	Rho GDP dissociation inhibitor 2 |	-0.3428	0.149476	-0.194192	0.192904	0.47257	0.0574334	0.129277	-0.352984	0.301941	0.198411	0.0915475	-0.0328009	0.125794	-0.193214	-0.498259	0.081741	-0.285072	0.273397	-0.416556	-0.107564	-0.113775	-0.075585	0.118425	0.0994417	-0.177566	-0.149049	-0.127953	-0.235987	-0.214891	0.0843624	0.272915	0.345001	0.088325	0.118786	0.136603	0.639851	0.745961	0.154106	0.285522
P60709|P68032|Q6S8J3	aVFPSIVGRPR	Actin cytoplasmic 1 | Actin alpha cardiac muscle 1 | POTE ankyrin domain family member E	-1.40839	0.012576	-0.569854	0.12071	0.389823	-0.241968	0.0615727	-1.34866	-0.342105	-0.318961	-0.0351627	0.286214	-0.342109	-0.224901	-0.509098	0.047829	-0.444411	-0.0115883	-0.458658	-0.5866	-0.726527	0.177085	0.116414	-0.00599367	-0.548214	0.124495	-0.0535534	-0.454538	-0.632586	0.00104041	0.559375	0.801149	0.0408745	0.00609682	0.00461902	0.819844	0.946443	0.0848435	0.0589596
P60709|P68032|P0CG39|Q6S8J3	rGILTLk	Actin cytoplasmic 1 | Actin alpha cardiac muscle 1 | POTE ankyrin domain family member J | POTE ankyrin domain family member E	-2.89294	1.10711	-0.608628	1.68911	1.31198	0.217229	0.555567	-0.931106	0.830308	-1.32152	1.61191	0.0787001	0.445026	-0.701883	-1.13226	0.791163	-0.75903	0.736976	-0.617879	-1.98435	-1.59965	1.48737	0.481273	1.61323	-1.27978	-0.60855	0.127262	-1.65699	-0.921183	0.00516073	0.318228	0.832999	0.0105247	0.135943	0.0150244	0.665981	0.959238	0.031298	0.310603
P61160	cGYAGSNFPEHIFPALVGRPIIR	Actin related protein 2	0.477379	-0.325697	0.345112	-0.0654231	-0.232225	0.0752274	0.183386	0.558721	-0.117695	-0.00924589	-0.160922	-0.17987	0.0431095	0.0418658	0.146806	-0.153968	-0.265269	-0.0172516	0.162371	0.591356	0.492023	-0.591164	-0.161385	-0.697908	0.41686	0.0593875	-0.219081	0.560746	0.282277	0.000650091	0.693463	0.154117	0.000950906	0.0700578	0.00340095	0.885278	0.561346	0.00588713	0.210889
O15143	sLESALk	Actin related protein 2/3 complex subunit 1B |	-1.19655	0.637514	-0.378669	0.72944	0.549256	0.221138	0.204736	-1.13625	0.220896	-0.0317353	0.992552	0.311937	0.33251	-0.164261	-0.572942	0.48684	0.259185	0.584038	-0.538666	-0.534965	-0.467249	1.00509	0.388641	1.07252	-0.516349	-0.049542	0.170621	-0.956981	-0.736818	0.00292264	0.853497	0.526422	0.00142208	0.0105096	0.00987466	0.938631	0.828891	0.00759981	0.0755664
P61158	lGYAGNTEPQFIIPScIAIkESAk	Actin related protein 3	0.778602	-0.497148	0.342367	-0.469612	-0.719522	-0.363842	0.0545007	0.42941	-0.696336	0.0381894	-0.618126	-0.136793	-0.22497	-0.203854	0.679951	-0.672786	-0.982353	-0.307406	0.09392	0.973644	0.37607	-1.35823	-0.142434	-1.65439	0.78647	0.213894	-0.474648	1.13539	0.44685	0.000529653	0.435845	0.0914184	0.000313639	0.110847	0.00291254	0.753071	0.477434	0.00286641	0.273485
P61158	lGYAGNTEPqFIIPScIAIkESAk	Actin related protein 3 |	0.404493	-0.60002	0.181262	-0.552103	-0.277035	-0.00650077	0.400149	0.0592919	-0.0477414	-0.348329	-0.50618	-0.407094	0.0275922	0.358104	0.404404	0.0370348	-0.941893	-0.321086	-0.00671521	1.00814	0.287594	-0.819286	0.0424241	-0.948002	0.690955	0.280281	-0.142261	0.838321	0.415779	0.000322141	0.179413	0.489452	0.000374571	0.0512971	0.00206066	0.554005	0.808553	0.00321152	0.178006
P61158	lkLSEELSGGR	Actin related protein 3 |	-1.80398	-0.179459	-0.553379	0.133185	0.519465	-0.296289	-1.01259	-1.32695	-0.651436	-0.0496055	0.652991	0.207133	0.606188	-0.310065	-0.97997	0.684934	0.164524	0.436388	-0.478745	-0.872662	-0.504347	0.868313	0.299846	1.28959	-0.969164	0.498033	0.429453	-1.0472	-1.11578	6.1288e-07	0.0729097	0.118845	0.000608702	0.000316808	5.45068e-05	0.385504	0.516584	0.00445684	0.0138211
P61158	qYTGINAISkk	Actin related protein 3 |	-1.28244	0.669058	-0.297981	0.528889	0.790198	0.0891134	0.439916	-1.13766	0.257778	0.382325	-0.0344224	0.588906	0.225683	-0.291402	-0.615334	0.397135	0.953096	0.308763	-0.670468	-0.527299	-0.631771	0.962144	0.561623	1.28371	-0.598941	-0.19321	0.353577	-1.16284	-0.616057	0.0011719	0.492428	0.214274	0.000322529	0.0359276	0.00501695	0.786057	0.636002	0.0029369	0.144115
P50552	aTVMLYDDGNkR	Vasodilator stimulated phosphoprotein |	-0.933697	0.392915	0.00050448	6.61112e-05	-0.234376	0.0280107	0.238747	-0.743327	-0.273045	0.0758556	-0.247482	0.202674	0.0126231	-0.0292713	-0.326133	-0.0107461	0.316429	-0.0318006	0.032541	-0.270103	-0.051112	0.0409592	0.271565	-0.0927495	-0.301078	0.114408	0.111485	-0.187518	-0.190442	0.0175223	0.511796	0.522544	0.285896	0.278632	0.0380985	0.793618	0.826727	0.386619	0.467196
P05091	tFPTVNPSTGEVIcQVAEGDkEDVDkAVk	Aldehyde dehydrogenase mitochondrial |	0.797073	-0.0655149	-0.0251117	-0.28651	-0.133054	-0.0397161	0.771587	0.571743	-0.0482553	-0.0840971	-0.660686	-0.303126	-0.679252	0.00900036	0.510178	-0.197316	-0.432869	0.0143686	0.0918402	0.46602	0.544438	-0.765807	-0.107122	-1.00526	0.426191	-0.17655	-0.164469	0.572704	0.584785	0.00543479	0.420213	0.452305	0.013707	0.0120555	0.0155594	0.742495	0.791062	0.0374987	0.0824071
Q9Y490|Q9Y4G6	aVAAGnScRQEDVIATANLSR	Talin 1 | Talin 2 |	0.00888811	0.239523	0.0297053	0.0870143	0.0664657	0.271676	-0.216532	-0.0896076	-0.0480043	0.52038	0.122056	0.41498	-0.120773	0.0754078	0.0795009	-0.150551	0.00580466	0.0330665	0.131089	-0.422651	-0.25853	0.157637	0.420153	-0.105242	0.0583851	-0.0733214	-0.186951	-0.146137	-0.259767	0.564074	0.545898	0.131404	0.233966	0.0401216	0.644756	0.812152	0.531368	0.329821	0.153063
Q9Y490|Q9Y4G6	aVAAGNScRQEDVIATANLSR	Talin 1 | Talin 2	-0.570134	0.779594	0.142212	0.491293	-0.10017	0.401395	0.142455	-0.0266951	-0.077154	0.50471	0.147333	0.453542	-0.286575	-0.359039	-0.00835552	-0.0526301	0.653214	0.198666	0.538675	-0.569438	-0.232282	0.0918534	0.334849	-0.0183768	-0.307353	-0.217882	-0.115088	-0.354099	-0.251304	0.0278141	0.264637	0.551941	0.0757483	0.200146	0.0556889	0.631935	0.839178	0.136358	0.386205
P02765	cNLLAEk	Alpha 2 HS glycoprotein	-1.10476	-0.866669	-0.644883	1.12595	0.880475	0.512177	-0.0790318	-1.30395	0.120806	-0.237001	1.05133	0.350142	0.271801	0.833539	-0.832784	0.723166	0.551712	0.834478	-0.748254	-0.323164	-0.303381	1.57093	0.699533	1.48625	-1.21547	0.462706	0.363833	-1.16139	-1.26026	2.85155e-06	0.127853	0.226901	0.000586907	0.000250122	0.000124052	0.487013	0.649218	0.00437114	0.0130011
P02765	cNLLAEkQYGFck	Alpha 2 HS glycoprotein |	-0.683282	-1.06423	-0.306242	0.622258	-0.174013	-0.0464684	-0.347819	-0.653295	-0.39317	-0.482424	0.0974797	0.127255	-0.364061	1.02041	-0.146643	0.271113	0.461883	0.211768	0.278634	-0.419416	-0.270473	0.573912	0.599508	0.692303	-0.510808	0.591081	0.4444	-0.452006	-0.598687	0.00671244	0.00867635	0.0419429	0.0388337	0.00796008	0.0180021	0.200973	0.396393	0.0816949	0.0655458
Q9Y490	aVAEQIPLLVQGVR	Talin 1	0.499394	-0.12083	0.0368554	-0.0629074	-0.139526	0.120454	-0.0217908	0.527276	-0.202306	0.144324	-0.157986	0.0439234	0.0320352	-0.0513221	0.520738	-0.134849	-0.0330168	-0.179005	0.0617472	0.216262	0.216099	-0.192606	0.0844893	-0.231411	0.199705	0.0461602	-0.10578	0.280326	0.128386	0.0349522	0.71716	0.409205	0.0356791	0.318138	0.0667797	0.891129	0.775221	0.0768733	0.500792
O43707	eAILAIHk	Alpha actinin 4	-0.817	0.15023	-0.789676	1.07443	0.371728	0.991473	-0.179246	-0.581676	1.04159	-0.50966	1.10661	0.103569	0.301478	-0.227819	-1.04704	1.13365	1.21969	-0.101122	-0.895155	-0.930658	-0.794791	1.39819	0.398573	2.10268	-1.16253	-0.403034	0.502251	-1.62427	-0.718987	0.000177567	0.274963	0.176624	0.000147957	0.0577636	0.00141489	0.639851	0.586787	0.0018122	0.188639
O43707	qLEAIDQLHLEYAkR	Alpha actinin 4	-0.392305	0.151287	-0.253913	-0.222502	0.271716	-0.00798856	-0.482625	-0.870143	-0.132986	0.698891	0.236421	0.096735	-0.108341	-0.243228	-0.325816	0.0352674	0.518304	0.11622	-0.00595037	-0.0271377	-0.276506	0.170032	-0.344753	0.476721	-0.422379	0.165617	-0.0169133	-0.326462	-0.508993	0.00121793	0.325027	0.919122	0.0592287	0.00503896	0.00514909	0.67574	0.979669	0.112806	0.0550381
P25705-2	aVDSLVPIGR	Isoform 2 of ATP synthase subunit alpha mitochondrial	-0.740292	0.0549362	0.0538818	0.278994	-0.152368	0.0217999	0.198989	-0.149097	-0.222483	-0.2631	-0.0374627	-0.00989457	0.267269	-0.0273816	-0.103518	0.381073	0.320106	0.160298	-0.128879	-0.281369	-0.130792	0.349145	0.615835	0.573907	-0.291907	0.0665657	0.427066	-0.467506	-0.107006	0.00779013	0.627247	0.00428016	0.00206525	0.43683	0.0203	0.857532	0.192901	0.00993117	0.619961
P11021	aVEEkIEWLESHQDADIEDFkAk	78 kDa glucose regulated protein	0.173436	0.14125	-0.144426	-0.271484	-0.14063	0.103538	0.323351	-0.4404	0.388702	-0.0598072	-0.259645	-0.0905177	0.0940995	0.196565	0.0805018	-0.00855449	-0.308457	-0.191301	-0.107444	0.586028	0.158664	-0.327239	0.0416475	-0.488804	0.28298	0.0944173	-0.0940273	0.381854	0.193409	0.00810819	0.494917	0.496683	0.00987334	0.168566	0.0208791	0.78701	0.809963	0.0297898	0.351649
P29401	aVELAANTk	Transketolase	-0.695213	0.0822149	-0.164821	0.231158	-0.483722	0.121466	0.0682718	-0.917842	0.118875	-0.043806	-0.236877	0.10246	0.320088	0.192637	-0.179421	0.202092	0.44288	0.162591	-0.114129	0.222008	-0.195614	0.186172	0.853334	0.189097	-0.253801	0.292347	0.390914	-0.298433	-0.199866	0.051019	0.112805	0.0376146	0.105886	0.271579	0.090748	0.45807	0.388265	0.178142	0.459694
O43707	vLAGDkNFITAEELRR	Alpha actinin 4 |	-0.142602	-0.164891	-0.307933	-0.0519014	0.185167	-0.208612	-0.173895	-0.820531	0.004767	0.143158	-0.0816708	0.237399	-0.372774	-0.0728228	-0.368536	0.325459	0.312763	0.226254	-0.421844	-0.0528697	-0.439412	0.267446	0.267902	0.429121	-0.386006	-0.0205292	0.267568	-0.592868	-0.30477	0.000825995	0.865365	0.0351128	4.76304e-05	0.0178252	0.00398662	0.942832	0.380691	0.00110845	0.102005
P06733	eIFDSRGnPTVEVDLFTSk	Alpha enolase	0.195265	-0.217638	0.250645	-0.156268	-0.677788	-0.294804	0.0964297	0.0644617	-0.304339	-0.0802789	-0.516744	-0.160117	-0.156473	0.184496	0.281258	-0.0355539	-0.690145	-0.176204	0.580199	0.684102	0.487857	-1.43879	0.173783	-1.07977	0.601927	0.329436	-0.226781	0.884687	0.328471	0.000815495	0.137365	0.300535	0.000382905	0.138468	0.00396625	0.496703	0.709927	0.00326058	0.31407
P06733	sGkYDLDFkSPDDPSR	Alpha enolase	-2.04575	0.715691	-0.382539	1.24112	0.590243	0.0684933	0.292505	-0.680062	0.331108	-0.98163	0.984145	0.241185	0.0990889	-0.479723	-1.07954	0.496607	-0.281582	0.412094	-0.79262	-2.00269	-1.31581	1.26015	0.723441	1.29448	-1.21748	-0.633707	0.293606	-1.57941	-0.652101	0.000892319	0.145263	0.492177	0.000986314	0.134441	0.00418389	0.50619	0.808553	0.00604632	0.308401
P06733	tIAPALVSk	Alpha enolase	-0.446997	0.0193371	0.167315	0.584111	0.0684317	0.288371	0.136381	0.294803	0.092356	-0.363634	0.436505	0.0841584	0.586646	-0.156661	-0.258505	0.422315	0.178202	0.446565	-0.476957	-0.358405	-0.202093	0.824221	0.783875	0.64792	-0.421637	-0.188195	0.367526	-0.694845	-0.139125	0.00387441	0.290665	0.0454835	0.000543384	0.432259	0.0121689	0.647661	0.399997	0.0040959	0.616278
P06733	aVNEkScNcLLLk	Alpha enolase |	0.621431	-0.260858	0.158523	0.0297387	-0.0718523	-0.0968815	0.287988	0.505197	-0.249919	0.181164	-0.104355	-0.239975	-0.746095	-0.0239222	0.116	-0.40658	-0.529027	0.153932	0.346373	0.28928	0.485093	-1.01775	-0.50819	-1.0305	0.496302	-0.0992724	-0.505992	0.63414	0.227421	0.00231456	0.632296	0.0210077	0.00494305	0.277866	0.00825517	0.858861	0.33433	0.0180374	0.467052
P06733	iEEELGSkAk	Alpha enolase |	-0.747262	0.353576	-0.290772	0.362278	0.210964	0.0138511	0.397039	-1.53135	-0.0469142	0.021568	0.824951	0.237338	-0.524122	0.199859	-0.553157	0.386879	-0.130588	0.350119	-0.348965	-0.245397	-0.332466	0.207	0.0723994	0.376418	-0.383908	0.0102386	-0.0681202	-0.511079	-0.589438	0.000822775	0.96577	0.775432	0.0406115	0.0198286	0.00398119	0.984714	0.938622	0.0845791	0.108132
Q16555-2	aVGkDNFTLIPEGTnGTEER	Isoform 2 of Dihydropyrimidinase related protein 2	0.543239	-0.101331	0.295559	-0.121633	0.0104134	-0.085078	0.157013	0.789277	0.146565	-0.137445	-0.34533	-0.0689103	0.0949931	0.0428705	0.121625	-0.0204933	-0.151445	-0.0590619	0.153845	0.218274	0.385342	-0.289748	-0.082957	-0.356268	0.374951	-0.135562	-0.0353318	0.329487	0.429718	0.000159261	0.265834	0.769066	0.0106805	0.0014014	0.00129142	0.633749	0.935377	0.0315359	0.0266908
P06733	scNcLLLk	Alpha enolase |	-1.5372	0.275947	-0.771894	0.370334	0.423442	-0.27992	-0.0903159	-1.16999	-0.0817137	-0.68526	0.548229	-0.040247	-0.83862	-0.0581299	-0.684838	0.225644	0.437042	0.257603	-0.120985	-1.63495	-1.04868	1.22268	-0.275317	1.19596	-0.92142	-0.168506	0.454505	-1.24164	-0.618624	0.000502746	0.605644	0.171051	0.000762156	0.0667499	0.00283093	0.848445	0.581434	0.00512555	0.206371
P15153	aVLcPQPTR	Ras related C3 botulinum toxin substrate 2 |	0.433254	0.023394	0.127371	-0.0943331	-0.432513	0.147939	-0.10513	0.0692515	0.320323	0.0890831	0.0549855	-0.223402	0.390272	0.173414	0.116813	-0.0408316	0.921275	0.055296	0.0299625	0.482299	0.183852	0.511956	-0.0778726	0.486041	0.0945903	0.0846916	0.385684	-0.0798752	0.221117	0.454424	0.581513	0.0178119	0.603053	0.157607	0.539555	0.835008	0.326918	0.687354	0.338536
P06733	yNQLLRIEEELGSkAk	Alpha enolase |	0.140279	0.00957692	0.629072	-0.0872548	-1.03288	-0.533315	0.637559	0.366437	-0.0771927	-0.255199	-1.01537	-0.530761	0.393797	0.423592	0.237666	-1.38886	-0.528305	-0.571773	0.563595	0.935624	0.945685	-1.54286	-0.697613	-1.63832	0.726598	0.299038	-0.48549	1.64461	0.860085	0.000527267	0.17379	0.0320894	6.15144e-08	0.000488138	0.00291254	0.546791	0.368609	3.3649e-05	0.0162387
P26641	aVLGEVkLcEk	Elongation factor 1 gamma |	-0.209753	0.0146711	-7.41946e-06	0.00057875	-0.321954	-0.213237	-0.0975707	-0.16487	-0.26507	-0.16105	-0.155554	0.114413	-0.0861369	-0.0420037	-0.0430914	-0.00282286	0.30244	-0.145322	0.109469	-0.0917903	0.0241764	-0.0504724	-0.0386984	0.0303789	0.0290676	0.0988705	0.138718	-0.03748	0.00236712	0.682049	0.293471	0.144887	0.687489	0.979697	0.750363	0.647661	0.548138	0.761672	0.989669
P54819-5	aVLLGPPGAGk	Isoform 5 of Adenylate kinase 2 mitochondrial |	0.0913108	-0.0259142	-0.0244539	-0.0317087	0.303676	-0.0494146	-0.0553384	0.050098	0.0283104	0.0559558	0.105702	0.0787679	-0.0695962	0.185546	0.00509766	-0.0237381	0.145627	-0.0675827	0.0430904	-0.200263	0.000512418	0.28259	-0.271905	0.321328	0.110328	-0.0166043	-0.0127765	-0.070322	-0.0664942	0.0761946	0.869005	0.899006	0.486998	0.510788	0.125264	0.943997	0.976074	0.588977	0.680777
B4DVE7	dAQELYAAGENRLGTDESkFNAVLcSR	Annexin |	-0.0635377	-0.416845	-0.0640495	-0.517487	-0.69788	-0.333725	-0.261411	-0.719257	-0.249858	-0.0743003	-0.399311	-0.389388	0.231901	0.502518	0.0515939	-0.00282286	-0.530896	-0.130267	0.43994	0.980477	0.609206	-1.06661	-0.0331379	-0.807844	0.730395	0.765099	-0.0265816	0.897869	0.106189	4.91299e-06	0.000262144	0.883103	3.98447e-05	0.558291	0.000159354	0.0436033	0.969046	0.00101441	0.71396
G3V4V1	aVLNPLcQVDYR	Protein transport protein Sec23A Fragment |	0.601781	-0.19479	0.29362	-0.155999	-0.0346012	0.0365121	0.0921476	0.207799	0.0570427	0.446008	-0.258921	0.00244736	-0.183162	0.178351	0.233752	-0.329168	-0.0147281	-0.0435004	0.0160863	0.335493	-0.0575618	-0.228982	0.040109	-0.2636	0.367143	-0.0891068	-0.145886	0.227138	0.170359	0.00111778	0.502792	0.276375	0.0957249	0.205718	0.00486843	0.788831	0.699346	0.163921	0.390614
Q6P452	sLEDDIRSDTSFMFQR	Annexin |	1.13407	-0.284405	0.591527	-0.35962	-0.181764	-0.183978	0.18081	0.679865	-0.237344	0.014646	0.271876	-0.19402	-0.0143537	-0.132293	0.159251	-0.108855	-0.236111	-0.112475	-0.133646	0.903715	0.653449	-0.53239	-0.84022	-0.495745	0.489877	-0.104734	-0.282156	0.626986	0.449564	0.000456018	0.637194	0.210421	0.00865274	0.0514199	0.00264683	0.860848	0.635454	0.0269944	0.178184
P04083	sSkGGPGSAVSPYPTFNPSSDVAALHk	Annexin A1	0.587343	-0.374029	0.288038	-0.157359	-0.0993672	-0.0041082	-0.296793	0.90938	-0.140429	0.0570521	0.11656	-0.405252	0.167901	-0.0141558	0.172835	-0.196624	-0.588575	-0.0132807	0.426195	0.363451	0.564202	-0.74197	-0.467518	-0.61626	0.476235	0.11782	-0.355292	0.717443	0.244331	0.00163343	0.525712	0.0640029	0.000645249	0.194288	0.00633386	0.802681	0.45072	0.0046196	0.379897
P04083	qAWFIENEEQEYVQTVk	Annexin A1 |	0.532116	-0.495086	-0.0966222	-0.589243	0.0475496	-0.113244	0.0778503	0.0297397	-0.0495473	-0.228907	-0.27044	-0.273224	-0.33157	0.168282	0.345281	-0.0459967	0.544711	-0.271607	0.243894	0.819355	0.323178	0.138238	-1.04773	-0.0678349	0.828867	0.261662	0.112882	0.38644	0.23766	1.28379e-06	0.22225	0.593765	0.076586	0.266296	8.23116e-05	0.600737	0.862097	0.137469	0.453521
P07355	aYTNFDAERDALNIETAIkTk	Annexin A2	0.912051	-1.215	0.0317466	-1.08828	-0.832909	-0.414194	-0.668656	-0.0442487	-0.975846	0.200357	-1.07064	-0.0475451	-0.471004	0.275258	0.231956	-0.58801	-0.761229	-0.561739	0.278661	1.03504	0.763195	-1.56269	-0.373838	-2.01514	0.767766	0.678844	-0.434906	1.32929	0.215543	0.00654152	0.0575939	0.213551	0.000671052	0.532527	0.0177161	0.35704	0.636002	0.00472297	0.697457
P07355	sNAQRQDIAFAYQRR	Annexin A2 |	0.45565	0.0891292	-0.0345961	-0.548235	-0.789078	-0.574854	-0.273556	-0.168877	0.562362	-0.0504779	-0.863706	-0.607729	0.506017	0.440571	0.0698461	-0.46647	-0.0714762	-0.0778308	0.524149	0.851438	0.614649	-0.81463	-0.155552	-0.619398	0.53096	0.396093	0.204787	0.868671	0.677365	0.00232074	0.0283619	0.239458	3.11482e-05	0.000542348	0.00826651	0.288829	0.661589	0.000893273	0.0175735
P08758	aIkQVYEEEYGSSLEDDVVGDTSGYYQR	Annexin A5	0.253297	0.0507365	-0.0205332	-0.400758	-0.282869	-0.390498	0.279738	-0.751634	0.0731941	-0.17763	-0.16239	-0.0519023	-0.0482514	0.556015	0.272566	-0.232756	-0.954183	-0.348736	0.235	0.864667	0.394557	-0.939287	-0.350988	-0.959294	0.612902	0.398292	-0.386533	1.00997	0.225141	0.000280717	0.0318565	0.0367586	5.93379e-06	0.209909	0.00190156	0.296245	0.383892	0.000422995	0.393186
P21333-2	aVPTGDASk	Isoform 2 of Filamin A |	-0.329145	0.220623	-0.0160704	0.206136	0.0784976	0.20804	-0.0121675	-0.0901699	-0.0180321	0.247487	0.0453443	0.195619	-0.0950372	-0.17304	-0.100902	-0.0040703	0.415916	0.0396672	0.183448	-0.210316	-0.117898	0.10376	0.0135544	0.109986	-0.213815	-0.0447972	-0.0503852	-0.19876	-0.204348	0.0507747	0.650337	0.610371	0.0528825	0.0470293	0.0903717	0.86816	0.873209	0.103403	0.169467
P53396	tASFSESRADEVAPAkk	ATP citrate synthase |	0.439844	0.102668	0.215333	-0.173745	0.0943129	0.215649	0.451602	0.683725	0.299952	-0.133428	-0.211232	-0.196557	-0.10385	0.00285694	0.0321812	-0.0960985	-0.271652	-0.355428	0.259156	0.257502	0.499286	-0.575433	-0.590134	-0.642368	0.433751	-0.207665	-0.354352	0.579708	0.433021	0.00557087	0.1102	0.0092628	0.000106901	0.00204497	0.0158339	0.455968	0.296291	0.00156893	0.0329174
P05164-2	aVSNEIVRFPTDQLTPDQER	Isoform H14 of Myeloperoxidase	0.680505	-0.0176005	0.185316	-0.049349	-0.468407	-0.00285313	-0.502861	0.327332	0.567918	0.117347	-0.0603617	-0.121763	0.241936	0.133873	-0.251373	0.0464209	-0.166853	-0.0787585	0.170165	0.14614	0.0878836	-0.535592	0.274449	-0.217799	0.248078	-0.118664	-0.0154576	0.201126	0.304333	0.0394299	0.474888	0.925444	0.230473	0.0749423	0.0732043	0.77371	0.98046	0.326536	0.218193
Q04917	aVTELNEPLSNEDRNLLSVAYk	14 3 3 protein eta	-0.839103	0.408407	0.100071	0.289785	0.252673	-0.0387195	0.543919	-0.133088	-0.358091	-0.480131	0.157528	0.442974	0.0262113	-0.132161	0.00406329	0.05204	-0.711549	-0.317298	-0.268685	-0.680815	-0.283702	0.072243	0.235285	-0.15302	-0.12255	-0.176201	-0.241068	-0.085465	-0.150332	0.400895	0.400431	0.253019	0.68166	0.472225	0.487762	0.726011	0.677964	0.757568	0.648305
F8VPV9	gQkVLDSGAPIkIPVGPETLGR	ATP synthase subunit beta |	0.465095	-0.474801	0.250583	-0.643408	-0.59462	-0.137431	0.502954	0.181416	-0.518351	-0.0698012	-0.867938	-0.362863	-0.520906	0.454322	0.324224	-0.280773	-0.975315	-0.248845	0.0778216	0.364028	0.468509	-1.1189	0.324992	-1.36374	0.606139	0.126851	-0.16442	0.805097	0.513826	0.0027962	0.620046	0.521206	0.00396317	0.0531117	0.00954099	0.857103	0.825656	0.0154744	0.181277
P51572	lkDELASTk	B cell receptor associated protein 31	-1.46441	0.598952	-0.453496	0.622457	0.453534	0.0246115	0.116331	-1.54627	0.427281	-0.288604	0.646053	0.426858	-0.072602	-0.13023	-1.12019	0.654763	1.01942	0.202466	-0.471044	-0.814176	-0.745313	1.12662	-0.00377007	1.46131	-1.00639	-0.171992	0.429317	-1.3024	-0.701086	0.000227357	0.6066	0.205139	0.000598375	0.0439256	0.00163662	0.848832	0.634122	0.00440397	0.162122
Q562R1|P60709|P68032	hQGVMVGMGQk	Beta actin like protein 2 | Actin cytoplasmic 1 | Actin alpha cardiac muscle 1	-0.399311	0.24727	-0.2203	0.367733	0.469715	0.224057	-0.129652	-0.168657	0.257572	0.0139514	0.465378	0.250573	-0.174861	-0.436397	-0.359118	0.266187	0.439597	0.321671	-0.296606	-0.642645	-0.678583	0.850054	0.123235	0.701624	-0.62924	-0.362522	0.151827	-0.881763	-0.367414	4.81685e-06	0.0144181	0.280171	1.25015e-06	0.0132952	0.000159354	0.226247	0.701547	0.000178751	0.0882224
Q562R1|P60709|P68032|Q9BYX7|Q6S8J3	sYELPDGQVITIGNERFR	Beta actin like protein 2 | Actin cytoplasmic 1 | Actin alpha cardiac muscle 1 | Putative beta actin like protein 3 | POTE ankyrin domain family member E	0.919959	-0.763693	0.0637955	-0.732841	-0.553088	-0.114695	-0.221688	0.693957	-0.595385	-0.0480773	-0.653564	-0.355806	0.305093	-0.138658	0.671614	-0.238936	-0.540302	-0.290018	0.0510595	1.26282	0.914399	-0.975749	-0.24865	-1.23508	0.757855	0.494897	-0.178445	1.09918	0.425836	0.000798109	0.0817793	0.518641	0.000484055	0.131098	0.00390833	0.396964	0.824209	0.00376236	0.303141
P06899|O60814	aVTkYTSAk	Histone H2B type 1 J | Histone H2B type 1 K	1.42877	-0.971226	0.0365615	-1.24657	-0.588525	-0.421306	-0.987025	0.0684188	-0.85003	1.05871	-0.869503	-0.182858	-0.795277	0.218807	0.151394	-0.736144	-0.347191	-0.511341	0.621891	0.952361	0.930437	-1.86572	-0.984505	-1.67422	0.75987	0.559024	-0.644844	1.36645	0.162587	0.0193909	0.182761	0.12661	0.00264733	0.693387	0.0413464	0.558197	0.528247	0.0117341	0.815268
Q99880	aVTkYTSSk	Histone H2B type 1 O | Histone H2B type 1 D | Histone H2B type 1 L	1.22912	-1.1207	-0.0517217	-1.32162	-0.641744	-0.474168	-1.29173	-0.00176752	-0.831203	0.97705	-1.0076	-0.225589	-0.629911	0.383534	0.107739	-0.67794	-0.311051	-0.360222	0.713125	0.759537	0.795785	-1.57722	-0.639332	-1.53975	0.65043	0.699637	-0.401974	1.20589	0.104276	0.0342812	0.0867612	0.315059	0.00515695	0.79236	0.0657713	0.405373	0.72373	0.0185933	0.876538
Q99880	aVTKYTSSk	Histone H2B type 1 O | Histone H2B type 1 D | Histone H2B type 1 L |	1.5317	-0.721296	0.353666	-1.32485	-0.791241	-0.0462638	-0.877076	0.50828	-0.379704	0.95825	-1.29795	0.089913	0.276202	0.476327	0.934072	-0.668657	1.0496	-0.348007	0.320125	0.987638	0.342914	0.265144	0.269473	-0.465753	0.732594	0.486952	0.41899	0.539246	0.471284	0.0203416	0.225123	0.29468	0.180681	0.239943	0.0431399	0.602016	0.708312	0.271005	0.4244
P19338	aVTTPGkk	Nucleolin |	-1.01379	0.241209	-0.321559	0.0339049	-0.236651	-0.156097	0.246068	-1.70709	-0.490325	-0.0925554	0.493234	0.0976858	-0.387857	0.327272	-0.352155	0.01776	0.177108	-0.0464438	-0.197745	-0.214715	-0.189284	0.249349	-0.225233	0.313313	-0.346576	0.338501	0.0577218	-0.250056	-0.530835	0.0621766	0.165105	0.80918	0.300722	0.0342438	0.107138	0.542199	0.950668	0.401876	0.141468
Q15233	aVVIVDDRGRPSGk	Non POU domain containing octamer binding protein |	-0.265708	0.21066	0.254449	-0.041132	-0.259119	-0.00325103	0.64084	-0.255435	0.142832	0.324473	-0.736507	-0.220305	0.0866385	0.669988	-0.061099	0.0557964	-0.718406	0.189106	0.158688	-0.00475433	0.284278	-0.880981	1.17219	-0.507394	0.420348	0.0676837	0.0410247	0.303905	0.277246	0.0157924	0.794051	0.874217	0.247529	0.290323	0.0351118	0.920179	0.969046	0.343103	0.480601
P62158	eAFSLFDkDGDGTITTk	Calmodulin	-0.478259	0.537206	-0.0214894	0.485435	0.231324	0.278403	0.259223	0.041737	0.179597	-0.228047	0.665905	0.114205	0.404682	-0.385799	-0.00713254	0.246749	0.138115	0.244777	-0.411888	-0.419387	-0.377217	0.838113	0.306906	0.704865	-0.396775	-0.285793	0.155384	-0.612711	-0.171535	0.00570015	0.123292	0.39374	0.00222491	0.347252	0.0159871	0.476181	0.769892	0.0104345	0.528934
P21333-2	aWGPGLEGGVVGk	Isoform 2 of Filamin A	0.132099	0.0526989	0.301012	0.00236194	0.362765	0.158531	0.0987095	1.02189	-0.00130825	-0.1001	0.0555735	-0.0652977	0.117918	-0.207733	0.325122	0.0350049	-0.0211547	0.0354017	0.258672	-0.259457	-0.017426	0.318018	-0.141899	0.126651	0.0833769	-0.231334	-0.010302	-0.0224877	0.198545	0.435747	0.130524	0.944988	0.880298	0.191596	0.520293	0.488973	0.983576	0.910967	0.376232
Q0VD83-3	aWGTWGPGAEPEDWGILGREEAR	Isoform 3 of Apolipoprotein B receptor |	0.874797	-0.408361	0.190853	-0.295235	-0.0752512	0.0388867	-0.216943	0.752582	-0.432641	0.241488	0.112435	-0.131233	-0.378794	-0.403825	0.350237	-0.370318	-0.0521433	-0.165469	-0.0632938	0.275371	0.107318	-0.254784	-0.66389	-0.421033	0.422704	-0.145546	-0.303121	0.302442	0.144866	0.0108328	0.474449	0.143249	0.144109	0.476492	0.0258804	0.773692	0.54566	0.227133	0.651849
B4DJV2	aYAQGISR	Citrate synthase |	0.521675	0.0908309	0.284341	-0.202286	-0.254268	-0.190277	-0.0870786	0.373104	0.0457721	-0.425171	0.488326	-0.144937	0.0365581	0.153521	0.0642545	0.243229	-0.270006	-0.0521736	0.105384	-0.040918	0.182171	0.0912896	-0.256991	0.0944481	-0.354944	-0.121279	0.0964015	0.108529	0.32621	0.00795815	0.372154	0.476724	0.423734	0.022161	0.0206379	0.705599	0.8023	0.52729	0.11528
P07384	gQVVSLIR	Calpain 1 catalytic subunit |	-1.09674	0.504311	-0.576244	0.553435	0.0222354	0.215682	0.331233	-1.55593	-0.128157	0.032844	0.726995	0.215692	-0.532217	-0.171717	-0.500607	0.12743	0.590337	0.270037	-0.54291	-0.617299	-0.635628	0.730887	0.105028	0.743185	-0.880429	-0.0798072	0.133337	-0.92788	-0.714736	6.42341e-05	0.753795	0.600952	0.00115661	0.00903314	0.000730794	0.907652	0.866691	0.00672668	0.0702602
P21333-2	aYGPGIEPTGNMVk	Isoform 2 of Filamin A |	0.303245	-0.397694	0.106355	-0.307335	0.404935	0.0979674	-0.45932	0.666764	-0.270624	0.108954	0.142302	0.0193975	0.162217	-0.000452739	0.367818	-0.0989436	-0.0928168	-0.0313495	0.452308	0.189833	0.254901	0.181505	-0.57024	-0.201835	-0.0374793	0.246317	-0.213317	0.373384	-0.0862492	0.773413	0.149786	0.209811	0.0335035	0.60711	0.825575	0.513196	0.635454	0.0736487	0.754352
P21333-2	aYGPGIEPTGNMVkk	Isoform 2 of Filamin A |	-0.0801447	-0.155062	-0.14927	-0.430177	-0.000631369	-0.0316194	-0.289625	-0.431464	-0.319225	0.0687383	0.120635	0.00403538	-0.131348	-0.118079	0.200834	-0.13934	0.0702583	-0.175755	0.346383	0.54987	0.112927	-0.10471	-0.795751	-0.402149	0.141783	0.397563	-0.213071	0.418006	-0.192628	0.239701	0.00832338	0.1363	0.0058697	0.176229	0.323157	0.199681	0.535542	0.0206557	0.361291
P68363|A8MUB1	aYHEQLSVAEITnAcFEPANQMVk	Tubulin alpha 1B chain | Tubulin alpha 4A chain	0.22301	-0.636016	0.0879832	0.499191	-0.036808	0.179304	0.130144	0.504386	-0.423512	0.0687911	0.222083	-0.185229	0.00208693	0.504609	0.380681	-0.224073	-0.396856	0.307318	0.0288821	0.0111435	0.338972	-0.134412	0.421078	-0.0918969	0.0390049	0.230063	-0.144362	0.230869	-0.143556	0.763287	0.202931	0.419499	0.201406	0.422065	0.819144	0.587607	0.78141	0.294726	0.607998
P68363|A8MUB1	aYHEQLSVAEITNAcFEPANQmVk	Tubulin alpha 1B chain | Tubulin alpha 4A chain |	0.205155	-0.024516	0.3159	-0.204136	-0.0404843	-0.0295788	0.13776	0.170038	-0.0657636	0.127896	-0.0032755	-0.144314	-0.0509755	0.196667	0.14768	0.164488	-0.347232	-0.0700979	0.15756	0.107311	0.0516843	-0.362502	0.116738	-0.0302628	0.315743	-0.0214412	-0.0391626	0.189799	0.172078	0.00313395	0.834494	0.703039	0.0737883	0.103	0.0104351	0.935233	0.908117	0.133972	0.264897
P68363|A8MUB1	aYHEQLSVAEITNAcFEPANQMVk	Tubulin alpha 1B chain | Tubulin alpha 4A chain	0.0076247	-0.0688949	0.069827	0.114316	0.0801632	0.133863	0.118973	0.302875	-0.104402	-0.10106	0.141945	-0.0214325	-0.0980152	-0.0333716	0.248964	-0.199549	-0.179607	0.0695295	0.141729	-0.0302966	-0.0440774	0.112547	-0.116246	-0.255705	0.0563626	-0.0235118	-0.152804	0.12566	-0.00363198	0.422117	0.805208	0.118204	0.19517	0.969592	0.508897	0.9241	0.515161	0.287455	0.986479
Q93084-4	aYTGREFDDLSPEQQR	Isoform SERCA3G of Sarcoplasmic/endoplasmic reticulum calcium ATPase 3	-0.0753349	0.148635	-0.158467	-0.1035	0.44702	-0.138198	-0.325192	-0.193614	0.160404	-0.100645	0.125997	0.453205	0.183477	-0.109513	-0.00312863	0.190786	-0.100838	-0.123655	0.0266822	-0.0358758	-0.189176	0.308583	-0.176956	0.103871	-0.126049	0.0526721	-0.0803477	-0.0548878	-0.187908	0.174292	0.67731	0.52657	0.664598	0.145943	0.246802	0.881338	0.828891	0.743242	0.324245
P07355	aYTNFDAERDALNIETAIk	Annexin A2	-0.173882	-0.238953	0.0541925	0.133077	-0.134652	-0.144828	0.34642	-0.333631	0.2606	-0.499985	-0.185963	-0.0924864	0.214801	0.529588	-0.0713483	0.178701	-0.515974	-0.192332	-0.0594333	0.370903	0.0844613	-0.380772	0.26761	-0.139333	0.21957	0.192371	0.0237896	0.308512	0.139931	0.0528184	0.214152	0.875927	0.0518337	0.362538	0.0935262	0.596326	0.969046	0.101751	0.546545
B4DDF4	tkGLQSGVDIGVk	Calponin 2	-0.928148	0.530004	-0.428382	0.35129	0.110442	0.067249	-0.237921	-1.08669	-0.00262969	0.0663353	0.703478	0.259885	-0.0317765	-0.315986	-0.416722	0.309799	0.580466	0.369506	-0.182607	-0.507777	-0.532718	0.784855	0.117894	0.815639	-0.727834	0.0276972	0.23658	-0.827624	-0.618741	2.46426e-05	0.892405	0.254423	0.000426972	0.00546802	0.000419381	0.955933	0.678932	0.00347002	0.0566406
P13796	aYYHLLEQVAPkGDEEGVPAVVIDMSGLR	Plastin 2 |	0.464288	-0.479523	0.281566	0.00315893	-0.11994	0.113612	-0.163136	0.807555	-0.462576	0.0299861	0.230592	-0.17926	-0.0416718	0.0158319	0.237715	-0.305614	0.00313368	-0.0731346	0.107748	0.0233649	0.310523	-0.0284783	-0.414733	-0.162165	0.274012	0.0342229	-0.176523	0.272417	0.0616708	0.0312463	0.839548	0.301612	0.116341	0.715482	0.0611398	0.936084	0.709927	0.190217	0.831066
Q9UGI8-2	cAGcDELIFSNEYTQAENQNWHLk	|Isoform 2 of Testin	0.352771	0.0270537	0.357513	-0.15268	0.0545369	-0.0350351	0.0431716	-0.147848	-0.223358	0.472484	0.506712	-0.0470011	-0.00849494	0.127665	0.201386	-0.00282286	-0.367929	0.0332585	-0.0447701	0.335807	0.00713595	-0.268177	-0.144516	0.0975823	0.00111668	0.0349042	-0.241937	0.211889	-0.0649522	0.990979	0.794025	0.0797299	0.122109	0.627686	0.995035	0.920179	0.466963	0.197704	0.769103
B4DDF4	cASQVGMTAPGTRR	Calponin 2 |	0.669124	-0.115377	-0.0942425	-0.433565	-0.0377462	-0.488792	-0.182612	0.353436	-0.0415252	0.0895525	-0.402741	-0.316709	0.249924	0.00246659	0.202656	0.078549	0.0378974	0.0501912	0.153283	0.649193	0.822831	-0.543532	-0.406406	-0.0536859	0.565075	0.248592	0.125502	0.486223	0.363134	0.00163099	0.148249	0.45806	0.00747548	0.039132	0.00633329	0.513196	0.794204	0.0245412	0.151842
P21333-2	cAPGVVGPAEADIDFDIIRNDNDTFTVk	Isoform 2 of Filamin A |	-0.166644	0.238192	0.139825	-0.220475	-0.312641	-0.305332	0.208154	-0.201107	-0.371844	-0.185951	-0.307594	0.231267	0.0109829	0.130864	0.441023	-0.365438	0.0314323	-0.348336	0.191982	0.0765259	0.0354709	0.0430244	-0.140037	-0.306438	0.284253	0.173379	0.00248937	0.328773	0.157884	0.00576889	0.177678	0.984256	0.0145734	0.218156	0.0161307	0.552102	0.996495	0.0389716	0.401698
P21333-2	cAPGVVGPAEADIDFDIIRnDNDTFTVkYTPR	Isoform 2 of Filamin A |	0.851358	-0.846673	0.156865	-0.706394	-0.187009	0.116067	-0.58917	0.77658	-0.629955	0.0945699	0.0327244	-0.300536	-0.308925	0.247989	0.542157	-0.540773	-0.307984	-0.602467	0.304997	0.0803651	0.189194	-0.162855	-0.853185	-0.528518	0.48053	0.222796	-0.340867	0.67526	0.111597	0.0131159	0.369688	0.174696	0.010635	0.651113	0.0302458	0.704638	0.585995	0.0314762	0.78784
P21333-2	cAPGVVGPAEADIDFDIIRNDnDTFTVkYTPR	Isoform 2 of Filamin A |	0.887666	-0.902906	0.146783	-0.750663	-0.240374	0.0623959	-0.636881	0.759716	-0.662203	0.0643514	0.00553819	-0.32762	-0.326417	0.261344	0.540128	-0.540773	-0.304951	-0.599333	0.287505	0.0937198	0.187165	-0.162855	-0.850152	-0.525384	0.402042	0.241878	-0.299513	0.671149	0.129758	0.0316821	0.34342	0.243068	0.0130511	0.608848	0.0618171	0.685642	0.665703	0.0363017	0.754771
P21333-2	cAPGVVGPAEADIDFDIIRNDNDTFTVkYTPR	Isoform 2 of Filamin A |	0.896085	-0.811931	0.286994	-0.90906	-0.413602	0.119836	-0.230507	1.17052	-0.723537	0.242904	-0.876628	-0.414429	-0.302203	0.2094	1.1978	-0.540831	-0.211527	-0.546861	0.751639	0.547025	0.353759	-0.591961	-0.297191	-0.957495	0.601997	0.361632	-0.149148	0.983881	0.473101	0.0126602	0.241607	0.624964	0.00327419	0.129349	0.0293558	0.61261	0.882447	0.013414	0.301242
P02768	cASLQkFGER	Serum albumin	-0.454534	-0.797574	-0.598759	0.351038	-0.290814	-0.026006	-0.110009	-1.61514	-0.108002	0.172383	-0.0231536	-0.132732	-0.588033	1.09652	-0.529613	0.169595	0.268807	0.379396	0.00934758	0.172958	0.0931452	-0.229771	0.508406	0.242588	-0.40627	0.65639	0.214718	-0.180782	-0.622455	0.0287184	0.0128422	0.387798	0.466128	0.017596	0.0571673	0.2192	0.764263	0.568579	0.101272
B4DDF4	cASQSGMTAYGTRR	Calponin 2 |	0.915528	-0.713599	0.0798151	-0.717605	0.243401	0.0453612	-1.16059	0.375167	-0.332546	0.992341	0.260669	-0.282145	0.270101	0.540511	0.143397	-0.069183	-0.977	0.0759059	0.479245	0.302211	0.613623	-0.818755	-0.140271	-0.452323	0.344301	0.530885	-0.487275	0.788452	-0.229707	0.104276	0.0752601	0.100774	0.0108596	0.428924	0.161895	0.387665	0.483519	0.0318497	0.614134
P27797	ikDPDASkPEDWDER	Calreticulin |	-1.20691	0.365692	-0.465054	0.477855	0.570828	-0.0940911	-0.150649	-0.909133	-0.110953	-0.366506	0.703798	0.481767	0.372671	-0.0709366	-0.490207	0.839366	0.305667	0.404925	-0.449045	-0.819552	-0.367717	1.15642	0.526843	1.31454	-0.888552	0.108703	0.462351	-1.06209	-0.708442	2.87913e-05	0.668692	0.0777685	0.00029323	0.00941057	0.000456194	0.87856	0.463877	0.0027525	0.0714546
P00367	cAVVDVPFGGAk	Glutamate dehydrogenase 1 mitochondrial |	0.26971	-0.0792088	0.0781609	-0.0923151	-0.264506	-0.0820615	0.038367	0.099433	0.0568977	0.0660467	-0.243533	-0.187433	0.094607	0.134257	0.22047	0.0303049	-0.109331	0.0766159	-0.0251271	0.223076	0.0220276	-0.197125	0.424282	-0.000209841	0.0934788	0.0343252	0.17139	0.0741288	0.211194	0.300307	0.730842	0.0950857	0.459584	0.0426246	0.385809	0.898251	0.479222	0.563194	0.158492
P10644	tMAALAk	cAMP dependent protein kinase type I alpha regulatory subunit |	-0.709154	0.297553	-0.335054	0.459283	-0.377439	-0.202883	-0.12944	-1.0139	0.267727	-0.435011	0.327006	0.115925	-0.171323	0.00932108	-0.465349	0.200076	0.414519	0.125208	-0.0111899	-0.314079	-0.48843	0.293264	0.153525	0.479362	-0.412499	0.030203	0.296512	-0.517834	-0.251525	0.00350442	0.877591	0.139535	0.0134402	0.207175	0.0113533	0.947874	0.539979	0.0370747	0.391665
P62979	ccLTYcFNkPEDk	Ubiquitin 40S ribosomal protein S27a |	0.591442	-0.104379	0.184304	-0.0961675	-0.00875253	0.029966	0.147488	0.135417	0.128844	0.0451801	0.355117	-0.215634	-0.135207	0.144664	-0.22245	-0.0418645	-0.405755	0.0494652	-0.108924	0.319096	0.404101	-0.41177	-0.445231	-0.368419	0.278877	-0.11364	-0.288881	0.337476	0.162235	0.0115239	0.404531	0.041257	0.0188198	0.237556	0.0272015	0.728214	0.396393	0.0473341	0.422159
P10644	vSILESLDkWER	cAMP dependent protein kinase type I alpha regulatory subunit |	-1.31013	0.337218	-0.419835	0.836272	0.81313	0.195554	0.223444	-1.03039	-0.313779	-0.091857	0.82845	0.836339	-0.201421	-0.569147	-0.782031	1.13063	0.545036	0.551881	-0.633947	-0.659736	-0.406405	0.798445	0.486874	1.08972	-1.0706	-0.123204	0.197449	-1.30921	-0.988559	4.51998e-07	0.602557	0.406083	9.1001e-06	0.000292584	4.45057e-05	0.848045	0.773721	0.000553775	0.0137735
P02768	ccTESLVNR	Serum albumin |	1.06272	0.122551	0.447816	0.488331	-0.0351778	0.338015	0.249649	0.77023	0.623145	0.144314	-0.212415	0.849333	0.250123	0.442137	0.233076	0.262955	0.815941	-0.173895	0.0154014	0.242977	0.273858	0.3629	0.690152	0.245048	-0.168732	-0.30309	0.105117	-0.124255	0.283952	0.300267	0.105003	0.564448	0.496368	0.127573	0.385809	0.447071	0.844303	0.595117	0.299431
P05106	cDLkENLLkDncAPESIEFPVSEAR	Integrin beta 3 |	0.238777	0.372697	0.00763471	0.2642	0.0397545	0.209909	0.417088	0.170769	0.323746	0.188179	-0.186415	0.219605	-0.0410241	-0.222618	0.254737	-0.382789	-0.295491	-0.333176	-0.125432	0.16856	-0.0967096	-0.483925	0.0278173	-0.510671	0.220913	-0.265533	-0.452244	0.319291	0.13258	0.0117625	0.0254673	0.00045657	0.00854033	0.245799	0.0276936	0.276321	0.0813672	0.0268027	0.431273
P05106	cDLkENLLkDNcAPESIEFPVSEAR	Integrin beta 3	-0.753647	0.0453094	-0.0330618	-0.0906161	0.191204	0.205043	-0.114358	-0.762057	-0.358334	0.473685	-0.217481	0.542778	0.194024	-0.225139	0.34041	-0.167706	0.0689013	-0.352271	0.293189	0.561095	-0.329805	-0.219603	-0.0468658	-0.399791	-0.0987892	0.46832	-0.370325	0.325185	-0.51346	0.505217	0.0119291	0.0417156	0.0709953	0.00646573	0.588958	0.215674	0.396393	0.129768	0.0600276
P18206-2	cDRVDQLTAQLADLAAR	|Isoform 1 of Vinculin	0.69269	-0.467202	0.293199	-0.0151499	-0.0386455	0.0754102	0.371361	0.794432	-0.175075	-0.0249119	-0.303982	-0.121522	-0.382102	-0.126546	0.266666	-0.0296839	0.0711906	0.250146	-0.166755	0.314509	0.130403	-0.0521328	0.149558	-0.325912	0.374276	-0.245538	0.0819945	-0.0044984	0.323034	0.00290004	0.168018	0.639264	0.979436	0.0737082	0.00981032	0.542199	0.888378	0.984963	0.216716
P18206-2	cDRVDQLTAQLADLAARGEGESPQAR	Isoform 1 of Vinculin	-0.0607369	-0.0247056	-0.055101	0.103605	0.0270811	0.210192	-0.0745521	0.149391	-0.149615	0.0326054	0.129087	0.113418	0.209319	-0.100095	0.110689	0.102601	-0.0731752	0.16191	-0.0303271	0.0191125	0.137731	0.125208	0.281026	-0.121501	-0.0847304	0.0936249	-0.0233198	-0.0216065	-0.138551	0.192727	0.286663	0.788381	0.803578	0.119918	0.268223	0.646676	0.944316	0.850626	0.286861
P04040	aAQkADVLTTGAGNPVGDkLNVITVGPR	Catalase	0.587422	0.0968213	0.193862	-0.21231	-0.50689	0.00311057	0.213871	0.64935	0.203157	-0.140422	-0.717356	-0.0465837	0.10325	-0.137645	0.349672	-0.458508	-0.71338	-0.38036	0.204393	0.50041	0.362246	-1.01433	0.112053	-1.40174	0.728976	-0.093693	-0.372636	0.873099	0.594156	1.27487e-05	0.626767	0.0618311	0.000118364	0.00462424	0.000278954	0.857532	0.447174	0.00164057	0.0525302
P60709	cDVDIRkDLYAnTVLSGGTTMYPGIADR	Actin cytoplasmic 1	0.223483	0.246131	0.313028	0.0995632	-0.158852	0.0735119	0.292868	0.524395	0.183499	-0.124868	-0.0526364	-0.0263932	0.207487	-0.0813077	0.27344	-0.166567	-0.305621	-0.00682739	0.0358548	0.070476	-0.010273	-0.0895097	0.235729	-0.321672	0.255617	-0.214621	-0.0774655	0.191691	0.328847	0.00160833	0.041185	0.443676	0.0658815	0.00297259	0.0062807	0.314564	0.788186	0.122121	0.0409197
P60709	cDVDIRkDLYANTVLSGGTTmYPGIADR	Actin cytoplasmic 1	-0.0725386	0.147856	0.115908	0.0451744	-0.363833	-0.08617	0.0169982	-0.131062	0.251799	-0.145392	-0.0589921	-0.146954	0.0329224	0.374914	0.11068	-0.0336612	-0.185919	-0.032844	0.457061	0.0427348	-0.0439451	-0.265571	0.209295	-0.133482	0.203822	0.107568	0.0523306	0.236092	0.180855	0.0134117	0.323601	0.628375	0.0367569	0.10314	0.0307109	0.673943	0.884694	0.0786523	0.264897
P60709	cDVDIRkDLYANTVLSGGTTMYPGIADR	Actin cytoplasmic 1	-0.226474	0.479304	0.255377	0.162254	-0.368319	-0.05726	0.232013	0.0403375	-0.122761	-0.181223	0.119045	0.15747	0.0665909	0.0279823	0.164244	0.0205226	-0.298383	-0.0327933	0.305315	-0.170179	0.0805843	-0.250301	0.298909	-0.316165	0.151897	-0.0305431	-0.0683628	0.175458	0.137638	0.114804	0.819911	0.611148	0.198578	0.309984	0.175354	0.931007	0.873819	0.291786	0.496094
P27824	cESAPGcGVWQRPVIDNPNYkGk	Calnexin |	-0.228335	0.339297	-0.137824	0.185601	0.100647	0.25602	0.26264	-0.578544	0.253321	0.243402	0.578463	-0.243876	-0.111723	0.177324	-0.078521	0.0310478	-0.167067	0.0188762	0.0298991	0.0144044	-0.0844958	-0.155636	-0.207628	0.273394	-0.014362	0.00605562	-0.221212	0.0256504	-0.201617	0.874591	0.966998	0.139803	0.860925	0.176728	0.907849	0.984759	0.539979	0.896872	0.362017
O75083	cFSIDNPGYEPEVVAVHPGGDTVAIGGVDGNVR	WD repeat containing protein 1	-0.604709	-0.243137	-0.0878182	-0.0591813	-0.599838	-0.162276	0.262062	0.0472058	-0.663118	-0.977282	-0.202073	-0.223755	-0.105887	0.127303	0.273017	-0.104097	-0.360977	-0.107312	0.0913647	-0.28854	0.12075	0.141121	0.163449	-0.506097	0.155916	0.251254	0.241749	0.16532	0.155815	0.202022	0.155761	0.171346	0.344507	0.372455	0.279045	0.525879	0.581644	0.448146	0.558123
P13010	cFSVLGFck	|X ray repair cross complementing protein 5	0.10119	0.105648	0.115625	-0.0149137	0.242491	-0.224061	0.300136	0.476475	0.0511417	0.0465267	-0.458484	-0.0898182	0.172903	-0.0372774	0.473615	-0.295311	-0.107156	-0.0362472	0.450082	0.479465	0.383929	-0.42961	-0.370158	-0.34318	0.208348	0.12875	-0.180567	0.584063	0.274746	0.0332684	0.295642	0.146817	6.12127e-05	0.0317024	0.0642753	0.647661	0.548365	0.00129429	0.137364
P67936	cGDLEEELkNVTNNLk	Tropomyosin alpha 4 chain |	-0.294119	0.543618	-0.0427046	0.370953	-0.0305865	-0.0236777	0.308995	0.120845	-0.13572	-0.249653	0.298712	0.180305	0.0794925	-0.459174	0.0609439	-0.124261	0.171153	-0.00372637	-0.186764	-0.297686	0.0250852	0.260631	-0.181608	0.104769	0.0834696	-0.213169	-0.0531823	-0.16751	-0.0075229	0.389866	0.141767	0.707983	0.244199	0.957683	0.476868	0.50389	0.908989	0.339998	0.981281
E7ER44	cGLVPVLAENYk	|Kaliocin 1	0.497768	-0.160182	0.171323	0.0560052	-0.313767	0.0374041	-0.319919	0.500163	0.00551988	0.341439	-0.190423	-0.0482278	0.140999	-0.154699	0.115152	-0.210857	0.151817	0.0542435	-0.0484864	0.0850791	-0.0216348	-0.200143	0.338817	-0.0569757	0.11346	-0.0963771	0.0324117	0.00658473	0.135374	0.26082	0.496761	0.818444	0.962785	0.342066	0.344883	0.787934	0.952434	0.973083	0.522951
P00488	cGPASVQAIk	Coagulation factor XIII A chain |	0.280475	0.540475	-0.0313886	-0.164574	-0.5605	0.0942319	-0.0479282	0.0748536	0.0542808	0.0258039	-0.0731172	0.124827	3.63445e-05	-0.116163	0.486264	-0.00282286	-0.101744	0.0923038	0.0644209	-0.202161	-0.212152	0.188985	0.782753	-0.263971	-0.14625	-0.141754	0.208139	-0.112543	0.237349	0.230106	0.386019	0.207159	0.490035	0.152322	0.312668	0.714662	0.634965	0.589817	0.333372
P05106	cGPGWLGSQcEcSEEDYRPSQQDEcSPR	Integrin beta 3	-1.50933	0.581884	-0.0989099	0.757456	-0.321438	0.226553	-0.258879	0.27015	0.172964	-1.49794	0.6852	0.264721	0.562069	-1.38902	-0.272885	-0.210164	-0.176645	-0.331829	0.209436	-0.459719	-0.797874	0.492515	-0.645252	-0.617581	-0.0552991	-0.217645	-0.267251	-0.10984	-0.159445	0.839664	0.560616	0.475682	0.768397	0.669361	0.88088	0.819844	0.8023	0.823873	0.800602
Q9UBR2	vGDYGSLSGREk	Cathepsin Z |	-0.359599	-0.754711	-0.221406	0.310355	0.118963	0.125183	-0.234831	-0.401267	-0.617826	-0.107576	0.484535	0.0957502	-0.324537	0.353673	-0.303028	0.339646	-0.14911	0.133953	-0.160031	-0.276694	0.0632623	0.0494945	0.137532	0.237033	-0.697339	0.323714	-0.0464434	-0.232651	-0.602808	3.32631e-05	0.0199241	0.723577	0.0856734	0.000103106	0.000501128	0.256198	0.915377	0.150004	0.00829834
P35579	cIIPNHEk	Myosin 9 |	0.666915	-0.273786	-0.0303897	-0.16278	0.385157	-0.0717842	-0.651739	-0.00673516	-0.274469	1.20931	-0.353062	0.590032	-0.395068	-0.168663	-0.236099	-0.0274966	0.237927	0.223195	-0.541843	-0.472551	-0.380777	0.000790124	0.749798	0.278378	-0.194962	-0.2708	-0.0223795	-0.609599	-0.361179	0.0871597	0.226962	0.919226	0.0101414	0.111192	0.140116	0.604345	0.979669	0.0303504	0.273485
P10809	cIPALDSLTPANEDQkIGIEIIkR	60 kDa heat shock protein mitochondrial	0.521832	-0.200454	0.417574	-0.143456	-0.284055	0.185052	-0.0394418	0.404668	-0.12473	0.131115	0.223595	-0.0987112	0.248624	0.299918	0.181896	0.0660931	-0.599018	-0.0250361	-0.0174832	0.209399	0.23879	-0.321301	0.391928	-0.328855	0.240618	0.0302826	-0.138288	0.329555	0.160985	0.0352867	0.844582	0.374496	0.0412961	0.302628	0.0671419	0.937798	0.760095	0.0856473	0.489432
P27797	ckDDEFTHLYTLIVRPDNTYEVk	Calreticulin	-0.172463	0.35645	-0.0523018	0.199215	0.0763775	0.136874	0.0087554	-0.0351845	0.00859106	-0.0143096	0.445005	0.131295	-0.00533536	-0.442723	-0.183627	0.018611	0.199399	-0.207416	-0.32214	-0.369725	-0.263844	0.236373	-0.280892	0.379136	-0.23742	-0.283541	-0.104874	-0.322101	-0.143435	0.00966094	0.0256242	0.387428	0.0124163	0.240352	0.0238881	0.276321	0.764263	0.0351308	0.4244
F5GYK7	ckDVLTGQEFDVR	Glycerol 3 phosphate dehydrogenase mitochondrial |	-0.569077	0.109641	-0.304695	0.00711349	0.270898	0.0904038	0.156556	-0.704459	0.0819785	-0.247792	0.122656	0.195344	-0.320743	-0.238384	-0.0952465	0.389115	0.111541	-0.125159	-0.218172	-0.118234	-0.633473	0.353271	-0.00338688	0.341119	-0.117275	-0.0656992	0.104646	-0.448459	-0.278113	0.288086	0.660661	0.485764	0.00573151	0.0720941	0.372889	0.874191	0.808553	0.0202838	0.213375
P60953	qkPITPETAEk	Cell division control protein 42 homolog |	-0.448548	0.555384	-0.170004	0.319446	-0.230014	-0.467319	-0.358567	-0.813169	-0.112417	-0.0403638	0.546264	0.337198	-0.465269	-0.667269	-0.700118	0.20064	0.478444	0.395491	-0.454654	-0.801985	-0.744501	0.447893	0.132922	0.662245	-0.447608	-0.414413	0.308737	-1.02524	-0.302089	0.00665251	0.0314315	0.101562	8.09822e-06	0.108726	0.0179462	0.296245	0.486368	0.000518079	0.271816
P08133-2	cLIEILASR	|Isoform 2 of Annexin A6	0.131699	0.195816	0.037001	-0.139172	0.408305	0.184586	0.0589868	-0.416757	0.228073	0.374268	0.539345	0.0343182	-0.268174	-0.288778	-0.445931	0.134855	-0.0547789	0.146659	-0.361297	0.0709347	-0.257928	0.0968913	-0.426029	0.101279	-0.306844	-0.297665	-0.233796	-0.258342	-0.194472	0.00141441	0.0353127	0.0925254	0.064729	0.157955	0.00573461	0.302362	0.479222	0.120522	0.338572
H3BS29	cLQSLARPGAR	Septin 1 Fragment |	-0.501732	0.227168	0.000576307	-0.222575	-0.446601	-0.289054	0.241117	-1.29317	-0.438881	0.372622	-0.245606	0.131701	-0.200763	0.0103819	-0.193633	0.0244781	0.340538	0.071719	-0.359768	0.234475	-0.189208	-0.139709	0.386484	0.120449	0.3015	0.177734	0.250578	-0.250412	-0.177568	0.00122338	0.382562	0.221906	0.222203	0.382999	0.00515727	0.714332	0.643784	0.317523	0.570157
P04083	cLTAIVk	|Annexin A1	-0.818152	0.328362	-0.174357	0.0224935	0.220996	0.0445072	0.464318	-1.14825	-0.0496771	0.194378	-0.106803	0.26989	-0.137357	-0.0520678	-0.294408	0.109691	0.203702	0.0197623	-0.414716	-0.0339468	-0.387466	0.228127	0.236794	0.22053	-0.0174168	0.0129664	0.0621908	-0.389761	-0.340537	0.901024	0.94602	0.745642	0.0507791	0.0849827	0.925347	0.977358	0.927336	0.0999952	0.237663
P13639	cLYASVLTAQPR	Elongation factor 2 |	0.559028	-0.332018	0.0353554	-0.209732	0.0244486	0.132974	-0.16798	0.9112	0.00151445	-0.110254	-0.104767	-0.319657	0.179872	-0.00412057	0.236478	-0.0192629	-0.178193	-0.119248	0.0353456	0.0312044	0.332918	-0.0632963	-0.144032	-0.0966132	0.332396	-0.032567	-0.00560977	0.238724	0.265681	0.00873057	0.830633	0.970596	0.126073	0.0904819	0.0220221	0.933633	0.98967	0.203462	0.246455
P50238	cNkEVYFAER	Cysteine rich protein 1 |	-0.443982	-0.149669	0.127587	0.302568	-0.132148	-0.402169	-0.0215994	0.148339	-0.497102	-0.545727	0.194344	0.0239333	0.0466682	0.0124677	0.111654	0.164045	0.191436	0.0920188	0.339224	-0.0908276	0.178171	0.105788	-0.226957	0.312891	-0.284756	0.238964	0.199737	-0.0069773	-0.0462045	0.00604978	0.110842	0.179163	0.961844	0.751646	0.0167127	0.45768	0.591285	0.973083	0.84911
Q13185	eANMkcPQIVIAFYEER	Chromobox protein homolog 3 |	0.646217	-0.398245	0.153199	-0.379915	0.243642	0.0133002	0.367779	0.156412	0.00213077	-0.00228122	-0.355256	0.109414	-0.302698	0.0841077	-0.0370066	-0.106589	-0.134497	-0.233438	-0.270847	0.598178	0.322129	-0.252948	-0.495623	-0.631009	0.669118	-0.0889382	-0.247168	0.374661	0.216431	0.000121047	0.602639	0.155602	0.0359531	0.211469	0.00110049	0.848045	0.561498	0.0771306	0.393764
P45973	wkDTDEADLVLAk	Chromobox protein homolog 5 |	0.160601	-0.212989	0.0200585	-0.187573	-0.0805229	0.151273	0.186851	0.389954	-0.0634457	-0.14493	-0.168776	-0.348804	-0.152266	-0.0315223	0.0731723	-0.00282286	-0.164496	-0.145095	0.148471	0.198214	0.313871	-0.389785	-0.311315	-0.382486	0.392901	0.0114851	-0.102778	0.324323	0.21006	3.24735e-05	0.918832	0.365936	0.00772458	0.0718291	0.000494637	0.969147	0.753656	0.0250622	0.212843
E9PID8	gLLGDAPNDPRGGTLLSVTGEVEPR	Cleavage stimulation factor subunit 2	0.88291	-0.26889	0.472709	-0.184572	-0.237222	0.492297	0.201842	1.20288	-0.11757	0.332963	-0.130125	-0.332756	0.0634497	0.0948089	0.594303	-0.261785	-0.171537	-0.0383329	0.301634	0.42104	0.500394	-0.377683	0.0478071	-0.612286	0.480577	-0.0663747	-0.225734	0.564908	0.405549	0.00232438	0.748461	0.280904	0.0108892	0.0590752	0.00826879	0.906951	0.701547	0.0318879	0.191917
Q14019	eVVQNFAk	Coactosin like protein	-1.36729	0.185873	-0.220356	0.996132	0.505149	0.47002	0.270863	-0.679368	0.296943	-0.206442	0.53756	0.349973	0.2727	-0.0216607	-0.676479	0.377284	0.950274	0.474749	-0.461024	-0.769593	-0.684858	1.41537	0.589364	1.2876	-0.971426	-0.13793	0.407043	-1.23926	-0.694288	2.84777e-05	0.608417	0.138617	9.81135e-05	0.0152608	0.000455269	0.85002	0.539547	0.0015018	0.0951891
P12814-2|O43707	cQLEINFNTLQTk	Isoform 2 of Alpha actinin 1 | Alpha actinin 4 | Actinin alpha 2 isoform CRA_b | Alpha actinin 3 |	0.251808	-0.202789	0.00227258	-0.240146	0.226006	0.146297	-0.0706774	0.188678	0.0667676	-0.0316515	0.0768585	-0.0465267	-0.123696	0.135659	0.013749	0.0211804	-0.343634	-0.0847823	-0.0891663	-0.15328	-0.114521	0.150299	-0.0595494	-0.115306	-0.135596	-0.0945526	-0.0937715	0.0167562	0.0175372	0.270006	0.363488	0.367397	0.870974	0.86502	0.354875	0.699771	0.753656	0.904696	0.926487
Q14019	fTTGDAMSkR	Coactosin like protein	-0.826647	0.059996	-0.471187	0.115828	-0.0547646	-0.390119	-0.249306	-1.62448	-0.620502	0.17112	0.520155	0.236119	-0.142039	0.0512547	-0.324784	-0.0242221	0.260951	0.473477	-0.187538	0.1077	0.0109441	0.294632	-0.168983	0.237882	-0.495373	0.541277	0.0792331	-0.2597	-0.721744	0.00214296	0.0117139	0.693068	0.202824	0.00130879	0.0077433	0.215579	0.903976	0.29576	0.0257121
P20700	cQSLTEDLEFRk	Lamin B1 |	-0.476852	-0.174676	-0.157137	-0.123751	0.123772	-0.330058	-0.584255	-0.387322	-0.260467	-0.230327	0.422351	-0.0986823	0.0688151	-0.103478	-0.491084	0.130083	-0.173912	0.123598	0.0258759	-0.30094	-0.0577283	0.133958	-0.462248	0.215105	-0.108288	0.197028	0.0338796	-0.13752	-0.300669	0.371149	0.165898	0.807979	0.328512	0.0392569	0.45886	0.542199	0.950451	0.431563	0.151854
P20160	cQVAGWGSQR	Azurocidin	1.06946	-0.0532074	-0.307237	-0.584186	-0.359306	-0.0888528	-0.960805	0.0530587	0.834426	0.747471	-0.475862	-0.521614	0.447095	0.126191	0.14016	-0.175453	0.729071	0.326178	0.451131	0.880843	0.339536	-0.148105	-0.0541768	0.124015	0.287138	0.291543	0.347313	0.263905	0.319675	0.138239	0.294794	0.21419	0.341949	0.251754	0.204029	0.647661	0.636002	0.445284	0.43711
Q14019	lFAFVR	Coactosin like protein |	-2.62334	0.448136	-0.455428	0.935599	0.51407	-0.39524	-0.183669	-0.791527	0.113753	-1.28684	0.868567	-0.296483	0.336137	-0.418139	-0.934474	0.688508	0.213062	0.675137	-0.00993716	-1.71928	-1.20466	1.46623	0.207794	1.82008	-1.16057	-0.0763791	0.788522	-1.50353	-0.638624	0.00146921	0.869328	0.0989503	0.00322224	0.177215	0.00587043	0.943997	0.48056	0.0132884	0.362256
Q15149-7	cRPDQLTGLSLLPLSEk	Isoform 7 of Plectin	0.468878	-0.488792	0.161878	-0.319532	-0.362541	0.0759782	0.00982335	0.357205	-0.397244	0.15131	-0.438102	-0.147123	-0.153519	-0.00303234	0.231373	-0.228841	0.0208191	-0.0912083	0.173768	0.633569	0.502942	-0.560913	-0.178152	-0.795623	0.35958	0.212225	-0.132318	0.536503	0.19196	0.00919369	0.243645	0.463346	0.00590216	0.290364	0.0230427	0.614148	0.798029	0.0207407	0.480601
G3V3M6	cSENkLPAELQELPGLSHQYWSAPSDkEGYSGVGLLSR	DNA apurinic or apyrimidinic site lyase Fragment |	0.475851	-0.784886	-0.400096	-0.498579	0.267938	-0.0978624	-0.732357	0.00185096	-0.383652	0.283337	-0.281343	0.0745289	-0.0673397	-0.165818	0.16849	-0.0333308	-0.149402	0.0600305	-0.177384	0.447622	0.114027	-0.0668669	-0.152632	-0.352137	0.367682	0.357148	-0.0737262	0.168989	-0.261885	0.0119259	0.0565103	0.68278	0.352485	0.154722	0.0280066	0.35704	0.900326	0.45662	0.336877
P21333-2	cSGPGLSPGMVR	Isoform 2 of Filamin A	0.562013	0.481265	0.301437	-0.0364391	-0.624041	0.117832	0.275703	0.0763585	0.519849	0.150419	-0.287775	0.0675117	0.106244	0.0751014	0.261854	-0.27472	-0.0925537	-0.106171	0.0721674	0.383403	-0.067013	-0.34084	0.502791	-0.580752	0.374775	-0.230812	-0.0466254	0.287334	0.47152	0.0019997	0.146302	0.76427	0.0738794	0.00529554	0.00734111	0.50839	0.932903	0.133972	0.0564632
E7ER44	cSTSPLLEAcEFLRk	|Kaliocin 1	0.379182	-0.808715	-0.606431	0.544166	1.37269	0.83012	-1.33423	-0.159795	0.477183	2.18616	0.252193	0.289499	-0.208613	-0.3961	-0.471946	-0.00542996	0.480555	0.553625	-0.000304793	0.200643	-0.562773	-0.452196	0.167265	0.599455	-0.587397	0.102285	-0.688592	-0.463728	-1.25461	0.0118044	0.743207	0.035301	0.146031	0.000448927	0.0277686	0.906749	0.380691	0.22933	0.0160011
P07737	cSVIRDSLLQDGEFSmDLR	Profilin 1	0.24464	0.0207833	0.360478	-0.0946458	-0.0497883	-0.00843213	0.297081	0.627758	-0.0172049	-0.00941054	-0.299335	-0.125853	0.0514649	-0.00788299	0.362539	-0.0342661	-0.203732	-0.0173553	0.247939	0.200466	0.135312	-0.286933	0.1276	-0.273615	0.311943	-0.0906161	-0.0168061	0.27969	0.3535	0.000458878	0.412031	0.878242	0.0165639	0.00335295	0.00265226	0.734298	0.969046	0.043004	0.0433212
P07737	cSVIRDSLLQDGEFSMDLR	Profilin 1	-0.0843875	0.148355	0.223917	0.09275	-0.25541	-0.119455	0.553	-0.0587457	0.0650661	-0.208326	-0.352293	0.00706912	0.0370272	0.0602206	0.159826	0.0189777	-0.232196	0.105447	0.153612	0.509422	0.210442	-0.459271	0.284029	-0.548931	0.299129	0.0472241	0.000620337	0.327082	0.280478	0.00515078	0.736117	0.996464	0.0266855	0.0541622	0.0150244	0.902956	0.998866	0.0618777	0.181633
Q14019	tGTDkTLVkEVVQNFAk	Coactosin like protein |	-0.888694	0.36541	-0.140424	0.598571	-0.19062	-0.201868	0.237467	-0.556086	-0.293425	-0.410093	0.371908	0.192604	-0.244355	-0.21694	-0.181407	-0.00282286	0.370412	-0.0211311	0.261328	-0.226638	-0.0189983	-0.0539795	-0.420026	0.16207	-0.447167	0.108124	-0.0543297	-0.110256	-0.272709	0.00315957	0.581995	0.781575	0.574623	0.172135	0.0104448	0.835008	0.941233	0.663129	0.357269
P12259	lAAALGIR	Coagulation factor V |	-0.29232	0.838845	-1.29408	0.292588	0.0551251	-0.371921	-0.0308418	-1.1224	0.315125	-0.565425	0.275558	0.356221	-0.26514	-0.29949	0.188082	0.0472401	-0.118837	0.053461	-0.165488	-0.170748	0.0370806	0.201758	-0.235686	-0.0616006	-0.387939	0.15166	-0.0259685	-0.0936731	-0.271302	0.00858063	0.55997	0.920219	0.71823	0.300853	0.0217424	0.819844	0.979669	0.784582	0.488286
P07996	cTSYPDGSWk	Thrombospondin 1	-0.677574	0.324563	-0.10383	-0.167668	0.0817388	0.00554251	-0.00886121	-0.700595	-0.0092054	-0.0841076	-0.121677	0.387218	0.0509105	0.113514	0.222599	-0.27578	0.0398981	-0.336053	0.481547	0.108539	-0.263542	0.200108	-0.327408	-0.384155	0.0387157	0.314845	-0.197406	0.299493	-0.212758	0.758885	0.064913	0.236912	0.0781269	0.203468	0.816456	0.369767	0.659706	0.139134	0.388708
P00488	lSIQSSPk	Coagulation factor XIII A chain	-1.09264	0.484283	-0.304445	0.700074	0.413687	0.148398	0.0620934	-1.16323	0.269417	-0.231286	0.794423	0.617943	0.0968263	0.0652314	-0.810994	0.573653	0.514003	0.406618	-0.58788	-0.907881	-0.675573	1.27562	0.595949	1.1451	-0.964566	-0.179292	0.344617	-1.22187	-0.697959	3.23941e-05	0.507925	0.208715	0.000121393	0.0151458	0.000494637	0.790563	0.635454	0.00164606	0.094839
P00488	rAVPPNNSNAAEDDLPTVELQGVVPR	Coagulation factor XIII A chain	1.11123	-0.223338	0.382689	-0.0514294	-0.195541	0.22372	-0.173363	1.18439	0.192684	0.0657823	-0.0352859	0.0131192	-0.0119175	0.0805122	0.464676	-0.212563	-0.397127	-0.0934298	0.222174	0.106555	0.108073	-0.231592	0.198152	-0.573211	0.38983	-0.250704	-0.221689	0.379974	0.408988	0.00801827	0.21166	0.267689	0.0636066	0.0470704	0.0207183	0.593361	0.690071	0.118964	0.169467
P53621	aSNLENSTYDLYTIPkDADSQNPDAPEGkR	Coatomer subunit alpha |	0.560934	-0.144243	-0.0231197	-0.317964	0.0247898	0.0654856	0.247022	0.312657	-0.112252	0.262102	-0.537515	-0.00613078	-0.0543536	-0.332781	0.779239	-0.214173	-0.312044	-0.427601	0.340824	1.25879	0.45056	-1.08828	-0.533544	-0.990068	0.686794	0.266881	-0.509413	1.00133	0.225038	0.00078292	0.230249	0.0273658	0.000110116	0.309607	0.00386138	0.605343	0.351947	0.00158949	0.495848
P20700	dAALATALGDkk	Lamin B1	-1.7797	0.365556	-0.529307	0.462924	0.420219	-0.0177467	0.406328	-1.46543	0.230795	-0.707313	0.539251	-0.0816817	0.296551	0.532232	-0.697154	0.564793	0.0648923	0.14865	-0.278201	-0.787375	-0.359353	0.922557	0.218598	1.19374	-0.654146	0.246409	0.416263	-0.734421	-0.564568	0.0109896	0.481575	0.238954	0.0435814	0.114503	0.0261418	0.777689	0.661589	0.0887637	0.278174
P21333-2	dAEMPATEkDLAEDAPWkk	Isoform 2 of Filamin A |	-1.03906	1.33235	-0.35052	0.766935	0.0407753	0.202279	0.725576	-1.45925	0.458772	0.0222368	0.628356	0.577075	-0.108786	-0.341707	-0.254147	-0.247957	0.668721	0.0230795	-0.506384	-0.460033	-0.782753	0.848744	0.0521059	0.587525	-0.410729	-0.353612	-0.0509063	-0.731005	-0.428299	0.0269637	0.295666	0.878966	0.0369029	0.207685	0.054262	0.647661	0.969046	0.078897	0.391665
P21333-2	dAGEGLLAVQITDPEGkPk	Isoform 2 of Filamin A	0.0832287	0.191856	0.159599	0.0926386	0.166026	0.134409	-0.0101778	0.514959	-0.11156	0.00734147	0.325081	0.102115	0.0415074	-0.171378	0.152488	-0.0471339	0.153507	-0.120176	-0.0401056	-0.460986	-0.126074	0.430416	-0.161351	0.366914	-0.106854	-0.238742	-0.0342392	-0.204454	4.91293e-05	0.241421	0.066963	0.785495	0.113345	0.999688	0.324999	0.374554	0.942474	0.186664	0.999829
P38646	dAGQISGLNVLR	Stress 70 protein mitochondrial	0.313284	0.161247	0.301632	-0.105979	0.0236987	0.0798529	0.346884	0.498465	0.294977	0.119002	-0.214773	-0.27082	0.194941	0.0822797	0.0552605	-0.189648	-0.517114	-0.0218698	-0.133916	-0.0207979	0.0693231	-0.292844	0.238718	-0.256633	0.293014	-0.278233	-0.111729	0.214414	0.380918	0.00118955	0.0177969	0.317013	0.0615889	0.00192146	0.00506891	0.252291	0.72564	0.116148	0.0313336
P11142	dAGTIAGLNVLR	Heat shock cognate 71 kDa protein	-0.46804	0.255789	-0.128769	0.120759	-0.00328446	-0.134798	0.246972	-0.432974	-0.0386125	-0.14735	-0.142399	0.15602	0.133381	-0.0247814	-0.097452	0.0570254	0.269575	0.0168962	-0.271808	-0.157529	-0.0946616	0.326595	0.233137	0.318911	-0.183783	0.00879703	0.228866	-0.289165	-0.0690969	0.0476704	0.942662	0.0708004	0.0251243	0.573394	0.0857321	0.97591	0.457913	0.0588592	0.728121
P11021	dAGTIAGLNVMR	78 kDa glucose regulated protein	0.149411	-0.035677	-0.0830732	-0.151395	0.179451	0.0436541	-0.130362	0.186414	0.0705359	-0.0969282	-0.0777144	0.150426	-0.0579831	-0.163537	-0.0237182	0.154498	-0.140503	-0.106862	-0.129459	-0.155593	-0.132137	0.105062	0.0500034	-0.075981	-0.0495591	-0.136613	-0.0102127	-0.108108	0.0182925	0.453925	0.130032	0.907671	0.226724	0.835489	0.539427	0.488973	0.976841	0.322258	0.906718
P08107	dAGVIAGLNVLR	Heat shock 70 kDa protein 1A/1B	0.0322688	-0.254107	-0.234413	-0.0213811	0.199786	0.0980589	-0.327463	0.363131	-0.207476	-0.195285	0.407	-0.219694	-0.146803	-0.15134	-0.120798	0.248955	0.254907	0.0822327	-0.181921	-0.581603	-0.0612308	0.583207	-0.246197	0.654898	-0.314505	-0.102606	0.218253	-0.470283	-0.149424	0.00800347	0.502267	0.160306	0.00464269	0.331092	0.0206994	0.788831	0.566162	0.0172374	0.512772
P18669	dAGYEFDIcFTSVQkR	|Phosphoglycerate mutase 1	-0.314471	-0.341403	0.043997	0.25368	0.0920441	0.233642	0.0929105	0.0484982	-0.324397	-0.0864662	0.310327	-0.0733828	-0.0414691	-0.131126	-0.165256	0.393759	0.0447583	0.202285	-0.279615	-0.118614	-0.0969884	0.161966	0.275809	0.360394	-0.136589	-0.0063673	0.118188	-0.378673	-0.254118	0.0641798	0.951496	0.265171	0.00125585	0.0218265	0.109971	0.97977	0.690071	0.0070715	0.114166
P21333-2	dAGYGGLSLSIEGPSkVDInTEDLEDGTcR	Isoform 2 of Filamin A |	-0.668163	1.38842	-0.211098	0.133579	-0.309902	0.0287707	0.88608	-1.12325	1.0781	-0.15872	-0.209647	-0.110951	0.657213	0.335084	-0.00949113	-0.0863118	0.0468874	0.033227	0.188814	0.463684	0.206436	-0.0603451	0.300864	-0.122845	0.160668	0.0819411	0.123058	0.288377	0.329494	0.179578	0.781429	0.677223	0.333267	0.270369	0.252572	0.918354	0.899068	0.436484	0.45858
P21333-2	dAGYGGLSLSIEGPSkVDINTEDLEDGTcR	Isoform 2 of Filamin A	-0.368861	0.470178	0.0623138	0.154565	-0.307419	-0.0442637	-0.303116	-0.110879	0.37915	-0.366284	0.158264	0.209376	0.268404	-0.141766	-0.226553	-0.0331626	-0.226543	-0.30249	0.285967	-0.335139	-0.332517	-0.101244	0.0295726	-0.208749	0.0528273	-0.101732	-0.107809	0.0601684	0.0540911	0.624856	0.513626	0.489038	0.698407	0.727509	0.700866	0.795961	0.808553	0.768988	0.837694
P12814-2	dAkGISQEQMNEFR	Isoform 2 of Alpha actinin 1 |	-0.264885	0.269382	0.174914	0.0356684	-0.619344	-0.0569064	0.507642	-0.152557	-0.336298	-0.08062	-0.281957	-0.11738	-0.558141	0.14786	0.305494	0.0370348	-0.527863	-0.0623466	0.487575	-0.0924941	0.0280805	-0.910363	0.510885	-0.681646	0.132691	0.0200293	-0.0856265	0.325446	0.21979	0.359573	0.924816	0.687112	0.134362	0.305775	0.447155	0.96991	0.900908	0.214678	0.492557
P23528	aVLFcLSEDkk	Cofilin 1	-1.00976	0.715669	-0.227598	0.656492	0.521064	-0.020826	0.462417	-0.538869	0.119832	-0.307396	0.525476	0.37358	0.0741435	-0.30571	-0.224128	0.0664851	0.729412	0.281752	-0.529796	-0.874084	-0.6711	1.42541	0.0650396	1.20649	-0.715648	-0.342061	0.337699	-1.05088	-0.371116	0.00141673	0.222492	0.228264	0.000776294	0.186855	0.00573558	0.600737	0.650099	0.00515994	0.372069
O00479	dASTLQSQkAEGTGDAk	High mobility group nucleosome binding domain containing protein 4 |	0.709652	0.36995	0.0764312	-0.610838	0.311542	-0.180367	-0.133261	0.0774373	-0.252308	1.06184	0.333182	-0.410516	0.0202187	0.230917	-0.0988286	-0.00282286	-0.187219	0.0207972	-0.230785	-0.312481	0.64053	-0.374376	-0.383707	0.643883	-0.469481	-0.0997218	-0.131381	0.0888359	0.0571772	0.0279268	0.680066	0.587426	0.71325	0.812868	0.0557928	0.881789	0.857593	0.781109	0.89045
P62805	dAVTYTEHAk	Histone H4	0.505473	0.925331	-0.36788	-0.628336	-0.295978	-0.391921	0.0778852	-0.841133	0.653258	-0.193466	-0.0565704	0.106716	0.568837	0.576753	0.197928	0.527238	-0.287565	-0.086636	-0.244138	0.247106	0.424751	0.215337	0.560886	0.292614	0.24217	0.136384	0.446905	0.0915605	0.402082	0.153813	0.563212	0.0667277	0.69739	0.0968195	0.223207	0.819844	0.454598	0.768206	0.256438
P37802	dDGLFSGDPNWFPkk	|Transgelin 2	0.344601	-0.448373	0.111783	0.176589	-0.167802	0.0918163	-0.274863	0.435769	-0.162988	0.0623531	-0.0801389	0.128483	0.142394	-0.176545	0.181969	-0.125897	0.181036	0.0903584	-0.106683	0.294598	-0.0253149	0.0494586	0.22941	-0.148153	0.243818	0.050748	0.0108187	0.00570094	-0.0342284	0.00472352	0.706907	0.936018	0.966257	0.799635	0.0140638	0.88809	0.982071	0.975247	0.881612
Q9Y490	dDILnGSHPVSFDk	|Talin 1	0.236773	-0.548515	0.173259	0.259266	0.445619	0.423328	-0.189052	0.88002	-0.401756	0.554269	0.112901	0.0333485	-0.103741	-0.429597	-0.0268566	0.0402464	0.0746156	0.3243	-0.355343	-0.313273	-0.156011	0.136714	0.35736	0.209519	-0.197094	-0.255925	-0.114329	-0.421263	-0.279667	0.08683	0.143053	0.505227	0.0200052	0.111032	0.139913	0.50389	0.81642	0.0496646	0.273485
P23528	cTLAEk	Cofilin 1 |	-0.491765	-0.0545587	-0.736869	0.482305	0.906276	0.0219324	-0.645423	-0.296856	-0.14236	0.414056	0.175519	0.622385	-0.224347	-0.521726	-0.376116	0.522673	0.682784	0.432005	-0.605693	-1.09409	-0.711883	0.976589	0.631045	1.3193	-0.661753	-0.194337	0.323654	-1.34971	-0.831717	0.000578968	0.272878	0.0738996	5.08938e-08	6.90072e-05	0.00313	0.639851	0.461609	3.3649e-05	0.00669173
P02768	dDNPNLPR	Serum albumin |	1.13941	0.25532	0.854418	0.953628	0.645758	0.260654	0.428715	1.25121	0.576489	0.55475	0.512317	0.785704	0.532448	0.102192	0.335013	-0.00282286	-0.153575	0.602456	0.054839	0.546687	0.389488	0.0223002	0.523356	-0.120959	-0.205341	-0.424148	-0.473676	0.181652	0.132124	0.131873	0.0211541	0.0110244	0.301192	0.449649	0.196492	0.258824	0.305621	0.402288	0.630267
P35579	dFSALESQLQDTQELLQEENRQk	Myosin 9 |	0.043011	0.260907	0.192015	0.159333	0.111503	0.157332	-0.0275627	0.393337	0.100169	0.0771152	0.265662	0.115379	-0.09794	-0.0663372	0.0975714	-0.0413775	-0.361201	-0.047569	0.182626	-0.487773	-0.289622	-0.0237061	0.1554	-0.0537782	0.111625	-0.270558	-0.209759	-0.0482071	0.0125919	0.126842	0.0210208	0.0675022	0.663788	0.909431	0.190057	0.258824	0.455184	0.742668	0.951544
P23528	cTLAEkLGGSAVISLEGkPL	Cofilin 1 |	0.900781	-0.483885	0.288279	-0.287026	0.0999092	-0.0202407	0.0816829	0.7632	-0.370392	0.174744	-0.200558	0.049141	-0.255989	-0.117483	0.136914	-0.428224	-0.0951452	-0.257408	-0.231497	0.333146	0.440178	-0.300817	-0.645529	-0.612816	0.491345	-0.145733	-0.359318	0.440868	0.227283	0.00145109	0.462159	0.0778185	0.0331501	0.255308	0.00580647	0.76719	0.463877	0.0734108	0.441436
Q08211	dFVNYLVR	ATP dependent RNA helicase A |	0.41493	-0.152374	0.150349	-0.0501185	0.00203526	-0.024122	0.267738	0.479593	0.23723	-0.479107	0.141477	-0.306231	-0.0334418	0.100306	0.096453	-0.00282286	-0.0188036	-0.142882	-0.0470479	0.174655	0.118147	0.156208	-0.500549	0.0973955	0.319846	-0.164733	0.0507686	0.136754	0.352255	0.00190853	0.196708	0.68598	0.281232	0.00906765	0.00710096	0.577396	0.900326	0.381344	0.0702602
P04075|P09972	dGADFAkWR	Fructose bisphosphate aldolase A | Fructose bisphosphate aldolase C |	-1.1242	0.141388	-0.453072	0.150693	-0.275116	-0.292369	0.064716	-1.67466	-0.0533211	-0.164077	0.00361851	-0.0289525	-0.268782	0.119661	-0.539582	0.0222546	-0.044174	0.143204	0.243065	0.32841	-0.0392302	-0.537064	-0.212522	-0.350076	-0.286504	0.49045	-0.0620292	0.136987	-0.415492	0.0392525	0.0483433	0.79469	0.566579	0.0907292	0.0729732	0.336918	0.944703	0.656275	0.246718
P31146	dGGLIcTScR	Coronin 1A |	-0.00298041	0.231041	0.0629207	0.275784	0.195376	-0.166222	0.278168	0.0556083	-0.0444546	0.0202166	0.0436932	0.242688	-0.257661	-0.175226	-0.0209258	0.269335	0.205062	0.241392	-0.33622	-0.430117	-0.316234	0.325288	0.446493	0.572765	-0.322353	-0.352781	0.241466	-0.599453	-0.00520548	0.00499865	0.00156456	0.0223897	2.96538e-06	0.958458	0.0147498	0.107543	0.336683	0.000311175	0.981672
Q9Y490	dGkLkPLPGETMEk	Talin 1 |	-1.5572	0.305727	-0.561989	-0.12559	0.328289	-0.179817	-0.130636	-1.90024	-0.606244	0.143824	0.120584	0.582137	-0.41987	-0.135799	-0.135413	0.331045	-0.44282	0.0824336	0.374324	-0.00306693	-0.429737	-0.289898	0.0533284	-0.425373	-0.0530392	0.616837	-0.260119	-0.00971311	-0.886669	0.806678	0.0303434	0.341375	0.971384	0.0029538	0.853092	0.296245	0.741402	0.979629	0.0409197
P04406	dGRGALQNIIPASTGAAk	Glyceraldehyde 3 phosphate dehydrogenase	-0.749599	0.432315	-0.331752	0.20364	-0.0906894	-0.200862	0.0396653	-0.971989	0.208214	-0.314861	0.253896	0.0481275	-0.0888658	0.169327	-0.329586	0.233309	0.206579	0.123235	-0.0262446	-0.454697	-0.37192	0.42099	0.173293	0.572577	-0.346682	0.0451931	0.305122	-0.471995	-0.212066	0.0147722	0.810806	0.115309	0.0184891	0.267291	0.0333555	0.927113	0.512169	0.0466059	0.454595
P23528	mLPDkDcRYALYDATYETk	Cofilin 1 |	1.532	-1.05433	0.0712662	-1.08793	-0.486903	-0.164518	-0.101517	0.523384	-0.484383	0.375035	-1.11103	-0.391893	0.260216	-0.0304647	0.745438	-0.977452	-0.267715	-0.300831	-0.170415	2.08169	1.18797	-1.00408	-0.828778	-1.83719	0.809131	0.598001	-0.391468	1.54841	0.558945	0.00864953	0.141606	0.329664	0.000622201	0.168286	0.0218778	0.50389	0.732428	0.00450607	0.351385
P21333-2	dGScGVAYVVqEPGDYEVSVkFNEEHIPDSPFVVPVASPSGDAR	Isoform 2 of Filamin A |	0.243666	0.0343424	0.464193	-0.512163	-0.550065	0.265681	0.663786	0.124792	-0.885549	0.199763	0.404686	-0.561824	-0.181239	-0.288124	-0.0987343	-0.0639856	-0.0529978	0.184032	-0.378756	0.476447	0.867548	-0.341335	-0.519343	-0.605609	-0.219441	-0.041348	-0.107553	0.299397	0.233192	0.177838	0.86984	0.670447	0.242149	0.359579	0.251049	0.943997	0.89661	0.338193	0.543397
P21333-2	dGScGVAYVVQEPGDYEVSVkFnEEHIPDSPFVVPVASPSGDAR	Isoform 2 of Filamin A |	0.253394	-0.373096	0.359522	-0.468381	-0.392663	0.404093	0.600731	0.200793	-0.910471	0.172632	0.339682	-0.620499	-0.217163	-0.184992	-0.096525	-0.0639856	-0.0908716	0.152489	-0.414679	0.579579	0.869757	-0.341335	-0.557217	-0.637153	-0.254641	0.0675172	-0.162156	0.345675	0.116001	0.103694	0.792673	0.5293	0.186249	0.65203	0.161334	0.919869	0.829016	0.277097	0.788186
P21333-2	dGScGVAYVVQEPGDYEVSVkFNEEHIPDSPFVVPVASPSGDAR	Isoform 2 of Filamin A |	-0.161616	0.0407488	0.17118	-0.0420112	0.421944	-0.0221952	0.0633414	-0.140641	-0.573303	0.414849	0.36816	0.275643	-0.0349766	0.237652	0.462146	0.298394	-0.0247233	0.0136656	0.138333	-0.132678	-0.0549407	0.230491	0.136343	0.63461	-0.354944	0.202638	-0.0212682	-0.112207	-0.336113	0.00310426	0.158506	0.879859	0.42818	0.0237762	0.0103488	0.530834	0.969046	0.531761	0.119841
P61586	dGVREVFEMATR	Transforming protein RhoA |	-0.607486	0.181609	-0.448053	0.328928	-0.260378	-0.365306	0.251678	-0.896169	-0.118695	-0.757134	0.180105	0.16953	-0.220149	-0.0924667	-0.246195	0.158608	-0.0730471	-0.0658979	-0.383004	-0.151935	-0.146018	0.08867	-0.0276075	0.0807468	-0.218586	0.0662244	0.144288	-0.23354	-0.155477	0.034688	0.713036	0.425421	0.201807	0.390927	0.0664131	0.889068	0.783339	0.29514	0.576453
Q15424-2|Q14151	dGWGGYGSDkR	Isoform 2 of Scaffold attachment factor B1 | Scaffold attachment factor B2 |	-0.425381	-0.144803	-0.27254	0.0266938	0.206464	-0.0606552	-0.0321182	-0.691643	0.0407236	0.0502929	-0.082309	0.0448318	0.328549	0.521114	-0.330205	-0.00282286	-0.135425	-0.0121801	-0.144684	0.0416981	0.288388	-0.00132416	0.0841092	0.100843	-0.00585004	0.37177	-0.025353	0.111943	-0.28518	0.961608	0.00944993	0.849016	0.4039	0.0406076	0.973257	0.204219	0.965055	0.506397	0.153844
Q9Y3Z3-2	dkEVGNLYDMFHTR	Isoform 2 of Deoxynucleoside triphosphate triphosphohydrolase SAMHD1 |	-0.317519	-0.258621	-0.312029	-0.0952114	-0.202856	-0.355163	-0.331213	-0.251609	-0.340799	-0.356677	-0.497462	0.236361	-0.0686214	-0.122898	-0.209627	0.295993	0.815505	0.065784	0.0860553	0.00182971	0.231156	0.277018	0.00593552	0.17414	-0.200687	0.288281	0.484231	-0.28608	-0.0901299	0.131013	0.0329289	0.000869596	0.034164	0.485911	0.195456	0.296245	0.108482	0.0748368	0.660242
Q14011	sGGYGGSRDYYSSR	Cold inducible RNA binding protein |	1.26098	-0.268739	0.254573	-1.13227	-0.435225	-0.566185	0.376983	0.370014	0.0848784	0.0724639	-1.7416	-0.0496049	0.579686	0.366388	0.487586	-0.0467498	-0.0130966	-0.423721	0.34801	2.098	1.73862	-1.41695	-0.333585	-1.484	1.31551	0.589933	0.0223869	1.55606	0.988518	1.28527e-05	0.11098	0.950444	0.00020975	0.0105823	0.000279015	0.45768	0.983576	0.00222597	0.0757232
P04083	dLAkDITSDTSGDFR	Annexin A1	-0.248964	-0.128989	0.0354197	0.347426	0.345581	0.170602	0.117772	0.17928	0.275486	-0.276904	0.303012	-0.0775706	0.0837033	0.104141	-0.374815	0.352996	0.322267	0.233388	-0.254039	-0.45596	-0.237619	0.706513	0.159173	0.803613	-0.362542	-0.227432	0.294301	-0.618757	-0.0970237	0.00320423	0.11921	0.0473149	0.000193858	0.497214	0.0105419	0.469129	0.403827	0.00213073	0.669482
P04083	dLAkDITSDTSGDFRNALLSLAk	Annexin A1 |	-0.376414	-0.367948	0.222988	0.0347697	-0.137356	-0.280246	0.0109559	0.0265457	-0.184992	-0.377693	0.0773805	-0.456404	0.108565	0.260317	0.119323	0.0934222	-0.106786	0.0670295	0.436288	0.260479	0.0220757	-0.171451	-0.25419	0.248668	-0.0072063	0.312652	0.169374	0.221726	0.0784475	0.926049	0.0181479	0.182184	0.0846992	0.530573	0.944899	0.255814	0.596238	0.148402	0.696558
I3L3Q7	aLVLDcHYPEDEVGqEDEAESDIFSIR	Complement component 1 Q subcomponent binding protein mitochondrial Fragment |	0.40114	-0.325469	0.107451	-0.579274	0.387208	0.0673219	0.0325643	0.217051	-0.0201631	0.469313	-0.609207	-0.0311804	-0.204611	0.0666128	0.159835	-0.0651104	0.259379	-0.1152	0.0707693	0.341667	0.0527398	-0.0186027	-0.231053	-0.114615	0.680277	0.0124064	0.00176932	0.128703	0.118065	3.32131e-06	0.940442	0.991498	0.441156	0.47939	0.000132879	0.975635	0.998866	0.544355	0.653951
I3L3Q7	aLVLDcHYPEDEVGQEDEAESDIFSIR	Complement component 1 Q subcomponent binding protein mitochondrial Fragment |	0.426468	-0.35528	0.19598	-0.453431	0.0783407	0.0460181	0.17953	0.56596	-0.39573	0.222003	-0.351626	-0.282041	-0.164759	0.181983	0.421971	-0.258156	0.197686	-0.231211	0.0917836	0.140359	0.3108	0.0136364	-0.400349	-0.00871425	0.439427	0.0608682	0.00893812	0.278208	0.226278	0.00115683	0.710671	0.956497	0.0991165	0.175668	0.00496016	0.889068	0.984919	0.168918	0.360871
P12883	dLEEATLQHEATAAALR	Myosin 7 |	0.494781	0.010033	0.0179427	-0.155781	-0.154548	0.241165	-0.163883	-0.0967437	-0.0561718	0.20773	0.498877	0.0637846	-0.0256662	-0.215736	0.0162787	0.764853	-0.688492	0.291524	-0.231557	0.376122	0.0956255	-0.492907	0.668057	-0.27258	-0.000774549	-0.0318153	-0.0717953	-0.0425649	-0.0825448	0.995735	0.878069	0.729454	0.837406	0.691019	0.99727	0.94798	0.92023	0.878238	0.814019
Q96A23	lqLYGPTNIAPIIqk	Copine 4 |	-0.576961	-0.723427	-0.437423	0.285023	0.307437	0.0893688	-0.567152	-0.202872	-0.652736	0.0741233	0.0313157	0.26134	-0.378696	-0.378008	-0.399911	0.014198	0.314658	0.105006	-0.446473	-0.664975	-0.479212	0.410116	0.130048	0.327744	-0.531561	0.0688829	0.0421937	-0.674841	-0.70153	1.05068e-06	0.493255	0.673764	4.8187e-07	2.56091e-07	7.29598e-05	0.786874	0.897775	0.000110339	0.000319474
P31146	aAPEASGTPSSDAVSRLEEEMR	Coronin 1A	1.11014	-0.241102	0.815919	0.0339642	0.0207277	0.170273	0.193973	1.98534	0.0215271	0.174848	-0.165497	-0.300267	0.210775	-0.200927	0.522655	-0.0423531	-0.0279032	0.135179	0.353645	0.325223	0.508431	-0.363426	-0.0242949	-0.202151	0.511723	-0.360999	-0.0764997	0.374125	0.658624	0.00635708	0.156756	0.759387	0.142836	0.013497	0.0174046	0.527236	0.930188	0.225697	0.0893236
P31146	aVFVSEGk	Coronin 1A	-1.90606	0.281163	-0.135267	0.657042	-0.092124	-0.366716	0.410537	-1.287	-0.222611	-0.618016	0.0627844	0.0923424	-0.382561	-0.0744846	-0.947075	0.133671	0.420228	0.153684	-0.186178	-0.983941	-0.75931	0.385899	0.167707	0.679286	-0.660366	-0.0790518	0.367527	-0.879004	-0.432425	0.00446904	0.794739	0.233194	0.00741959	0.163076	0.0134657	0.920179	0.655201	0.024422	0.343064
P06702	dLQNFLk	|Protein S100 A9	0.560962	0.905835	-0.417495	0.248287	0.0433455	0.0614431	-0.147726	0.0438393	1.68028	-0.337146	0.315328	-0.152202	0.397479	-0.0706885	-0.118492	-0.00282286	-0.236705	0.135704	0.142655	0.0743839	-0.190927	0.142879	-0.0707707	0.0062535	0.228373	-0.398548	-0.0340864	0.0433119	0.407774	0.137769	0.100742	0.88514	0.854384	0.0935238	0.203444	0.439595	0.969046	0.891398	0.251175
P60709	dLYANTVLSGGTTmYPGIADR	Actin cytoplasmic 1 |	-0.232079	-0.225287	0.000367934	-0.287047	0.299032	0.36015	0.284035	0.126004	0.0397074	0.260157	0.00372838	-0.798495	-0.154368	0.108368	0.0681526	-0.00282286	-0.00253751	0.289734	-0.0952123	-0.206708	-0.305851	0.375113	0.0451765	0.49401	-0.0977688	-0.0963947	0.226858	-0.297382	0.0258708	0.401369	0.552956	0.169565	0.0757172	0.873042	0.488123	0.817314	0.580335	0.136358	0.92847
P60709	dLYANTVLSGGTTMYPGIADR	Actin cytoplasmic 1	0.0655564	0.0872805	-0.0606758	0.0404305	-0.195437	0.08671	0.220309	-0.450199	0.0924957	0.00787092	0.0492799	0.104107	0.149871	0.00229643	0.100543	0.178355	-0.314191	0.0627734	-0.338419	0.457939	-0.0350456	-0.188298	0.498705	-0.215233	0.0100884	0.0637363	-0.0118084	0.0525123	-0.0230324	0.920034	0.653952	0.933674	0.711688	0.871073	0.940154	0.871568	0.980984	0.78051	0.92847
E9PSH8	dLYSGLNQR	|T cell surface glycoprotein CD3 epsilon chain	-0.725247	0.918728	-0.0741611	-0.109514	-0.233523	-0.0912152	0.243361	-0.698891	-0.0600203	0.220344	-0.102015	0.0822888	0.228367	-0.0130177	-0.0511549	0.090788	0.273183	0.0203694	0.364759	-0.0955802	0.296576	-0.157123	0.10685	0.0330526	-0.0295372	0.187696	0.100126	0.0604714	-0.0270993	0.716048	0.334174	0.603878	0.753582	0.888031	0.778755	0.682341	0.868313	0.812681	0.937241
P31146	aVFVSEGkILTTGFSR	Coronin 1A	0.809408	-0.816668	0.0635727	-0.742168	-0.533275	-0.347845	-0.436368	0.314773	-0.665199	0.277769	-0.943813	-0.114138	-0.186809	0.17975	0.383473	-0.619103	-0.953746	-0.257357	0.219384	0.72776	0.623768	-1.33596	0.0113737	-1.70012	0.701617	0.446301	-0.408573	1.13371	0.278832	0.00315748	0.131889	0.166178	0.000581423	0.339496	0.0104448	0.491872	0.575037	0.00434327	0.520296
P17987	dNkQAGVFEPTIVk	|T complex protein 1 subunit alpha	-0.917224	0.0570196	-0.0155522	0.308364	-0.0841956	-0.0201213	-0.0401283	-0.304513	-0.0650072	-0.160261	0.0124874	-0.114287	0.384806	-0.200605	-0.205384	-0.00282286	0.456187	0.16413	-0.0133151	-0.137763	-0.299917	0.390315	0.151117	0.505874	-0.175388	0.135538	0.287135	-0.356163	-0.204565	0.0604746	0.371889	0.065822	0.0250054	0.182337	0.104861	0.705599	0.452413	0.058691	0.367176
Q9ULV4	iSkLEQQMAk	Coronin 1C |	-0.804479	0.374345	-0.51904	0.342193	0.221265	0.15433	-0.431881	-0.978529	-0.030247	0.00103849	0.812551	0.395683	-0.142534	-0.253566	-0.0649331	0.211176	-0.102888	0.254353	0.159458	-0.361686	-0.605216	0.445177	0.0686565	0.195219	-0.480316	0.186892	-0.142561	-0.390028	-0.719482	5.94256e-05	0.319597	0.445744	0.0444622	0.000659195	0.000709248	0.667277	0.788186	0.0900439	0.0198156
P07737	dRSSFYVnGLTLGGQk	Profilin 1 |	0.18308	0.0355173	0.100361	0.0173429	0.144252	0.0466416	-0.236785	0.545203	0.00207391	0.124349	-0.00263342	0.0949869	0.255269	-0.221195	0.0805166	0.0222963	0.141883	0.0736815	-0.0111338	-0.169096	0.00747856	0.232012	0.112499	0.180691	-0.123808	-0.114602	0.056354	-0.136871	0.0340852	0.190004	0.289543	0.59921	0.208151	0.750138	0.264699	0.647551	0.866684	0.302116	0.84911
Q9ULV4	rGLDVNkcEIAR	Coronin 1C |	-1.53958	0.243593	-0.507754	0.234382	-0.470367	-0.234401	0.0789898	-1.33878	-0.212809	-0.565049	-0.235738	-0.000735978	-0.0655104	0.0875067	-0.458902	-0.00282286	0.937017	0.0562255	-0.0481497	-0.566567	-0.394786	0.760665	0.196264	0.606087	-0.835338	0.304989	0.637557	-0.66664	-0.334072	1.1122e-05	0.239424	0.0187331	0.0144573	0.198821	0.000253416	0.610144	0.326918	0.0389716	0.384541
P20674	iIDAALR	Cytochrome c oxidase subunit 5A mitochondrial |	-0.846539	0.417947	-0.198904	-0.0153588	-0.673388	0.182156	-0.516229	-1.0652	0.231631	0.200834	0.142341	-0.12746	0.262158	0.0691765	-0.723878	-0.00282286	0.757857	0.170839	-0.234255	-0.756785	-0.643714	0.751708	0.707551	0.708825	-0.730614	-0.00833306	0.564139	-0.853542	-0.28107	7.8688e-05	0.972444	0.0265919	0.00153348	0.250629	0.000821753	0.987729	0.349694	0.00798335	0.436285
P60709|P68032	dSYVGDEAQSk	Actin cytoplasmic 1 | Actin alpha cardiac muscle 1	-0.581416	0.174193	-0.25396	0.143506	0.300767	-0.205359	-0.0745193	0.576356	0.215095	-0.707581	-0.338709	-0.092912	0.351809	-0.228634	-0.0676674	0.43058	1.51125	0.374846	-0.0868634	-0.912905	-0.284457	1.82443	0.217624	1.61436	-0.525132	-0.214078	1.14556	-1.2003	0.15934	0.0305395	0.435574	0.00028586	0.000170846	0.560569	0.0600124	0.753071	0.0792469	0.00194886	0.716411
P60709|P68032	dSYVGDEAQSkR	Actin cytoplasmic 1 | Actin alpha cardiac muscle 1	-0.419751	0.587586	0.0168856	0.338186	-0.319232	-0.112478	-0.0658946	0.0865861	-0.0868775	-0.398891	0.638426	-0.0821541	0.0559555	-0.370067	-0.180335	0.0628723	0.662431	0.126345	0.169299	-0.564496	-0.0100643	0.557155	-0.422302	0.62761	-0.20958	-0.169707	0.258376	-0.41897	0.00911286	0.158004	0.407601	0.211648	0.0483008	0.964272	0.228191	0.730578	0.635454	0.096284	0.983991
P10606	iVGcIcEEDNTSVVWFWLHkGEAQR	Cytochrome c oxidase subunit 5B mitochondrial |	0.650414	-0.308234	0.156551	-0.425145	0.0914213	0.00258705	-0.353849	0.822505	-0.488338	0.13772	0.176208	-0.126652	-0.325118	-0.259194	0.33158	-0.2403	-0.248914	-0.180232	0.208107	-0.0755223	0.179761	-0.154885	-0.701326	-0.378314	0.456728	-0.0699059	-0.293352	0.327264	0.103818	0.00535847	0.718848	0.139461	0.101074	0.593509	0.0154624	0.891129	0.539979	0.171551	0.744498
P10606	lVPQQLAH	Cytochrome c oxidase subunit 5B mitochondrial |	-0.670439	0.33646	-0.386673	0.148257	0.26537	-0.015322	-0.591205	-0.850702	0.684312	-0.235472	0.895476	-0.224756	0.801977	0.382584	-0.730766	0.354433	0.0703788	0.354365	-0.212899	-0.540907	-0.23944	1.01243	0.0484244	1.16536	-0.612335	0.156466	0.361974	-0.590808	-0.3853	0.000882822	0.588933	0.217279	0.049584	0.19001	0.00416058	0.840096	0.637563	0.0981842	0.375059
B4DYD8	dVDFELIkVEGk	T complex protein 1 subunit epsilon	-0.456286	0.162809	0.103322	0.373342	0.221439	0.062407	0.346511	-0.460841	0.185306	-0.107334	0.243476	0.259916	0.11813	0.120387	-0.44865	0.123998	-0.31256	0.0803965	-0.304086	-0.118085	-0.135709	0.00488163	0.242532	-0.00783177	-0.177306	-0.108139	-0.153638	-0.149905	-0.195404	0.0916257	0.456341	0.292768	0.304386	0.183966	0.146019	0.763883	0.708312	0.405902	0.368512
P14854	gGDISVcEWYQR	Cytochrome c oxidase subunit 6B1	0.694134	0.159298	0.550949	0.0436701	-0.209975	0.197047	0.297127	1.06035	0.562897	-0.100945	-0.235284	-0.149022	0.377406	0.23659	0.0697474	0.0243909	-0.692822	-0.227841	-0.00404049	-0.09161	0.181033	-0.51668	0.588517	-0.369748	0.473896	-0.425938	-0.123279	0.327218	0.629877	0.000723857	0.0202005	0.478404	0.0679886	0.00118331	0.00366179	0.256198	0.8023	0.125005	0.0248097
P68363|Q9BQE3	dVNAAIATIk	Tubulin alpha 1B chain | Tubulin alpha 1C chain |	-0.366642	0.399374	0.0438343	0.0687239	0.0171306	-0.272166	0.222839	0.113146	-0.0110637	-0.449808	0.250098	-0.234957	-0.106955	-0.319987	-0.177763	-0.0223377	0.448547	-0.0142643	-0.137059	-0.580349	-0.242824	0.589568	-0.52963	0.707533	-0.195208	-0.327737	0.300066	-0.457392	0.170411	0.160695	0.0730879	0.0990011	0.0151532	0.339418	0.230988	0.385504	0.48056	0.0400581	0.520296
P62280	dVQIGDIVTVGEcRPLSk	40S ribosomal protein S11	0.12278	-0.147679	0.120441	0.201242	0.154035	0.0516724	0.280702	0.250187	-0.134133	0.0347462	0.0813185	-0.010329	-0.202632	0.0105366	0.0153206	-0.116192	-0.12998	0.166925	-0.235103	-0.147298	-0.0358812	0.0787697	0.0931923	-0.00970243	-0.0628563	-0.181226	-0.0716122	-0.113012	-0.00339789	0.362359	0.0612111	0.445232	0.232522	0.970926	0.450214	0.36267	0.788186	0.328693	0.986479
P38159	dVYLSPRDDGYSTk	RNA binding motif protein X chromosome |	-0.311284	0.218921	0.0359898	0.227734	0.160661	0.10302	0.590953	-0.167507	0.464997	-0.0285939	-0.333151	-0.0916563	-0.0202437	0.0915416	-0.199352	0.156491	-0.296365	0.129173	-0.101051	0.0154191	-0.14326	-0.316481	0.508005	-0.101387	0.15478	-0.198169	0.00690362	-0.0727303	0.132343	0.137121	0.205455	0.96421	0.637205	0.39336	0.202813	0.588984	0.987969	0.719378	0.577994
P09669	aGIFQSVk	Cytochrome c oxidase subunit 6C	-0.608821	-0.0122727	0.00235907	0.210678	0.258487	0.137933	-0.0286709	-0.348261	0.31106	-0.213463	0.389991	-0.122292	0.134442	0.122933	-0.709549	0.607279	0.0119754	0.353682	-0.304891	-0.57034	-0.411811	0.542865	0.486905	0.778035	-0.493476	-0.175768	0.353235	-0.753326	-0.224323	0.000735292	0.305321	0.0459592	0.000153	0.193825	0.00370603	0.655573	0.399997	0.0018215	0.379364
Q07065	sLGETQLVLYGDVEELkR	Cytoskeleton associated protein 4 |	1.07376	-0.383369	0.377339	-0.567999	-0.114405	0.027668	-0.195706	0.99919	-0.234355	0.0350395	0.0926411	-0.283815	-0.422372	-0.0116752	0.397681	-0.174722	-0.0554561	-0.202473	0.294008	0.145546	0.209026	-0.0793577	-0.709819	-0.32842	0.48669	-0.170774	-0.123229	0.36041	0.407955	0.00346617	0.440266	0.576454	0.110717	0.0730778	0.0112426	0.755296	0.850501	0.183512	0.215519
O75083	dYSGQGVVkLDVQPk	WD repeat containing protein 1 |	-0.117969	0.022851	0.0551738	0.00615281	-0.0656663	-0.155106	-0.0273499	-0.138575	-0.216302	0.0147795	0.0909908	0.0218928	-0.145167	0.124078	0.26133	0.0575578	-0.125694	0.108267	0.429265	0.130426	0.0385771	-0.200064	-0.0212045	-0.0966281	0.0317701	0.210113	-0.0318015	0.186046	-0.0558691	0.748794	0.033873	0.736347	0.0578053	0.55517	0.808046	0.296538	0.921145	0.110601	0.712159
P14136-3	eAASYQEALAR	Isoform 3 of Glial fibrillary acidic protein |	0.193936	-0.176516	0.0439109	-0.555644	-1.79128	-0.626909	-0.479632	-0.19036	-0.271612	0.260492	-1.53444	-0.696956	1.05102	0.558679	0.444368	-0.515237	1.3571	0.0903312	0.116693	0.690214	0.66535	-0.0224556	1.13577	0.400689	-0.118806	0.734433	1.23182	0.18002	0.67741	0.585449	0.0210193	0.000368476	0.550547	0.0319173	0.664232	0.258824	0.0813672	0.642477	0.137364
P14618	eAEAAIYHLQLFEELR	Pyruvate kinase PKM |	0.794908	-0.401559	0.190665	-0.0670878	0.11466	0.555037	-0.461234	0.822256	-0.465092	0.457722	0.650402	0.182571	-0.327729	-0.489493	0.260439	-0.196307	0.36694	0.048169	-0.141292	-0.0665521	-0.12136	0.506782	-0.430893	-0.0846671	0.229989	-0.227655	-0.280546	-0.182669	-0.23556	0.128789	0.313394	0.216622	0.416789	0.297252	0.19266	0.661825	0.637348	0.519944	0.485369
P14618	eAEAAIYHLQLFEELRR	Pyruvate kinase PKM	-0.0350152	-0.0421372	-0.0112241	0.329033	0.0036576	0.272047	-0.0829218	-0.116562	-0.182178	0.193506	0.452821	0.251696	-0.0433153	-0.199869	-0.19389	0.0280729	-0.549203	-0.0927966	-0.429662	-0.232346	-0.203622	-0.316125	0.327212	-0.196459	-0.211002	-0.138778	-0.383676	-0.083901	-0.3288	0.0198633	0.235933	0.00260038	0.469472	0.00824394	0.0422228	0.60861	0.170736	0.571104	0.0673419
G3V1V0|P60660-2	eAFQLFDR	|Myosin light polypeptide 6 | Isoform Smooth muscle of Myosin light polypeptide 6	-0.602435	0.508765	0.0196005	0.664007	-0.317572	0.105599	0.665435	0.0101964	0.213519	-0.496161	-0.0415203	0.0264962	0.00822586	-0.323479	-0.132619	-0.084369	0.810977	0.0353678	-0.2081	-0.332356	-0.237373	0.514775	0.146368	0.430788	0.0392244	-0.34013	0.318843	-0.513268	0.145705	0.71577	0.0936792	0.114819	0.0145456	0.461834	0.778755	0.424963	0.512169	0.0389716	0.639087
G3V1V0|P60660-2	eAFQLFDRTGDGk	Myosin light polypeptide 6 | Isoform Smooth muscle of Myosin light polypeptide 6 |	-0.729859	0.569119	-0.147677	0.197528	-0.391746	-0.152244	-0.142017	-0.227612	-0.0561204	-0.235123	0.0299483	-0.0239552	0.33419	-0.312546	-0.046238	0.138964	0.559397	0.00457213	0.121159	-0.445487	-0.166491	0.330797	0.234567	0.603794	-0.321722	0.0364589	0.407947	-0.397917	-0.0264291	0.0193442	0.830728	0.0235763	0.0268446	0.876824	0.0412787	0.933633	0.336683	0.0620735	0.929077
P36957	dDLVTVkTPAFAESVTEGDVRWEk	Dihydrolipoyllysine residue succinyltransferase component of 2 oxoglutarate dehydrogenase complex mitochondrial |	0.827131	-0.649781	0.043851	-0.696851	0.343622	0.0752048	-0.0653506	0.211811	0.0248876	0.35634	-0.380426	-0.204085	-0.244812	0.105653	0.244963	-0.410074	-0.295646	-0.256533	-0.0694175	0.779867	0.13385	-0.305814	-0.723949	-0.670985	0.843788	0.0929258	-0.359468	0.602184	0.149791	3.13797e-06	0.659184	0.0969517	0.00798524	0.47857	0.000129125	0.873891	0.48056	0.0255753	0.653191
P21333-2	eAGAGGLAIAVEGPSkAEISFEDR	Isoform 2 of Filamin A	-0.0473433	0.252047	0.175034	0.0289496	-0.113192	-0.00267915	0.202806	0.0701772	-0.0747829	-0.0943476	-0.161853	0.350817	0.0622029	0.007068	0.271917	-0.229576	-0.0763406	-0.344561	-0.118588	-0.230215	-0.273092	0.184915	0.241326	-0.113636	0.0476326	-0.143107	-0.0575946	0.00952775	0.0950406	0.577908	0.239656	0.631869	0.936679	0.431102	0.657842	0.610144	0.88618	0.957633	0.615748
P21333-2	eAGAGGLAIAVEGPSkAEISFEDRk	Isoform 2 of Filamin A	-0.563459	0.633292	0.0560223	0.304341	0.278281	0.0776502	0.332584	-0.0501103	0.146468	-0.355705	0.451345	0.261546	0.0902784	-0.141321	0.041633	0.0510534	-0.149727	-0.0783084	-0.110789	-0.693246	-0.495508	0.651519	0.0713106	0.390321	-0.2303	-0.310625	-0.0135482	-0.374187	-0.0771102	0.0918128	0.104592	0.941955	0.0533718	0.679103	0.146232	0.446846	0.983576	0.104033	0.806191
Q07955	eAGDVcYADVYRDGTGVVEFVR	Serine/arginine rich splicing factor 1	0.000536109	-0.0661456	0.0787271	0.171328	0.346666	0.36834	0.118226	0.622341	0.132186	-0.0173581	0.315708	-0.27165	0.138502	-0.169045	0.0503199	0.0906869	-0.167919	-0.0532547	-0.384004	-0.51389	-0.387973	0.407911	0.158113	0.609132	-0.199478	-0.35866	0.0219393	-0.385126	-0.00452735	0.0890538	0.0268725	0.886507	0.0183101	0.976499	0.142496	0.284097	0.969046	0.0462853	0.987982
P53634	rGTDEcAIESIAVAATPIPkL	Dipeptidyl peptidase 1 |	0.675386	-0.452945	0.155786	-0.342108	0.00627813	-0.0174839	0.00371214	0.541048	-0.249491	0.0123252	-0.144573	-0.138108	-0.0669618	-0.196019	0.250766	-0.171747	0.0330367	-0.159605	-0.146454	0.573598	0.30862	-0.154563	-0.550835	-0.340895	0.452308	0.00834201	-0.120156	0.344693	0.216194	0.000586356	0.960526	0.478254	0.049754	0.207267	0.00314511	0.982988	0.8023	0.0984427	0.391665
O14745	eALAEAALESPRPALVR	Na+/H+ exchange regulatory cofactor NHE RF1	0.108122	-0.218678	-0.155548	-0.353811	-0.17924	-0.173036	-0.326156	-0.530862	0.263168	0.0673666	-0.370959	-0.074749	0.31319	0.229052	-0.0409998	-0.0315249	-0.269826	-0.0356035	0.030826	0.646469	0.0593616	-0.346614	0.155441	-0.381195	0.19299	0.349642	0.0291843	0.35787	0.0374124	0.0738703	0.0187406	0.83506	0.0164052	0.789592	0.122539	0.256198	0.959455	0.0426808	0.876538
P04843	fVDHVFDEQVIDSLTVk	Dolichyl diphosphooligosaccharide protein glycosyltransferase subunit 1 |	0.477773	-0.363279	0.327688	-0.350333	0.0868742	0.0594218	-0.222061	0.99902	-0.372353	0.0669003	0.00904427	-0.242404	0.0653528	-0.132292	0.289836	-0.224184	-0.130037	-0.106921	0.227382	0.044997	0.303275	-0.040896	-0.514395	-0.25861	0.588882	-0.0080396	-0.150758	0.345599	0.202881	0.000219301	0.964324	0.40508	0.0638761	0.265325	0.00160802	0.983921	0.773721	0.11929	0.453104
Q9UJU6	vkDPNSGLPk	Drebrin like protein	-0.852858	0.376374	-0.351366	0.344003	-0.272581	-0.334671	-0.295341	-0.968975	-0.188627	-0.204552	0.286555	0.27984	-0.0732632	-0.370548	-0.579167	0.181498	0.38677	0.230882	-0.16461	-0.422923	-0.266912	0.188505	0.108709	0.333402	-0.478533	0.0672284	0.221862	-0.551198	-0.396565	0.000584049	0.703763	0.216302	0.00429004	0.0325001	0.00314497	0.887261	0.637158	0.0161931	0.138869
Q96C19	aAFkELQSTFk	EF hand domain containing protein D2	1.30492	-0.425757	0.594087	-0.480703	0.165039	-0.387689	0.250125	1.29736	-0.171024	0.225126	-0.926457	0.0947607	-0.22777	-0.421094	0.45194	-0.657667	-0.424462	-0.419388	-0.250478	0.626281	0.20179	-0.782581	-0.509945	-0.983508	0.688503	-0.411507	-0.411272	0.693037	0.693272	0.000968641	0.136872	0.137086	0.0160022	0.0159704	0.00442143	0.496703	0.537521	0.0418944	0.0981435
P55072	eAVcIVLSDDTcSDEkIR	Transitional endoplasmic reticulum ATPase |	0.0823704	-0.263406	-0.074275	-0.0196416	0.331418	-0.190227	-0.192097	-0.0687498	-0.0196403	0.242524	-0.113852	0.0180533	-0.177823	0.155963	0.0756383	-0.0729138	0.101704	0.156881	0.0577719	-0.0535853	-0.211501	0.150268	-0.0190334	0.315529	-0.13593	0.0637102	0.0606933	-0.130995	-0.134012	0.0816087	0.542709	0.561843	0.216388	0.206329	0.132976	0.811787	0.843804	0.311533	0.391178
P25705-2	eAYPGDVFYLHSR	Isoform 2 of ATP synthase subunit alpha mitochondrial	0.49912	0.294066	0.0209704	0.32608	0.0361884	0.050355	-0.216381	-0.0814237	0.364776	-0.024924	1.09016	0.0945728	-0.0691325	-0.0919922	0.0596958	0.197687	-0.284001	0.151435	-0.181433	-0.0884765	-0.413268	0.262631	-0.0808727	0.465112	-0.185707	-0.277622	-0.143407	-0.249433	-0.115217	0.128027	0.112812	0.403582	0.152192	0.501065	0.191623	0.45807	0.773721	0.236291	0.672743
P68363|Q9BQE3|A8MUB1|Q9NY65-2	eDAANNYAR	Tubulin alpha 1B chain | Tubulin alpha 1C chain | Tubulin alpha 4A chain | Isoform 2 of Tubulin alpha 8 chain |	0.711986	-0.0800135	0.138515	-0.586275	-0.16843	-0.4277	-0.0726005	0.0198653	-0.218598	-0.0662412	0.289274	-0.363617	0.379317	0.588714	0.14658	-0.00282286	-0.492608	0.028973	-0.272622	0.217515	0.679583	0.0667498	-0.216825	0.173755	0.319989	0.206655	0.146702	0.363644	0.303691	0.00761889	0.248232	0.409136	0.0481512	0.0948447	0.0199102	0.619338	0.775221	0.0961137	0.253359
P08567	eDPAYLHYYDPAGAEDPLGAIHLR	Pleckstrin	0.519115	-0.295031	-0.0385071	-0.413771	-0.0176372	-0.00573831	-0.266787	0.244424	-0.306268	0.392823	-0.35564	0.0398785	-0.139599	-0.0953255	0.477905	-0.123779	0.0118287	-0.0589953	0.243111	0.501772	0.222709	-0.330802	-0.114081	-0.450674	0.203191	0.225604	-0.117736	0.379512	0.0361718	0.0923655	0.169026	0.466432	0.0253147	0.822057	0.147028	0.542199	0.799565	0.0591941	0.896431
P02675	eEAPSLRPAPPPISGGGYR	Fibrinogen beta chain |	-0.357079	0.592885	-0.104865	0.00196704	0.151756	0.305737	0.186244	-0.678415	0.569169	0.281708	0.119497	0.112199	0.0399552	0.0235656	-0.128631	0.0964753	0.108855	0.00531967	0.0766712	0.00775585	-0.389881	0.164686	0.164728	0.12158	-0.00069454	-0.0964175	-0.05187	-0.172035	-0.127487	0.992724	0.549932	0.747072	0.290012	0.430524	0.995613	0.814445	0.927336	0.390176	0.615748
P61158	eFSIDVGYER	Actin related protein 3 |	0.760545	0.468116	0.23768	0.0572891	-0.102271	0.222503	0.20727	0.318534	0.764152	0.135111	0.154454	0.0643436	0.308506	0.0550023	0.184229	0.0210264	-0.434216	-0.130316	-0.0544532	0.380215	0.0358075	-0.336564	0.258894	-0.279668	0.201798	-0.307832	-0.238712	0.301692	0.370811	0.0269341	0.0217013	0.0689476	0.0241704	0.0068643	0.0542421	0.259738	0.457913	0.0571071	0.0616059
P68104	qTVAVGVIk	Elongation factor 1 alpha 1	-0.767608	0.0178759	-0.0453892	0.342995	0.431074	-0.0823372	0.361712	-0.195634	-0.212658	-0.357655	0.288045	0.0127992	-0.22274	0.054379	-0.253121	0.288865	0.475609	0.186172	-0.203905	-0.709161	-0.321373	0.842185	-0.0783383	0.999757	-0.491884	-0.135703	0.346555	-0.728362	-0.246104	0.0016134	0.479137	0.0788119	0.000755327	0.204693	0.00629156	0.774356	0.46594	0.00510447	0.389558
P68104	tHINIVVIGHVDSGk	Elongation factor 1 alpha 1 |	-0.65434	-0.443003	-0.446012	0.243828	-0.491353	-0.251336	-0.888701	-0.715337	-0.652923	-0.209151	0.231913	0.191983	0.340887	-0.151936	-0.277093	0.687072	0.438113	0.538939	-0.163898	-0.0557768	0.00997609	0.33348	0.876557	0.575643	-0.424855	0.583746	0.62232	-0.624608	-0.586033	0.000452104	0.000243771	0.000118325	0.000113359	0.000233551	0.00263856	0.0436033	0.0738053	0.001607	0.0123981
P06396-2	eGGQTAPASTRLFQVR	Isoform 2 of Gelsolin |	1.0142	-0.42721	0.148192	-0.533333	-0.0409951	0.299969	-0.1506	0.201414	-0.153648	0.753908	-0.195429	0.0051802	-0.0998482	-0.0645074	0.362327	-0.0979154	-0.576479	-0.177503	-0.161815	0.892242	0.245069	-0.853333	0.0822301	-0.858319	0.403074	0.090186	-0.46177	0.609131	0.0571751	0.0282947	0.709764	0.0657455	0.017842	0.813313	0.0563645	0.889068	0.452413	0.045378	0.89045
P12814-2|O43707	eGLLLWcQR	Isoform 2 of Alpha actinin 1 | Alpha actinin 4 | Actinin alpha 2 isoform CRA_b | Alpha actinin 3 |	0.0485506	0.1055	-0.0787165	0.104849	0.0893648	0.222984	-0.156563	0.11429	0.253993	0.0432744	0.215127	0.0224102	0.132813	-0.190543	-0.110355	-0.00282286	0.0949381	0.0394847	-0.150539	-0.154985	-0.190661	0.284469	0.0303397	0.144891	-0.1689	-0.158554	-0.017785	-0.209262	-0.0684925	0.0303829	0.0831332	0.840971	0.0252582	0.442354	0.0597899	0.399648	0.962487	0.0591174	0.625095
P21333-2	eGPYSISVLYGDEEVPRSPFk	Isoform 2 of Filamin A	-0.42682	0.381568	0.0800705	0.233153	0.158193	0.148776	0.0663552	-0.00351406	-0.00771861	-0.117754	0.450698	0.186874	0.159143	-0.19538	0.0495667	0.147907	-0.429845	-0.156719	0.0566102	-0.327385	-0.26663	-0.0188531	0.0654076	0.0655231	-0.101943	-0.102336	-0.231087	-0.0329159	-0.161667	0.279683	0.437248	0.0871003	0.801573	0.224062	0.364579	0.754216	0.473228	0.849585	0.407493
P21333-2	eGPYSISVLYGDEEVPRSPFkVk	Isoform 2 of Filamin A |	0.283655	-0.198299	0.0517313	-0.426767	-0.377408	-0.137254	-0.422912	0.327955	-0.752502	0.0723799	0.186535	-0.215799	-0.118571	-0.239268	0.779839	-0.512886	-0.281647	-0.303163	0.568242	0.420026	0.231346	-0.429832	-0.824587	-0.64089	0.18949	0.391998	-0.349115	0.772436	0.0313236	0.166904	0.0449267	0.0716777	0.000344398	0.867141	0.238918	0.326388	0.457913	0.00301499	0.927354
P13639	sNTGGQAFPqcVFDHWQILPGDPFDNSSRPSQVVAETR	Elongation factor 2 |	0.578321	-0.246728	0.31712	-0.500647	-0.0396655	-0.0893835	-0.215439	0.668336	-0.271785	0.0875153	0.0309523	-0.280562	0.0175973	0.0596823	0.326847	-0.364685	-0.191165	-0.169832	0.268633	0.167823	0.27693	-0.0729889	-0.650926	-0.311027	0.637435	0.0479478	-0.161472	0.479689	0.270269	1.0613e-05	0.761765	0.312076	0.00529059	0.0967853	0.000249906	0.911123	0.720954	0.0189383	0.256438
P13639	sNTGGQAFPQcVFDHWqILPGDPFDNSSRPSQVVAETR	Elongation factor 2 |	0.704132	-0.366758	0.333164	-0.560229	-0.0511166	-0.0677297	-0.245169	0.720552	-0.264926	0.0829227	0.010316	-0.312234	-0.00754044	0.116491	0.338298	-0.364685	-0.207209	-0.196911	0.243495	0.224632	0.288381	-0.0729889	-0.66697	-0.338105	0.857073	0.0537939	-0.158133	0.508438	0.296511	6.95903e-06	0.756948	0.366615	0.00685394	0.0973168	0.000195776	0.90841	0.753656	0.0229538	0.257482
P37840-2	eGVLYVGSk	Isoform 2 4 of Alpha synuclein	-0.183183	0.101393	-0.202455	0.196199	-0.192069	0.0684591	-0.0140232	-0.1563	-0.10381	-0.219216	0.190003	0.0916888	-0.119567	-0.099569	0.192919	-0.113933	0.154718	-0.11205	0.0316618	-0.130636	-0.171766	0.21597	-0.0736321	0.030922	-0.0956845	0.0435704	-0.00551159	-0.0664919	-0.115574	0.187532	0.665196	0.956258	0.510101	0.256586	0.26206	0.875812	0.984919	0.608117	0.442727
P68431	eIAQDFkTDLR	Histone H3.1	-0.609828	1.17625	-0.622901	0.615641	0.53038	0.016025	-0.574927	-0.79573	1.61541	-0.501723	1.61374	-0.25121	1.2608	-0.0859993	-0.725611	1.12057	-0.168696	0.503079	-0.479474	-0.697949	-0.670331	1.17541	0.434473	2.14201	-0.706714	-0.264473	0.530665	-1.1009	-0.305764	0.0387615	0.568619	0.257535	0.0242004	0.510326	0.072353	0.824828	0.680993	0.0571239	0.680526
P15153	eIDSVkYLEcSALTQR	Ras related C3 botulinum toxin substrate 2	-0.07729	-0.242798	0.285215	0.136452	0.282507	-0.267416	0.189504	0.497345	-0.39848	-0.212651	0.121232	-0.0802792	-0.0621422	0.0270323	0.100281	0.0312508	-0.230328	0.207675	0.0161074	-0.2154	0.0791641	0.105728	-0.112631	0.2008	-0.00330161	-0.051409	0.0371085	-0.0429087	0.0456087	0.972695	0.707131	0.786088	0.753725	0.738811	0.981237	0.88809	0.942474	0.812681	0.84286
P49411	tVVTGIEMFHk	Elongation factor Tu mitochondrial	-0.725629	-0.0147894	-0.2725	-0.0892577	-0.0487882	-0.265509	0.112321	-1.23594	-0.0444901	-0.084803	-0.0317573	-0.131804	-0.358807	0.206374	-0.711008	0.46173	0.407725	0.586091	-0.248846	-0.176607	-0.192964	0.383713	0.344204	0.482604	-0.477738	0.116528	0.552998	-0.691321	-0.254851	0.000979907	0.506294	0.00382986	0.000525111	0.153054	0.00444343	0.789358	0.190761	0.00399436	0.33468
P06733	eIFDSRGNPTVEVDLFTSk	Alpha enolase	0.0122198	-0.0644112	0.127475	-6.51017e-06	-0.324311	-0.185865	0.222507	-0.265411	-0.0013002	-0.177261	-0.243186	0.0297516	0.00976644	0.10364	0.0975613	0.0285711	-1.05686	0.131222	0.121167	0.591842	0.141924	-0.964293	0.511364	-1.0881	0.365011	0.17247	-0.256202	0.583998	0.155326	0.0260566	0.425511	0.24024	0.0112895	0.472392	0.0529367	0.744381	0.661589	0.0327908	0.648305
P08133-2	eIkDAISGIGTDEk	|Isoform 2 of Annexin A6	-0.103624	0.0265714	0.115481	0.0414017	0.256739	-0.0127081	0.213012	0.117657	0.157543	-0.129995	0.112582	-0.146938	0.30059	0.0423107	-0.0882064	-0.0348042	-0.0777854	-0.0052177	-0.335914	-0.112474	-0.110753	0.356499	-0.0584345	0.397965	0.164723	-0.138515	0.0761899	-0.147112	0.0675932	0.0687427	0.232706	0.507083	0.205839	0.555781	0.115704	0.608596	0.816766	0.299283	0.712577
P49411	iLAEGGGAk	Elongation factor Tu mitochondrial |	-0.127836	-0.246666	-0.370217	0.260904	0.118586	0.0607025	-0.257549	-0.45312	0.106378	0.0184533	-0.0980334	0.379345	-0.198364	0.141018	-0.589514	0.143867	0.732204	-0.0546071	-0.397451	-0.422433	-0.127848	0.471361	0.141829	0.509146	-0.419073	-0.0409301	0.20064	-0.589732	-0.348161	0.00012454	0.77091	0.161793	0.000285918	0.0194526	0.00110049	0.914587	0.566162	0.00271242	0.107377
Q9Y6C2	lGQLEGLLQAHGDEGcGAcGGVQEELGR	EMILIN 1 |	0.921036	0.0841271	0.56979	-0.162145	-0.610698	-0.0798233	0.172817	0.325538	-0.00334072	0.237196	-0.0750714	0.0651484	0.366903	0.200125	0.681228	-0.0730488	-0.527369	-0.0823464	0.155208	1.00617	0.368286	-0.759447	0.455694	-0.660424	0.568607	0.117993	-0.170258	0.737478	0.449227	0.000381824	0.560554	0.40282	0.00115512	0.0341176	0.00233037	0.819844	0.773721	0.00672668	0.141468
P18206-2	eILGTck	Isoform 1 of Vinculin |	-1.2491	0.486169	-0.418054	0.428827	0.0649681	0.259878	-0.213251	-0.304275	-0.118997	-0.559437	0.476218	0.292426	-0.217605	-0.717042	-0.202357	0.56603	0.232828	0.179651	0.258049	-0.886762	-0.682502	0.59595	0.257355	0.299415	-0.396958	-0.105118	0.194725	-0.763241	-0.463398	0.0161986	0.645726	0.396997	0.00248039	0.0512191	0.0358137	0.866642	0.77323	0.0112724	0.177983
P10606	eIMLAAk	Cytochrome c oxidase subunit 5B mitochondrial |	0.135009	-0.115766	-0.153539	0.15062	0.28292	0.00795376	-0.0367363	0.155352	0.122343	0.0268639	0.0763803	-0.0370052	-0.0833095	-0.270721	-0.0750204	-0.00282286	0.258337	0.1566	-0.311033	-0.0649346	-0.189854	0.314916	-0.12806	0.362029	-0.13671	-0.183589	0.0755441	-0.325978	-0.0668451	0.129952	0.0715039	0.445339	0.00268194	0.498897	0.194083	0.384878	0.788186	0.0117393	0.671023
P30040	sLNILTAFQk	Endoplasmic reticulum resident protein 29 |	0.455312	-0.183609	0.112024	-0.468368	-0.186204	-0.104218	-0.222358	0.567987	-0.141597	-0.0860427	-0.0848027	-0.40825	-0.169984	0.139684	0.299057	-0.21112	0.0616725	-0.218146	0.660489	0.199398	0.453975	-0.273863	-0.830058	-0.308778	0.464528	0.16581	-0.0737347	0.560485	0.320941	5.84805e-05	0.311013	0.649484	0.00185441	0.0565893	0.000703272	0.660969	0.89459	0.00916148	0.1862
P14625	nLGTIAk	Endoplasmin |	-1.20249	0.636919	-0.706995	0.283687	-0.401074	-0.299954	0.116303	-1.74994	0.149708	-0.381357	0.211522	-0.0361415	-0.418084	-0.0778244	-0.437814	-0.00282286	0.743449	0.17616	-0.209122	-0.522545	-0.718293	0.67599	0.0216002	0.735432	-0.718561	0.0621366	0.495521	-0.788915	-0.355531	0.00128811	0.829366	0.0951423	0.010751	0.224578	0.00538079	0.932943	0.479222	0.0317066	0.407578
B4E2V5	vEIkDVkLPVQLQR	Erythrocyte band 7 integral membrane protein	-1.97649	0.48914	-0.439651	0.309365	0.396238	0.166333	-0.100191	-1.17268	-0.176206	-0.279398	0.44846	0.224949	0.22993	-0.56792	-0.311092	-0.013461	-0.0526779	-0.289807	-0.0207182	-0.616008	-0.940522	0.477568	-0.297947	0.392599	-0.595038	0.191626	-0.174945	-0.407101	-0.773672	0.00673004	0.511545	0.548673	0.169751	0.0128024	0.018018	0.793618	0.836178	0.258723	0.0863297
P60709|P68032	eITALAPSTmk	Actin cytoplasmic 1 | Actin alpha cardiac muscle 1	0.118837	-0.123366	0.00561979	-0.159222	-0.170762	-0.0211736	0.074996	0.549914	-0.0739517	-0.516725	-0.0443676	-0.339933	0.0259561	-0.0347569	0.343097	0.0296919	0.66592	-0.0746741	0.255515	0.0835131	0.200539	0.574396	-0.52265	0.363921	0.132139	0.0536357	0.381465	-0.0271238	0.300705	0.262768	0.741761	0.0261413	0.86754	0.0739117	0.347125	0.905693	0.349694	0.902256	0.216753
P38919	vLISTDVWAR	Eukaryotic initiation factor 4A III |	0.745493	-0.0635392	0.238832	-0.196612	-0.202978	-0.0472125	0.33222	0.411078	-0.0802765	-0.0195164	-0.153054	-0.0164682	-0.368504	-0.339763	0.326262	-0.202124	-0.27322	-0.16856	-0.0231864	0.678246	0.201204	-0.635721	-0.424721	-0.821732	0.391073	-0.184925	-0.31504	0.500056	0.369941	0.00286577	0.274379	0.0687576	0.00585877	0.0347993	0.0097302	0.639851	0.457913	0.0206464	0.142007
P07437|P04350|P68371|Q9BVA1	eIVHIQAGQcGNQIGAk	Tubulin beta chain | Tubulin beta 4A chain | Tubulin beta 4B chain | Tubulin beta 2B chain	-0.479955	0.16354	-0.300827	0.126329	0.025827	-0.116566	0.0851914	-0.738212	0.0023436	-0.112195	-0.0565227	0.237742	0.0303813	-0.0708278	-0.173489	0.0109559	0.263027	-0.0680709	-0.245826	0.0352909	-0.138236	0.192001	-0.0152397	0.163986	-0.211477	0.117535	0.0736741	-0.184895	-0.228756	0.0268063	0.364728	0.567891	0.159079	0.0847601	0.054024	0.70001	0.846914	0.24485	0.237614
P07437|P04350|P68371|Q9BVA1	eIVHLQAGQcGNQIGAk	Tubulin beta chain | Tubulin beta 4A chain | Tubulin beta 4B chain | Tubulin beta 2B chain	-0.479955	0.16354	-0.300827	0.126329	0.025827	-0.116566	0.0851914	-0.738212	0.0023436	-0.112195	-0.0565227	0.237742	0.0303813	-0.0708278	-0.173489	0.0109559	0.263027	-0.0680709	-0.245826	0.0352909	-0.138236	0.192001	-0.0152397	0.163986	-0.211477	0.117535	0.0736741	-0.184895	-0.228756	0.0268063	0.364728	0.567891	0.159079	0.0847601	0.054024	0.70001	0.846914	0.24485	0.237614
H3BR35	lkGIEEEEILPGFILcDPNNLcHSGR	Eukaryotic peptide chain release factor GTP binding subunit ERF3A Fragment |	0.684433	-0.463022	0.254631	-0.500938	-0.148837	0.0431878	-0.337281	0.697049	-0.298574	0.252986	-0.117378	-0.327347	-0.259215	-0.0230241	0.182428	-0.342118	0.190977	-0.116837	0.232397	0.109331	0.181848	-0.0624865	-0.577319	-0.25156	0.476743	-0.0189117	-0.0601694	0.263851	0.222594	0.00317639	0.920639	0.751491	0.172948	0.247621	0.0104878	0.969147	0.927756	0.26234	0.433723
B4DVY1	nLAMEATYINHNFSQQcLR	Eukaryotic translation initiation factor 3 subunit D	1.20014	-0.325539	0.612632	-0.420782	-0.497279	0.0385673	-0.161393	1.27389	-0.0618008	0.184096	-0.683808	0.0567479	0.300025	0.134768	0.755209	-0.0209616	-0.512027	-0.221444	0.261285	0.516932	0.294013	-0.64687	0.788597	-0.778389	0.621491	-0.0459489	-0.0114395	0.608888	0.643397	0.00277139	0.867128	0.966766	0.0345729	0.0263089	0.00947981	0.943929	0.988963	0.0754015	0.126458
Q00839	ekPYFPIPEEYTFIQNVPLEDRVR	|Heterogeneous nuclear ribonucleoprotein U	0.378965	-0.216991	0.238646	-0.0728475	0.0363127	-0.114519	-0.222872	0.60481	-0.203562	0.0193853	0.111257	-0.0594527	0.0577245	0.0319048	0.211556	-0.269979	-0.02476	-0.0208785	0.253325	0.0474175	0.220501	0.0130557	-0.433195	-0.115535	0.0753069	0.0405721	-0.128571	0.278953	0.10981	0.463311	0.753013	0.323209	0.0386292	0.397507	0.548689	0.907179	0.72903	0.0815531	0.58169
P35579	ekQLAAENRLTEMETLQSQLMAEk	Myosin 9 |	0.0270949	-0.194423	0.0949189	-0.31536	-0.268817	-0.0466702	-0.146572	-0.144976	-0.370497	0.203983	-0.205247	-0.0399479	0.0404386	0.0843842	0.16347	-0.0336612	-0.137937	-0.0739299	0.11804	0.294016	0.151109	-0.33429	0.132671	-0.318781	0.204026	0.264319	-0.0156447	0.269564	-0.0103991	0.0166464	0.0191674	0.88306	0.0171444	0.922103	0.036569	0.256198	0.969046	0.0441623	0.958759
P62873	eLAGHTGYLSccR	Guanine nucleotide binding protein GI/GS/GT subunit beta 1 |	0.799188	0.182201	0.33049	-0.41636	-0.463865	-0.204297	0.163966	0.207735	0.206604	0.1117	-0.331247	-0.131402	0.188023	0.231792	0.23066	-0.0469042	-0.0851958	-0.000113574	-0.0794384	0.450011	0.303985	-0.223096	0.305648	-0.238848	0.341815	-0.0941919	0.19116	0.268923	0.554276	0.00744707	0.463676	0.143768	0.0439925	0.000200849	0.0195958	0.768175	0.546802	0.0894638	0.0120136
P60174-1	eLASQPDVDGFLVGGASLkPEFVDIINAkQ	Isoform 2 of Triosephosphate isomerase |	0.62565	-0.394589	0.0206511	0.0322386	-0.183895	0.00891737	0.180514	0.0508645	0.0735738	0.127032	-0.333814	0.0108026	-0.120279	0.333105	0.0533903	-0.204458	-0.25702	-0.150039	-0.292599	0.403907	0.245671	-0.505651	0.22389	-0.42052	0.0103701	0.0110884	-0.162513	0.322832	0.149231	0.945069	0.942389	0.295139	0.0439968	0.335506	0.96075	0.97591	0.70873	0.0894638	0.516402
P35579	eLEDATETADAMNREVSSLk	Myosin 9	-0.250896	0.671055	0.333535	0.277185	0.113762	0.276536	0.228298	0.158	0.121625	0.0572127	0.705552	0.15049	0.383557	-0.202889	0.00707873	0.214233	-0.0254953	0.136314	-0.205895	-0.471102	-0.307173	0.585622	0.340434	0.570913	-0.249449	-0.343007	0.0402137	-0.436407	-0.0531866	0.0389065	0.0374261	0.798353	0.00986344	0.735573	0.0725722	0.302362	0.946266	0.0297898	0.841025
P35579	eLEDATETADAMNREVSSLkNk	Myosin 9 |	-0.241167	0.518685	0.168223	0.149168	-0.20795	-0.132402	0.291828	-0.335689	0.102286	0.157193	0.0533147	-0.0143758	-0.237498	0.113157	0.0826342	0.119974	-0.120642	0.09149	0.508643	0.025653	-0.0313377	-0.545693	0.15592	-0.0640705	0.276689	-0.00715261	-0.0613282	0.137379	0.0832032	0.0271634	0.961601	0.680287	0.35941	0.576702	0.0545048	0.983536	0.900326	0.464145	0.730717
P62158	eLGTVMR	Calmodulin |	-0.759072	0.0224325	-0.0990844	0.279572	0.1673	0.121392	-0.0352361	-0.278221	0.159376	-0.0336723	0.245754	-0.32546	-0.078148	-0.184737	-0.42081	-0.101925	0.289428	0.11039	0.0526191	-0.379312	-0.459318	0.240354	-0.318153	0.478007	-0.249196	-0.0799835	0.0405359	-0.361301	-0.240782	0.057956	0.606484	0.793629	0.0268949	0.129229	0.101076	0.848832	0.944703	0.0620747	0.301242
F8WCJ1	vHLVGIDIFTGk	Eukaryotic translation initiation factor 5A 2	-0.103249	0.0300972	-0.125992	0.0197119	0.1059	0.114822	0.0103897	-0.204937	-0.282102	-0.102973	0.620577	0.000336435	-0.399971	-0.245517	-0.173767	0.117578	0.0976287	0.269081	-0.43933	-0.511804	-0.350299	0.702059	-0.0877293	0.352136	-0.421786	-0.240816	0.115397	-0.595241	-0.239028	0.000144325	0.06611	0.365345	7.70299e-05	0.0680078	0.00120725	0.372712	0.753656	0.00136668	0.20813
F8WCJ1	iVEMSTSk	Eukaryotic translation initiation factor 5A 2 |	-0.609367	0.494944	-0.152762	0.519347	0.235662	0.0632692	0.163846	-0.491169	0.481363	-0.1454	0.318311	0.224142	-0.00538656	-0.0168272	-0.619163	-0.00282286	0.504442	0.152714	-0.262986	-0.700841	-0.423332	0.718803	0.0315118	0.649802	-0.421875	-0.319232	0.139853	-0.680498	-0.221413	0.00257054	0.107852	0.47138	0.00158931	0.258043	0.0089482	0.450924	0.801153	0.00815912	0.444319
P48059	eLkGELYcLPcHDkMGVPIcGAcR	LIM and senescent cell antigen like containing domain protein 1 |	0.075202	0.37137	0.180638	0.00603899	-0.279033	-0.0301516	0.130206	0.0742267	0.208796	0.0510871	-0.0815073	-0.0587433	0.15536	0.0652512	0.235485	-0.351816	-0.163747	-0.0944232	0.338642	0.188562	0.07449	-0.29127	-0.0616722	-0.402641	-0.0453853	0.00289175	-0.16221	0.403893	0.238791	0.691714	0.974088	0.078031	0.000120269	0.0122306	0.758574	0.988751	0.463877	0.00164606	0.0831478
P59998	eLLLQPVTISR	Actin related protein 2/3 complex subunit 4	0.387454	-0.21221	0.228508	0.151468	0.162909	0.0153027	0.0450337	0.624407	-0.165394	0.130272	0.133407	-0.0342949	-0.0676292	-0.288431	0.0889075	-0.167529	-0.135702	0.249604	-0.286077	-0.0449842	-0.0732409	0.0821088	0.0357048	-0.0342921	-0.0340361	-0.263209	-0.088195	-0.116892	0.0581225	0.700695	0.0411296	0.476509	0.347327	0.637922	0.76629	0.314564	0.8023	0.451109	0.775699
B5MCP9	eLNITAAk	40S ribosomal protein S7 |	-0.177801	-0.305277	-0.197773	0.0833525	0.23261	0.206539	-0.492794	-0.225475	-0.285682	0.518292	0.340215	-0.0129069	-0.0344754	-0.417419	-0.32433	0.183439	-0.0503997	0.326201	-0.524462	-0.281361	-0.421747	0.127559	0.390217	0.39281	-0.175685	-0.0531654	0.00028705	-0.56227	-0.508817	0.103225	0.622473	0.997874	2.09193e-05	7.43425e-05	0.160786	0.857103	0.999556	0.000735122	0.00669173
P00558	eLNYFAk	Phosphoglycerate kinase 1 |	-0.0739361	0.149139	-0.121109	0.234537	0.119294	-0.207419	0.311067	-0.235937	0.193758	-0.103734	-0.178265	0.113618	-0.0656801	-0.171882	0.0559805	-0.473429	0.346738	-0.0614011	-0.25915	0.17098	-0.216329	0.250881	-0.379513	0.0634565	-0.191235	-0.118177	-0.0385497	-0.0388021	0.0408252	0.029037	0.398714	0.781657	0.780266	0.769147	0.0576612	0.725066	0.941233	0.834089	0.861707
Q9BSJ8	tLSPEFNERFEWELPLDEAQR	Extended synaptotagmin 1 |	0.504233	-0.527323	0.196333	-0.405045	0.172774	0.0652853	-0.187668	0.684172	-0.288113	0.274699	-0.266093	-0.210739	0.0679201	-0.0591963	0.327776	-0.278777	0.00493259	-0.11802	0.0996216	0.386454	0.248111	-0.107722	-0.42846	-0.253371	0.463602	0.114842	-0.135383	0.375351	0.125125	0.00280329	0.502219	0.429784	0.0356318	0.465123	0.00954156	0.788831	0.786646	0.0768377	0.642926
Q96C19	eLQSTFk	EF hand domain containing protein D2 |	-0.612115	-0.0454327	-0.129328	0.0789341	0.625887	-0.288485	0.288913	-0.241805	-0.193384	-0.299501	-0.22053	0.295768	-0.322023	-0.262664	-0.239393	0.657671	0.380243	0.196016	-0.299074	-0.394398	-0.382194	0.533403	0.184907	0.767207	-0.316111	-0.161099	0.421229	-0.769866	-0.187537	0.0177366	0.307737	0.0118254	4.40223e-05	0.236882	0.0384735	0.65839	0.3191	0.00106636	0.421555
P18206-2	eLTPQVVSAAR	Isoform 1 of Vinculin |	-0.684322	0.355275	-0.230431	0.0558336	0.227398	-0.117849	-0.183231	-0.559841	-0.0448066	-0.0664172	0.183475	0.276724	0.179212	-0.13035	0.0429375	-0.00282286	0.30165	0.185177	0.0346771	-0.318748	-0.421363	0.788209	0.0622786	0.43075	-0.237112	0.122287	0.201013	-0.396479	-0.317754	0.0398329	0.445938	0.214931	0.0191301	0.055413	0.0738529	0.759465	0.636002	0.0479082	0.184244
Q9Y490|Q9Y4G6	eLVAQGk	Talin 1 | Talin 2	0.983514	0.396295	0.476806	-0.0835907	0.0365327	0.279902	-0.0250561	1.40989	0.320823	0.174697	0.212112	-0.00300632	0.28456	-0.403071	0.573773	-0.0903585	-0.379346	0.0354363	-0.0728524	-0.23295	-0.201237	0.236056	0.367505	-0.0755287	0.228689	-0.602342	-0.0871471	-0.0242569	0.490938	0.125019	0.00499382	0.65865	0.901947	0.0188161	0.187732	0.159738	0.89459	0.929516	0.105844
P52907	fITHAPPGEFNEVFNDVR	F actin capping protein subunit alpha 1	0.466533	-0.121898	0.240135	-0.179729	-0.328149	-0.121653	0.0773502	0.481457	-0.0899595	-0.0331766	-0.326397	-0.154033	0.0168101	0.0263931	0.196498	-0.2209	-0.0301124	-0.146307	0.181554	0.356295	0.395574	-0.443361	-0.192508	-0.455173	0.400202	0.0199178	-0.0575372	0.443581	0.366126	4.6244e-05	0.865088	0.624348	0.000822902	0.00427279	0.000618906	0.942832	0.882078	0.00535625	0.0504484
P35579	eQEVNILk	|Myosin 9	-0.553221	0.0749836	-0.0739866	0.083776	-0.680886	0.263604	-0.392251	-0.582069	-0.21117	0.192042	0.182643	-0.0749253	-0.0826287	-0.183008	-0.172425	-0.0234434	0.811902	0.171282	-0.0342484	-0.372257	-0.604768	0.567274	0.505989	0.459688	-0.178196	0.0480633	0.421073	-0.657004	-0.283995	0.245646	0.770904	0.0164437	0.000495783	0.0946673	0.32898	0.914587	0.325857	0.00382966	0.253156
P35579	eQEVNILkk	Myosin 9	-1.41791	0.616659	-0.233911	0.180122	-0.39932	-0.0120402	0.175995	-1.33104	-0.014082	-0.305058	-0.035432	0.243218	0.134271	-0.018734	-0.160877	0.0355141	0.350876	-0.144235	0.102173	-0.272356	-0.596597	0.381835	0.376289	0.205471	-0.329122	0.232027	0.25571	-0.336312	-0.312629	0.0725724	0.37105	0.325095	0.19887	0.231268	0.121042	0.705599	0.730477	0.29187	0.416152
Q15233	eQPPRFAQPGSFEYEYAMR	|Non POU domain containing octamer binding protein	0.973609	-0.354791	0.510632	-1.14818	0.0125182	-0.123732	0.025128	0.941167	-0.0726065	0.0894372	-0.551492	-0.561579	-0.0112447	0.439102	0.337627	0.00976533	-0.44879	-0.23944	0.436427	0.398442	0.648266	-0.403557	-0.464772	-0.527786	0.309278	0.0375801	0.0347415	0.720533	0.717695	0.00215462	0.86328	0.873511	0.00275658	0.00284658	0.00776508	0.942206	0.969046	0.0118785	0.0403705
P52907	eGAAHAFAQYNMDqFTPVkIEGYEDQVLITEHGDLGNSR	F actin capping protein subunit alpha 1 |	0.288018	-0.473703	-0.220838	-0.275393	0.0721793	0.262094	0.0972911	0.162666	0.0639601	0.338403	-0.169959	-0.840004	-0.571591	0.0668011	0.00975772	-0.296788	0.11035	0.194415	-0.0540412	0.00391251	-0.0932029	-0.0823643	-0.328713	0.0673532	0.477496	-0.0926265	0.0461555	-0.0504362	0.0883457	0.000173768	0.595012	0.790634	0.771764	0.612045	0.00139267	0.843497	0.944703	0.826417	0.757332
P13498	eRPQIGGTIkQPPSNPPPRPPAEAR	Cytochrome b 245 light chain	0.722056	-0.0518368	-0.320468	-0.511366	-0.386888	-0.0244858	0.112546	-0.27699	0.672463	0.177812	-0.931414	-0.327406	-0.167345	0.346361	-0.287808	0.091307	0.586129	-0.145853	0.0797984	0.729521	0.682868	-0.604939	-0.115014	-0.349442	0.393909	0.087604	0.244323	0.320201	0.47692	0.0210875	0.707269	0.299768	0.177601	0.0495179	0.0441283	0.88809	0.709927	0.267905	0.174255
P52907	eGAAHAFAQYNMDQFTPVkIEGYEDqVLITEHGDLGNSR	F actin capping protein subunit alpha 1 |	0.288018	-0.473703	-0.220838	-0.275393	0.0721793	0.262094	0.0972911	0.162666	0.0639601	0.338403	-0.169959	-0.840004	-0.571591	0.0668011	0.00975772	-0.296788	0.11035	0.194415	-0.0540412	0.00391251	-0.0932029	-0.0823643	-0.328713	0.0673532	0.477496	-0.0926265	0.0461555	-0.0504362	0.0883457	0.000173768	0.595012	0.790634	0.771764	0.612045	0.00139267	0.843497	0.944703	0.826417	0.757332
C9JUG7	fIIHAPPGEFNEVFNDVR	F actin capping protein subunit alpha 2	0.813129	-0.392664	0.14172	-0.269285	-0.229369	0.0941313	-0.0920293	0.399294	-0.201071	0.221404	-0.017908	-0.152028	-0.241054	0.0799422	0.362434	-0.291283	-0.556307	-0.306006	0.0928986	0.486371	0.269861	-0.763521	-0.299101	-0.738783	0.414256	0.0636791	-0.433658	0.667576	0.170239	0.00309252	0.707074	0.016088	0.000547069	0.319465	0.0103221	0.88809	0.325857	0.00411126	0.501131
Q9UJU6	eSGRFQDVGPQAPVGSVYQk	Drebrin like protein |	0.00620476	0.233268	0.33725	0.197879	-0.342647	-0.163261	0.271915	0.41151	0.0803784	-0.510356	0.0305344	-0.0152882	-0.0152623	0.0481175	0.114963	0.0326256	0.200914	-0.0442166	0.396132	-0.0339061	0.126398	0.0247521	-0.143901	-0.0323341	0.122033	-0.117347	0.140163	0.0997669	0.357277	0.223448	0.310418	0.2278	0.387053	0.00429016	0.304521	0.660729	0.650099	0.490202	0.0504484
P25398	eSQAkDVIEEYFk	40S ribosomal protein S12	0.229783	-0.273596	0.174231	0.115081	0.280592	0.101169	-0.038341	0.48537	-0.276864	0.145141	0.38201	-0.0700561	-0.0299755	-0.164495	-0.0283324	0.0180753	-0.139641	0.127526	-0.148296	-0.0341088	0.144136	-0.0178559	-0.26252	0.101802	-0.0664692	-0.0936093	-0.187758	-0.014743	-0.108892	0.439332	0.441754	0.129787	0.90298	0.371932	0.524346	0.756989	0.530849	0.930196	0.557675
P06899	eSYSIYVYk	Histone H2B type 1 O | Histone H2B type 1 J |	0.187682	-0.181168	0.0940706	0.021169	0.242163	0.0395126	-0.108857	0.573247	-0.363293	-0.200319	0.473213	0.0294377	-0.322341	-0.501876	-0.274563	0.274278	0.0980646	0.150271	-0.334452	-0.468172	-0.0341829	0.367683	-0.35063	0.243589	-0.285241	-0.356211	0.0296798	-0.45314	-0.0672492	0.028131	0.0230928	0.841414	0.00503864	0.650863	0.0561326	0.269236	0.962553	0.0183257	0.78784
O60814|Q99880	eSYSVYVYk	Histone H2B type 1 D | Histone H2B type 1 K | Histone H2B type 1 L	0.0180161	0.200953	0.155123	0.139477	0.279904	0.0745597	0.210742	0.556099	-0.295572	-0.224729	0.76267	-0.141177	0.109325	0.137693	-0.199036	0.462067	-0.0135701	0.144007	-0.793301	-1.34996	-0.115734	1.08408	0.431894	1.38351	-0.483681	-0.509396	0.433547	-0.950501	-0.00755738	0.0206786	0.0527685	0.0957137	0.000870082	0.976132	0.0436517	0.346505	0.479222	0.00550979	0.987982
P08670	eTNLDSLPLVDTHSk	Vimentin	0.66785	-0.0152301	0.130052	-0.386908	-0.216574	0.0214439	0.0362833	0.337025	0.146672	0.0186802	-0.151842	-0.186185	0.210105	0.00610429	0.380009	-0.070781	0.0791575	-0.083259	-0.0734978	0.512842	0.184008	0.0795809	-0.0701699	-0.111428	0.295391	-0.013847	0.120748	0.232745	0.36734	0.00162696	0.907261	0.31485	0.0594452	0.00463192	0.00632654	0.962522	0.72373	0.113132	0.0525302
P55072	eVDIGIPDATGRLEILQIHTk	|Transitional endoplasmic reticulum ATPase	0.494387	-0.274497	0.124702	0.133397	0.630162	0.319264	0.0587201	0.651361	-0.171797	0.383055	0.204409	0.301667	-0.186407	-0.261977	0.266204	0.195533	-0.401862	-0.0289015	0.0230406	0.274855	0.170631	-0.428389	-0.149114	-0.308434	0.126875	-0.0994216	-0.51552	0.234586	-0.181513	0.232629	0.51765	0.00233532	0.1344	0.242304	0.315722	0.798724	0.166475	0.214678	0.426942
P02671-2	eVDLkDYEDQQkQLEQVIAk	Isoform 2 of Fibrinogen alpha chain |	-0.821184	1.24337	-0.149109	0.342899	-0.0964369	-0.201561	0.83184	-0.681877	0.321962	-0.385474	-0.305466	0.536996	0.122753	-0.178752	0.0654727	-0.188123	0.157811	-0.163464	0.0461252	-0.20321	-0.058792	0.140283	0.153677	-0.262385	-0.0112661	-0.158568	-0.00885964	-0.00736695	0.142341	0.950724	0.539981	0.972576	0.977195	0.58194	0.965076	0.809647	0.990844	0.983899	0.73516
Q15365	eVGSIIGk	|PolyrC binding protein 1	-0.494115	0.930796	0.117425	-0.295074	0.309878	0.147533	0.78475	-0.790909	0.619986	-0.0339632	0.270771	-0.134192	0.0820277	0.193526	-0.0620255	-0.0234434	-0.00304661	-0.0457887	-0.0331748	0.00607535	-0.335899	0.584788	-0.345295	0.264755	-0.207577	-0.219567	0.0278361	-0.0969064	0.150497	0.101019	0.346095	0.904035	0.675209	0.516322	0.158244	0.686782	0.976841	0.752074	0.68632
Q96AE4|Q96AE4-2	fAVGIVIGR	Far upstream element binding protein 1 | Isoform 2 of Far upstream element binding protein 1	-0.892488	-0.0870614	-0.288126	0.228912	0.581548	-0.0332636	0.0218768	-0.425983	0.0641444	0.187061	-0.503588	0.166008	0.100286	-0.158872	-0.39854	0.326486	0.310745	0.311942	-0.135789	-0.234199	-0.283593	0.1647	0.518454	0.462473	-0.45797	0.082822	0.244687	-0.534251	-0.372386	0.000396911	0.604041	0.133632	0.00242268	0.0265993	0.00241032	0.848445	0.535542	0.0110786	0.127028
Q96AE4|Q96AE4-2	iQFkPDDGTTPER	Far upstream element binding protein 1 | Isoform 2 of Far upstream element binding protein 1	-0.66177	-0.348591	-0.538032	0.0212432	0.362848	0.0405255	-0.552333	-1.2876	-0.27953	0.473112	0.578991	-0.0564206	-0.400087	-0.0749616	-0.76383	0.136011	0.389933	0.334227	-0.546404	-0.449445	-0.579202	0.528572	-0.172834	0.840606	-0.834535	0.14232	0.106036	-0.811741	-0.848025	2.70783e-07	0.41826	0.545219	9.01327e-05	5.29054e-05	3.24587e-05	0.740113	0.835977	0.00141435	0.00599995
E7EMV2|P08670	eYQDLLNVk	Neurofilament medium polypeptide | Vimentin | Alpha internexin |	0.00253189	-0.229307	-0.178944	-0.137959	0.392765	0.141102	0.0144933	0.231777	-0.0105418	-0.326804	0.150842	-0.0695763	-0.122121	-0.207794	-0.0628948	0.687097	0.0585448	0.168271	-0.496816	-0.396587	-0.34953	0.720438	0.340621	0.702976	-0.0134951	-0.244292	0.421263	-0.718948	-0.0533937	0.902188	0.0836562	0.0047504	1.90528e-05	0.696681	0.925347	0.400342	0.19924	0.000699071	0.817206
Q96AE4|Q96AE4-2	iQQESGckIQIAPDSGGLPER	Far upstream element binding protein 1 | Isoform 2 of Far upstream element binding protein 1 |	0.81308	-0.489283	0.214136	-0.468395	-0.305656	-0.0439779	0.463151	0.320838	0.175995	-0.0473321	-1.03689	-0.155859	0.0175112	0.604507	0.395742	-0.493323	-0.913177	-0.232612	0.319943	1.17762	0.827813	-1.2056	0.0410716	-1.7822	0.769764	0.307537	-0.421289	1.3215	0.592671	0.000920897	0.255381	0.123539	4.1128e-05	0.0342278	0.00426089	0.624535	0.523139	0.00103651	0.141468
I6L8B7	tQTVcNFTDGALVQHQEWDGkESTITR	Fatty acid binding protein epidermal	0.807858	-0.358638	0.327285	-0.143576	0.069728	0.0394894	0.139264	1.05101	0.122493	-0.110441	-0.26744	-0.192739	-0.0422259	0.127846	0.17382	-0.130657	-0.264878	0.0232405	0.352824	0.437503	0.634122	-0.453518	-0.375602	-0.708183	0.519326	-0.0675638	-0.217437	0.598914	0.449042	0.000320963	0.708295	0.234892	0.00263103	0.0189669	0.00206066	0.888576	0.656734	0.0117222	0.105867
C9J9K3	fAAATGATPIAGRFTPGTFTNQIQAAFREPR	40S ribosomal protein SA Fragment |	0.53013	-0.311997	0.235515	-0.0519974	0.326591	0.203583	-0.225081	0.701811	-0.177709	0.203566	0.400804	0.0284339	0.090489	0.231959	0.308534	-0.0602933	-0.0095987	-0.066381	-0.0510728	-0.277308	-0.021875	0.515282	-0.111239	0.440921	0.297227	-0.0786572	-0.0670483	-0.0713276	-0.0597188	0.0148295	0.638359	0.688504	0.669833	0.720951	0.0334574	0.861035	0.901742	0.747421	0.833823
P37837	fAADAVkLER	Transaldolase	-0.805099	-0.184141	-0.15896	0.255543	0.386862	-0.451989	0.360669	-0.991165	-0.400985	-0.0999649	-0.398674	0.572335	-0.37006	0.0573995	-0.545822	0.0902259	-0.0952788	0.22022	-0.32672	-0.023304	-0.035443	-0.171993	0.180901	-0.266756	-0.308407	0.155955	-0.0511322	-0.200211	-0.407299	0.0382769	0.442067	0.799921	0.325658	0.0523783	0.0717887	0.757006	0.946443	0.429449	0.180503
P02675	qcSkEDGGGWWYNR	Fibrinogen beta chain |	-0.892027	1.3065	-0.0652964	1.02331	0.00997386	0.29933	0.833584	-0.528032	0.484645	0.159062	0.379738	0.352793	-0.135333	-0.320292	-0.126542	-0.677397	0.888097	0.118901	-0.108745	-0.760694	-0.595327	0.750359	-0.0224728	0.484312	-0.899671	-0.531051	-0.113735	-0.598122	-0.180806	2.45183e-05	0.0887066	0.707266	0.0571339	0.551423	0.000419381	0.412147	0.908989	0.109822	0.710145
P02675	vYcDMNTENGGWTVIqNRQDGSVDFGR	Fibrinogen beta chain |	-0.139893	0.179393	-0.226206	-0.133179	-0.373358	-0.0428001	0.057401	-0.103793	0.0825479	-0.123323	-0.410801	-0.238075	0.177901	0.0167069	0.203048	-0.00282286	-0.2903	-0.12147	0.462771	0.465873	0.49879	-0.800842	0.0142925	-0.657822	0.399061	0.329274	-0.0895716	0.614009	0.195164	0.00068014	0.0221722	0.512153	0.00012751	0.160087	0.00349841	0.260056	0.818591	0.00165697	0.339178
P08670	fADLSEAAnRNNDALR	Vimentin	-0.348462	-0.288727	-0.202458	-0.086384	-0.00792421	-0.0915589	-0.145967	-0.445717	-0.0703604	0.00159681	-0.28021	-0.084856	-0.0647528	0.133585	-0.324618	0.0287032	0.603998	-0.0659593	0.0352672	0.0769446	0.0735225	0.103627	-0.268322	0.289917	-0.147516	0.238607	0.206883	-0.127003	-0.158726	0.0906732	0.0566884	0.0953787	0.297123	0.195377	0.144752	0.35704	0.479222	0.398346	0.381015
P08670	fADLSEAANRnNDALR	Vimentin	-0.55706	-0.446252	-0.297533	-0.0887936	0.420429	-0.175874	-0.123854	-0.648402	-0.221887	-0.23715	0.246024	-0.159814	-0.114029	0.364597	-0.381739	0.199531	-0.406985	0.0500341	-0.0954907	-0.160376	0.0107253	0.0610633	-0.324817	0.220305	-0.210923	0.31978	-0.0342817	-0.0292406	-0.383302	0.063252	0.0368578	0.814669	0.841504	0.0140412	0.108719	0.302362	0.950668	0.880685	0.0917091
P08670	fADLSEAANRNnDALR	Vimentin |	-0.597994	-0.492835	-0.413144	-0.0636419	0.58454	-0.0110995	-0.255885	-0.786569	-0.205135	-0.0881268	0.385637	-0.0440959	-0.367552	0.138986	-0.678001	0.522414	-0.27476	0.137894	-0.230267	-0.31128	-0.155418	0.0709239	-0.253847	0.358871	-0.169585	0.191338	-0.0336195	-0.360838	-0.585796	0.0947128	0.237761	0.833314	0.0315706	0.00110426	0.149899	0.610144	0.959238	0.0707922	0.024774
P08670	fADLSEAANRNNDALR	Vimentin	-0.691619	-0.492255	-0.42637	-0.549383	0.133974	-0.435125	0.123267	-1.41911	-0.240972	-0.261169	-0.462899	-0.199893	-0.198021	0.84324	-0.42425	0.0240628	-0.217971	-0.212614	0.00176197	0.303516	0.326981	-0.21312	-0.452714	-0.151978	0.0540981	0.666715	0.0916932	0.34626	-0.228761	0.73013	0.00352924	0.660294	0.105854	0.277905	0.791572	0.135993	0.89459	0.178142	0.467052
P02675	vYcDMNTENGGWTVIQnRQDGSVDFGR	Fibrinogen beta chain |	-0.139893	0.179393	-0.226206	-0.133179	-0.373358	-0.0428001	0.057401	-0.103793	0.0825479	-0.123323	-0.410801	-0.238075	0.177901	0.0167069	0.203048	-0.00282286	-0.2903	-0.12147	0.462771	0.465873	0.49879	-0.800842	0.0142925	-0.657822	0.399061	0.329274	-0.0895716	0.614009	0.195164	0.00068014	0.0221722	0.512153	0.00012751	0.160087	0.00349841	0.260056	0.818591	0.00165697	0.339178
P02675	vYcDMNTENGGWTVIQNRqDGSVDFGR	Fibrinogen beta chain |	-0.139893	0.179393	-0.226206	-0.133179	-0.373358	-0.0428001	0.057401	-0.103793	0.0825479	-0.123323	-0.410801	-0.238075	0.177901	0.0167069	0.203048	-0.00282286	-0.2903	-0.12147	0.462771	0.465873	0.49879	-0.800842	0.0142925	-0.657822	0.399061	0.329274	-0.0895716	0.614009	0.195164	0.00068014	0.0221722	0.512153	0.00012751	0.160087	0.00349841	0.260056	0.818591	0.00165697	0.339178
P08670	fADLSEAANRNNDALRQAk	Vimentin	1.96667	-1.72588	-0.0244031	-1.80294	-0.202608	-0.27514	-0.613819	0.239069	-1.31221	0.88121	-1.27691	0.0183547	-0.603823	0.29799	0.519306	-1.07843	-1.13011	-0.791895	-0.0262938	1.91155	1.54004	-1.95675	-1.34728	-2.90823	1.16526	0.851557	-1.09244	2.14191	0.197912	0.0101283	0.129229	0.0551761	0.000596764	0.718169	0.0247549	0.488973	0.427529	0.00440397	0.83341
P06733	fAGRNFRNPLAk	Alpha enolase |	1.01186	-0.546604	0.0589407	-1.18222	-0.918431	-0.612502	-0.299151	-0.619846	0.0404624	0.0667947	-0.961036	-0.416181	0.537068	0.722962	0.246204	-0.56045	-0.836154	-0.359425	0.081553	1.77482	0.985723	-1.28129	-0.241543	-1.56906	0.471783	0.783778	-0.13739	1.53271	0.61154	0.0757632	0.0142636	0.647332	2.73684e-05	0.0502045	0.12463	0.225811	0.89459	0.000832732	0.17568
B4DVY7	lAEAEkSQLIMQAEAEAASVR	Flotillin 1 |	0.822264	-0.541063	0.10243	-0.620912	0.19568	-0.0665682	-0.740641	0.727457	-0.597432	0.496471	0.134988	-0.129012	-0.404656	-0.202273	0.312199	-0.501828	0.0332626	-0.200904	0.241345	-0.0658092	0.101114	-0.006955	-0.997154	-0.23674	0.841571	0.0348174	-0.32016	0.315373	-0.039605	0.000756829	0.890591	0.21336	0.220064	0.875669	0.00376639	0.954765	0.636002	0.31537	0.928514
C9JIC6	fASENDLPEWkER	Ran specific GTPase activating protein Fragment	-0.434252	0.209498	-0.367776	0.218849	0.0874139	-0.0041177	0.0730027	-0.703665	0.0810765	-0.0126673	0.162544	0.109324	0.0251324	-0.0915985	0.0143711	0.141555	0.062353	0.117218	-0.237947	0.011702	-0.301736	0.212092	0.247517	0.337404	-0.288125	0.0936734	0.0927989	-0.283036	-0.28391	0.00336237	0.461812	0.465957	0.0332187	0.0327274	0.0109446	0.76719	0.799565	0.0734108	0.138869
P04075	aDDGRPFPQVIk	Fructose bisphosphate aldolase A	-1.57524	0.609556	-0.576083	0.500304	0.379814	0.0570681	0.344794	-1.39598	0.326545	-0.69323	0.531346	0.281948	0.0558576	-0.326515	-0.710554	0.986757	0.109339	0.576871	-0.564951	-0.626597	-0.77945	1.00383	0.777159	0.88177	-0.888951	-0.114299	0.546412	-1.21466	-0.553944	0.00052022	0.715409	0.0905334	0.000646189	0.0864312	0.00290333	0.889803	0.475538	0.0046196	0.239791
P30740	fAYGYIEDLkcR	Leukocyte elastase inhibitor |	-0.041034	-0.48649	-0.0989964	-0.211129	-0.420049	-0.256906	-0.37462	-0.108902	-0.326286	0.00415078	-0.726694	0.017746	0.329855	0.0398457	0.0223048	-0.0965187	0.123955	-0.122639	0.190565	0.660313	0.507745	-0.613138	0.106153	-0.554836	0.121023	0.53116	0.0726428	0.484609	0.0260922	0.327194	0.00195132	0.63863	0.00410765	0.865778	0.413684	0.118745	0.888378	0.0156706	0.926487
M0QZR4	fcAFVQEAESRPR	Rho guanine nucleotide exchange factor 1	0.105886	-0.00897698	-0.220309	-0.111519	0.0790241	-0.123631	0.260095	-0.437005	0.0185627	0.308914	-0.428612	-0.00147948	-0.619309	-0.0801399	0.00748099	-0.116884	0.392223	0.108382	-0.077213	0.195581	-0.136276	-0.141818	-0.103942	-0.0445784	-0.0719602	-0.0713545	0.061781	-0.133876	-0.000740847	0.484106	0.621672	0.66898	0.357604	0.995901	0.569531	0.857103	0.896405	0.462531	0.999327
P00558	fcLDnGAk	|Phosphoglycerate kinase 1	-0.991583	1.10456	-0.270704	0.288532	-0.0254201	0.0568712	0.80763	-1.20137	0.639125	-0.164341	0.019518	0.0616897	-0.259017	-0.074858	-0.321384	0.0922094	0.332501	0.188695	-0.131299	-0.402605	-0.621305	0.438138	0.327938	0.347281	-0.301087	-0.316355	0.248319	-0.589539	-0.0248644	0.0487217	0.261742	0.375931	0.0425811	0.928769	0.0874517	0.629514	0.760143	0.0874507	0.963125
P35579	fDQLLAEEk	|Myosin 9 | Myosin 14	0.47947	0.0595417	0.631689	-0.101952	-0.0950694	0.336047	-0.16125	1.3941	-0.126479	-0.0575466	0.616401	-0.355495	0.619899	-0.301422	0.439926	-0.166379	-0.320061	0.0010087	0.215558	0.00146106	0.208541	0.227333	-0.299815	-0.0801052	0.0957054	-0.182184	-0.163401	0.303664	0.322447	0.493086	0.410012	0.459321	0.175022	0.150817	0.577011	0.732795	0.795285	0.264976	0.330657
P04075	aLANSLAcQGk	Fructose bisphosphate aldolase A	-1.13022	0.59581	-0.273385	0.479867	0.158074	-0.137762	0.472605	-0.784086	0.00242424	-0.613204	0.277458	0.337184	0.0233785	-0.290974	-0.206619	0.627776	0.459323	0.239049	-0.195507	-0.350496	-0.352167	0.698183	0.297768	0.754151	-0.510244	-0.0425886	0.429106	-0.741439	-0.269745	0.00469212	0.8536	0.0724198	0.00343228	0.249037	0.0140186	0.938631	0.460111	0.0139244	0.434812
Q9BSJ8	fFLQDPQSQELDVQVkDDSR	|Extended synaptotagmin 1	0.0822098	0.452506	0.247888	0.200317	0.317645	0.159104	0.265361	0.29885	0.471486	-0.21136	0.558854	0.0764792	0.350113	0.332607	0.151054	0.252709	-0.232704	-0.0797055	-0.0599574	-0.446236	-0.232701	0.60977	0.20764	0.695558	-0.0838095	-0.287237	0.0587045	-0.226398	0.119543	0.484215	0.0894667	0.720713	0.175797	0.468494	0.569531	0.413706	0.914174	0.265826	0.645797
P04075	aLQASALk	Fructose bisphosphate aldolase A	-1.43766	0.352588	-0.512553	0.239715	0.266303	0.21509	0.131861	-1.92618	-0.293168	-0.0173777	0.756824	0.471529	-0.399345	-0.111645	-0.679472	0.770721	0.792096	0.486231	-0.546125	-0.566026	-0.766074	1.24626	0.42409	1.06646	-1.1273	0.102738	0.475629	-1.30909	-0.936199	4.04164e-06	0.7115	0.096021	7.52553e-05	0.00230399	0.000148571	0.889068	0.479222	0.00136668	0.0361538
E7ER44	fFSAScVPGADkGQFPNLcR	|Kaliocin 1	1.13842	0.122549	-0.0426286	-0.248801	-0.0249641	0.165337	-0.588609	0.276688	1.06271	0.727483	0.12523	-0.493586	0.27934	0.225387	-0.0636773	-0.157959	-0.378763	0.120946	-0.0697167	0.134814	-0.196966	-0.323368	0.275852	0.204659	-0.0188979	-0.276659	-0.0848885	0.0946355	0.286406	0.889688	0.249064	0.720171	0.689723	0.233242	0.918305	0.620795	0.913951	0.762455	0.417759
O14979-3	fGEVVDcTIkTDPVTGR	Isoform 3 of Heterogeneous nuclear ribonucleoprotein D like	-0.43621	-0.278749	0.143174	0.0122997	-0.0242646	-0.18443	0.224824	0.00459334	-0.466948	-0.313891	-0.0696712	-0.147087	0.0937368	0.435115	-0.0316987	0.103811	-0.385301	0.0263725	0.0790761	-0.199532	0.3169	-0.114411	0.167047	-0.00704577	0.0637529	0.250486	0.0862529	0.150521	-0.0137118	0.50816	0.0703726	0.520493	0.266326	0.918287	0.591637	0.382526	0.825656	0.3647	0.957028
P04075	iVAPGkGILAADESTGSIAkR	Fructose bisphosphate aldolase A	-0.728638	0.237742	-0.553088	0.0666294	0.159149	0.147301	-0.206192	-1.15354	0.137584	-0.199182	0.282516	0.467914	-0.0622656	-0.171886	-0.501828	1.35084	-0.211832	0.591389	-0.204051	-0.113457	-0.283814	0.198534	1.18699	0.210217	-0.659143	0.154806	0.400302	-0.77724	-0.531744	0.000489726	0.515284	0.100623	0.00290522	0.0326035	0.00278387	0.797045	0.483519	0.0123484	0.138869
P04075	fSHEEIAMATVTALRR	Fructose bisphosphate aldolase A |	0.0287072	-0.0121071	-0.498209	0.420085	-0.31642	-0.666048	-0.56325	-1.23741	-0.0626478	-0.0698812	0.394879	0.494316	-0.559654	0.191417	-0.685612	0.032607	0.992012	0.397829	-0.434692	-0.470791	-0.28242	0.695816	0.00815582	0.85253	-0.743663	0.0171937	0.45367	-0.870117	-0.433641	5.00317e-05	0.941991	0.0642129	0.00106576	0.0760094	0.000652288	0.97591	0.45072	0.00637007	0.220772
P04075	gILAADESTGSIAkR	Fructose bisphosphate aldolase A |	-0.511407	0.33687	-0.302851	0.5255	0.209424	0.109325	-0.0698325	-0.263291	-0.048949	-0.160025	0.46462	0.444339	-0.164235	-0.730314	-0.298674	1.0519	0.67368	0.509584	-0.286671	-0.37541	-0.381671	0.553973	0.623621	0.908097	-0.658013	-0.229586	0.454612	-1.09297	-0.408774	1.40953e-05	0.120308	0.00394542	6.74328e-08	0.00848308	0.000292187	0.471221	0.190761	3.3649e-05	0.0682751
P23219-3	fGLDRYQcDcTR	Isoform 3 of Prostaglandin G/H synthase 1 |	0.156497	0.0691633	0.284703	-0.0206305	0.134961	-0.0470009	0.163022	0.262069	-0.0681045	-0.0675507	0.450826	-0.16257	-0.143487	0.0968016	0.204636	-0.250785	-0.301063	-0.133326	0.47511	0.223108	0.229909	-0.27853	-0.902221	-0.2746	0.193606	0.0364545	-0.40476	0.537767	0.0965525	0.132168	0.778712	0.00428809	0.000325479	0.458979	0.196754	0.916889	0.192901	0.00295298	0.635912
Q15942	fGPVVAPkPk	Zyxin	-1.1987	0.595428	-0.570571	-0.0307063	-0.210294	0.0134268	0.0236252	-1.4652	-0.314684	0.0869949	0.0181977	0.249654	-0.0588657	-0.203062	0.274455	-0.428408	0.641535	-0.283851	0.667985	0.506883	0.0448474	-0.0350021	-0.856559	-0.386351	-0.0443595	0.693724	-0.245985	0.430147	-0.509563	0.831639	0.0160918	0.367624	0.121433	0.0692369	0.875126	0.238982	0.753656	0.196865	0.21027
P09382	vRGEVAPDAk	Galectin 1 |	-0.0143628	-0.333752	-0.331151	-0.170339	0.328591	-0.298425	-0.297547	-0.174605	-0.120752	-0.137223	0.123112	-0.212425	-0.0192466	0.0770389	-0.171207	0.152463	-0.185298	0.191396	-0.120685	-0.0205222	0.171269	0.0907437	-0.330759	0.255099	-0.454483	0.198136	0.0900588	-0.0428327	-0.15091	0.00187268	0.105459	0.451874	0.719246	0.212282	0.0070054	0.447483	0.791062	0.785348	0.394158
P08514-3	fGSAIAPLGDLDRDGYnDIAVAAPYGGPSGR	Isoform 3 of Integrin alpha IIb |	-0.152927	0.518151	-0.132082	-0.0580296	-0.406352	-0.230415	0.206746	-0.588248	0.268709	-0.268852	0.237642	-0.317652	0.0360829	0.289567	0.43412	-0.458516	0.153146	-0.0761127	0.500433	0.370864	0.0195882	0.139485	-0.630349	-0.0217329	0.211182	0.255051	0.02493	0.424123	0.194001	0.0210531	0.143928	0.883836	0.0191441	0.261836	0.044106	0.504252	0.969046	0.0479082	0.448681
P08514-3	fGSAIAPLGDLDRDGYNDIAVAAPYGGPSGR	Isoform 3 of Integrin alpha IIb |	-0.194151	0.573445	-0.0235238	0.324075	-0.0627151	-0.0811822	0.364329	0.17405	0.381379	-0.314373	0.0169508	-0.0863869	0.374972	-0.17939	0.033594	-0.164965	0.00818832	-0.0108519	0.00398888	-0.0189663	0.157689	0.00445437	-0.113232	0.0276126	0.10665	-0.150607	-0.00752729	0.103447	0.246526	0.287499	0.23628	0.952089	0.412289	0.0583036	0.372479	0.60861	0.984431	0.515361	0.189905
Q09666	fGVSTGREGQTPk	Neuroblast differentiation associated protein AHNAK |	0.0371861	0.0630375	0.357802	-0.0016157	0.162337	0.0162729	0.392987	0.0658944	-0.0838307	0.188074	0.102655	-0.0307595	-0.312599	0.141935	-0.0343039	-0.155492	-0.21455	-0.0555789	0.218241	0.0649482	0.0961477	-0.363827	-0.383303	-0.262796	-0.0303774	-0.109784	-0.312085	0.268319	0.0660188	0.748122	0.29517	0.00562031	0.0151723	0.525948	0.807902	0.647661	0.215733	0.0400581	0.693573
Q05315	eYGAWkQQVESk	Galectin 10 |	-0.49705	-1.67528	-0.23617	1.5425	-0.191335	-0.329192	-0.424996	-0.295576	-0.592273	-0.430352	0.608023	-0.251352	-0.354856	-0.225436	-0.522132	0.114745	0.298165	0.739389	-0.578097	0.341292	-0.504422	-0.262996	0.249045	0.805053	-0.907975	0.312949	0.165852	-0.631175	-0.778273	0.000134325	0.292791	0.573939	0.0402006	0.013258	0.00115369	0.647661	0.850501	0.0838632	0.0882096
P09104	eILDSRGNPTVEVDLYTAk	Gamma enolase |	0.106437	0.214455	0.318147	-0.235577	-0.27029	0.0599776	0.597828	0.124762	0.112579	-0.0480277	-0.341067	-0.252925	0.0418829	0.132991	0.260731	-0.159907	-0.379243	-0.185401	0.173898	0.447838	0.228589	-0.540398	0.00668977	-0.605561	0.447718	-0.0313798	-0.129319	0.524958	0.427019	0.000227985	0.787885	0.273282	0.000130615	0.00111696	0.00163686	0.919201	0.695061	0.00168554	0.024774
H3BS29	fIEEQFEQYLRDESGLNRk	Septin 1 Fragment |	-0.0286953	-0.247027	0.00439696	0.0813302	0.18831	0.0867813	-0.170252	-0.188585	-0.200907	0.555678	0.0295716	0.0595912	-0.214983	0.0474369	-0.180934	-0.0351106	0.242421	0.466313	0.0325233	0.00676866	-0.0039628	0.0530022	0.194598	0.0422143	-0.0119804	0.08632	-0.00630412	-0.212765	-0.305389	0.892904	0.408431	0.95151	0.049006	0.00656815	0.919588	0.731016	0.984252	0.0973487	0.0600276
P11413	lQFHDVAGDIFHQQck	Glucose 6 phosphate 1 dehydrogenase |	0.00786527	-0.0736072	-0.275645	0.248268	0.0431676	0.102488	-0.787391	-0.437703	0.151738	0.463625	0.471197	0.191071	-0.322655	-0.33889	-0.556613	0.267251	0.55714	0.432443	-0.0763386	-0.328319	-0.498	0.260184	0.167824	0.513327	-0.533697	-0.117679	0.113059	-0.719831	-0.489093	5.41109e-06	0.387934	0.406552	1.61128e-05	0.00125822	0.000171476	0.717004	0.773721	0.000648412	0.025114
P08567	fILREDPAYLHYYDPAGAEDPLGAIHLR	Pleckstrin	0.311442	-0.378574	0.0789895	-0.233987	-0.0906207	-0.0702254	-0.190847	0.417122	-0.537549	0.191694	-0.230971	-0.0324256	-0.422733	-0.265807	0.28073	-0.140671	0.0765735	-0.188332	0.429294	0.354415	0.304986	-0.639669	-0.577615	-0.53165	0.232796	0.163383	-0.255805	0.447041	0.0278535	0.0809391	0.360361	0.157272	0.0175339	0.875017	0.131963	0.696009	0.56303	0.0449148	0.928488
Q9UHD8-7	fINDQYEkYLQEEVNINR	Isoform 7 of Septin 9 |	0.386959	-0.55976	0.17491	-0.255921	-0.727139	-0.204192	0.0413913	0.132965	-0.445622	0.189957	-0.789833	-0.314003	-0.103413	0.227839	0.257553	-0.56045	-0.529359	-0.198781	0.186195	0.710088	0.524291	-1.27922	0.140697	-1.18866	0.434651	0.345285	-0.252441	0.903055	0.305329	0.0192981	0.134156	0.268211	0.000460566	0.183084	0.0412121	0.493962	0.690071	0.00365959	0.36755
P21333-2	fIPREnGVYLIDVk	Isoform 2 of Filamin A	-0.432991	-0.00893587	-0.0049767	0.342183	0.281868	0.243973	0.364046	-0.362241	0.133329	-0.218377	0.392794	0.11157	0.311801	0.261912	-0.0949121	0.179878	0.0715819	0.161648	-0.231051	0.121071	-0.0216347	0.559864	0.117304	0.346357	-0.217587	0.109826	0.0471036	-0.181575	-0.244297	0.0347604	0.434159	0.735951	0.200924	0.0895635	0.0665055	0.752899	0.921145	0.294193	0.245292
P11413	lQFHDVAGDIFHQQckR	Glucose 6 phosphate 1 dehydrogenase |	-0.894703	0.0674188	0.257948	0.476541	-0.0759305	-0.624875	0.0653164	-0.825571	-0.442643	-0.165163	0.389028	0.185433	-0.0570697	-0.0359506	-0.505429	-0.0595013	-0.0616346	0.360593	-0.208597	-0.30095	-0.40493	0.0747829	0.0751958	0.405507	-0.443056	0.0432178	0.101652	-0.384645	-0.326211	0.0031485	0.826231	0.606429	0.0598602	0.106887	0.0104448	0.931569	0.868566	0.113748	0.269377
K7EQ48	fAAYFQQGDMESnGkYITk	Glucose 6 phosphate isomerase |	0.703376	0.229737	0.205688	-0.251824	-0.281808	-0.00222483	0.358971	0.453071	0.424981	0.0998415	-0.576914	-0.157004	0.568294	0.156132	0.315092	-0.580469	-0.634137	-0.33984	-0.17547	0.616231	0.50941	-0.664042	0.0963662	-0.897423	0.445384	-0.0643556	-0.308268	0.834872	0.59096	0.00133954	0.685585	0.0613642	1.88596e-05	0.00095992	0.00551212	0.883085	0.447174	0.000699071	0.0227924
P00367	akPYEGSILEADcDILIPAASEkQLTk	Glutamate dehydrogenase 1 mitochondrial	1.43855	-0.720245	-0.15363	-0.720106	-0.336062	0.274402	-0.0417589	0.484552	-0.432935	0.642743	-0.449443	-0.420251	0.114229	-0.36947	0.691652	-0.777066	-0.804073	-0.250298	-0.278173	1.83801	1.12776	-1.45316	-0.718013	-1.91144	0.880458	0.424912	-0.817557	1.50634	0.263875	0.00488777	0.268046	0.0391789	0.000503285	0.488107	0.0145055	0.635718	0.392614	0.0038756	0.661503
P52907	fITHAPPGEFnEVFNDVR	|F actin capping protein subunit alpha 1	0.418757	0.00812502	0.262488	-0.138646	0.0519163	0.088872	0.192993	1.22012	0.0190088	-0.288103	-0.211782	-0.240728	-0.0172996	-0.153803	0.0311256	-0.0842073	-0.0889459	-0.0557105	0.116053	-0.363943	0.397881	0.0155676	-0.246577	-0.287822	0.274728	-0.351914	-0.00153743	0.126285	0.476661	0.0170279	0.0369113	0.992376	0.435513	0.00631406	0.0373475	0.302362	0.998866	0.538456	0.0598996
P00367	iIAEGANGPTTPEADkIFLER	Glutamate dehydrogenase 1 mitochondrial	0.90407	-0.337573	0.362848	-0.266707	-0.302394	0.0183374	-0.0968908	0.990769	-0.19939	0.150654	-0.200511	-0.266049	0.0768905	0.0438725	0.413394	-0.29462	-0.560644	-0.136178	0.147051	0.334052	0.454269	-0.672917	-0.0200406	-0.6997	0.524026	-0.0257176	-0.252905	0.642271	0.415084	0.000687429	0.895149	0.202673	0.00283046	0.0418874	0.00352276	0.957307	0.634122	0.0120925	0.156883
P15880	fkAFVAIGDYnGHVGLGVk	|40S ribosomal protein S2	0.628238	-0.31862	0.163691	-0.14452	-0.0938508	-0.0205606	-0.238135	0.487418	-0.350513	0.438593	-0.142432	0.0194466	-0.380609	-0.130462	0.104098	0.0041808	-0.0136869	0.107396	0.282461	0.253618	0.374679	-0.653346	-0.105122	-0.461374	0.0971873	0.0219511	-0.196438	0.270956	0.0525669	0.42292	0.903507	0.283794	0.143532	0.771738	0.509167	0.961301	0.701547	0.226366	0.864221
P02768	fkDLGEENFk	Serum albumin |	0.596972	0.238946	0.373579	0.419113	0.139527	0.0159313	-0.0130293	0.196335	0.168504	0.296695	0.36887	0.766694	0.397924	0.0568074	0.298416	0.289447	0.480181	0.299551	0.218268	0.708047	0.359636	0.198872	0.215551	0.121952	0.0321732	0.0796319	-0.0668794	0.0722574	-0.0742539	0.740859	0.533096	0.600204	0.57141	0.5609	0.801	0.805539	0.866691	0.660483	0.716411
P04406	tVDGPSGkLWR	Glyceraldehyde 3 phosphate dehydrogenase	-0.708574	0.0123636	-0.596439	0.153578	0.208333	-0.371054	-0.553533	-1.78918	-0.244363	0.321395	0.432315	0.53157	-0.704967	-0.00127945	-0.793195	0.331045	-0.43916	0.387381	-0.0933389	-0.282319	-0.426415	-0.426918	0.177612	-0.168796	-0.61453	0.263034	-0.235829	-0.360446	-0.85931	0.00129234	0.270567	0.32204	0.135341	0.00116853	0.0053903	0.639265	0.72903	0.21563	0.024774
A8MUD9	fkEANNFLWPFkLSSPR	|60S ribosomal protein L7	1.0033	-0.245968	0.0567578	-0.22487	0.349182	0.0379057	-0.518844	0.459287	0.241124	0.191989	0.45576	0.146993	-0.289556	-0.275382	-0.0360303	-0.023229	-0.0284411	0.258851	-0.0980725	0.158894	-0.16502	0.347628	-0.484984	-0.152232	0.0833703	-0.283471	-0.173228	-0.103793	0.00644995	0.366496	0.148996	0.371269	0.590138	0.973216	0.45433	0.513196	0.758033	0.677857	0.986479
P30740	fkLEESYTLNSDLAR	Leukocyte elastase inhibitor	0.229592	-0.00330183	0.0583018	0.0160005	0.0200768	-0.0841688	-0.101944	0.435346	-0.178239	0.0505415	-0.105603	0.136399	0.0691744	-0.443104	0.291563	-0.0111311	0.0870014	0.0931228	0.10369	0.311573	0.128886	-0.140505	-0.0865699	-0.230447	0.0917502	0.00367143	-0.0536292	0.125052	0.0677515	0.285866	0.975805	0.658416	0.306973	0.576959	0.371236	0.98931	0.89459	0.408479	0.730717
P14136-3|P08670	fLEQQNk	Isoform 3 of Glial fibrillary acidic protein | Vimentin |	-0.358338	0.287537	-0.106917	0.585998	-0.311031	0.105571	1.03788	-0.399516	0.391225	-0.373213	-0.101835	-0.351716	-0.224379	-0.127983	-0.0834556	-0.00282286	0.0569721	0.364731	-0.850132	-0.155012	-0.595826	0.308934	0.87479	0.40031	-0.299108	-0.481442	0.40819	-0.673283	0.216349	0.102575	0.037568	0.074237	0.00514991	0.33236	0.159955	0.302362	0.461609	0.0185933	0.51346
P21333-2	fLPREEGPYEVEVTYDGVPVPGSPFPLEAVAPTkPSk	Isoform 2 of Filamin A |	-0.194481	0.220353	0.0602262	-0.0321467	-0.220621	-0.134439	-0.166204	0.0192919	-0.521314	-0.00570552	0.198355	0.174468	-0.0447219	-0.231581	0.388199	-0.127283	-0.129778	0.0149468	0.0901398	-0.323331	-0.242378	0.192851	0.179759	-0.0272596	-0.0720828	0.0364092	0.0205543	-0.0778182	-0.0936731	0.490574	0.781123	0.875286	0.553755	0.47671	0.574803	0.918354	0.969046	0.645563	0.651849
P04406	vGVnGFGR	Glyceraldehyde 3 phosphate dehydrogenase	-1.47484	0.473801	-0.393105	0.709404	0.286493	-0.0106415	0.17687	-0.373888	0.0746271	-0.640557	0.525655	-0.171597	0.144305	-0.240328	-0.636495	0.68356	0.665519	0.512986	-0.0182324	-1.03148	-0.216926	0.89993	0.17467	1.32159	-0.71071	-0.0804371	0.59325	-1.0429	-0.369215	0.00165662	0.774091	0.0426664	0.00095858	0.195251	0.00637892	0.916415	0.398082	0.00590532	0.381015
Q9Y490	fLPSELRDEH	Talin 1 |	-0.976859	1.25364	0.321081	0.542125	-0.127813	0.00718743	1.20504	-0.169478	0.751611	-0.410815	-0.603778	0.246788	0.154724	-0.0694597	-0.391999	-0.0470186	0.588676	-0.138149	-0.0108888	-0.642691	-0.308679	0.287788	0.514994	0.256253	-0.18057	-0.609005	0.301475	-0.455256	0.455223	0.343159	0.0414796	0.296812	0.120378	0.120403	0.430824	0.314564	0.709927	0.19579	0.287745
G5EA52	fLQDYFDGNLkR	Protein disulfide isomerase family A member 3 isoform CRA_b	-0.221966	0.260837	0.0925475	0.376022	-0.163946	0.281601	0.259881	-0.18719	0.200574	-0.115469	0.615055	-0.147754	0.0466316	-0.0428267	-0.334277	0.175076	0.0407911	0.16582	-0.328648	-0.274922	-0.202946	0.259347	0.203075	0.395309	-0.239421	-0.256945	0.0656515	-0.396068	-0.0734713	0.0213054	0.0637124	0.623884	0.0062632	0.583412	0.0443647	0.367119	0.88192	0.0214948	0.736646
Q00610-2	fLRENPYYDSR	Isoform 2 of Clathrin heavy chain 1 |	-0.915288	-0.159761	-0.0772642	-0.0704638	0.176263	-0.045041	0.103573	-0.594365	-0.710311	-0.130315	0.408482	-0.168619	-0.152875	-0.19621	-0.174194	0.102853	0.232057	0.0785031	-0.00272728	-0.0169805	-0.00554816	0.264295	-0.650432	0.301527	-0.198966	0.300814	0.0264161	-0.146223	-0.42062	0.0645519	0.0852798	0.876065	0.391562	0.0192419	0.11043	0.402979	0.969046	0.494657	0.107162
P14222	fLRPDGTcTLcENALQEGTLQR	|Perforin 1	1.18276	-0.181938	0.711233	0.186596	0.212638	0.406969	0.000752915	2.5021	0.355468	-0.326671	0.50402	-0.51741	0.267643	-0.210964	0.578175	-0.00282286	-0.622182	-0.0320175	0.0452076	-0.612834	-0.148514	0.310595	0.073221	0.310156	0.460889	-0.775276	-0.0715322	-0.019706	0.684038	0.0391166	0.0236981	0.825503	0.951546	0.0435164	0.0727696	0.270286	0.955745	0.967838	0.16085
P14222	fLRPDGTcTLcENALQEGTLQRLPLALTNWR	|Perforin 1	0.367471	-0.472984	0.0943781	0.106135	0.199522	0.355695	0.0762817	0.624709	-0.443269	-0.0110121	0.571771	-0.168264	-0.224267	-0.339046	0.305979	-0.022621	0.109124	0.0851997	-0.226262	0.180546	0.0361363	0.310664	-0.497252	0.110535	0.143524	-0.0855834	-0.159699	-0.0604273	-0.134543	0.180916	0.635506	0.379232	0.737574	0.457749	0.253888	0.859397	0.760598	0.80025	0.635197
P04406	vGVNGFGR	Glyceraldehyde 3 phosphate dehydrogenase |	-1.59753	0.102342	-0.785481	0.293048	-0.458155	-0.635684	-0.0541363	-2.12269	-0.119271	-0.547166	-0.36483	0.126636	-0.042916	0.494531	-0.816551	0.191708	0.868138	0.0113896	-0.163729	-0.332492	-0.137012	0.337283	0.229719	0.772531	-0.613961	0.596434	0.666153	-0.568156	-0.498437	0.00559551	0.062803	0.0393624	0.0753773	0.11602	0.0158685	0.365842	0.392614	0.135893	0.280495
P08133-2	fMTILcTR	|Isoform 2 of Annexin A6	0.264378	0.147335	0.382386	-0.118251	0.230416	0.281581	0.562487	0.270875	0.225543	-0.0345897	0.556915	-0.393385	0.0316006	0.182285	-0.174681	-0.0157886	-0.403927	-0.124023	-0.0885141	0.169457	0.336703	-0.145782	-0.697815	-0.0785836	0.0370154	-0.232693	-0.331434	0.320462	0.22172	0.782808	0.116423	0.0291829	0.0344011	0.133761	0.833296	0.462228	0.356918	0.0752241	0.307589
P09382	fNAHGDANTIVcNSk	Galectin 1	-0.272946	0.350722	-0.23408	-0.0871284	-0.122912	-0.204379	0.121739	-0.797256	0.480301	-0.348571	0.235857	-0.262794	-0.33017	0.399399	-0.302312	-0.0287682	0.740515	-0.213353	-0.215046	-0.649287	-0.640331	0.957281	-0.360646	1.17334	-0.301961	-0.231038	0.509716	-0.667686	0.0730681	0.119728	0.364866	0.0527655	0.013432	0.772707	0.181468	0.70001	0.42164	0.0370747	0.864918
P09382	fNAHGDANTIVcNSkDGGAWGTEQR	Galectin 1	-0.0702161	0.28842	-0.0450294	0.0263692	-0.299922	-0.469957	-0.042897	-0.202894	0.213062	-0.348463	-0.221413	0.0322689	0.107644	0.0717969	-0.25471	-0.0455982	0.00326474	0.0313954	0.0511241	-0.111668	0.132332	-0.115658	0.0347195	-0.0770572	0.1276	-0.0239875	0.185364	0.0275756	0.236927	0.113604	0.821591	0.0908764	0.795493	0.033782	0.173737	0.931336	0.476338	0.846289	0.14142
P21333-2	fNEEHIPDSPFVVPVASPSGDAR	Isoform 2 of Filamin A	0.551331	0.0559817	0.398453	-0.0374262	-0.368209	0.265886	0.0953701	0.775301	0.00443944	0.16654	-0.093498	-0.0821356	0.117157	-0.0348763	0.372959	-0.0926368	0.238745	-0.0896037	0.170684	0.138135	0.158689	-0.052511	0.206928	-0.11018	0.232992	-0.159688	0.0415972	0.137001	0.338287	0.0185765	0.233578	0.752988	0.304901	0.0161246	0.0399495	0.60861	0.927756	0.406372	0.0984238
Q99798	fNPETDYLTGTDGkk	Aconitate hydratase mitochondrial |	-0.606295	0.163436	0.0287312	0.0706816	0.170362	-0.0429273	0.0521052	0.0530821	0.267325	-0.471218	0.334163	-0.451468	0.38476	0.29176	-0.303157	0.0330603	0.0988554	0.0232183	-0.11608	-0.793788	-0.278409	0.861309	-0.109547	0.965011	-0.247069	-0.128883	0.377052	-0.447804	0.058132	0.106901	0.556053	0.093494	0.0489475	0.789996	0.165202	0.819569	0.479222	0.0973099	0.876538
P05556	fQGQTcEMcQTcLGVcAEHkEcVQcR	Integrin beta 1 |	-0.30841	0.250124	-0.13453	-0.177951	0.0809126	0.280254	-0.0164352	0.273528	0.100611	-0.0659609	-0.208679	-0.092664	0.46654	0.416431	-0.344318	0.0674407	0.118199	-0.110799	-0.0774071	-0.875795	0.442525	0.514779	0.347875	0.261518	0.0251212	-0.0228188	0.230517	-0.195173	0.0581627	0.842621	0.902228	0.221867	0.298864	0.754395	0.882655	0.960777	0.643784	0.399607	0.850526
P08575-2	fQLHDcTQVEkADTTIcLk	Isoform 2 of Receptor type tyrosine protein phosphatase C	0.303503	-0.364123	0.184462	0.0394872	-0.0769058	-0.0833102	-0.208622	0.405364	0.00211762	-0.000514338	-0.0188461	-0.176386	0.0895325	0.00411752	0.128395	-0.138838	-0.270226	-0.113796	0.172775	0.311831	0.0422137	-0.455791	-0.189678	-0.182165	0.22356	0.0710271	-0.172337	0.349893	0.106529	0.0121476	0.530377	0.135516	0.00448823	0.349166	0.0283821	0.804728	0.535542	0.0167637	0.531525
P07996	fQMIPLDPk	Thrombospondin 1 |	-0.0635501	-0.301059	-0.179257	-0.192825	0.0639013	0.0762294	-0.453937	-0.214977	-0.184937	-0.0796523	0.25436	0.082583	0.0235576	0.392749	0.0612154	0.024365	0.224379	0.00597173	0.344425	-0.0262181	0.153473	0.488069	-0.302683	0.0751724	-0.103797	0.391153	0.0517797	0.0723214	-0.267052	0.24912	0.00264261	0.660979	0.540959	0.0311186	0.332764	0.129281	0.89459	0.634254	0.137364
P04406	vIISAPSADAPmFVMGVNHEkYDNSLk	Glyceraldehyde 3 phosphate dehydrogenase |	0.278565	-0.0319928	-0.213422	-0.351084	-0.347019	-0.159239	0.0528511	-0.112553	0.110193	0.178619	-0.791528	-0.261772	0.14667	0.0458629	0.501095	-0.338536	0.165244	-0.134951	0.0739871	0.650757	0.154209	-0.33361	0.128692	-0.28865	0.517424	0.248156	0.155035	0.395732	0.302611	0.000310851	0.0992583	0.294642	0.0115584	0.047285	0.00201626	0.43757	0.708312	0.0332619	0.169588
P02768	fQNALLVR	Serum albumin |	0.7718	0.601098	0.6692	0.844629	0.413692	0.488163	0.604833	0.961115	0.0670062	0.920305	0.805751	0.429573	-0.0106591	-0.441883	0.35329	-0.00282286	0.0650144	0.524068	-0.146754	0.0988891	0.129723	-0.130937	0.346716	0.189371	0.127202	-0.615408	-0.485117	-0.168134	-0.0378434	0.217736	0.000451719	0.00382586	0.278042	0.80485	0.297619	0.0563519	0.190761	0.378459	0.884237
P46940	fQPGETLTEILETPATSEQEAEHQR	Ras GTPase activating like protein IQGAP1 |	0.131954	-0.677114	-0.114991	-0.0887326	0.135468	0.076696	-0.36482	-0.48896	-0.53487	0.293236	0.518221	0.0404734	-0.373323	0.652725	0.0454047	0.00357931	-0.0485735	0.0754112	0.0837316	-0.00910782	0.0819994	0.193377	-0.203656	0.208879	-0.1252	0.421705	-0.124391	0.0420688	-0.504027	0.325529	0.00975867	0.41567	0.781778	0.00263143	0.412257	0.206338	0.780359	0.83499	0.0388967
P04406	vIISAPSADAPMFVmGVNHEkYDNSLk	Glyceraldehyde 3 phosphate dehydrogenase |	0.154816	0.0316573	-0.329993	-0.321717	-0.106246	-0.0765069	-0.0708976	-0.048903	-0.00637832	0.207985	-0.550756	-0.17904	-0.00644531	0.080146	0.355157	-0.338536	0.37665	-0.0815865	0.136682	0.151255	0.19537	0.0630424	-0.108874	-0.0520917	0.650259	0.196977	0.147481	0.175593	0.126097	1.5787e-05	0.121708	0.241364	0.165539	0.314608	0.00030437	0.472992	0.663218	0.253698	0.497749
Q6S8J3	fRcPEALFQPcFLGMEScGIHETTFNSIMk	POTE ankyrin domain family member E |	0.323725	-0.241684	-0.0159479	-0.0979994	0.181556	0.282725	0.20583	0.085675	0.0580116	0.189738	0.162376	-0.269256	-0.0624153	0.0914207	0.268598	-0.152637	-0.0085793	-0.0385875	0.0294033	0.561131	0.185881	-0.0821945	-0.478447	-0.117975	0.0735549	0.109735	-0.22126	0.325406	-0.00558839	0.524839	0.379156	0.0834011	0.0138143	0.963982	0.60772	0.71342	0.470865	0.0376275	0.983991
Q9BYX7	fRcPEALFQPcFLGmEScGIHKTTFnSIVk	Putative beta actin like protein 3 |	-0.425263	-0.17256	0.017765	-0.0653448	0.363975	0.147428	-0.0348781	0.0782233	-0.783531	0.131134	0.319942	0.155111	0.135007	-0.24176	0.174424	-0.00618825	-0.494778	0.16315	-0.348857	-0.337895	-0.0826489	0.34496	0.215422	-0.0611275	-0.139841	0.103086	-0.148468	-0.143861	-0.395415	0.225067	0.501791	0.335812	0.350734	0.0151666	0.306424	0.788831	0.73367	0.455061	0.094839
P04406	vkVGVnGFGR	Glyceraldehyde 3 phosphate dehydrogenase |	-1.5601	0.653588	-0.160709	0.991788	0.927055	0.0300395	0.738368	-0.656497	0.157257	-0.250548	0.608291	0.284793	-0.225729	-0.322599	-0.644109	0.254107	-0.461068	0.355104	-0.510988	-1.23294	-0.910884	0.454679	0.375747	0.780089	-0.621287	-0.503193	-0.138793	-0.934317	-0.569918	0.00509804	0.116345	0.657185	0.00585594	0.077397	0.0149365	0.462228	0.89459	0.0206464	0.22402
P07384	fRLPPGEYVVVPSTFEPNkEGDFVLR	Calpain 1 catalytic subunit |	0.54746	-0.288412	0.187363	-0.234669	-0.0562139	0.0553466	-0.073085	0.636594	-0.346729	0.175428	-0.0870794	-0.094254	-0.142701	-0.225567	0.244132	-0.269887	0.0873743	-0.11439	-0.0130826	0.195976	0.233826	-0.129573	-0.402782	-0.305404	0.332287	-0.0617678	-0.14887	0.237874	0.150772	0.00974759	0.683896	0.330477	0.125584	0.324459	0.0240314	0.882777	0.732428	0.202936	0.505006
F5GYK7	gLkTALVERDDFSSGTSSR	Glycerol 3 phosphate dehydrogenase mitochondrial |	0.410668	-0.406028	0.416195	-0.394818	-0.408333	0.0842073	0.199855	0.104418	0.172715	-0.0503341	-0.457017	-0.267745	0.312081	0.36651	-0.0628763	-0.23893	-0.144877	-0.272676	0.117246	0.974949	0.513816	-0.581685	-0.25554	-0.809554	0.420787	0.22065	-0.13487	0.754165	0.398644	0.00638969	0.192039	0.419988	0.000119016	0.0232049	0.0174419	0.572124	0.78141	0.00164057	0.11864
P04899	sREYQLNDSAAYYLNDLER	Guanine nucleotide binding protein Gi subunit alpha 2	0.55348	-0.168384	0.196461	-0.359191	-0.507322	0.0195383	-0.00995062	0.560922	0.048325	-0.0224662	-0.572674	-0.269575	0.37704	-0.0329832	0.485085	-0.127932	-0.201832	-0.153916	0.210202	0.771217	0.4009	-0.56782	0.204419	-0.673457	0.547394	0.171768	0.0318588	0.622	0.482091	6.17219e-05	0.302933	0.846826	0.000848482	0.00691882	0.000725475	0.652618	0.965055	0.0054477	0.0618726
P13796	fSLVGIGGQDLNEGNR	|Plastin 2	0.636	-0.0542667	0.0976479	-0.234411	0.147667	0.179563	-0.185159	0.645448	0.541504	0.0240598	-0.187724	-0.06593	0.431084	0.268502	-0.065671	-0.0173853	-0.191479	-0.203345	-0.0379803	-0.0157389	0.270463	0.0463953	0.0501949	-0.0916295	0.0409157	-0.138419	-0.0450788	0.209651	0.302992	0.666662	0.330356	0.749062	0.145429	0.0397462	0.735919	0.678385	0.927756	0.228676	0.15233
Q09666	fSMPGFkAEGPEVDVNLPk	Neuroblast differentiation associated protein AHNAK	0.184493	-0.166236	0.332706	-0.0181428	-0.0202828	0.100152	0.501172	0.45787	0.154048	-0.233187	-0.30157	-0.165644	0.212941	0.276322	0.160414	-0.143649	-0.435533	-0.281802	-0.152602	0.178049	0.098837	-0.216771	0.145635	-0.264456	0.334787	-0.115015	-0.0929834	0.328423	0.350455	0.000506227	0.338066	0.437108	0.0101452	0.00654049	0.0028425	0.684638	0.787426	0.0303504	0.0600276
O75083	fSPDGnRFATASADGQIYIYDGk	|WD repeat containing protein 1	0.300165	0.148925	0.301111	0.0591039	-0.28123	0.134902	0.46312	0.38408	0.247651	0.199581	-0.658849	0.0273927	0.267585	0.0756428	0.158431	0.0168623	0.325201	-0.0753322	-0.136486	0.285737	0.187192	-0.215688	0.674738	-0.0271024	-0.22851	-0.167825	0.202963	0.0232371	0.394025	0.103358	0.260143	0.175868	0.874459	0.0122987	0.160903	0.627871	0.585995	0.906806	0.0833841
P04899|P08754|P09471|P63092-3	lLLLGAGESGkSTIVk	Guanine nucleotide binding protein Gi subunit alpha 2 | Guanine nucleotide binding protein Gk subunit alpha | Guanine nucleotide binding protein Go subunit alpha | Isoform 3 of Guanine nucleotide binding protein Gs subunit alpha isoforms short	0.297086	-0.411752	0.170285	-0.170296	-0.38056	-0.305695	-0.236752	0.603092	-0.526289	-0.131136	-0.424552	-0.0852961	-0.29705	-0.0872609	0.25038	-0.233827	-0.32079	-0.00448261	0.557113	0.216318	0.426021	-0.781114	-0.19047	-0.920898	0.40454	0.194975	-0.159008	0.586183	0.232201	0.00580558	0.307989	0.40403	0.00454001	0.226811	0.0161677	0.65839	0.773721	0.0168813	0.410962
P06733	fTASAGIQVVGDDLTVTNPkR	Alpha enolase	-0.166755	-0.0053713	0.0181036	0.0168713	0.241271	-0.0319419	0.150019	0.119253	-0.0435682	-0.274555	0.262741	-0.141712	0.0303832	-0.0647719	0.00191862	0.0566113	-0.351573	0.115471	-0.0320133	-0.067476	0.00517973	0.12625	-0.227261	-0.0166396	0.00946254	-0.0330767	-0.0616359	0.0283937	-0.000165439	0.899757	0.751794	0.556657	0.785951	0.998736	0.924928	0.907179	0.841993	0.838729	0.999829
C9JIS1	tFVSGAcDASIkLWDVR	Guanine nucleotide binding protein GI/GS/GT subunit beta 2 Fragment	0.460911	-0.183788	0.326853	-0.301261	-0.339139	-0.225555	-0.227355	0.524219	-0.247289	0.0195384	-0.0424288	-0.288665	-0.0455154	0.0884428	0.178902	-0.201261	-0.30285	-0.0568152	0.455491	0.214658	0.385066	-0.561266	-0.359831	-0.473215	0.417294	0.103916	-0.129621	0.538714	0.305177	0.000303156	0.463438	0.361923	0.000747463	0.0386444	0.00198527	0.768175	0.753656	0.00509541	0.151125
P07996	fTGSQPFGQGVEHATANk	Thrombospondin 1 |	-0.0535644	0.12702	0.267231	-0.264199	0.00652927	0.0699753	-0.121766	0.224777	0.0551003	0.0248495	-0.239687	0.209719	0.161579	0.169028	-0.174805	-0.00401135	-0.0246408	-0.290872	0.208409	-0.326169	0.0471308	0.0415505	0.0559889	-0.190632	0.17984	-0.0689375	-0.0366342	0.0829651	0.115268	0.0339732	0.543684	0.746234	0.465668	0.313279	0.0653166	0.812152	0.927336	0.568416	0.497749
Q15942	fTPVASk	Zyxin |	-1.16506	0.74761	-0.244872	0.225942	-0.0123986	0.0425539	0.994492	-1.07354	0.451859	-0.590578	-0.404499	0.216039	-0.220874	0.114653	-0.290538	0.292601	0.360615	0.0839925	0.172677	-0.0074917	-0.135215	0.246951	0.231199	-0.167669	-0.263253	-0.0128798	0.261772	-0.235746	0.0389052	0.0808213	0.963291	0.353987	0.403064	0.889454	0.131927	0.983795	0.75284	0.505604	0.938193
H3BMH2	fTRNEFNLESk	Ras related protein Rab 11A Fragment	-1.57276	0.186088	-0.334579	0.0933347	0.0376091	-0.277751	-0.0457469	-0.778627	-0.240334	-0.736545	-0.0052398	-0.0615613	-0.139729	-0.318692	-0.228193	0.123959	0.030846	-0.114771	0.524339	-0.322662	-0.430788	0.0767213	-0.505745	0.0115542	-0.145884	0.311705	0.095453	-0.0897149	-0.305967	0.346415	0.1778	0.67451	0.692985	0.185616	0.434516	0.552102	0.897775	0.764781	0.370406
P08107	aRFEELcSDLFR	Heat shock 70 kDa protein 1A/1B |	-0.538982	-0.0215211	-0.482336	0.352428	0.123882	0.085143	0.137734	-0.94467	0.00531358	0.310882	-0.208904	0.218259	-0.436146	-0.100927	-0.458315	-0.06532	0.289538	0.24154	-0.481445	-0.25172	-0.383502	0.046838	0.440312	0.0998868	-0.637069	-0.0445989	0.0285174	-0.527475	-0.454359	4.73849e-06	0.769601	0.851359	0.00183136	0.00595756	0.000159354	0.91451	0.965436	0.00908397	0.0579947
P08107|P11021|P11142	vEIIANDQGNR	Heat shock 70 kDa protein 1A/1B | 78 kDa glucose regulated protein | Heat shock cognate 71 kDa protein |	-0.584097	-0.169548	-0.189846	-0.0512855	-0.295891	-0.17044	-0.469574	-0.0119574	-0.411642	-0.13625	-0.0441743	-0.387509	0.501729	-0.00387023	-0.102883	0.51618	0.535593	0.419981	0.112905	-0.253662	0.265333	0.380808	0.513925	0.84742	-0.422063	0.392703	0.716576	-0.449059	-0.125186	0.00103044	0.00417962	5.97535e-06	0.00137135	0.32295	0.00458952	0.141916	0.00745424	0.00742195	0.504189
P07996	fVFGTTPEDILR	Thrombospondin 1 |	0.271119	0.0513464	0.246728	-0.0641972	0.282042	0.166088	-0.0889074	0.640309	-0.0925856	0.13711	0.219147	0.138053	0.110974	-0.106455	0.260251	-0.107532	0.302494	-0.154156	0.132624	-0.159391	0.0114154	0.447944	-0.390359	0.263341	0.299423	-0.129765	-0.0860852	-0.0187191	0.0249609	0.00179017	0.359408	0.541179	0.893899	0.858866	0.00677022	0.695265	0.835029	0.922365	0.924847
Q13642-1	fVFHQEQVYcPDcAk	Isoform 1 of Four and a half LIM domains protein 1	0.10356	-0.31125	0.28876	0.18489	-0.285634	0.433924	-0.462785	0.67869	0.104758	0.142909	0.101613	-0.150935	0.231129	0.242406	0.402081	-0.0665446	-0.0301071	-0.0680067	0.648649	-0.089293	-0.275046	-0.0316689	0.443713	0.0146032	0.0680903	0.126366	-0.0274628	0.149656	-0.00417247	0.583279	0.477839	0.876785	0.401576	0.981202	0.663134	0.774356	0.969046	0.504497	0.990732
Q09161	fVIEENLHcIIk	|Nuclear cap binding protein subunit 1	0.519576	-0.391555	-0.00494136	-0.10684	-0.103933	0.145298	-0.212822	0.485028	0.048306	0.0113963	-0.0234202	-0.250882	-0.0154328	-0.0253629	0.0473479	0.132084	-0.124722	-0.0490583	-0.0165037	0.206707	0.184105	-0.296484	-0.00776856	-0.105201	0.35038	-0.0104552	-0.0204614	0.138669	0.128662	6.1205e-05	0.936105	0.875355	0.293315	0.328758	0.000724216	0.973713	0.969046	0.393664	0.510106
O75367-2	fVIHcNSPVWGADkcEELLEk	|Isoform 1 of Core histone macro H2A.1	0.419711	0.273262	0.0450583	0.160613	-0.312741	0.0572194	0.0360735	0.419394	0.0545337	0.0517947	0.125917	-0.0445903	-0.0258208	-0.234917	0.361344	0.164488	-0.121601	0.0388982	0.0855997	0.0578249	0.0546277	-0.342116	0.343204	-0.0167482	0.210811	-0.158229	0.00465216	0.0387556	0.201637	0.0157974	0.205356	0.969785	0.752591	0.110165	0.0351118	0.588984	0.98967	0.81216	0.273221
G5EA52	fVMQEEFSR	|Protein disulfide isomerase family A member 3 isoform CRA_b	0.252682	0.193888	0.146272	0.137709	0.110295	0.188581	0.056964	0.601418	0.213638	0.276858	-0.2011	0.0816477	0.254164	-0.159675	0.101157	-0.0282796	0.408416	0.155429	-0.0670525	-0.138874	0.0356903	0.290715	0.35939	0.251343	0.280277	-0.239909	0.140504	-0.235267	0.145145	0.00971913	0.0357118	0.204803	0.0391075	0.190736	0.0240104	0.302362	0.634122	0.0821324	0.375519
P21333-2	fVPAEMGTHTVSVk	|Isoform 2 of Filamin A	-1.35322	0.418389	-0.334649	-0.080457	0.0802082	-0.0674561	0.136943	-1.26535	-0.462393	-0.0671727	0.226381	0.09441	-0.0507383	-0.0579081	0.193479	-0.00282286	0.196863	0.0353352	0.344139	-0.0180054	-0.31931	0.391344	-0.262561	0.178602	-0.279686	0.491988	0.0584746	-0.0741842	-0.507698	0.026801	0.0343424	0.791966	0.738026	0.0294581	0.054024	0.299595	0.944703	0.80025	0.13412
Q9H4B7	fWEMIGEEHGIDLAGSDR	Tubulin beta 1 chain |	0.508206	-0.0347452	-0.208714	-0.244391	-0.0997125	-0.0215283	-0.306311	0.730685	-0.492317	0.12087	-0.0793907	-0.0744206	0.0590278	-0.0657008	0.141873	-0.165326	0.218278	-0.0156352	0.0383044	-0.331012	0.858385	0.0373751	-0.290647	-0.139888	0.215793	0.0840124	0.00712164	0.17612	0.0992293	0.0699961	0.654504	0.969675	0.351598	0.59741	0.117455	0.871568	0.98967	0.455708	0.74711
P07437	fWEVISDEHGIDPTGTYHGDSDLQLDR	Tubulin beta chain |	0.502651	-0.210011	0.232986	-0.329776	-0.321629	-0.0785737	0.00380512	0.493123	-0.460458	-0.00430086	-0.144166	-0.092356	-0.0148045	-0.0174012	0.544477	-0.102504	0.26488	-0.0913994	0.144689	0.37063	0.319335	0.0528374	-0.182829	-0.121414	0.132211	0.130805	0.131729	0.254559	0.255483	0.212887	0.376184	0.372879	0.0920802	0.090974	0.291715	0.710469	0.758568	0.159181	0.246718
P08107|P11021|P11142	vEILANDQGNR	Heat shock 70 kDa protein 1A/1B | 78 kDa glucose regulated protein | Heat shock cognate 71 kDa protein |	-0.584097	-0.169548	-0.189846	-0.0512855	-0.295891	-0.17044	-0.469574	-0.0119574	-0.411642	-0.13625	-0.0441743	-0.387509	0.501729	-0.00387023	-0.102883	0.51618	0.535593	0.419981	0.112905	-0.253662	0.265333	0.380808	0.513925	0.84742	-0.422063	0.392703	0.716576	-0.449059	-0.125186	0.00103044	0.00417962	5.97535e-06	0.00137135	0.32295	0.00458952	0.141916	0.00745424	0.00742195	0.504189
P08107|P11142	tTPSYVAFTDTERLIGDAAk	Heat shock 70 kDa protein 1A/1B | Heat shock cognate 71 kDa protein	0.323065	-0.246428	0.265591	-0.248128	-0.59639	-0.239513	0.149352	0.0282631	-0.33585	0.00249674	-0.507352	-0.0787131	-0.466131	0.181935	0.257538	-0.126699	-1.04068	-0.217207	0.622239	0.664755	0.441246	-1.69156	0.080533	-1.52846	0.668452	0.252932	-0.476079	1.03761	0.308599	0.00178841	0.333528	0.0755541	0.000467772	0.240288	0.00677022	0.682341	0.461638	0.00370505	0.4244
P08107|P11142	iTITNDkGR	Heat shock 70 kDa protein 1A/1B | Heat shock cognate 71 kDa protein |	-1.11162	0.577788	-0.351809	0.629245	0.651149	0.215371	0.119391	-0.994927	-0.0833961	-0.0585845	1.20749	0.420152	-0.00339565	-0.320717	-0.610329	0.503073	-0.602394	0.388794	-0.950609	-1.20838	-0.900698	0.849269	0.666758	0.898685	-0.835845	-0.358258	-0.060106	-1.11639	-0.818233	2.70765e-05	0.222226	0.835245	0.000672006	0.00860194	0.000444345	0.600737	0.959455	0.00472297	0.0690091
P19338	gAAIPAkGAk	Nucleolin |	-0.1635	-0.0395	0.0386207	0.0207522	0.178437	-0.0453255	0.222735	-0.0331678	-0.315751	0.159738	0.1079	-0.151971	-0.169345	0.194533	-0.02034	0.137667	-0.670566	0.0999685	0.0766642	-0.155311	0.264024	-0.577111	0.125276	-0.161625	0.0585045	0.0801313	-0.21932	0.206103	-0.093349	0.61068	0.565479	0.123806	0.146951	0.503693	0.687483	0.822185	0.523139	0.230145	0.674565
P08107|P11142	vEIIANDQGNRTTPSYVAFTDTER	Heat shock 70 kDa protein 1A/1B | Heat shock cognate 71 kDa protein |	0.333597	0.0431697	0.156398	-0.045426	-0.186073	-0.0986635	0.59427	0.331853	0.0379159	0.0216435	-0.634984	-0.147696	-0.697949	0.221672	0.327145	-0.443292	-0.173911	-0.0830016	0.590568	0.223791	0.299026	-0.784301	-0.256407	-0.922014	0.54888	-0.0888252	-0.261954	0.60453	0.4314	0.000196401	0.627099	0.159654	0.00267603	0.0250645	0.00149994	0.857532	0.565017	0.0117341	0.123345
P14618|P14618-2	gADFLVTEVEnGGSLGSkk	Pyruvate kinase PKM | Isoform M1 of Pyruvate kinase PKM	-0.00887902	-0.0489198	0.188227	0.200672	0.0989585	0.327589	-0.00344826	0.631637	0.0103214	-0.155362	0.312308	-0.0378075	-0.0152751	-0.195432	-0.064249	0.100714	0.0784179	0.194075	0.168484	-0.246403	0.00658257	0.283693	-0.0599676	-0.0541395	-0.0768604	-0.185872	-0.0339277	-0.148181	0.00376323	0.369288	0.129614	0.776944	0.222884	0.97491	0.456969	0.488973	0.939639	0.317872	0.987521
P08107|P11142	vEILANDQGNRTTPSYVAFTDTER	Heat shock 70 kDa protein 1A/1B | Heat shock cognate 71 kDa protein |	0.333597	0.0431697	0.156398	-0.045426	-0.186073	-0.0986635	0.59427	0.331853	0.0379159	0.0216435	-0.634984	-0.147696	-0.697949	0.221672	0.327145	-0.443292	-0.173911	-0.0830016	0.590568	0.223791	0.299026	-0.784301	-0.256407	-0.922014	0.54888	-0.0888252	-0.261954	0.60453	0.4314	0.000196401	0.627099	0.159654	0.00267603	0.0250645	0.00149994	0.857532	0.565017	0.0117341	0.123345
P11142	aRFEELNADLFR	Heat shock cognate 71 kDa protein	-1.27965	0.225154	-0.241113	0.353769	0.502825	-0.107355	0.348109	-1.38689	0.285309	-0.571566	0.662306	0.116359	0.348244	0.300284	-0.840822	0.672698	-0.114364	0.212554	-0.600165	-0.322012	-0.386839	0.750044	0.154179	0.983388	-0.601754	0.091296	0.283693	-0.693302	-0.500904	0.00800134	0.764345	0.355497	0.0303057	0.10923	0.0206994	0.912683	0.75296	0.0686141	0.272802
P27635	gAFGkPQGTVAR	60S ribosomal protein L10 |	0.683262	-0.249309	-0.0514985	-0.334561	-0.00331604	-0.32641	-0.687377	-0.438067	0.0859954	0.176958	0.361226	0.219433	-0.176507	0.238769	-0.293579	0.128327	-0.57622	-0.0152539	-0.260135	0.00784941	-0.181674	-0.180831	0.00820295	-0.0878771	0.0873311	-0.00138043	-0.136164	0.00972944	-0.125054	0.421648	0.993961	0.457967	0.957458	0.495073	0.508897	0.998815	0.794204	0.97261	0.666959
P04040	gAGAFGYFEVTHDITk	Catalase	-0.0728323	-0.0481443	-0.181597	0.0772722	0.0729865	0.0307626	0.0516037	0.206342	0.0357272	-0.256684	-0.0315819	-0.126959	-0.00254154	-0.174536	-0.00735788	0.0803211	0.172824	0.00611317	-0.0895735	-0.0970052	0.0398841	0.181282	-0.132038	0.172274	-0.0535352	-0.0537048	0.119163	-0.135318	0.0375504	0.422439	0.548594	0.189598	0.138344	0.674305	0.508897	0.813759	0.610384	0.219713	0.803818
P11142	vQVEYkGETk	Heat shock cognate 71 kDa protein	-0.862677	0.47664	-0.632481	0.545378	0.364042	-0.0348972	-0.472121	-0.603816	0.459062	-0.406708	0.807203	0.0723863	0.193874	-0.558669	-0.452829	0.316556	0.15842	0.174005	-0.361582	-0.816661	-0.876259	0.838855	-0.035583	1.08259	-0.702528	-0.206122	0.197906	-0.901161	-0.497133	0.00063169	0.426412	0.444843	0.00168436	0.0627988	0.00332361	0.744505	0.788186	0.00854163	0.199851
P21333-2	gAGTGGLGLAVEGPSEAk	Isoform 2 of Filamin A	-0.292266	8.0138e-05	-0.0307477	-0.0102809	0.219209	0.0301496	-0.214587	0.535385	-0.0738783	-0.115161	-0.267652	0.0520375	0.0147458	-0.276233	0.131155	-0.310833	0.437887	-0.176517	0.415162	-0.336177	-0.103474	0.337453	-0.488265	-0.00449255	0.000817691	-0.0131347	-0.0188449	0.0083244	0.00261414	0.994246	0.936094	0.908422	0.959471	0.987267	0.996777	0.973713	0.976841	0.97261	0.994908
P11142	nTTIPTkQTQTFTTYSDNQPGVLIQVYEGER	Heat shock cognate 71 kDa protein |	-0.415497	0.272249	-0.0593221	-0.0146542	-0.3084	0.0233597	0.294879	-0.00273321	0.143303	-0.0843603	-0.482743	-0.370611	0.430596	0.105053	0.318608	-0.00282286	-0.401205	-0.29297	0.65369	0.589099	0.561079	-1.09183	-0.0013231	-0.55345	0.747402	0.404208	-0.184366	0.833622	0.245048	3.68872e-06	0.0198672	0.266255	2.89005e-05	0.14338	0.00013743	0.256198	0.690071	0.000868755	0.320836
P04406	gALQNIIPASTGAAk	Glyceraldehyde 3 phosphate dehydrogenase	0.240131	0.176364	0.0850724	0.0335232	0.0857503	0.0489105	0.0112965	0.854989	0.266484	-0.271747	0.17608	-0.367351	0.308786	-0.362014	0.0697418	0.000415205	0.156855	0.172283	-0.225061	-0.334187	-0.0861468	0.579869	-0.0766251	0.488218	-0.00637872	-0.377203	0.269308	-0.324983	0.321529	0.95901	0.0200409	0.0879438	0.0421556	0.0442045	0.972055	0.256198	0.473228	0.0870701	0.16267
P07900	aILFVPR	Heat shock protein HSP 90 alpha |	-1.58208	-0.208626	-0.437518	0.56013	0.604599	-0.613904	0.355475	-1.28848	-0.256266	-0.384766	-0.337467	0.234101	-0.560336	-0.112669	-0.699039	0.0391916	0.245759	0.455341	-0.289182	-0.466354	-0.683303	0.322135	0.0238	0.461153	-0.586118	0.101102	0.247448	-0.726377	-0.580031	0.00554221	0.697661	0.345508	0.00938617	0.0335041	0.0157687	0.887018	0.745961	0.0288761	0.140492
P10606	gASGTREDPNLVPSISNkR	Cytochrome c oxidase subunit 5B mitochondrial	0.230376	0.00908449	0.0553355	-0.541683	-0.343825	-0.14079	0.0237395	-0.237338	-0.115055	0.139236	-0.378328	-0.163758	0.0370637	0.507662	0.0839696	-0.18485	0.119205	-0.219815	0.219009	0.23078	0.485938	-0.181737	-0.166086	-0.244671	0.315154	0.26638	0.0918656	0.407063	0.232549	0.000902021	0.0308554	0.436591	0.00182123	0.0566436	0.00421504	0.296245	0.78724	0.00905175	0.1862
P00367	gASIVEDkLVEDLR	Glutamate dehydrogenase 1 mitochondrial |	-0.0566946	0.0400087	-0.0369015	0.116604	0.129696	-0.080941	0.110757	-0.0740416	-0.0726104	-0.300818	0.406955	0.04153	0.00974547	-0.180799	-0.245119	-0.00282286	0.167584	-0.0306738	-0.4816	-0.20296	-0.0631613	0.491287	-0.399985	0.374334	-0.307207	-0.179069	0.0477831	-0.293936	-0.0670846	0.0079647	0.18539	0.719156	0.034773	0.614144	0.0206379	0.563169	0.913951	0.0755916	0.75888
P07900	aLLFVPR	Heat shock protein HSP 90 alpha |	-1.58208	-0.208626	-0.437518	0.56013	0.604599	-0.613904	0.355475	-1.28848	-0.256266	-0.384766	-0.337467	0.234101	-0.560336	-0.112669	-0.699039	0.0391916	0.245759	0.455341	-0.289182	-0.466354	-0.683303	0.322135	0.0238	0.461153	-0.586118	0.101102	0.247448	-0.726377	-0.580031	0.00554221	0.697661	0.345508	0.00938617	0.0335041	0.0157687	0.887018	0.745961	0.0288761	0.140492
P37802	gASQAGMTGYGMPR	Transgelin 2	-0.182972	0.465815	-0.0366122	0.212499	-0.242158	-0.0724536	0.177027	-0.248107	-0.327665	0.103124	0.134627	0.305114	0.0587092	0.0479898	0.399933	-0.348176	-0.0344156	-0.157344	0.175252	-0.0376816	0.19236	-0.121586	-0.0121925	-0.229455	0.0908871	0.164846	-0.223987	0.289955	-0.0988779	0.351228	0.19952	0.0856638	0.0291452	0.436483	0.439268	0.582907	0.472942	0.0663233	0.619859
O60664-4	gAVQSGVDkTk	Isoform 4 of Perilipin 3 |	0.20696	0.242001	-0.273834	0.159754	0.157173	-0.232285	-0.229385	0.0904181	0.357114	-0.139499	0.303304	-0.122183	0.0474303	-0.0100963	-0.126748	-0.00282286	-0.0233066	0.158372	0.0760907	-0.221226	0.144564	0.0832033	-0.336535	0.296732	-0.0251106	-0.0805434	0.00822978	-0.0442714	0.0445018	0.805778	0.533243	0.94903	0.731253	0.729913	0.852795	0.805539	0.983576	0.795325	0.838402
P40926	gcDVVVIPAGVPR	|Malate dehydrogenase mitochondrial	0.330936	-0.00117726	0.237402	-0.0594695	-0.0705047	0.0823008	0.0385288	0.67701	0.203406	-0.126467	0.0422408	-0.315232	0.18544	-0.0824062	0.191481	-0.110104	-0.200365	0.120089	-0.0652586	-0.103781	-0.142643	0.222143	0.154731	0.038944	0.108807	-0.250546	0.112095	-0.0404341	0.322206	0.413618	0.0367849	0.332303	0.724266	0.00897065	0.50081	0.302362	0.732428	0.789447	0.0702602
P52272-2	gcGVVkFESPEVAER	Isoform 2 of Heterogeneous nuclear ribonucleoprotein M |	-0.357362	0.315482	0.00272206	0.282715	-0.0325789	-0.000375628	0.359052	-0.14022	0.450555	-0.533073	0.173365	-0.0990756	0.0698438	0.259748	-0.292477	0.162354	0.197823	-0.133981	-0.020392	-0.383869	-0.109659	0.352805	-0.0738071	0.498233	-0.0771467	-0.184506	0.202075	-0.246705	0.139875	0.399968	0.250351	0.209292	0.128336	0.380694	0.486848	0.621886	0.635454	0.206712	0.567742
H7BZT7	gcNIkGEDESWDFGTGAGFYVDATEDPWkTNYR	S formylglutathione hydrolase Fragment |	0.124625	-0.0658543	-0.110967	-0.0126027	-0.228716	-0.15614	0.122341	-0.388653	-0.479691	0.201178	0.00492492	0.0902456	-0.478105	0.113577	0.391639	-0.139627	-0.13792	-0.145008	0.0180525	0.127845	-0.0140669	-0.399261	0.0113981	-0.139411	-0.147758	0.159523	-0.141453	0.184795	-0.116182	0.194301	0.232704	0.288411	0.168962	0.381398	0.270004	0.608596	0.704784	0.257993	0.568452
P08567	gcVVTSVESnSNGRk	Pleckstrin |	0.160721	0.511816	-0.193498	0.32196	0.155972	0.0365598	-0.117766	0.0304012	0.132348	0.113642	0.501322	0.333584	-0.195724	-0.24564	0.219656	-0.0231036	0.404741	0.131636	-0.0608229	-0.51017	-0.372098	0.657825	0.00828748	0.568543	-0.345661	-0.28147	0.0474814	-0.485455	-0.156503	0.00616893	0.0623951	0.744462	0.0025366	0.287922	0.0169738	0.365436	0.926863	0.0113679	0.477637
P08567	gcVVTSVESNSnGRk	Pleckstrin |	0.160721	0.511816	-0.193498	0.32196	0.155972	0.0365598	-0.117766	0.0304012	0.132348	0.113642	0.501322	0.333584	-0.195724	-0.24564	0.219656	-0.0231036	0.404741	0.131636	-0.0608229	-0.51017	-0.372098	0.657825	0.00828748	0.568543	-0.345661	-0.28147	0.0474814	-0.485455	-0.156503	0.00616893	0.0623951	0.744462	0.0025366	0.287922	0.0169738	0.365436	0.926863	0.0113679	0.477637
P07900	rAPFDLFENR	Heat shock protein HSP 90 alpha |	-1.59428	0.562373	0.355971	0.975748	-0.0273326	-0.239363	-0.446361	-0.326868	-0.221455	-0.27345	0.896221	0.405027	0.377054	-1.24104	-1.55861	0.369293	0.639616	0.578804	-0.552045	-1.2101	-0.791538	0.609532	0.172618	0.936654	-0.82447	-0.550943	0.261611	-1.38047	-0.567912	0.00430305	0.0994706	0.423761	0.000251146	0.090032	0.0130944	0.437706	0.783173	0.00246697	0.246305
P08238	aLLFIPR	Heat shock protein HSP 90 beta	-1.48771	-0.106352	0.049269	0.59198	0.525858	-0.348628	-0.0835039	-0.678691	-0.201867	-0.430966	0.435354	0.184091	-0.0135704	-0.238439	-1.13957	0.275373	0.256506	0.295121	-0.338968	-0.900272	-0.631583	0.593923	-0.187408	0.899727	-0.821832	-0.125591	0.195925	-0.899274	-0.577757	0.000182747	0.622117	0.443649	0.00153388	0.0306747	0.00144365	0.857103	0.788186	0.00798335	0.135938
P14618	gDLGIEIPAEkVFLAQk	Pyruvate kinase PKM |	-0.0835106	-0.142503	0.204341	0.0956575	0.0160915	0.0122042	0.277858	-0.0204302	-0.688605	-0.173255	0.363062	0.343649	-0.347794	0.0302266	0.25124	0.0526208	-0.117452	-0.0559342	-0.0971511	-0.117891	-0.0175743	0.219033	-0.0676458	-0.105863	-0.245721	0.025651	-0.122109	-0.0372837	-0.185043	0.0821726	0.853586	0.383353	0.7886	0.190996	0.133579	0.938631	0.761732	0.840477	0.375519
P68363|Q9BQE3	gDVVPkDVNAAIATIk	Tubulin alpha 1B chain | Tubulin alpha 1C chain	0.0380924	0.374409	0.145155	0.0195745	-0.208444	-0.126047	0.0468835	0.155109	0.108478	0.0114162	-0.0744743	-0.00467184	0.0575302	-0.00889912	0.0663472	-0.0117278	0.0917793	0.0253827	0.283406	-0.0947077	0.105931	-0.136406	0.0739958	-0.0118071	0.131112	-0.0764201	0.0689772	0.0630651	0.208462	0.0446698	0.372073	0.419714	0.460157	0.0205064	0.0810228	0.705599	0.78141	0.563546	0.110029
P38159	gFAFVTFESPADAkDAAR	RNA binding motif protein X chromosome	0.0587977	-0.503224	0.130149	-0.310371	-0.320583	-0.0742037	0.121607	0.230236	-0.412795	-0.13398	-0.435792	-0.388711	0.12473	0.28416	0.213522	-0.036093	-0.144541	-0.0421176	0.0137197	0.307682	0.387979	-0.251594	0.168879	-0.227006	0.258072	0.284504	0.188528	0.310711	0.214735	0.00647995	0.0291742	0.137276	0.0182386	0.092705	0.0175839	0.293506	0.537521	0.0461515	0.250323
P62995-3	gFAFVYFENVDDAkEAk	|Isoform 3 of Transformer 2 protein homolog beta	0.122016	0.176161	0.18695	-0.20817	0.027675	0.0154295	0.0779587	0.43896	-0.0604498	-0.0399083	0.0457523	-0.14225	0.0421649	-0.0255939	0.338443	-0.186516	-0.231407	-0.0422035	0.159506	-0.187881	-0.0632984	0.176249	-0.100366	-0.0893212	0.00873807	-0.113043	-0.0286822	0.122818	0.207178	0.913062	0.275825	0.779635	0.237467	0.0521155	0.935456	0.639851	0.940613	0.333246	0.180094
P62995-3	gFAFVYFENVDDAkEAkER	Isoform 3 of Transformer 2 protein homolog beta	0.082079	-0.451938	-0.0409458	-0.205755	-0.244625	-0.028414	-0.0974939	0.0804862	-0.197279	-0.192548	-0.12696	-0.355804	0.121632	0.376362	0.126509	0.0960813	-0.128924	-0.0434706	0.430552	0.531859	0.648485	-0.462153	-0.263867	-0.336687	0.320635	0.476748	0.00251442	0.562403	0.0881691	0.00234715	0.000424338	0.98298	6.58054e-05	0.457069	0.00832832	0.0557222	0.996155	0.00133483	0.634606
P08238	sIYYITGESkEQVANSAFVER	Heat shock protein HSP 90 beta	1.12942	-0.0312523	1.13266	0.344438	-0.485804	0.220333	0.49091	2.79293	0.0617755	-0.434687	-0.145169	-0.455961	0.444608	-0.12354	0.67876	-0.0996662	-0.126196	0.0444717	0.603598	0.0304024	0.795341	-0.393133	0.17412	-0.391891	0.808244	-0.524545	0.027426	0.536911	1.08888	0.00139648	0.113458	0.932256	0.105625	0.00230327	0.00567025	0.45807	0.980984	0.178065	0.0361538
S4R3J4|O60506-4	gFcFLEYEDHk	|Heterogeneous nuclear ribonucleoprotein R | Isoform 4 of Heterogeneous nuclear ribonucleoprotein Q	-0.0548344	-0.0852775	-0.247221	-0.257166	-0.156324	-0.0557333	-0.251517	-0.846874	-0.0539614	-0.0354721	0.331795	-0.000526805	0.0873219	0.167046	-0.564369	0.296992	0.314579	0.0244967	-0.427456	0.118621	0.219066	0.288472	-0.197225	0.324588	-0.181656	0.189986	0.204222	-0.241945	-0.22771	0.124307	0.234181	0.201997	0.133253	0.156534	0.187071	0.60861	0.634122	0.213119	0.337556
P14618	gFFkkGDVVIVLTGWRPGSGFTNTMR	Pyruvate kinase PKM	-0.195894	0.323888	-0.0127982	0.570842	-0.170402	0.0766184	0.138915	-0.0222622	-0.0501988	-0.12103	0.327454	0.319376	0.22402	-0.498076	-0.00456872	0.0165329	-0.117023	0.145225	-0.151542	0.211949	0.0830637	-0.242934	0.183382	-0.317809	-0.0566298	-0.0528007	-0.222581	0.0329119	-0.136868	0.575374	0.712048	0.128482	0.817877	0.342612	0.655498	0.889068	0.529344	0.86112	0.523143
P22626	gFGFVTFDDHDPVDkIVLQk	Heterogeneous nuclear ribonucleoproteins A2/B1	-0.0109093	-0.230309	0.0336232	-0.00518795	0.0698546	-0.0334044	0.221876	-0.0585982	0.0614128	-0.268907	0.184386	-0.316502	-0.057714	0.233578	-0.155902	0.208467	-0.0494261	0.0303046	-0.140741	0.0678409	0.0733779	0.0750987	-0.195343	0.329073	-0.00389152	0.00055745	0.127989	-0.0629559	0.064476	0.961159	0.995983	0.254232	0.570911	0.561714	0.973234	0.998815	0.678932	0.660372	0.716868
E7EVW7	gFGGQYGIQkDR	Hematopoietic lineage cell specific protein |	-0.152768	0.0387766	0.296583	0.308653	-0.115599	-0.128732	0.156855	0.31126	0.217315	-0.354894	0.133491	-0.217113	0.110627	0.173845	-0.441834	-0.00282286	0.183862	0.0557412	-0.067109	-0.476276	-0.0244585	0.219013	-0.0318051	0.460053	-0.064852	-0.265538	0.209706	-0.268208	0.207036	0.531706	0.0578319	0.128704	0.0555389	0.133409	0.614124	0.35704	0.529344	0.107439	0.307062
P11215	gFGQSVVQLQGSR	Integrin alpha M |	0.121129	-0.251028	-0.263151	-0.00269637	0.31965	0.21067	-0.31333	-0.243793	0.107248	0.495654	-0.0284098	0.117204	-0.167318	-0.0337456	-0.205052	-0.0537946	0.446283	0.0582481	-0.202753	-0.0337058	-0.201317	0.242571	-0.0557879	0.295613	-0.330016	-0.000161219	-0.0298232	-0.296171	-0.325833	0.000991764	0.998876	0.79448	0.0151655	0.00829108	0.00446051	0.999496	0.944703	0.0400581	0.0673419
P08133-2	gFGSDkEAILDIITSR	Isoform 2 of Annexin A6 |	-0.621126	0.0278705	0.0567812	0.224576	-0.159872	-0.0611909	0.228305	0.0524375	-0.405154	-0.209297	-0.0833555	-0.115899	0.152836	0.00438606	0.00864869	-0.173424	0.113092	0.00533703	0.0549	-0.269779	0.154639	0.061839	0.0338302	0.0754472	-0.153454	0.127753	0.0868599	-0.00174843	-0.0426413	0.1574	0.312826	0.490053	0.988858	0.733744	0.227677	0.66159	0.808553	0.992838	0.840849
A8MYE6	gFLEcGIcR	Integrin beta |	0.0960572	0.0750179	-0.00747899	-0.110185	-0.00483309	-0.0123712	-0.0999331	-0.159915	0.447328	-0.130065	0.00790884	-0.029117	0.0607912	0.246498	-0.272278	-0.00282286	0.0850363	-0.12033	0.0972976	-0.00738806	-0.0133582	0.110927	-0.220257	0.0296734	0.0811574	-0.0399189	0.0268147	0.0382227	0.104956	0.378511	0.699865	0.795498	0.712001	0.315226	0.466358	0.887018	0.944703	0.78051	0.498093
G5EA52	gFPTIYFSPANkk	Protein disulfide isomerase family A member 3 isoform CRA_b |	0.270999	0.0973803	0.0652477	0.301053	0.0777633	0.398862	0.226555	0.4837	0.277823	-0.135377	0.16927	0.189333	-0.194479	-0.0671128	-0.04849	0.301753	0.257075	0.105821	-0.296542	-0.507434	-0.288047	0.569952	0.533273	0.343365	-0.0778297	-0.470635	0.185056	-0.585557	0.0701336	0.390822	0.000246636	0.103743	1.72504e-05	0.527601	0.477825	0.0436033	0.493027	0.000672244	0.693919
E7EVW7	rSPEAPQPVIAMEEPAVPAPLPk	Hematopoietic lineage cell specific protein	1.77939	-0.018	1.12983	0.114093	-0.276346	0.583866	0.644242	2.73594	0.0641181	0.290379	-0.0892645	-0.332589	0.549293	-0.115406	1.168	-0.0822392	-0.342307	-0.148185	0.28602	0.656405	0.896996	-0.68652	0.343631	-0.467378	0.901155	-0.482368	-0.278856	0.804051	1.00756	0.000675416	0.166718	0.417797	0.0257786	0.00653424	0.00349841	0.542199	0.78141	0.0602003	0.0600276
P26373	gFSLEELR	|60S ribosomal protein L13	-0.0840088	0.45254	-0.20359	0.155069	0.681585	-0.151374	0.0712824	-0.393364	0.835868	-0.489875	0.706705	0.119606	0.266527	0.153801	-0.129746	0.372788	-0.752427	0.0520876	0.159442	0.200266	-0.0892899	0.0909437	-0.506937	0.108607	0.139703	-0.0196213	-0.276109	0.199323	-0.0571649	0.282371	0.929461	0.22022	0.37253	0.796605	0.367215	0.973145	0.642631	0.475915	0.879827
P68871	vNVDEVGGEALGR	Hemoglobin subunit beta |	-0.317479	-1.12445	-0.510256	-0.271601	-0.113437	-0.326226	-1.19813	-0.486847	-0.439387	-0.0167027	-0.538741	0.0163623	0.582497	0.315108	-0.236509	-0.250785	0.204583	-0.176306	0.00497054	0.368044	0.258012	-0.016008	-0.107503	-0.0689276	-0.574825	0.894777	0.139233	0.284512	-0.471033	4.79774e-05	7.07935e-06	0.383218	0.08205	0.00614202	0.000635932	0.0154308	0.761732	0.144777	0.0589859
H0Y8G5	gFcFITFkEEEPVkk	Heterogeneous nuclear ribonucleoprotein D0 Fragment	-0.841991	0.383286	0.020604	0.737199	0.158296	0.056023	0.618762	-0.737205	-0.0019968	-0.26339	0.563263	0.333985	0.0533103	-0.00165643	-0.414886	0.2816	0.0615467	0.159865	-0.53005	-0.344394	-0.30369	0.380024	0.352328	0.585561	-0.463502	-0.163804	0.039258	-0.560382	-0.357319	0.00378402	0.438045	0.851673	0.0125797	0.0982669	0.0120329	0.754216	0.965436	0.0355451	0.258764
P61604	gGEIQPVSVk	10 kDa heat shock protein mitochondrial |	-0.0752883	0.358332	0.368456	-0.0924761	-0.352808	-0.0473246	0.0275698	0.228142	0.223049	0.120899	-0.344567	-0.0962013	0.390516	0.246482	-0.0487069	-0.00282286	-0.461295	0.118038	-0.0789134	-0.569072	-0.278914	-0.0220822	1.16219	0.0290054	0.268803	-0.244811	0.272585	-0.193607	0.32379	0.0474733	0.216874	0.170751	0.325866	0.106454	0.0854333	0.599211	0.581207	0.429496	0.268557
P02675	gGETSEMYLIQPDSSVkPYR	Fibrinogen beta chain	0.355275	-0.0455865	0.353986	-0.177023	0.146789	0.266831	-0.510194	1.29674	-0.151769	0.174519	-0.121409	0.212386	0.379607	-0.446789	0.119814	-0.00670871	0.110729	-0.170708	0.0586521	-0.521023	-0.0386911	0.316683	0.171361	-0.001038	-0.0106841	-0.291147	-0.0136288	-0.144791	0.132726	0.942407	0.175989	0.948497	0.49468	0.531003	0.958948	0.550108	0.983576	0.593378	0.696558
P14866	lNVFkNDQDTWDYTNPNLSGQGDPGSNPNkR	Heterogeneous nuclear ribonucleoprotein L	-1.23574	-0.0253942	-0.204515	0.400165	-0.128372	-0.0815714	0.118499	-0.507227	-0.364662	-0.668518	0.257505	-0.111021	-0.040452	0.247543	-0.42764	0.327663	0.445256	0.0171187	-0.0355048	-0.908116	-0.196378	0.663261	0.148182	0.898045	-0.483593	0.143081	0.47189	-0.643346	-0.314537	0.00442634	0.520501	0.0417948	0.00729589	0.164598	0.0133956	0.799855	0.396393	0.0241241	0.34511
P22626	gGGGNFGPGPGSnFRGGSDGYGSGR	Heterogeneous nuclear ribonucleoproteins A2/B1 |	0.290188	0.197836	0.104351	0.177491	-0.3426	-0.073485	-0.0267197	0.382124	0.348518	0.0297396	-0.299528	-0.0803529	0.513099	0.36253	0.0358505	0.0168623	0.10349	0.0177789	0.0381025	-0.12782	0.325951	-0.103168	0.659562	0.256984	0.000316061	-0.0247642	0.256707	0.0327005	0.314172	0.99813	0.853608	0.0650905	0.807553	0.0264067	0.99813	0.938631	0.45237	0.853748	0.126458
P22626	gGGGNFGPGPGSNFRGGSDGYGSGR	Heterogeneous nuclear ribonucleoproteins A2/B1	-0.603394	0.389007	0.220932	0.191106	-0.801782	-0.507877	0.38819	-0.407715	0.192403	-0.504302	-0.626476	-0.154107	0.102668	0.747921	-0.109651	0.319116	-0.117819	0.106354	0.734777	-0.106972	0.318557	-0.670439	0.881557	-0.10889	0.317038	0.251313	0.468886	0.212903	0.430477	0.0638514	0.293647	0.0565921	0.372086	0.0783231	0.109613	0.647661	0.431796	0.475591	0.224817
P61604	gGIMLPEkSQGk	10 kDa heat shock protein mitochondrial |	-0.727694	0.47836	-0.069265	0.238619	0.23668	-0.0212544	0.685764	-1.0253	0.63174	-0.220603	-0.0600313	0.123882	0.0138335	0.348152	-0.624418	0.303875	-0.17438	-0.0334743	-0.141677	0.0290175	-0.107832	-0.17276	0.146863	0.0799778	-0.197891	-0.0760873	-0.024532	-0.105504	-0.0539487	0.0441973	0.744059	0.916081	0.651099	0.816834	0.08055	0.9068	0.978016	0.730448	0.89253
Q00839	aVVVcPkDEDYkQR	Heterogeneous nuclear ribonucleoprotein U |	0.809287	-0.0668863	0.0944023	0.0594193	-0.278551	-0.318616	0.128887	0.16084	-0.0811616	0.130791	-0.106594	0.0662924	0.096538	-0.0513054	0.030356	-0.0587716	-0.105219	0.153526	-0.275102	0.716961	0.716013	-0.648263	-0.0264598	-0.418026	0.461076	0.0313488	-0.109326	0.389446	0.248771	0.00154987	0.862057	0.545973	0.0391674	0.176193	0.00612175	0.942108	0.835977	0.082189	0.361291
P22626	gGNFGFGDSRGGGGNFGPGPGSNFR	Heterogeneous nuclear ribonucleoproteins A2/B1 |	0.0746981	-0.0976315	0.302408	-0.251871	-0.416785	-0.425305	0.119896	0.0756467	0.0163329	-0.136397	-0.590217	-0.299748	0.323382	0.561244	0.0660817	-0.31476	-0.632745	0.0347589	0.490283	0.468999	0.623436	-0.822913	0.113805	-0.835648	0.278557	0.340346	-0.0561966	0.831821	0.435279	0.0571992	0.0306205	0.707732	8.91449e-06	0.00718803	0.100091	0.296245	0.908989	0.000553775	0.0633799
Q00839	ekPYFPIPEEYTFIQNVPLEDR	Heterogeneous nuclear ribonucleoprotein U |	0.726091	-0.00906613	0.366849	-0.120808	0.198782	0.164875	-0.0199604	0.717453	-0.04723	0.260966	0.485602	-0.0701076	0.0182248	-0.0527501	0.275101	-0.263438	-0.0335046	-0.0894835	0.000383748	0.0691026	0.13002	0.185789	-0.588371	0.0572253	0.452673	-0.215676	-0.275182	0.195311	0.135805	0.000308936	0.167218	0.0816834	0.209386	0.378679	0.00200881	0.542199	0.468664	0.303203	0.565412
P52272-2	gGNRFEPYANPTkR	Isoform 2 of Heterogeneous nuclear ribonucleoprotein M |	-0.42315	-0.0316975	-0.230762	0.346091	0.223169	-0.0626494	0.000899503	0.140909	-0.018666	-0.149235	0.0227275	-0.175635	0.1393	-0.0428787	-0.150909	-0.00282286	0.16914	-0.0331187	0.0107266	-0.338557	0.128113	0.0113319	-0.209671	0.476767	0.0154049	0.0513768	0.0345264	-0.110972	-0.127822	0.890327	0.686488	0.786004	0.386287	0.319559	0.918305	0.88379	0.942474	0.489635	0.501131
P04083	gGPGSAVSPYPTFNPSSDVAALHk	Annexin A1	0.827936	-0.282084	0.620287	-0.0694289	0.0243329	0.085605	-0.104666	1.81895	-0.0894292	-0.152172	0.00757898	-0.273616	0.177414	-0.163715	0.350279	-0.0720489	0.0309942	-0.113865	0.372114	-0.100357	0.39166	-0.035343	-0.391899	-0.0271174	0.395796	-0.293934	-0.0385965	0.272779	0.528116	0.022826	0.223012	0.870895	0.257092	0.0340786	0.0472103	0.600737	0.969046	0.354158	0.141468
Q00839	gAAkEAAGkSSGPTSLFAVTVAPPGAR	Heterogeneous nuclear ribonucleoprotein U |	1.66214	-0.220433	0.27907	-0.250582	0.651698	0.437201	0.641407	0.248021	0.48692	0.595536	0.267801	0.319408	-0.143448	0.111969	0.292879	-0.00282286	-0.964699	0.0540225	-0.478871	1.54167	0.622356	-0.752028	-0.364697	-1.22053	0.857323	-0.191762	-0.878636	0.866218	0.179344	0.00121367	0.534479	0.00810071	0.00891247	0.561069	0.00513991	0.806054	0.267244	0.0276901	0.716411
P18669	gGQALRDAGYEFDIcFTSVQkR	Phosphoglycerate mutase 1 |	0.357713	0.147677	0.158984	0.270065	-0.125735	-0.0371789	-0.111867	0.332839	0.413079	0.0750743	0.0387087	0.0236898	0.318808	0.0828808	-0.27483	-0.00282286	-0.326469	0.115403	-0.245459	-0.244202	0.0219621	-0.205181	0.55063	0.0352209	-0.138071	-0.273211	-0.0129737	-0.0846037	0.175634	0.320052	0.0535526	0.923987	0.535439	0.204184	0.406816	0.346505	0.979669	0.629848	0.389507
P07996	gGVNDNFQGVLQNVR	Thrombospondin 1 |	0.0284301	0.23721	0.194885	0.349466	0.264288	0.265381	0.14228	0.453019	0.278173	-0.0386047	0.297736	0.207056	0.150788	-0.165452	-0.00250015	-0.11784	-0.135819	0.0529116	-0.315258	-0.518537	-0.464319	0.548571	0.315387	0.216244	-0.245273	-0.441546	-0.0776445	-0.365789	-0.00188749	0.020892	0.00205427	0.548961	0.00856773	0.988331	0.043942	0.122033	0.836178	0.0268212	0.995455
Q00839	vTEkIPVR	Heterogeneous nuclear ribonucleoprotein U |	-0.668744	0.74942	0.00609933	0.896833	-0.260729	-0.247384	0.641614	-0.367948	0.280907	-0.572226	0.114364	0.378783	-0.00423339	-0.134989	-0.330917	0.0330978	0.654047	0.119593	-0.296119	-0.573965	-0.283571	0.511172	0.361196	0.617886	-0.609654	-0.377524	0.331225	-0.653464	0.0552847	0.00512488	0.112451	0.161212	0.00880484	0.811368	0.0149675	0.45807	0.566162	0.0273916	0.88983
P04075	gGVVGIkVDkGVVPLAGTnGETTTQGLDGLSER	Fructose bisphosphate aldolase A	0.112162	0.0998402	0.0415182	0.201773	-0.313658	0.0894518	0.0198766	0.210428	0.0265503	0.0234082	-0.0156704	-0.0335062	0.160531	-0.214765	0.0219111	-0.0296839	0.187243	0.317543	-0.102318	0.0947477	0.100272	0.0634959	0.401078	-0.114496	-0.0218369	-0.0749994	0.145564	-0.127467	0.0930962	0.774365	0.471488	0.168497	0.225733	0.372834	0.825704	0.771165	0.578268	0.321097	0.558356
P04075	gGVVGIkVDkGVVPLAGTNGETTTQGLDGLSER	Fructose bisphosphate aldolase A |	0.89424	0.0950727	0.280484	-0.26299	-0.402453	-0.131797	0.42485	0.499436	0.162179	0.0332786	-0.364759	-0.282428	-0.0183981	-0.0712066	0.471093	-0.033111	-0.247236	0.011569	-0.0450724	0.732318	0.341864	-0.602619	0.149006	-0.462786	0.340252	-0.157611	0.0376619	0.432629	0.627902	0.0290558	0.330104	0.81425	0.0117233	0.000584721	0.0576612	0.678385	0.950668	0.0335816	0.0184668
Q1KMD3	dRYGGQPLFSEkFPTLWSGAR	Heterogeneous nuclear ribonucleoprotein U like protein 2 |	0.84243	0.0381935	0.183209	-0.341417	-0.546873	-0.0887877	0.401643	0.10178	0.608836	0.080624	-0.725944	-0.380183	-0.0426958	0.441793	0.231963	-0.202472	0.00245137	-0.0836622	0.202265	0.821876	0.379634	-0.650955	0.156145	-0.561587	0.548765	-0.0235425	0.110417	0.562486	0.696445	0.000147926	0.892715	0.528689	0.00335455	0.000487646	0.00122106	0.955933	0.829016	0.0136535	0.0162387
P10809	gIIDPTkVVR	60 kDa heat shock protein mitochondrial |	-0.0507481	0.0699023	-0.471761	-0.319204	0.902051	0.00113101	0.22272	-1.19797	0.662179	0.579469	-0.403421	0.268393	-0.635077	0.250577	-0.565929	-0.0192713	-0.204357	0.0696206	-0.355599	0.0587846	-0.443194	-0.0709995	-0.124278	-0.169151	-0.116076	-0.154127	-0.257809	-0.195333	-0.299016	0.538437	0.536233	0.304329	0.434231	0.23528	0.621118	0.807424	0.713075	0.537138	0.419884
Q1KMD3	vTQNLPMkEGcTEVSLLR	Heterogeneous nuclear ribonucleoprotein U like protein 2 |	0.370283	-0.300888	0.308032	-0.258768	-0.244624	-0.00858506	0.168945	1.00932	-0.268843	-0.327299	-0.487426	-0.229253	0.427379	0.0343988	0.242152	-0.201698	0.102202	-0.481728	0.0153489	0.239122	0.700615	-0.202088	-0.360005	-0.270287	0.530974	0.0620272	0.0237252	0.512103	0.473801	6.29318e-05	0.71936	0.890558	0.00619161	0.010483	0.000730794	0.891129	0.971554	0.0213371	0.0755664
K7EM49	gILFVGSGVSGGEEGAR	6 phosphogluconate dehydrogenase decarboxylating Fragment	0.96948	-0.19079	0.418655	0.165226	-0.0290882	0.310997	0.123316	1.36409	0.0258159	0.0170284	0.0348862	0.079341	0.0358923	-0.00126492	0.5875	0.0225983	0.0358051	-0.0706007	0.30567	0.26232	0.402387	-0.13627	0.0269788	-0.251155	0.336793	-0.186344	-0.158506	0.327525	0.355363	0.0143887	0.325276	0.401425	0.0902883	0.0674867	0.0326382	0.67574	0.773721	0.156619	0.207364
P68032	gILTLkYPIEHGIITnWDDMEkIWHHTFYNELR	|Actin alpha cardiac muscle 1	0.139682	-0.0573281	0.0244185	0.101066	-0.0380371	0.0839346	0.292365	0.557442	0.0721999	-0.423478	-0.050597	-0.194195	0.114713	-0.0538004	0.237786	0.273398	-0.474345	-0.00756232	0.190068	0.290515	0.402424	-0.45853	0.0554348	-0.389721	0.373374	0.0254875	-0.0800034	0.363839	0.258348	0.000875787	0.853508	0.56344	0.0135846	0.0706614	0.00413449	0.938631	0.843804	0.0372867	0.211297
Q1KMD3	yGGQPLFSEkFPTLWSGAR	Heterogeneous nuclear ribonucleoprotein U like protein 2 |	0.486921	-0.448291	0.301018	-0.419009	-0.0156353	-0.0528982	-0.0492026	0.487889	-0.350435	0.0304282	-0.032222	-0.234353	-0.273199	-0.0708629	0.279751	-0.0783386	-0.107595	-0.0590396	0.0240878	0.219872	-0.0417267	-0.0264735	-0.337941	-0.147102	0.409273	-0.0483293	-0.00546667	0.149069	0.191931	0.00144038	0.74543	0.970672	0.321157	0.204513	0.00578037	0.9068	0.98967	0.424366	0.389511
P25705-2	gIRPAINVGLSVSR	Isoform 2 of ATP synthase subunit alpha mitochondrial	-0.316435	0.0447213	-0.349535	0.204886	0.415912	-0.166098	-0.00191605	-0.573282	0.349693	-0.0174195	-0.0805533	0.156929	-0.187037	0.0166947	-0.471818	0.0600934	0.188139	0.131182	-0.377417	-0.37094	-0.411146	0.34905	0.0731112	0.474596	-0.374505	-0.159152	0.127086	-0.512972	-0.226735	0.00113305	0.259965	0.366062	0.00107232	0.113294	0.00491168	0.627871	0.753656	0.00637007	0.276313
Q9Y490	gISMSSSk	Talin 1 |	-0.371785	1.13986	-0.385779	0.569886	0.200646	-0.0126935	0.209124	-0.688883	0.177591	0.186878	0.463658	0.791766	-0.198018	-0.523316	-0.177759	0.214139	0.347676	0.352295	-0.767228	-1.05557	-0.74196	0.927104	0.886027	0.76664	-0.426089	-0.590663	0.215623	-1.15962	-0.353336	0.0685043	0.0186886	0.366204	4.71285e-05	0.144304	0.115444	0.256198	0.753656	0.00110845	0.321715
P12814-2	gISQEQMNEFR	Isoform 2 of Alpha actinin 1	-0.1948	0.291556	0.0919104	0.192774	-0.169322	0.101489	0.0650178	0.0358817	0.0239581	-0.0831113	0.197635	0.0742258	-0.410985	-0.0836324	-0.0210272	-0.115526	0.309449	0.184812	0.170746	-0.613827	-0.464863	0.493683	0.150057	0.127293	-0.219112	-0.289519	0.139347	-0.428893	-2.76947e-05	0.0360255	0.0330056	0.286961	0.00265902	0.999829	0.0683097	0.296245	0.704393	0.0117341	0.999829
O43707	gISQEQMQEFR	Alpha actinin 4 |	0.0647196	-0.391131	0.146187	0.0438542	-0.0779855	0.226316	-0.219423	0.0220398	-0.101101	0.210031	0.0259542	0.0744594	-0.071777	0.270652	-0.150008	0.0140145	0.413743	0.116183	-0.00808534	-0.136127	-0.129644	0.369844	0.276033	0.220786	-0.00896941	0.0422866	0.151329	-0.272599	-0.163556	0.919702	0.689785	0.161189	0.0155656	0.131258	0.940154	0.883827	0.566162	0.0409233	0.303229
P49411	gITINAAHVEYSTAAR	Elongation factor Tu mitochondrial	-0.109742	-0.246037	-0.0870018	-0.0743301	0.180872	0.367503	-0.0896382	-0.2762	-0.218902	0.443997	-0.150047	0.322052	-0.449206	-0.277107	-0.163241	0.202799	0.231984	-0.0351211	-0.0846737	0.0660839	-0.264115	-0.144959	0.164698	-0.226927	-0.294843	-0.0241232	-0.149596	-0.227455	-0.352928	0.00153095	0.836445	0.207932	0.0607774	0.00547591	0.00606443	0.935619	0.635454	0.114966	0.0566406
Q9Y490|Q9Y4G6	gITMATAk	Talin 1 | Talin 2	-0.375002	0.52297	-0.0390496	0.255125	0.214611	0.275709	-0.00781504	-0.1154	-0.0528361	0.47449	0.0138825	0.542042	-0.111913	-0.397535	0.149043	-0.0475242	0.487853	0.112718	0.180721	-0.324043	-0.371166	0.329921	0.295665	0.0815424	-0.336157	-0.134627	-0.0859472	-0.355845	-0.307165	0.00213361	0.348111	0.546965	0.0184172	0.0390294	0.00772344	0.686782	0.835977	0.0465089	0.151842
P22626	gGGGNFGPGPGSNFR	Heterogeneous nuclear ribonucleoproteins A2/B1	-1.38784	0.326213	-0.28737	0.696813	0.34981	-0.168067	0.681315	-1.01356	0.523226	-0.769134	-0.00169698	0.109413	0.439624	0.375479	-0.772516	0.771107	0.748445	0.501295	-0.488666	-0.443695	-0.218906	1.11878	0.721004	1.37492	-0.647934	0.00822332	0.836402	-1.05737	-0.229193	0.00893785	0.979021	0.0124459	0.0022687	0.46613	0.0225038	0.990936	0.32013	0.0105607	0.643912
P23246	gIVEFASkPAAR	Splicing factor proline and glutamine rich |	-1.01282	0.0609046	-0.58598	-0.158112	0.29881	-0.382324	0.398731	-1.47752	-0.0122273	-0.321998	-0.248931	-0.117573	-0.356168	0.245122	-0.314307	0.103329	0.234978	-0.0265767	-0.194546	0.00669515	-0.252284	0.279486	-0.382153	0.429178	-0.258564	0.293903	0.261395	-0.250621	-0.28313	0.139927	0.214016	0.267478	0.287197	0.230747	0.206078	0.596326	0.690071	0.387747	0.415979
Q15233	gIVEFSGkPAAR	Non POU domain containing octamer binding protein	-0.77166	-0.109737	-0.547982	-0.192556	0.27586	-0.316091	0.131823	-1.47107	-0.00290302	-0.198509	-0.200513	0.0790016	-0.268755	0.54754	-0.65236	0.395085	0.287186	-0.00809826	-0.0700485	0.0546221	0.224605	0.0669079	-0.291605	0.316115	-0.267044	0.434521	0.219733	-0.154998	-0.369786	0.0982131	0.0613111	0.330684	0.490434	0.107756	0.154728	0.36267	0.732428	0.589817	0.271021
P15121	gIVVTAYSPLGSPDRPWAkPEDPSLLEDPR	|Aldose reductase	0.0183863	0.129388	0.161561	-0.130684	-0.485838	0.139385	-0.0154785	0.11056	-0.56404	0.181461	0.102202	0.0174927	-0.0590581	-0.163656	0.461381	-0.0282796	0.444864	0.0181201	-0.00888805	-0.14133	-0.123941	0.379587	0.340857	0.227086	0.0614242	0.0206884	0.259703	-0.236288	0.00272638	0.528335	0.884621	0.0780296	0.106923	0.984739	0.610486	0.952169	0.463877	0.179114	0.993098
P15121	gIVVTAYSPLGSPDRPWAkPEDPSLLEDPRIk	Aldose reductase |	0.699841	0.0992235	0.383933	0.00184174	-0.23901	0.0432317	0.151916	0.562906	0.106877	0.139801	0.0573997	-0.0298392	0.217949	0.0293094	0.336207	-0.00282286	-0.720055	-0.0449961	-0.0101903	0.368076	0.232498	-0.661901	0.378585	-0.491478	0.31926	-0.138475	-0.252682	0.452753	0.338546	0.0152682	0.384805	0.119323	0.00797594	0.0406346	0.0342653	0.714332	0.517757	0.0255753	0.153844
Q9Y490	gIWLEAGk	|Talin 1	-0.0348204	-0.0160765	0.0555266	0.046151	-0.0251072	0.113897	-0.0294009	0.0113505	-0.00102326	-0.0516611	0.0408358	0.169469	0.077345	-0.402555	-0.16924	-0.084369	0.515428	-0.0478219	-0.403085	0.0173195	-0.275225	0.498745	-0.12229	0.173322	-0.298522	-0.190166	0.106572	-0.348076	-0.0513381	0.000516099	0.111958	0.36429	0.00592128	0.659956	0.00288715	0.45807	0.753656	0.0207786	0.794689
E7EQG2|P38919	gIYAYGFEkPSAIQQR	Eukaryotic initiation factor 4A II | Eukaryotic initiation factor 4A III	-0.226874	0.0753422	0.149483	0.095379	0.0737747	-0.107744	0.328246	-0.233497	-0.0195119	-0.111876	-0.119748	0.215746	0.0620763	0.0415303	-0.0887974	0.160859	-0.371099	0.110392	-0.0654724	0.2146	0.0568025	-0.259457	0.301977	-0.333489	0.0486162	0.0245918	-0.0727247	0.101926	0.00460949	0.589046	0.843946	0.561717	0.417638	0.970555	0.667488	0.937509	0.843804	0.520743	0.986479
P22626	gGNFGFGDSR	Heterogeneous nuclear ribonucleoproteins A2/B1	-1.65592	0.328518	-0.434585	0.416331	0.716466	-0.191639	0.473948	-1.89855	0.306155	-0.473057	0.557072	0.21361	-0.0817491	0.272429	-1.07148	0.41981	-0.492164	0.140465	-0.739166	-0.705276	-0.802976	0.550792	0.132502	0.751439	-0.733841	-0.0412971	0.04401	-0.771843	-0.686536	0.00636977	0.908812	0.902853	0.0407133	0.0662811	0.0174142	0.963248	0.976841	0.0846641	0.205942
M0R299	gkEDALVTk	rRNA 2' O methyltransferase fibrillarin Fragment |	-0.31559	0.0306855	-2.00539e-05	-0.018945	0.0516133	-0.293168	-0.128625	0.0370838	-0.226439	-0.237328	0.0905763	-0.0806918	0.0899095	-0.0105372	-0.0507159	-0.00282286	0.126029	-0.109034	0.309475	-0.102063	0.232344	-0.0311364	-0.558451	0.19266	0.128518	0.178553	0.0175315	0.141861	-0.0191605	0.177817	0.142283	0.882817	0.239785	0.872024	0.251049	0.50389	0.969046	0.335914	0.92847
P02775	gkEESLDSDLYAELR	Platelet basic protein	-0.940602	0.684592	0.0095825	0.040026	-0.0717822	0.190275	0.250107	-0.744279	-0.12912	0.210414	-0.274357	0.599326	0.38121	-0.21885	0.268897	-0.472426	0.121484	-0.553156	0.219464	0.188716	-0.239181	-0.0620253	-0.0593569	-0.520457	0.0438961	0.244996	-0.373306	0.357699	-0.260603	0.788006	0.267924	0.0968213	0.110772	0.239414	0.836876	0.635718	0.48056	0.183512	0.423962
P22626	gGNFGFGDSRGGGGNFGPGPGSNFRGGSDGYGSGR	Heterogeneous nuclear ribonucleoproteins A2/B1 |	0.46801	-0.469682	-0.388315	-0.566643	-0.810468	-0.260436	-0.910616	-0.00701391	-0.269442	0.360774	-0.934835	-0.2664	-0.38455	-0.00287636	0.254417	-0.769598	0.0198414	-0.234228	0.777915	0.430331	0.354098	-1.07164	-0.321648	-1.28605	0.482204	0.501066	-0.197552	0.848776	0.150158	0.00646197	0.0582699	0.440657	0.00255128	0.556764	0.0175524	0.358087	0.788186	0.0114076	0.713104
Q5SSJ5-2	gkGASGSFVVVQk	Isoform 2 of Heterochromatin protein 1 binding protein 3	-0.705622	0.09033	-0.456375	-0.127878	0.0416591	-0.114463	0.306178	-0.881046	-0.00246864	0.0225919	-0.672121	-0.0454842	-0.116709	0.392033	-0.36945	0.0135385	0.618076	-0.122174	-0.161353	-0.278823	0.150788	0.197898	0.118535	0.388271	-0.200566	0.210915	0.35164	-0.266276	-0.125552	0.139061	0.271543	0.0728446	0.168244	0.50929	0.205022	0.639754	0.461288	0.257211	0.679507
Q14847	gkGFSVVADTPELQR	LIM and SH3 domain protein 1	-0.410585	-0.176788	-0.281667	-0.00529105	0.301358	-0.127433	-0.0620244	-0.722569	-0.109293	-0.0506353	0.0536222	0.190494	-0.207875	0.0539877	-0.110729	0.00672983	0.095215	-0.150721	0.0631944	0.228079	-0.115602	-0.00937854	-0.50877	0.0290845	-0.14433	0.278997	-0.149993	0.0748158	-0.354174	0.148859	0.0316592	0.231766	0.546301	0.00792579	0.216801	0.296245	0.653396	0.638716	0.0655458
C9JD84|Q14766	gkGFVPAGESSSEAGGENYkDADEcLLFGQEIck	Latent transforming growth factor beta binding protein 1 | Latent transforming growth factor beta binding protein 1	-0.864178	0.264564	-0.184584	0.0418213	-0.112062	0.0979314	-1.01722	-0.362573	-0.0889762	0.182272	0.0607211	0.469267	0.722275	-0.120748	-0.220313	-0.154511	0.0648458	-0.0051073	0.400572	-0.539793	-0.264676	0.37559	0.431668	-0.116919	-0.305582	0.371714	-0.0240639	-0.103042	-0.498819	0.0496674	0.0845259	0.90822	0.622407	0.0237349	0.0888022	0.402314	0.976841	0.706508	0.119841
P61604	gkGGEIQPVSVk	10 kDa heat shock protein mitochondrial	-0.50316	0.274064	0.210346	0.292012	-0.217075	-0.133857	0.513949	-0.368546	-0.207849	-0.462189	0.34719	0.099774	0.167544	0.516681	-0.0751433	0.37786	-0.0248464	0.16409	0.0771122	-0.166755	0.328091	0.235882	0.338296	0.313559	-0.0516819	0.154788	0.246498	-0.0928852	-0.00117541	0.662505	0.365015	0.154452	0.584641	0.994463	0.733544	0.70001	0.561498	0.672822	0.999114
G3V4W0	mYSYPARVPPPPPIAR	Heterogeneous nuclear ribonucleoproteins C1/C2 Fragment	0.708289	-0.333916	0.176684	-0.423336	-0.0540287	-0.160648	0.0660551	0.167959	0.0619578	0.109757	-0.53288	0.0401955	-0.171694	-0.0611206	0.106287	-0.617663	-0.439857	-0.531206	0.0200651	0.849794	0.277788	-0.892947	-0.797423	-1.17253	0.607075	0.0290149	-0.571781	0.912124	0.311328	0.000144502	0.869834	0.00329559	2.48406e-05	0.088238	0.00120725	0.943997	0.189308	0.00079554	0.242727
P21333-2	gkLDVQFSGLTkGDAVR	Isoform 2 of Filamin A |	-0.631422	0.540066	-0.0713853	0.436691	-0.0869505	-0.133176	0.320505	-1.04167	0.15243	0.0469284	0.203633	0.371999	0.00414654	0.0060092	-0.287511	0.0188333	-0.119734	0.130228	-0.267756	-0.0789307	-0.36806	-0.0573965	0.448108	0.0760067	-0.307285	-0.0434374	-0.0571797	-0.248025	-0.261767	0.0270501	0.824914	0.770968	0.213809	0.190315	0.0543565	0.931569	0.935377	0.30889	0.375162
Q9H4B7	gkMSTkEVDQQLLSVQTR	Tubulin beta 1 chain |	-0.74162	0.201855	-0.288762	0.0984192	-0.501407	-0.189193	0.00809113	-1.1103	0.111417	-0.192963	-0.0161142	-0.220838	0.00370942	0.286573	-0.108212	-0.0587716	-0.144248	0.0873893	0.467468	0.359519	0.0232049	-0.487177	0.0212762	-0.317851	-0.167353	0.475263	0.0204524	0.321941	-0.13287	0.158852	0.0148777	0.911019	0.088148	0.470241	0.228935	0.229135	0.976841	0.153904	0.64642
P30084	gkNNTVGLIQLNRPk	Enoyl CoA hydratase mitochondrial |	-0.180687	0.0316776	-0.329591	0.112272	-0.168171	-0.233673	-0.0539255	-0.207723	-0.116827	-0.290809	-0.0294671	-0.0694198	-0.134391	0.216811	-0.141443	-0.00282286	0.288229	-0.0144518	0.0122886	-0.39748	0.231146	0.167247	-0.104703	0.303433	-0.0325702	0.107334	0.219366	-0.141667	-0.0296347	0.772846	0.347623	0.0619869	0.218235	0.79365	0.825575	0.686782	0.447174	0.313469	0.876952
G3V4W0	aAVAGEDGRMIAGQVLDINLAAEPk	Heterogeneous nuclear ribonucleoproteins C1/C2 Fragment |	0.823776	-0.537268	0.189616	-0.598062	-0.530583	-0.0816866	0.305454	0.151492	0.0471636	-0.137809	-0.65073	-0.449778	0.0850737	0.340193	0.328707	-0.201904	-0.329628	-0.292758	0.129855	1.38974	0.778673	-0.942733	-0.369567	-1.05629	0.683412	0.345335	-0.124038	1.04085	0.57148	0.00107401	0.127783	0.576228	7.79696e-05	0.0153482	0.00471769	0.487013	0.850501	0.00136668	0.095258
P21291	gLESTTLADkDGEIYck	Cysteine and glycine rich protein 1	-0.421057	0.679898	0.221135	0.446024	-0.128947	0.169645	0.372789	0.641866	0.352956	-0.525014	0.0851893	0.0389123	0.414358	-0.37593	0.36596	0.159391	-0.052474	0.0686985	-0.0200438	-0.599788	-0.594005	0.604688	0.78132	0.407833	-0.0894123	-0.442839	0.313941	-0.463151	0.293629	0.589685	0.0460373	0.148808	0.0376369	0.175735	0.667695	0.331017	0.551672	0.0798783	0.360871
P31146	gLEVNkcEIAR	Coronin 1A |	-0.545963	-0.0221362	0.176989	0.339794	0.345339	-0.010516	0.0427845	-0.0992746	-0.170484	-0.0118159	0.410546	0.111751	-0.0523622	-0.0204356	-0.404794	0.00118644	-0.335951	-0.00339604	-0.0711055	-0.4848	-0.228357	-0.0573492	-0.148118	0.173977	-0.197608	-0.107295	-0.259125	-0.1487	-0.30053	0.0488039	0.395786	0.0475852	0.242496	0.023379	0.0874853	0.722859	0.403827	0.338193	0.119286
G3V4W0	sAAEmYGSSFDLDYDFQRDYYDR	Heterogeneous nuclear ribonucleoproteins C1/C2 Fragment |	0.799899	-0.122616	0.0506536	-0.508714	-0.698432	-0.264009	0.402416	0.236996	0.160572	-0.0704123	-0.933608	-0.539182	0.108882	0.541422	0.387723	-0.56045	-0.618756	-0.171243	0.0861197	0.741515	0.798368	-0.961501	0.149721	-1.12664	0.76149	0.189352	-0.0457525	0.99215	0.757046	6.65832e-06	0.352707	0.820804	4.56421e-05	0.000899063	0.000189247	0.689117	0.953846	0.00108454	0.0224316
G3V4W0	sAAEMYGSSFDLDYDFQRDYYDR	Heterogeneous nuclear ribonucleoproteins C1/C2 Fragment |	0.652477	-0.235174	0.447389	-0.212276	0.0574173	-0.0103238	0.16365	0.512792	-0.236803	0.216362	0.169097	-0.125588	-0.183708	0.0930525	0.159007	-0.30005	-0.0699061	-0.0457072	0.041637	0.303385	0.304464	-0.143294	-0.595866	-0.257638	0.431664	-0.0977489	-0.251192	0.35505	0.201607	0.00022351	0.509993	0.098566	0.0230009	0.180496	0.00162429	0.791806	0.48056	0.0550742	0.364941
P32119	gLFIIDGkGVLR	Peroxiredoxin 2 |	0.805988	0.519631	1.13549	1.13988	-0.892162	0.683048	0.451637	2.18637	0.33038	-0.180046	0.760432	-0.156904	0.596516	-0.294496	0.436756	0.0143	-0.462807	0.191156	0.106962	-0.450403	0.0584786	-0.353037	1.21563	-0.0962063	0.441319	-0.82928	-0.140868	-0.00920399	0.679208	0.0843798	0.0217576	0.680419	0.978491	0.055784	0.136603	0.259738	0.900326	0.984694	0.184918
P08133-2	gLGTDEDTIIDIITHR	Isoform 2 of Annexin A6 |	-0.527758	-0.060033	-0.0583696	0.0193383	0.138384	0.151832	-0.166946	-0.35168	-0.349217	0.180749	0.213174	0.137314	0.229888	-0.05352	-0.269337	0.326486	0.100254	0.138996	-0.164049	-0.163632	0.0480585	0.193066	0.267827	0.291497	-0.214467	0.190235	0.0795555	-0.281786	-0.392466	0.0121924	0.0618928	0.420786	0.0078481	0.000477164	0.0284147	0.364204	0.781727	0.0253969	0.0162387
P21796	gLkLTFDSSFSPNTGkk	Voltage dependent anion selective channel protein 1 |	-0.0258889	-0.333464	-0.409474	-0.977956	-0.347633	-0.397492	-0.0818881	-1.13642	-0.235309	0.375416	-1.38923	-0.0244826	-0.284116	0.346122	0.160573	-0.180232	0.632707	-0.290747	0.532401	1.26427	0.624718	-0.762803	-0.44142	-0.832853	0.519123	0.811067	0.147671	0.753218	0.0898225	0.0153367	0.00907429	0.609922	0.0144647	0.755903	0.0343766	0.200973	0.873067	0.0389716	0.851457
P30273	aAITSYEkSDGVYTGLSTR	High affinity immunoglobulin epsilon receptor subunit gamma	0.295255	-0.241175	-0.0547532	-0.316477	-0.436665	0.0279642	-0.109574	0.0707825	-0.308348	-0.012331	-0.311298	-0.055084	-0.25486	-0.0279633	0.299039	-0.214173	-0.392029	-0.454138	0.546683	0.675859	0.541565	-1.11451	-0.517496	-1.17623	0.529096	0.354689	-0.46078	0.941482	0.126013	0.00124088	0.0533633	0.014356	1.5503e-05	0.47727	0.00522304	0.346505	0.325376	0.000634099	0.652129
P09429|P23497	fkDPNAPk	High mobility group protein B1 | Nuclear autoantigen Sp 100	-1.68669	0.364156	-0.356533	0.537346	0.494789	-0.340676	0.272107	-1.52735	0.0910495	-0.558873	0.55475	0.180706	-0.173294	0.0716905	-1.3804	0.360887	-0.0405808	0.18945	-0.67773	-1.17411	-0.619731	0.619681	-0.0499173	0.929561	-0.810814	-0.185051	0.190173	-0.993775	-0.618551	0.00178058	0.582832	0.572513	0.00636461	0.07505	0.00676178	0.835727	0.849239	0.0217829	0.21824
B4DDF4	gLQSGVDIGVk	Calponin 2 |	-0.0189014	-0.0202856	0.121139	0.109897	-0.153805	-0.118823	-0.0585881	0.102582	0.0907769	-0.33036	0.0273455	0.0874647	0.402017	0.123824	0.00961503	-0.0457156	0.080406	0.0282029	-0.0502592	0.068148	0.0527375	0.336957	0.116832	0.0739336	-0.150931	0.0648933	0.161483	0.00257766	0.0991673	0.059512	0.504998	0.10513	0.978774	0.311327	0.103517	0.789358	0.494903	0.984694	0.497235
P09429|P23497	gkFEDMAk	High mobility group protein B1 | Nuclear autoantigen Sp 100 |	-1.89075	-0.0677616	-0.63485	0.350102	-0.136248	-0.416908	-0.475558	-1.26868	-0.894885	-0.711791	0.322339	0.23216	-0.0215157	-0.435605	-0.654487	0.68356	0.746738	0.226073	-0.107526	-0.723303	-0.311126	0.672377	0.0614194	0.952923	-0.898863	0.496486	0.61724	-0.932776	-0.812023	1.86797e-06	0.0530327	0.018387	0.000824369	0.00281395	0.000103054	0.346505	0.326918	0.00535625	0.0403705
P19338	gLSEDTTEETLkESFDGSVR	Nucleolin |	0.366648	-0.196629	0.126522	-0.267751	-0.068585	-0.0531631	0.112206	0.171761	0.023905	-0.0985686	-0.0761479	-0.226114	0.0887282	0.303267	-0.00711673	-0.183952	-0.251993	-0.139691	0.0517095	0.340892	0.475981	-0.258164	-0.41171	-0.389467	0.286659	0.108175	-0.140775	0.481406	0.232457	0.00202468	0.294798	0.176151	7.56696e-05	0.0303633	0.00740325	0.647661	0.585995	0.00136668	0.135521
A6NKB8	gLSGTAVLDLR	Aminopeptidase B |	-0.234943	-0.363837	-0.222086	-0.168476	0.00892383	-0.134212	-0.0503352	-0.0192939	-0.320223	0.0318346	-0.447214	-0.3094	-0.378081	-0.226331	0.027194	-0.0147153	0.659353	0.154021	-0.107454	-0.161351	-0.255698	0.32671	-0.0457094	0.464943	0.0334028	0.0181665	0.427191	-0.441054	-0.0320293	0.625308	0.880545	0.00154714	0.00115946	0.791148	0.701088	0.949421	0.142967	0.00672757	0.876538
Q96RW7-2	gLTIAADGR	|Isoform 2 of Hemicentin 1	0.640484	-0.157908	-0.20502	-0.831117	0.448593	0.413834	-0.773122	0.0932657	0.810926	0.604279	-0.168393	-0.258091	0.569203	0.0934172	-0.145592	0.627124	0.225884	0.14459	0.160336	0.568127	0.136586	0.218474	0.112676	0.318428	-0.29307	0.162242	0.239678	-0.0441831	0.0332535	0.0927813	0.502892	0.325005	0.854599	0.890285	0.147434	0.788831	0.730477	0.891398	0.938193
P26583	skFEDMAk	High mobility group protein B2	-1.21719	-0.116708	-0.322125	0.345386	0.466294	-0.262755	-0.20036	-0.473096	-0.239429	-0.559549	0.364734	0.00060592	-0.180078	-0.208916	-0.834614	0.0564158	-0.815894	0.0630904	-0.349037	-1.14794	-0.550493	0.0863493	-0.0865331	0.12766	-0.458104	-0.117029	-0.153938	-0.450361	-0.48727	0.00515818	0.590805	0.480395	0.0467162	0.0325603	0.0150244	0.841062	0.803342	0.0939219	0.138869
P26583	nYVPPkGDk	High mobility group protein B2 |	-0.811379	0.578141	-0.253363	0.705887	-0.100305	-0.116738	-0.00542212	-0.674351	0.282693	-0.0541906	0.447076	0.00643846	-0.279919	-0.144464	-0.494128	0.213482	0.351285	0.331994	-0.147749	-1.0038	-0.779671	0.366287	0.533409	1.00977	-0.587205	-0.327674	0.319676	-0.942659	-0.295308	0.00159025	0.143189	0.152772	0.000215512	0.185193	0.0062366	0.50389	0.55937	0.00226529	0.369943
P21333-2	gLVEPVDVVDNADGTqTVNYVPSREGPYSISVLYGDEEVPRSPFk	Isoform 2 of Filamin A |	-0.679131	-0.298729	0.01665	-0.0425124	-1.03989	-0.0779607	0.256325	-0.248294	-2.00171	-0.887104	0.131168	0.628043	-0.75258	-0.209468	0.533132	-0.267386	-0.260074	-1.35315	-0.148784	-0.567679	0.127762	-0.432897	-0.4611	-0.826829	0.28729	0.322879	-0.38553	0.430637	-0.277772	0.267492	0.327589	0.24443	0.195094	0.39843	0.352016	0.677475	0.666182	0.287455	0.582016
P21333-2	gLVEPVDVVDNADGTQTVnYVPSREGPYSISVLYGDEEVPRSPFk	Isoform 2 of Filamin A |	-0.679131	-0.298729	0.01665	-0.0425124	-1.03989	-0.0779607	0.256325	-0.248294	-2.00171	-0.887104	0.131168	0.628043	-0.75258	-0.209468	0.533132	-0.267386	-0.260074	-1.35315	-0.148784	-0.567679	0.127762	-0.432897	-0.4611	-0.826829	0.28729	0.322879	-0.38553	0.430637	-0.277772	0.267492	0.327589	0.24443	0.195094	0.39843	0.352016	0.677475	0.666182	0.287455	0.582016
P21333-2	gLVEPVDVVDNADGTQTVNYVPSREGPYSISVLYGDEEVPRSPFk	Isoform 2 of Filamin A |	0.251867	-0.680837	0.145334	-0.293437	-0.0682374	-0.440003	0.361737	0.590978	-1.47303	-0.0994867	-0.753087	0.287579	-0.363713	-0.0328046	1.12051	-0.348547	-0.18163	0.138376	0.259265	0.63182	0.716345	-0.269767	-0.00828314	-0.997189	0.156233	0.522563	-0.0500613	0.666411	0.0937859	0.419048	0.0890603	0.866598	0.0331811	0.75317	0.506274	0.413021	0.969046	0.0734108	0.849529
P36957	gLVVPVIR	Dihydrolipoyllysine residue succinyltransferase component of 2 oxoglutarate dehydrogenase complex mitochondrial |	-0.335762	-0.125417	-0.18867	-0.315496	0.27595	-0.0406831	0.42155	-0.615454	0.0668989	-0.0823513	-0.423446	-0.0972765	-0.0888677	0.267296	-0.0551408	-0.00282286	0.0521048	-0.189507	-0.0637117	0.406783	0.11012	-0.0305483	-0.335828	-0.103752	0.123839	0.225556	0.0121583	0.197805	-0.015592	0.250572	0.132545	0.933802	0.184753	0.915173	0.334379	0.492114	0.980984	0.275199	0.954755
B4DJV2	gLVYETSVLDPDEGIRFR	Citrate synthase	0.503522	-0.0708454	0.172254	-0.140943	0.0590798	0.0541352	0.158589	0.279647	0.0722111	0.162283	-0.0758862	-0.0196407	0.0203803	0.0764336	0.168134	-0.00650727	-0.35488	-0.0712921	-0.0417236	0.355532	0.228168	-0.382619	0.00389968	-0.330989	0.247487	-0.0514088	-0.196902	0.324885	0.179392	0.00366729	0.630826	0.0745605	0.00518275	0.102341	0.0117804	0.858861	0.461609	0.0186594	0.264882
P31146|Q9ULV4	gMGYMPk	Coronin 1A | Coronin 1C |	-1.19582	0.423773	-0.207258	0.400313	-0.322396	-0.317753	0.611141	-1.29817	-0.0331287	-0.61395	-0.049114	0.164083	-0.432319	-0.0484699	-0.448982	0.188284	0.639422	0.0542977	-0.257152	-0.35128	-0.584777	0.454895	0.161631	0.528916	-0.192724	-0.0705872	0.461044	-0.691738	-0.160107	0.37153	0.783543	0.0821515	0.0118951	0.534577	0.459126	0.919201	0.468664	0.0339588	0.699315
P49773	aQVARPGGDTIFGk	Histidine triad nucleotide binding protein 1	-0.572681	-0.0664008	-0.615312	0.143748	0.235	-0.0783693	-0.28352	-1.09967	0.338658	-0.0975075	0.198898	-0.0108759	-0.0806334	0.0198244	-0.605942	0.259745	0.353042	0.312439	-0.466557	-0.257148	-0.520796	0.633713	0.152758	0.716505	-0.590424	0.0646119	0.339551	-0.723243	-0.448303	7.44214e-05	0.71424	0.0633286	0.000364347	0.0167891	0.000794155	0.889803	0.45072	0.00313464	0.0994548
P52272-2	gNFGGSFAGSFGGAGGHAPGVAR	Isoform 2 of Heterogeneous nuclear ribonucleoprotein M |	0.263871	-0.097107	-0.0447109	-0.136817	-0.0157954	0.117715	-0.101643	-0.0201883	-0.0185519	-0.00945601	0.227011	0.00998333	-0.0971509	0.105944	0.238274	0.111949	0.208352	-0.202273	0.0898757	0.166304	-0.020059	0.180872	-0.27302	0.221123	0.0682693	0.0835864	0.00906046	0.039364	-0.0351619	0.451389	0.426042	0.930784	0.706302	0.73634	0.53734	0.744381	0.980984	0.775968	0.841025
P19105	gNFNYIEFTR	Myosin regulatory light chain 12A	-0.262388	0.179135	0.0393174	0.0766674	-0.0115168	-0.0949304	0.255777	-0.137686	0.0661402	-0.0997402	-0.282749	0.124542	0.197712	-0.0681157	0.107754	-0.0133479	-0.0661906	0.00939908	0.0142172	0.231986	-0.00789316	-0.106568	0.217468	-0.181999	0.0824251	0.0558943	0.0244149	0.102816	0.071337	0.270125	0.586132	0.811551	0.320158	0.487991	0.354875	0.839495	0.950668	0.423315	0.661503
P24844-2	gNFNYVEFTR	Isoform 2 of Myosin regulatory light polypeptide 9	-0.121591	0.221428	0.150317	0.113495	-0.00689165	0.453355	-0.234132	0.805653	-0.087423	0.239983	0.189214	-0.103183	0.154866	-0.243764	0.453486	-0.0857991	0.0553584	0.0435846	0.468829	-0.515345	-0.248408	0.256245	0.286243	0.130168	-0.0686395	-0.110764	-0.033362	-0.102689	-0.0252867	0.568639	0.524425	0.847369	0.554864	0.88399	0.649167	0.802681	0.965055	0.646305	0.934162
P06733	gNPTVEVDLFTSk	Alpha enolase	-0.541477	0.0370847	-0.0370126	0.320284	-0.215155	-0.0197258	0.100984	0.0119023	-0.0197535	-0.441749	0.211727	-0.319113	0.204841	-0.232809	-0.187187	0.0785374	0.134013	0.179402	-0.118323	-0.170154	-0.110023	0.210767	0.0372537	0.327276	-0.135105	-0.0275638	0.238497	-0.263484	0.00257662	0.159017	0.831743	0.0754319	0.0511306	0.984147	0.228935	0.933933	0.461638	0.100529	0.992902
Q9BX68	dVAPQAPVHFLVIPk	Histidine triad nucleotide binding protein 2 mitochondrial |	0.379333	-0.198549	0.061077	-0.433337	0.185971	0.294312	0.129027	0.0739246	0.100989	0.307935	-0.275205	-0.0478631	0.136305	0.116906	0.107018	-0.00282286	-0.241063	-0.189714	-0.0851758	0.567206	0.290404	-0.287639	-0.0855669	-0.472599	0.514586	0.0978105	-0.218536	0.402012	0.0856647	0.000192518	0.475411	0.118311	0.00651536	0.531405	0.00149219	0.77371	0.515161	0.0222074	0.696719
P11142	gPAVGIDLGTTYScVGVFQHGk	Heat shock cognate 71 kDa protein |	0.538334	-0.386514	0.352005	-0.16443	-0.00139094	0.427821	-0.208269	0.983712	-0.0437705	0.0151495	0.047325	-0.0283214	0.401136	0.0671163	0.0994636	0.188372	-0.115872	-0.0351657	-0.226643	-0.159756	0.0968595	0.370267	0.479297	0.0450256	0.200358	-0.159554	0.105962	-0.108958	0.156558	0.124086	0.383646	0.561118	0.550179	0.3925	0.186841	0.714332	0.843804	0.642347	0.577411
P37802	gPAYGLSR	Transgelin 2 |	-0.509879	0.610266	-0.0562398	0.431574	0.0368063	0.0436607	0.201378	-0.16595	0.198303	-0.0762441	0.260257	0.138443	0.248394	-0.215645	-0.0337357	-0.00282286	0.178031	0.153813	-0.190133	-0.478911	-0.358566	0.487214	0.364626	0.503804	-0.338115	-0.217746	0.141695	-0.45221	-0.0927698	0.00511334	0.170771	0.367292	0.00728995	0.553064	0.0149496	0.542199	0.753656	0.0241241	0.710998
P42167	gPPDFSSDEEREPTPVLGSGAAAAGR	Lamina associated polypeptide 2 isoforms beta/gamma |	-0.268632	-0.0480246	0.226446	-0.0114022	0.135366	0.0598855	0.0332051	0.22936	0.0258354	-0.0087354	-0.360563	0.174537	0.0701256	0.185097	-0.349451	-0.00580989	0.362965	-0.118934	-0.116294	-0.648027	-0.184425	0.465964	0.302248	0.324528	-0.159559	-0.206861	0.223645	-0.395656	0.0348503	0.19147	0.143813	0.11537	0.00805081	0.801202	0.266607	0.504252	0.512169	0.0256536	0.881781
P10412|P16402	aLAAAGYDVEk	Histone H1.4 | Histone H1.3	-0.529559	0.103927	-0.196337	0.321512	0.595583	0.109255	-0.710281	0.137287	-0.0620383	0.0725283	0.989335	-0.0224506	0.320574	-0.121296	-0.0951387	0.502971	0.353366	0.224853	-0.208901	-1.24808	-0.774652	1.29096	0.249688	1.87632	-0.833686	-0.145083	0.405398	-1.10428	-0.553794	0.000284129	0.604768	0.155792	0.000540051	0.0567449	0.00191322	0.848445	0.561498	0.00408311	0.186287
P62857	gPVREGDVLTLLESEREAR	40S ribosomal protein S28	0.01157	-0.317209	-0.154149	-0.502043	0.114821	-0.218552	-0.128103	-0.290481	-0.0508774	-0.0322765	-0.497479	-0.066345	-0.225532	-0.227408	-0.367648	0.0110963	-0.055357	-0.0526609	-0.339816	0.153219	-0.109206	-0.116944	-0.202152	-0.30261	-0.0150796	-0.03119	0.0805411	-0.0662935	0.0454375	0.856323	0.786743	0.486703	0.566329	0.693742	0.893597	0.919201	0.808553	0.656275	0.815303
P10412|P16402	aLAAAGYDVEkNnSR	Histone H1.4 | Histone H1.3	-0.351254	-0.0721192	-0.575176	-0.260955	0.228266	-0.264729	-0.672118	-0.403282	0.226533	0.0495733	-0.161964	-0.33471	0.0188951	-0.163032	-0.473243	0.408508	0.492321	0.156516	-0.0785923	-0.444638	-0.261184	0.315276	-0.0462214	0.955325	-0.40352	0.0742706	0.504374	-0.61392	-0.183817	0.00244202	0.647573	0.00440695	0.00081842	0.263201	0.00860951	0.867767	0.192901	0.00534544	0.450402
P18206-2	gQGSSPVAMQk	Isoform 1 of Vinculin |	-0.309962	0.241705	-0.239633	-0.0721694	0.458056	-0.0131126	-0.450546	-0.106134	-0.168138	0.229228	0.350176	0.210299	-0.313529	-0.458283	-0.0177893	-0.0774846	0.425231	0.137579	0.313535	-0.437789	-0.334941	0.521333	-0.632557	0.266143	-0.135247	-0.0360146	-0.087039	-0.31484	-0.365864	0.311118	0.834775	0.614985	0.0776885	0.0425643	0.397291	0.935233	0.875791	0.138551	0.158492
P10412|P16402	aSGPPVSELITkAVAASkER	Histone H1.4 | Histone H1.3	2.13035	-0.618427	0.63466	-0.550055	-0.658391	0.104411	0.134518	1.87207	-0.00310405	0.175905	-0.664452	-0.472387	-0.0739326	0.324261	0.936352	-0.228829	0.128877	-0.25392	0.311043	0.924075	0.934067	-0.648761	-0.0577728	-0.629843	0.933777	-0.132365	0.0624532	0.841019	1.03584	0.000530244	0.702149	0.856639	0.0215426	0.00580658	0.00291254	0.887018	0.968021	0.0523961	0.0574897
P28482-2	gQVFDVGPR	Isoform 2 of Mitogen activated protein kinase 1 |	-0.374501	0.389238	-0.00394757	0.217815	0.0944273	0.021468	0.457872	-0.265387	0.274291	0.0336465	-0.12504	-0.0308838	-0.192737	-0.0507847	-0.186115	-0.00282286	0.325672	0.0898501	-0.00437004	-0.186803	-0.197965	0.0834727	0.0370515	0.251677	-0.207657	-0.216057	0.095578	-0.267279	0.0443556	0.0340167	0.0899366	0.442004	0.0388146	0.71993	0.0653547	0.414007	0.788186	0.0816949	0.833823
P08514-3	gQVLVFLGQSEGLR	Isoform 3 of Integrin alpha IIb	0.55566	-0.100234	0.190621	0.0262636	0.117483	-0.0484175	-0.0440366	0.626474	-0.18902	0.187614	-0.00674238	0.167086	-0.06917	-0.0603445	0.346221	-0.626346	-0.251061	-0.439432	-0.0197831	-0.0432258	0.0748483	-0.249373	-0.521521	-0.341078	0.266476	-0.135153	-0.478683	0.442893	0.0993629	0.0101806	0.300841	0.00100363	0.00201283	0.444503	0.024817	0.650448	0.11382	0.00977044	0.625867
P17858	gQVQEVGWHDVAGWLGR	6 phosphofructokinase liver type	0.503488	-0.0579872	-0.0609738	-0.110491	0.157016	-0.0282725	-0.136394	0.388145	0.0153071	0.186298	-0.0576809	0.00710364	-0.0322968	-0.41878	0.0926167	0.103801	-0.156861	0.297215	-0.127833	0.295587	0.160014	-0.194257	0.0428781	-0.290695	0.0507516	-0.113713	-0.0586487	0.027871	0.0829353	0.592385	0.399864	0.662397	0.835378	0.537786	0.669621	0.726011	0.89459	0.876479	0.7014
P10412|P16401|P16402	gTLVQTk	Histone H1.4 | Histone H1.5 | Histone H1.3	0.536862	0.24622	-0.470168	0.513694	-0.257092	-0.432909	-1.69174	-0.315163	0.793931	0.367304	0.434391	0.54788	0.015516	-0.915999	-1.0579	0.422884	0.656852	0.278507	-0.377848	-0.532264	-0.783065	-0.0957	0.374031	0.814704	-0.684728	-0.458585	0.213002	-1.01714	-0.345553	0.00411612	0.140314	0.485525	0.00246555	0.261797	0.0126653	0.503719	0.808553	0.011246	0.448681
P13861	gQYFGELALVTNkPR	cAMP dependent protein kinase type II alpha regulatory subunit |	0.215216	0.15635	0.0136641	-0.0324002	0.0717935	0.138435	0.0859304	0.0791965	0.169227	0.0931937	0.0727203	0.0627904	-0.0100861	-0.01682	0.0732103	0.027339	-0.344931	-0.0813631	-0.149299	-0.0769658	-0.11434	-0.0896218	0.198928	-0.121352	0.256711	-0.168981	-0.136256	0.0194499	0.0521752	0.0064917	0.0570291	0.120011	0.819933	0.542815	0.0175984	0.35704	0.519841	0.862814	0.705009
O14818-4	gRDIVVLGVEk	Isoform 3 of Proteasome subunit alpha type 7	-0.393152	-0.231928	-0.42409	-0.295935	0.149776	-0.25934	-0.284923	-1.32541	-0.110675	0.132396	-0.0736069	0.207553	-0.0753493	0.184967	-0.545974	0.194994	0.257961	0.02098	-0.383692	0.235257	-0.0563773	0.160934	-0.141741	0.223197	-0.337028	0.354835	0.14258	-0.226249	-0.438504	0.00986592	0.0473035	0.409062	0.194959	0.0162918	0.0242427	0.332879	0.775221	0.287455	0.0991055
B4DFL2	gRPTSTNPIASIFAWTR	Isocitrate dehydrogenase NADP |	0.162953	-0.321345	0.120269	-0.0732131	0.252426	0.110264	0.0501075	-0.00939954	-0.0703252	0.201162	0.0184063	0.0614021	-0.219747	0.246864	-0.111303	0.0566405	-0.102939	0.0536823	-0.112891	-0.0356968	-0.0582189	0.0513558	0.0680522	0.010597	0.0123142	-0.0372086	-0.0721765	-0.0713969	-0.106365	0.890055	0.698216	0.453961	0.458794	0.27308	0.918305	0.887018	0.79316	0.562501	0.460984
E7EPK1	gRQYPWGVAEVEnGEHcDFTILR	Septin 7 |	0.55269	0.00337735	-0.0324085	0.0256785	-0.262371	0.0519195	0.101983	0.212673	0.187334	-0.122883	-0.0212497	-0.0189712	-0.128047	-0.109315	0.20047	-0.0851262	-0.0405335	0.0316788	-0.0252814	0.39461	0.14595	-0.180339	-0.0385158	-0.427297	0.18677	-0.0912105	-0.065376	0.203087	0.228921	0.172347	0.425855	0.566898	0.0838699	0.0532631	0.244424	0.744381	0.846914	0.147156	0.181353
P10809	gRTVIIEQSWGSPk	60 kDa heat shock protein mitochondrial |	0.0230495	-0.202295	0.187629	-0.242162	-0.519527	-0.339581	-0.135695	-0.139609	-0.204389	-0.141047	-0.219397	-0.25275	0.25498	0.468697	0.0719132	-0.0679272	0.181081	0.0799482	0.33253	0.348073	0.419712	-0.0931922	0.0135145	-0.0319466	0.152985	0.394536	0.299324	0.302405	0.207192	0.0587071	0.000318841	0.00397578	0.00367246	0.0372454	0.102246	0.0485509	0.190761	0.014684	0.14727
P10412|P16401|P16402	aVAASkER	Histone H1.4 | Histone H1.5 | Histone H1.3 |	1.49154	-0.270876	0.249966	-1.11886	-1.15839	-0.502804	0.492192	0.606185	-0.170406	-0.16021	-1.34758	-0.729611	-0.42383	0.492072	0.746152	-0.679157	0.237599	-0.543525	0.418948	1.15146	1.15313	-1.00736	-0.697225	-1.18965	0.959872	0.18989	0.18969	1.23621	1.23601	0.000220064	0.527177	0.52761	0.000337899	0.00033848	0.00160933	0.802865	0.829016	0.0030097	0.0141216
P62829	gSAITGPVAk	60S ribosomal protein L23 |	0.0191331	0.0732338	0.0634298	0.118203	-0.0437311	-0.307076	-0.144653	0.118651	-0.035201	-0.256857	-0.0111184	0.25237	0.162354	-0.221392	-0.236247	0.269335	0.229398	0.181626	-0.360874	-0.294532	-0.116021	0.398868	0.355002	0.40263	-0.206904	-0.193551	0.347511	-0.483929	0.0571339	0.0317645	0.0732553	0.00258338	9.32805e-05	0.585359	0.061934	0.385504	0.170736	0.00144845	0.737534
Q99623	gSDSLIk	Prohibitin 2 |	0.296601	0.206778	0.0572024	0.310715	-0.65257	0.0305008	0.047183	-0.0550327	0.0463549	0.175504	-0.0990144	0.134232	-0.0544518	-0.0662382	0.048507	0.0603501	-0.0897101	0.0305783	-0.330774	-0.126949	-0.193506	-0.386285	1.00158	-0.0350278	-0.0472088	-0.220416	0.113686	-0.217482	0.11662	0.789866	0.213373	0.515956	0.219332	0.505283	0.83853	0.595486	0.822106	0.314503	0.675969
R4GN99	gSGDPSSSSSSGNPLVYLDVDAnGkPLGR	Peptidyl prolyl cis trans isomerase |	0.0314214	0.106223	0.0807418	0.221966	-0.14927	0.0611699	0.163907	0.380852	0.0750558	-0.122813	-0.304621	0.159871	-0.0812502	-0.221921	-0.0545723	0.124203	0.325545	0.152657	-0.277037	-0.428113	-0.264184	0.337545	0.689248	0.187203	-0.374854	-0.36088	0.325017	-0.523913	0.161983	0.000749445	0.00327182	0.00712617	8.03703e-05	0.155544	0.00374995	0.135993	0.25042	0.00137688	0.336877
P16401	nGLSLAALkk	Histone H1.5 |	0.509074	-0.143689	-0.62025	-0.0265033	-0.684797	-0.42041	-0.959307	-0.886925	0.590632	-0.025033	-0.348398	0.242456	-0.453534	0.0894443	-0.409389	0.28711	1.38156	0.0476016	0.0644255	0.101827	-0.400335	0.30791	0.195124	0.673837	-0.501684	0.0838173	0.692638	-0.650117	-0.0412964	0.00343332	0.747388	0.0127414	0.0185182	0.873808	0.0111623	0.906951	0.321109	0.0466225	0.92847
F8VPV9	gSITSVQAIYVPADDLTDPAPATTFAHLDATTVLSR	ATP synthase subunit beta |	0.409196	-0.127083	-0.498289	-0.56046	-0.142386	0.147189	-0.667149	-0.0743556	-0.515646	0.50754	0.379761	-0.401983	-0.192414	-0.233625	0.101057	-0.123442	-0.0162367	0.0395913	0.330138	0.314835	0.792649	-0.501344	-0.898844	-0.462502	0.196353	0.430994	-0.315406	0.51257	-0.233831	0.179762	0.0579565	0.158001	0.0262832	0.2907	0.252601	0.35704	0.563965	0.0611502	0.480601
E9PSH8	gSkPEDANFYLYLR	|T cell surface glycoprotein CD3 epsilon chain	0.098302	-0.530414	0.129741	-0.36607	0.65254	-0.110311	-0.199656	0.365727	-0.389222	0.278337	-0.351944	0.170547	0.145436	0.26457	0.221284	0.0486395	-0.0851916	-0.299585	0.148074	0.0922727	0.230353	-0.0404351	-0.294933	0.15982	-0.0819331	0.271252	-0.130797	0.268946	-0.133104	0.304103	0.103623	0.422607	0.106431	0.414586	0.389959	0.446846	0.78278	0.178579	0.598953
Q93077	hLQLAIRNDEELNkLLGR	Histone H2A type 1 C	-1.56132	0.178867	-0.595522	0.398679	0.57273	-0.224289	-0.312363	-1.05754	0.187469	-0.553206	0.760509	-0.255717	-0.129009	-0.0960473	-1.0534	1.05324	0.214056	0.741712	-0.203786	-1.23175	-0.745025	0.974231	0.325646	1.61123	-1.02451	-0.0497678	0.703568	-1.39652	-0.643186	0.000104827	0.87168	0.0299517	0.000121187	0.0455033	0.0010038	0.944762	0.362764	0.00164606	0.165981
C9JA28	gSSkQQSEEDLLLQDFSR	Translocon associated protein subunit gamma |	0.31437	-0.164907	-0.097922	-0.300372	-0.367586	-0.184174	-0.129332	-0.175113	-0.118856	0.0228678	-0.242174	-0.157984	-0.0519794	0.144515	0.173409	-0.241199	-0.333403	-0.0641509	0.0776191	0.406182	0.254047	-0.474241	-0.0497806	-0.586635	-0.144475	0.229259	-0.0866642	0.458867	0.142944	0.398228	0.0515745	0.446173	0.000409814	0.213648	0.485588	0.346505	0.788386	0.00336415	0.39544
Q93077	nDEELNkLLGR	Histone H2A type 1 C	-1.60355	0.746282	-0.509287	1.26555	0.832467	0.289869	0.165767	-1.39629	0.553693	-0.364625	1.68779	0.374993	0.615598	-0.29297	-1.05605	1.36418	0.0231653	1.04711	-1.02315	-0.902354	-0.833691	1.39514	1.11682	1.94827	-1.38105	-0.241537	0.468105	-1.73122	-1.02157	7.01369e-05	0.561801	0.26546	0.000305595	0.0201879	0.000764298	0.819844	0.690071	0.00283442	0.109236
P13796	gSVSDEEMMELREAFAk	Plastin 2	0.397305	-0.3058	0.254867	-0.0813566	-0.274514	0.0731376	0.133407	0.470682	0.00975798	-0.00713099	-0.475717	-0.0673597	0.474877	0.0550421	0.163067	-0.0403205	-0.464067	-0.0139059	-0.185764	0.599902	0.392133	-0.532129	0.553361	-0.652809	0.365539	0.0898399	-0.0528218	0.441522	0.29886	0.0076523	0.62201	0.771546	0.0217574	0.109655	0.0199786	0.857103	0.935377	0.0528023	0.272809
P10412|P16401|P16402	gTGASGSFk	Histone H1.4 | Histone H1.5 | Histone H1.3	-0.0563917	0.936171	-0.841666	0.407222	-0.417446	-0.622443	-1.77997	-0.501143	1.14731	-0.227125	0.815832	-0.0494551	0.114665	-0.807003	-1.07099	0.405148	0.739151	0.442696	0.0546863	-1.29503	-0.901656	0.567837	0.0155455	1.38228	-0.708404	-0.468274	0.607679	-1.243	-0.167046	0.0198421	0.235827	0.12768	0.00359837	0.668322	0.0422103	0.60861	0.529344	0.0144721	0.799742
P10412|P16401|P16402	gTGASGSFkLNk	Histone H1.4 | Histone H1.5 | Histone H1.3	0.953872	0.309335	-0.652875	-0.073385	0.0493711	-0.50067	-2.18115	-0.260665	0.284222	1.37714	0.06783	0.798266	-0.58157	-0.864236	-0.961257	0.203264	0.242168	0.298006	0.284245	-0.709037	-0.194693	-1.03441	0.113249	-0.122985	-0.502686	-0.246548	-0.336544	-0.454307	-0.544303	0.0723169	0.532841	0.396253	0.25506	0.175201	0.120762	0.805539	0.772987	0.351977	0.360871
P10412|P16401|P16402	gTGASGSFkLNkk	Histone H1.4 | Histone H1.5 | Histone H1.3 |	1.04371	0.266191	-0.515309	-0.415975	-0.65834	-0.702512	-2.10084	-0.181285	0.134259	1.08689	-0.448233	0.526973	0.271932	0.000926056	-0.524064	-0.192	0.40724	-0.157766	0.451203	-0.419826	0.571121	-0.928899	0.249349	-0.11668	0.297431	0.284094	-0.0212599	0.181674	-0.123679	0.359838	0.468326	0.956479	0.641722	0.75113	0.447283	0.770449	0.984919	0.722962	0.84911
P15880	gTGIVSAPVPk	40S ribosomal protein S2	0.322034	-0.0682627	0.177614	-0.123384	-0.453665	0.00198605	-0.151234	0.264973	0.36651	-0.126209	-0.242938	-0.25478	0.2154	0.122108	0.0454225	0.112863	0.119115	0.110917	0.299231	0.366612	0.0958841	-0.160602	0.280155	-0.155455	0.241039	0.0388373	0.250997	0.139611	0.351771	0.00579089	0.725383	0.0306708	0.213619	0.00367418	0.0161471	0.894726	0.367636	0.308795	0.0458016
P49755	gTGRIPDQLVILDMk	Transmembrane emp24 domain containing protein 10	0.140831	-0.116766	0.0686189	-0.0161366	-0.182767	0.0834933	-0.0592511	-0.0860805	-0.044554	0.00247766	0.341331	-0.176649	-0.00722294	0.181415	-0.0337532	0.210507	-0.154284	0.0550448	0.0441238	0.139912	0.128169	-0.162675	0.0298927	0.0722838	0.0164255	0.091641	-0.000163495	0.0669793	-0.0248251	0.813864	0.347148	0.998649	0.490111	0.797249	0.858715	0.686782	0.999556	0.589817	0.880148
Q93077|P20671	sSRAGLQFPVGR	Histone H2A type 1 C | Histone H2A type 1 D | Histone H2A type 1 H |	1.20614	0.0735249	0.544738	-0.386561	-1.02816	-0.0584285	-0.251923	1.19668	0.244099	-0.154513	-0.690873	0.00778219	0.406126	0.321405	0.557256	-0.0109747	0.742335	-0.00501896	0.589817	0.358551	0.604069	0.176807	0.601461	-0.319576	0.657094	-0.0293394	0.582632	0.275365	0.887336	0.000454362	0.899431	0.0181388	0.242342	0.000747358	0.00264278	0.959841	0.326918	0.338193	0.0200501
Q93077|P16104|P20671	hLQLAIRNDEELNk	Histone H2A type 1 C | Histone H2A type 1 H | Histone H2AX | Histone H2A type 1 D	-0.694723	0.00277228	-0.433837	0.403497	0.510194	0.124524	-0.672043	0.31681	-0.102446	-0.107773	0.70685	-0.228971	0.310137	-0.916638	-0.512904	0.745832	0.586901	0.691923	-0.339495	-0.79907	-0.346938	0.899687	0.137299	1.35377	-0.838994	-0.17024	0.501181	-1.17005	-0.498631	3.03708e-05	0.448123	0.0324692	1.96283e-05	0.0332799	0.000475752	0.760343	0.368609	0.000709748	0.140259
P02775	gTHcNQVEVIATLkDGRk	Platelet basic protein	-1.65256	1.01637	-0.641791	0.192001	0.0803549	-0.291897	0.189872	-1.60428	0.269246	-0.567261	0.0599417	0.354954	0.25366	0.00159437	-0.307583	0.357646	0.754404	-0.111561	-0.0484607	-0.671181	-0.577364	1.0422	0.129882	1.07309	-0.57517	0.178967	0.569593	-0.765832	-0.375206	0.0248729	0.609468	0.112537	0.0365294	0.288639	0.0508335	0.850936	0.511215	0.0782325	0.478508
B4DVE7	gTITDAPGFDPLRDAEVLR	Annexin	0.320052	-0.0964224	0.275844	-0.0426769	-0.0289834	-0.0245006	0.00308878	0.460219	-0.193325	-0.0487333	0.132104	0.0499605	0.159199	-0.083501	0.26919	-0.102438	-0.386263	-0.0976652	0.0867973	0.288842	0.217428	-0.267399	-0.178105	-0.389042	0.252945	0.0280834	-0.243014	0.393145	0.122048	0.00428211	0.795503	0.0326504	0.00121509	0.265989	0.013074	0.920179	0.368609	0.00694443	0.453307
B4DVE7	gTITDAPGFDPLRDAEVLRk	Annexin	0.132107	-0.488995	-0.0983712	-0.00974659	0.139139	-0.159981	-0.0918159	-0.0154683	-0.162792	-0.212379	0.0556968	-0.0590889	-0.123564	0.113571	0.0176433	0.0196722	-0.210805	-0.0818318	0.0408753	0.348495	0.201123	-0.255923	-0.442408	-0.157475	0.0993432	0.22058	-0.147068	0.287819	-0.0798293	0.256082	0.0519601	0.18534	0.013448	0.466352	0.339759	0.346505	0.602114	0.0370747	0.643912
P20671	hLQLAIRNDEELNkLLGk	Histone H2A type 1 D | Histone H2A type 1 H	-1.02772	0.383307	-0.333923	0.724715	0.506944	0.0864337	0.232352	-0.581153	0.625101	-0.445688	0.64066	-0.131519	0.0836536	-0.284504	-0.737599	0.828343	0.326071	0.549054	-0.333939	-0.563306	-0.599236	0.674801	0.308495	1.2782	-0.711608	-0.288815	0.43057	-1.06665	-0.347264	0.000794085	0.259025	0.0976723	0.00026726	0.17728	0.00390242	0.626835	0.48056	0.00258455	0.362256
P20671	nDEELNkLLGk	Histone H2A type 1 D | Histone H2A type 1 H	-1.50614	0.81025	-0.561153	1.42026	0.521596	0.354193	0.475398	-0.630522	0.785436	-0.65751	1.03866	0.0275428	0.906971	-0.482608	-0.531891	1.05017	0.660048	0.967487	-0.67001	-0.490901	-0.486173	1.38698	0.9796	1.85068	-1.00307	-0.18798	0.698373	-1.4416	-0.555244	0.00105609	0.619281	0.0737341	0.00075198	0.150092	0.00467356	0.856964	0.461609	0.00510101	0.329357
P07996	gTSQNDPNWVVR	Thrombospondin 1	-0.854955	0.746693	-0.0857456	0.300169	-0.050984	-0.0416254	-0.0984688	-0.365661	0.242074	-0.307946	0.176234	0.367319	0.173295	-0.0828502	-0.166134	0.0176353	0.692891	0.0260341	0.230668	-0.847642	-0.539655	0.989218	0.180935	0.647347	-0.391785	-0.136043	0.351816	-0.631063	-0.143205	0.0255425	0.558161	0.137697	0.0110404	0.537787	0.0520093	0.819844	0.537521	0.0322172	0.7014
P08758|D6RBE9	gTVTDFPGFDERADAETLR	Annexin A5 | Annexin	0.264452	0.230523	0.359184	0.0447994	-0.11934	-0.011441	0.247724	0.726783	0.328437	-0.219999	-0.113365	-0.201402	0.235044	0.0175312	0.128539	-0.306096	-0.347551	-0.0359422	0.144352	-0.0832646	0.0754122	-0.103808	-0.00484808	-0.336319	0.364517	-0.273248	-0.0856359	0.275363	0.462975	3.37348e-05	0.0102916	0.391395	0.00978957	8.53977e-05	0.000505472	0.210669	0.767712	0.0297141	0.00734715
P08758|D6RBE9	gTVTDFPGFDERADAETLRk	Annexin A5 | Annexin	-0.893581	0.0239215	-0.215554	0.258903	0.347405	0.0128142	0.19074	-0.307386	-0.140136	-0.14528	-0.326499	0.262469	0.103801	0.0464019	-0.281152	0.0870996	0.0810206	-0.179432	-0.205859	-0.567836	-0.168057	0.198608	0.297404	0.303479	-0.305709	0.0448823	0.0630614	-0.310147	-0.291968	0.0106273	0.778396	0.692791	0.060921	0.0764916	0.0255244	0.916889	0.903976	0.115063	0.221915
P04083	gVDEATIIDILTkR	Annexin A1	-0.424464	-0.177213	0.0729356	0.364692	0.211144	-0.044727	0.431585	-0.443807	0.0322025	-0.348133	0.353431	-0.0229114	-0.154438	0.151252	-0.534689	0.124845	0.17678	0.129729	-0.419465	-0.0970142	-0.137231	0.355943	-0.244009	0.435255	-0.270684	-0.113804	0.077508	-0.361688	-0.170376	0.0232362	0.478939	0.628686	0.0314094	0.292297	0.0479867	0.774356	0.884694	0.0706003	0.481373
P07355	gVDEVTIVNILTNR	Annexin A2 |	0.446147	-0.406994	0.250135	-0.400125	-0.0324053	-0.00616655	-0.103153	0.509203	-0.580903	0.142957	0.084709	-0.202222	-0.0649627	-0.085037	0.211637	-0.164047	-0.0504174	-0.0697811	-0.0371342	0.223726	0.360028	-0.0676935	-0.490795	-0.210739	0.352301	0.0823037	-0.106703	0.276955	0.0879481	0.00490045	0.6105	0.50981	0.095281	0.586387	0.0145275	0.8519	0.818591	0.163498	0.738161
P42765	gVFVVAAk	3 ketoacyl CoA thiolase mitochondrial	-0.021786	0.0429792	0.0679614	0.00100544	0.0349398	0.10658	0.549153	-0.455011	0.427316	-0.10661	-0.0493531	-0.133815	0.0418352	0.734302	-0.10013	0.185744	0.254489	-0.140581	-0.143508	0.103424	0.0305462	0.299059	0.139123	0.547015	0.00697231	0.00930947	0.238684	-0.103063	0.126311	0.950414	0.952467	0.135615	0.511236	0.421825	0.965076	0.979961	0.535542	0.608556	0.607998
F5GWU5	gVHFIFNkENF	Cytochrome b 245 heavy chain |	0.0754358	-0.251864	-0.166664	-0.121918	-0.0568791	-0.18874	-0.327528	-0.788349	-0.144864	0.46921	-0.405254	0.486156	0.0849445	0.13319	-0.2105	-0.00282286	0.228352	-0.0574226	-0.156863	0.583012	0.198017	-0.377051	0.2012	-0.272575	-0.104312	0.372606	-0.0771488	0.15202	-0.297735	0.434459	0.0381443	0.653649	0.37952	0.092308	0.519429	0.303164	0.89459	0.483607	0.249792
P20671	hLQLAIRnDEELNkLLGk	Histone H2A type 1 H | Histone H2A type 1 D	-1.29714	0.263975	-0.419325	0.816186	0.570382	0.0427558	0.25011	-0.642089	0.949076	-0.966793	1.07405	-0.687516	-0.0267931	0.0717958	-1.2263	1.00898	0.0705439	0.827908	-0.382888	-1.15039	-0.760158	1.06698	0.210382	1.74221	-0.848898	-0.429891	0.679657	-1.40029	-0.290743	0.00599898	0.267805	0.0855075	0.00113691	0.450402	0.0166056	0.635718	0.472942	0.00664309	0.630614
H3BPG5	gYAYVEFENPDEAEkALk	RNA binding protein S1 serine rich domain isoform CRA_c |	0.077851	0.155878	0.0425748	-0.317135	-0.388622	-0.147165	0.00994958	-0.0156606	0.053483	-0.0867748	-0.293293	-0.244323	0.218016	0.310022	0.247481	-0.0930046	0.0309126	-0.150576	0.459793	0.31537	0.42207	-0.277873	-0.123785	-0.232724	0.226885	0.274779	0.105044	0.469967	0.300231	0.0143954	0.0022266	0.202932	4.9044e-06	0.0010133	0.0326382	0.126259	0.634122	0.00039882	0.023446
Q00839	gYFEYIEENkYSR	Heterogeneous nuclear ribonucleoprotein U	-0.258392	0.254757	-0.0152438	0.0188799	-0.0601967	-0.175387	0.285711	-0.311699	0.285089	-0.247732	-0.206026	-0.0409244	0.204619	0.133399	-0.213997	0.0286179	-0.0936069	-0.0584477	-0.10247	0.0530108	0.0736199	-0.0858988	0.0736967	-0.0113743	0.0992487	-0.0153399	0.0940621	0.0491992	0.158601	0.221301	0.889586	0.398113	0.656742	0.159838	0.301893	0.954765	0.773273	0.735775	0.339178
P40926	gYLGPEqLPDcLkGcDVVVIPAGVPR	Malate dehydrogenase mitochondrial |	0.559474	0.237765	0.0369708	0.166235	-0.318142	-0.160759	0.335113	0.13169	0.243243	-0.0460724	0.200928	-0.343359	-0.00709524	-0.147805	0.310173	-0.00282286	-0.548216	0.0777955	-0.282042	0.383799	0.0150625	-0.587074	0.195695	-0.0434116	0.0980184	-0.212027	-0.0678108	0.196688	0.340904	0.315537	0.168346	0.65369	0.200053	0.0315409	0.402375	0.542199	0.89459	0.293262	0.137364
P40926	gYLGPEQLPDcLkGcDVVVIPAGVPR	Malate dehydrogenase mitochondrial	-0.244978	0.0928926	0.3783	0.143868	0.0673469	0.0161218	0.245747	0.339188	0.247964	-0.372029	0.25446	-0.26178	0.402509	0.205625	-0.276663	0.14021	-0.295454	-0.010329	-0.206315	-0.440743	-0.152638	0.303954	0.18965	0.47199	-0.00941161	-0.254556	0.158672	-0.211374	0.201854	0.935296	0.109942	0.31111	0.180803	0.200507	0.952923	0.455658	0.720954	0.271005	0.386228
Q01518-2	hAEMVHTGLkLER	Isoform 2 of Adenylyl cyclase associated protein 1 |	0.509808	0.445178	-0.116814	0.0422771	-0.0238112	-0.569337	-0.0546777	0.0459361	0.121836	-0.217008	0.186045	0.205169	-0.15775	-0.0571361	0.0187638	0.0729332	-0.414739	0.12765	-0.285166	-0.421764	-0.011571	0.00759814	0.158305	0.142319	-0.0327371	-0.310981	0.0784552	-0.168115	0.221322	0.763824	0.03746	0.583502	0.245337	0.130027	0.819342	0.302362	0.855338	0.340822	0.301783
O60814|Q99880	hAVSEGTk	Histone H2B type 1 O | Histone H2B type 1 D | Histone H2B type 1 K | Histone H2B type 1 L |	-0.601818	-0.528993	-0.651068	-0.310038	0.610563	-0.0874008	-0.458646	-0.0804626	-0.298729	-0.0578314	-0.412993	-0.260092	-0.256345	-0.187653	-0.40174	0.123959	0.00730738	-0.0428216	0.0814943	-0.438206	0.116223	-0.0714739	-0.520261	0.074931	-0.268231	0.255582	0.0149056	-0.109645	-0.350321	0.0467159	0.112204	0.924184	0.486122	0.0331789	0.0842353	0.45807	0.979669	0.588437	0.140259
O60814|Q99880|P06899	hAVSEGTkAVTk	Histone H2B type 1 O | Histone H2B type 1 D | Histone H2B type 1 K | Histone H2B type 1 L | Histone H2B type 1 J	2.18138	-0.915731	-0.265311	-1.1825	-0.474608	-0.268847	-0.790282	0.0760818	-0.406549	1.43554	-1.26066	0.0202598	-0.517515	0.0367801	0.515479	-1.22007	0.223565	-0.515179	0.30512	1.98157	1.33508	-1.81337	-1.2687	-2.01664	0.985126	0.629489	-0.813263	1.71115	0.268402	0.0162326	0.235147	0.128753	0.00294307	0.608338	0.0358346	0.60861	0.529344	0.0124247	0.754771
P16104|Q93077|P20671|Q8IUE6|P0C0S5	aGLQFPVGR	Histone H2AX | Histone H2A type 1 C | Histone H2A type 1 D | Histone H2A type 1 H | Histone H2A type 2 B | Histone H2A.Z	-2.08477	0.724156	-0.510776	0.621543	0.0775773	-0.322929	0.392547	-1.7906	-0.510516	-0.611448	0.584658	0.440156	-0.0238011	0.298462	-1.02702	1.06217	0.21045	0.353045	-0.937383	-1.88543	-0.605093	1.16655	1.36613	1.76854	-1.22771	-0.0667188	0.85622	-1.68452	-0.761586	0.000444107	0.875679	0.0536856	0.000539325	0.0836647	0.00261067	0.947039	0.42164	0.00408311	0.235868
P06899|Q99880|O60814	eIQTAVRLLLPGELAk	Histone H2B type 1 O | Histone H2B type 1 D | Histone H2B type 1 J | Histone H2B type 1 L | Histone H2B type 1 K |	2.51636	-0.0939637	0.880999	-0.975246	-0.176447	0.380383	0.120495	2.20788	0.175948	0.455531	-0.257414	-0.170352	0.0570961	0.403241	1.39997	-0.257573	0.41571	-0.137996	0.464151	0.640947	0.70118	0.560879	-0.198259	-0.288445	1.05684	-0.356854	0.139644	0.595379	1.09188	0.0009734	0.342016	0.707763	0.11889	0.00673577	0.00442849	0.685642	0.908989	0.193876	0.0610618
O75367-2	hILLAVANDEELNQLLk	|Isoform 1 of Core histone macro H2A.1	0.587714	-0.692017	0.0798464	-0.140262	0.25383	0.0568948	-0.387066	0.374546	-0.396334	0.201831	0.305096	0.0479319	-0.0946891	-0.316378	0.0252648	-0.0486986	0.238293	-0.0234167	-0.235786	0.504022	0.161395	0.0678772	-0.716471	-0.000662418	-0.0928942	0.0795232	-0.2014	0.087818	-0.193105	0.33034	0.682241	0.304379	0.651316	0.324297	0.416818	0.882688	0.713075	0.730448	0.505006
O60814|Q99880|P06899	eIQTAVR	Histone H2B type 1 O | Histone H2B type 1 D | Histone H2B type 1 K | Histone H2B type 1 L | Histone H2B type 1 J	0.658306	-0.214613	0.410931	-0.170738	-0.0898194	-0.105882	-0.0816398	0.379212	0.287831	-0.135017	0.443386	-0.405588	0.463629	0.669548	-0.112872	0.127513	-0.732083	0.178351	0.0966157	0.302763	0.551021	-0.237155	-0.0368806	-0.0822777	0.383425	0.0884461	-0.0531457	0.458873	0.317281	0.00440649	0.616778	0.763257	0.0146748	0.081473	0.0133502	0.855905	0.932122	0.0391589	0.230732
O60814|Q99880|P06899	lLLPGELAkHAVSEGTk	Histone H2B type 1 O | Histone H2B type 1 D | Histone H2B type 1 K | Histone H2B type 1 L | Histone H2B type 1 J	1.80756	-0.975185	0.239307	-0.857714	-0.748943	-0.346617	-0.87583	1.23923	-0.122798	0.0488938	-0.701955	-0.46913	0.709506	0.534697	1.04407	-0.324065	-0.127341	-0.334498	0.45601	1.29851	0.936666	-0.550508	-0.105154	-0.533149	0.940508	0.611196	0.183458	1.15903	0.731291	0.00040463	0.0767561	0.583917	0.00181413	0.0366811	0.00243043	0.387665	0.855338	0.00904852	0.145964
O60814|Q99880|P06899	sTITSREIQTAVR	Histone H2B type 1 O | Histone H2B type 1 D | Histone H2B type 1 K | Histone H2B type 1 L | Histone H2B type 1 J	1.6488	-1.69653	0.315516	-2.20599	-0.37671	-0.276674	-1.1795	1.24336	-1.06516	0.198934	-1.14122	-0.648009	0.617755	0.398961	0.783085	0.0152239	-0.724057	-0.602645	0.290674	1.43194	1.34429	-0.788077	-0.537923	-1.25258	1.03476	0.933371	0.0932688	1.45946	0.619359	0.0042897	0.0559501	0.84259	0.00443543	0.195052	0.0130826	0.35704	0.963276	0.0166162	0.381015
O60814|Q99880|P06899	sTITSREIQTAVRLLLPGELAk	Histone H2B type 1 O | Histone H2B type 1 D | Histone H2B type 1 K | Histone H2B type 1 L | Histone H2B type 1 J	2.87458	-1.06599	0.882672	-1.65847	-0.41165	0.0288496	-0.892315	3.03585	-0.674454	0.430874	-0.523988	-0.725978	0.228998	0.286316	1.77039	-0.743578	-0.0239893	-0.588266	1.03704	0.992122	1.26969	-0.223883	-1.23543	-0.909666	1.35619	0.237369	-0.144075	1.55156	1.17012	0.00194144	0.680755	0.80258	0.0118958	0.0511439	0.00720337	0.881789	0.946443	0.0339588	0.177969
E7EMV2|P08670	hLREYQDLLNVk	Neurofilament medium polypeptide | Vimentin | Alpha internexin |	-0.0407037	-0.210542	-0.139839	-0.192188	-0.0100957	-0.279311	-0.0176009	-0.0367983	-0.37278	-0.00145068	-0.544965	0.100916	-0.247774	0.0136352	-0.110984	0.138964	0.573145	-0.142631	-0.400947	-0.473321	-0.0834232	0.329485	0.256726	0.595836	-0.132542	-0.0807585	0.446437	-0.509057	0.0181387	0.266142	0.541375	0.00222241	0.000671402	0.890484	0.350911	0.811053	0.164911	0.00472297	0.938193
Q562R1|P60709|P68032	hQGVmVGmGQk	Beta actin like protein 2 | Actin cytoplasmic 1 | Actin alpha cardiac muscle 1 |	0.606315	0.427812	-0.298743	0.0831405	0.0498919	0.201487	-0.596	-0.794822	0.246423	1.14749	0.414621	0.652191	-0.192368	-0.0472266	-0.327286	-0.00282286	0.17224	0.216719	-0.464502	-0.232318	-0.266949	0.0115181	0.602576	0.168931	-0.29908	-0.186939	-0.229944	-0.449968	-0.492973	0.0611043	0.381448	0.283645	0.0422011	0.0272752	0.105542	0.714332	0.701547	0.0870899	0.128886
Q562R1|P60709|P68032	hQGVmVGMGQk	|Beta actin like protein 2 | Actin cytoplasmic 1 | Actin alpha cardiac muscle 1	-0.790416	0.40507	0.0515492	-0.412633	-0.183327	-0.0893353	0.192887	-1.03835	-0.0155952	0.00334887	-0.128792	-0.0325954	0.270929	0.483141	-0.0379439	-0.0479538	-0.0797459	-0.121686	0.337398	0.160932	0.0127872	0.0782058	0.012833	-0.135415	-0.227727	0.403682	0.0915953	0.253501	-0.0585863	0.074939	0.0331147	0.612604	0.168508	0.745635	0.123685	0.296245	0.874898	0.257456	0.847544
Q562R1|P60709|P68032	hQGVMVGmGQk	Beta actin like protein 2 | Actin cytoplasmic 1 | Actin alpha cardiac muscle 1 |	0.37412	0.649599	0.0776599	-0.165495	-0.138749	-0.235836	0.111871	0.166233	0.703352	-0.0198616	-0.444968	0.0446723	0.34287	-0.108463	-0.0972247	-0.201698	0.212164	-0.28877	0.0752338	0.196726	0.220308	-0.236922	-0.252423	-0.144043	0.283136	-0.242231	0.00809088	0.256857	0.507179	0.00356845	0.0668363	0.949395	0.0529563	0.000502759	0.0115202	0.374554	0.983576	0.103466	0.0165051
P68431	rVTIMPk	Histone H3.1	-0.515779	0.448361	-1.05928	-0.290345	-0.31531	-0.789199	-1.5886	-0.99891	-0.0408071	0.0553848	0.222665	-0.171285	0.456736	-0.043412	-0.776772	0.402798	0.485302	0.0860021	-0.247015	-1.3007	-0.0177968	0.452887	0.228069	1.49521	-0.619789	0.304343	0.739725	-0.846537	-0.411155	0.00808616	0.334082	0.024745	0.0113706	0.195471	0.0208546	0.682341	0.344909	0.0329113	0.381015
P60709|P68032	hQGVmVGMGQkDSYVGDEAQSk	Actin cytoplasmic 1 | Actin alpha cardiac muscle 1	0.0745226	0.0393298	-0.183844	-0.37832	-0.0754144	-0.220147	0.123819	-0.707447	0.328628	0.178316	-0.869027	0.201838	-0.257591	0.450479	0.0402961	0.0111705	0.0252242	-0.251138	0.0956294	0.254018	-0.148701	-0.331168	0.399216	-0.250554	0.134444	0.126521	0.127584	0.138564	0.139627	0.308332	0.498123	0.494553	0.458564	0.455163	0.394465	0.788042	0.809963	0.562496	0.632664
P60709|P68032	hQGVMVGMGQkDSYVGDEAQSk	Actin cytoplasmic 1 | Actin alpha cardiac muscle 1	-0.36509	0.0339962	-0.149331	0.0574817	0.182006	-0.218622	-0.627388	-0.238303	-0.302502	0.186724	0.352607	0.169304	-0.166821	-0.326208	-0.202307	-0.143401	0.439937	0.162843	0.659158	0.0303722	0.153999	-0.0643402	-0.938086	-0.0770609	-0.138803	0.299468	-0.224935	0.12805	-0.396353	0.318717	0.114771	0.230882	0.490766	0.0404763	0.405306	0.458831	0.653119	0.589817	0.153844
P60709|P68032	hQGVmVGMGQkDSYVGDEAQSkR	Actin cytoplasmic 1 | Actin alpha cardiac muscle 1	-0.0440847	0.242255	-0.338263	-0.187505	-0.5751	-0.327586	-0.483667	-0.904444	0.221982	0.361086	-0.398732	-0.026508	-0.200738	-0.106692	0.0136501	-0.180232	0.679982	0.0443055	0.688972	0.729363	0.0631125	-0.60717	-0.31997	-0.304032	0.138924	0.415648	0.0778718	0.312464	-0.0253127	0.388848	0.0765211	0.731755	0.176832	0.911179	0.476045	0.387665	0.92069	0.266906	0.952063
P60709|P68032	hQGVMVGmGQkDSYVGDEAQSkR	Actin cytoplasmic 1 | Actin alpha cardiac muscle 1 |	-0.224006	0.049529	-0.18682	-0.0589915	-0.319797	-0.56395	-0.143434	-0.173868	-0.0492028	-0.279961	-0.470998	-0.186571	0.10875	0.0496547	0.0981652	-0.154665	0.253447	0.0408117	0.532923	0.348917	0.41209	-0.385863	-0.342133	-0.169771	-0.132873	0.379717	0.187016	0.384779	0.192078	0.203764	0.00350224	0.123771	0.0031533	0.114408	0.280888	0.135993	0.523139	0.0130472	0.278174
P60709|P68032	hQGVMVGMGQkDSYVGDEAQSkR	Actin cytoplasmic 1 | Actin alpha cardiac muscle 1 |	-0.0512057	-0.0529017	-0.0804047	0.0209885	-0.845299	-0.263496	-0.20111	-0.287592	-0.226736	-0.218524	-0.208833	-0.129524	-0.110228	0.193154	0.0796926	0.0187102	-0.392295	0.0401424	0.469029	0.253824	0.333932	-0.889755	0.377847	-0.715702	0.296965	0.353225	0.0139392	0.463409	0.124123	0.0419196	0.0534552	0.936771	0.0135632	0.48222	0.0769969	0.346505	0.982416	0.0372854	0.656736
Q9Y490	hRVQELGHGcAALVTk	Talin 1 |	0.499877	0.285271	0.248073	-0.217902	-0.265563	-0.231688	-0.317786	0.131655	0.17423	-0.319182	0.655608	-0.00645647	0.211892	0.327368	-0.0437624	-0.0598089	0.0448452	-0.16387	0.0102074	-0.340103	0.0256504	0.615857	-0.415927	0.420978	-0.0478456	-0.138345	0.137876	-0.0418037	0.234417	0.733621	0.448792	0.450311	0.817978	0.204354	0.794732	0.760343	0.791062	0.86112	0.389507
P35579	hSQAVEELAEQLEQTkR	Myosin 9 |	0.0301525	0.0755038	0.121633	-0.0355879	0.0714766	0.331403	0.0346214	0.13612	0.207479	-0.0656165	0.33049	-0.0485133	-0.145386	-0.385798	-0.300354	0.146979	0.0645448	-0.0420016	-0.0956977	-0.00213621	-0.205067	0.0855788	-0.335158	-0.109535	-0.287745	-0.289991	-0.128874	-0.157475	0.00364278	0.0353068	0.00815969	0.212111	0.130348	0.971393	0.0671419	0.197655	0.636002	0.209413	0.986479
P62937	hTGPGILSMAnAGPNTNGSQFFIcTAk	Peptidyl prolyl cis trans isomerase A |	-0.372762	-0.346103	-0.0880043	-0.430052	0.102331	0.639934	0.070952	0.245382	-6.03234e-05	0.531412	-0.78358	-0.558762	-0.0989409	-0.421434	-0.203306	-0.207848	0.255267	0.0895644	-0.515178	-0.393775	-0.624558	0.301514	0.621008	0.0242909	-0.393743	-0.294433	0.263752	-0.556831	0.00135348	0.0171575	0.157904	0.204013	0.0109879	0.994709	0.0375124	0.52953	0.634122	0.0321016	0.999114
P62937	hTGPGILSMANAGPnTNGSQFFIcTAk	Peptidyl prolyl cis trans isomerase A |	0.104206	-0.055131	0.271366	-0.319925	-0.0204587	0.186048	0.173911	0.101483	0.0508828	0.027035	-0.130031	-0.0571746	0.144053	0.0716254	0.021025	-0.116192	-0.213182	-0.0669461	-0.193723	0.110468	-0.114828	0.184962	0.139552	-0.286048	0.0369221	-0.10135	-0.00722479	0.0660792	0.160204	0.692775	0.330154	0.944098	0.52309	0.129249	0.759436	0.678385	0.983576	0.620299	0.301242
P62937	hTGPGILSMANAGPNTnGSQFFIcTAk	Peptidyl prolyl cis trans isomerase A |	0.0906157	-0.0112251	0.293022	-0.292695	-0.0259163	0.275681	0.16032	0.145389	0.0725385	0.0542643	-0.135489	0.0324582	0.103233	0.088302	0.0154513	-0.216438	0.0440439	-0.280045	-0.210885	-0.0791819	-0.237727	0.367604	0.0300963	-0.115359	-0.304477	-0.178578	-0.0130668	-0.0251184	0.140393	0.0940478	0.122492	0.90772	0.823739	0.220288	0.149017	0.474563	0.976841	0.866453	0.403539
P62937	hTGPGILSMANAGPNTNGSqFFIcTAk	Peptidyl prolyl cis trans isomerase A |	0.0962779	-0.0662266	0.258109	-0.328675	-0.0285806	0.182699	0.165983	0.0903876	0.0376255	0.0182846	-0.138153	-0.0605237	0.144875	0.0692801	0.0165181	-0.166379	-0.0183726	-0.0675446	-0.178915	0.134779	-0.0840318	0.30987	0.0182062	-0.221531	-0.0690003	-0.0799417	0.0348662	0.0413762	0.156184	0.490837	0.438229	0.733971	0.686874	0.136624	0.574868	0.754216	0.920943	0.761329	0.311304
P13796	hVIPMNPNTNDLFNAVGDGIVLck	Plastin 2 |	0.575159	-0.483392	0.187602	-0.295775	0.147745	0.157722	0.169172	0.290639	-0.404622	0.373477	0.099589	-0.239195	-0.329774	0.0788565	0.205083	-0.434437	-0.153599	-0.210704	-0.273024	0.255428	0.153469	-0.155139	-0.60561	-0.219698	0.323974	-0.0407533	-0.337125	0.311538	0.0151659	0.0152746	0.80695	0.0521117	0.0710927	0.927503	0.0342653	0.925673	0.42164	0.129851	0.963013
P06241-3	iADFGLAR	Isoform 3 of Tyrosine protein kinase Fyn |	-1.05538	0.25833	-0.684348	0.601368	0.0379194	0.243981	-0.0352876	-1.33044	0.160411	-0.0513217	0.639049	0.0194594	0.0547564	-0.277391	-0.431923	-0.00816262	0.498937	0.195645	-0.296768	0.0168197	-0.376824	0.413286	-0.220736	0.496085	-0.114699	0.229232	-0.0192334	-0.447731	-0.696196	0.423499	0.31831	0.932565	0.0580586	0.00495328	0.509273	0.665981	0.980984	0.110916	0.0549264
P68431	sTELLIR	Histone H3.1	-0.503965	0.184003	-0.819808	-0.028795	0.341585	-0.364257	-1.22596	-0.621702	0.203203	-0.0767402	0.681949	-0.151983	0.530561	-0.206952	-0.938406	0.735712	0.0427754	0.019704	-0.555098	-1.10981	-0.199454	0.452394	0.0162603	1.57911	-0.71264	0.0508449	0.407366	-0.887519	-0.530999	0.00195578	0.864585	0.18	0.00608591	0.084433	0.00720867	0.942832	0.593263	0.0212072	0.237614
P68431	yRPGTVALR	Histone H3.1 |	-1.21933	1.83205	-0.592203	0.946655	-0.0932404	-0.155102	0.989747	-1.15225	0.859178	-0.561669	0.131328	0.452494	0.312945	-0.38392	-0.760154	0.707504	0.291511	0.311336	-1.32658	-1.53909	-0.750037	0.949423	1.71231	1.43319	-1.03117	-0.860668	0.780801	-1.64202	-0.000547711	0.00147444	0.0607548	0.0868754	0.00098063	0.999011	0.00588281	0.36267	0.473228	0.00602629	0.999829
P31930	iAEVDASVVREIcSk	Cytochrome b c1 complex subunit 1 mitochondrial |	-0.0719246	-0.175049	-0.0153989	-0.264734	-0.160193	-0.0092913	0.0495336	-0.0924438	-0.080283	-0.127424	-0.494739	0.0487657	-0.00945427	-0.048402	0.0153228	0.401784	0.0176927	0.0776543	0.196575	0.480624	0.245088	-0.335684	0.311181	-0.443187	-0.0580415	0.210886	0.172843	0.141719	0.103675	0.577629	0.12634	0.206598	0.297764	0.443801	0.657796	0.486449	0.634965	0.398776	0.62577
B4DYD8	iAILTcPFEPPkPk	T complex protein 1 subunit epsilon	0.446572	-0.24907	0.272475	-0.082883	-0.21102	-0.0103734	-0.201055	0.624688	-0.207728	0.0588573	-0.0110847	-0.097978	-0.101331	-0.196565	0.0852769	-0.198515	-0.184801	-0.0305597	0.12023	0.085362	0.114392	-0.349072	-0.164706	-0.432701	0.204355	-0.0964195	-0.167645	0.24462	0.173394	0.0354562	0.470852	0.214909	0.0753812	0.200096	0.0673693	0.771165	0.636002	0.135893	0.386205
P62805	dNIQGITkPAIR	Histone H4	-1.05869	0.896212	-0.438097	0.694515	0.606004	-0.088434	-0.047671	-1.34948	0.157168	0.00827273	1.11105	0.732165	0.770735	-0.350873	-0.533341	1.01274	0.102959	0.154512	-1.20009	-0.731572	-0.721444	0.999014	0.894522	1.9163	-1.06721	-0.154337	0.336077	-1.30777	-0.817356	0.000254993	0.67009	0.356991	0.00125841	0.0315229	0.0017843	0.879009	0.753201	0.0070715	0.137364
P07996	iAkGGVNDNFQGVLQNVR	Thrombospondin 1	-0.577094	0.580983	0.157949	0.332022	-0.0647849	0.0549294	0.225158	0.132537	0.11802	-0.170754	0.0291987	0.149846	0.176267	0.0886751	0.200633	-0.0323746	0.0163376	-0.0192287	0.513072	-0.464791	-0.139198	0.143246	0.291389	0.0865933	0.0116644	-0.0438159	0.0259173	-0.0185507	0.0511825	0.916133	0.782507	0.870225	0.906898	0.747172	0.937209	0.918755	0.969046	0.931923	0.847747
[truncated: 1,588 more rows]
