# Supplementary material for: Combined Tissue-Fluid Proteomics to Unravel Phenotypic Variability in Amyotrophic Lateral Sclerosis
Source: Sci Rep. 2019 Mar 14;9:4478. doi: 10.1038/s41598-019-40632-4 (PMC6418138; doi:10.1038/s41598-019-40632-4)
Supplement: Supplementary file 5 — PBMC_proteins [file 41598_2019_40632_MOESM5_ESM.xlsx]

## Sheet: PBMC_QuantSheets_proteins
Protein_Group_Accessions	Protein_Descriptions	PeptideNN	logFC_B-ALS.L-ALS	logFC_B-ALS_Fast.B-ALS_Slow	logFC_L-ALS_Fast.L-ALS_Slow	logFC_B-ALS_Fast.L-ALS_Fast	logFC_B-ALS_Slow.L-ALS_Slow	P.Value_B-ALS.L-ALS	P.Value_B-ALS_Fast.B-ALS_Slow	P.Value_L-ALS_Fast.L-ALS_Slow	P.Value_B-ALS_Fast.L-ALS_Fast	P.Value_B-ALS_Slow.L-ALS_Slow	adj.P.Val_B-ALS.L-ALS	adj.P.Val_B-ALS_Fast.B-ALS_Slow	adj.P.Val_L-ALS_Fast.L-ALS_Slow	adj.P.Val_B-ALS_Fast.L-ALS_Fast	adj.P.Val_B-ALS_Slow.L-ALS_Slow
Q96A23	Copine 4 |	1	-0.828046	-0.184676	-0.229283	-0.814243	-0.85885	3.39e-09	0.163989	0.0872171	1.33e-06	5.67e-07	2.44e-06	0.588222	0.573045	0.000655849	0.000374469
P46063	|ATP dependent DNA helicase Q1	6	0.640344	-0.0377165	-0.193775	0.526715	0.370656	2.22e-07	0.772874	0.146461	0.000413612	0.00831799	2.66e-05	0.936833	0.702336	0.00802894	0.0722352
Q9Y6V0	|Protein piccolo	3	-1.30252	-0.262917	0.151687	-1.468	-1.05339	1.72e-07	0.311328	0.55639	5.3e-06	0.000349098	2.66e-05	0.728639	0.881122	0.00116643	0.0153603
A6PVX3	|26S proteasome non ATPase regulatory subunit 4 Fragment	2	-0.485301	-0.112386	0.208045	-0.0592793	0.261152	2.01e-07	0.214308	0.0264982	0.507652	0.00665488	2.66e-05	0.621658	0.394865	0.650583	0.062746
K7ES41	|Ras related protein Rab 27B Fragment	5	-0.564674	-0.286076	0.101989	-0.547031	-0.158966	1.13e-07	0.0173223	0.371982	5.23e-05	0.168874	2.66e-05	0.321495	0.808969	0.00258597	0.391173
P05771-2	|Isoform Beta II of Protein kinase C beta type	8	-0.721595	-0.384073	-0.127258	-0.605189	-0.348374	3.46e-07	0.0138496	0.388591	0.00032109	0.0241009	3.56e-05	0.312469	0.816784	0.00706398	0.132348
P01892	HLA class I histocompatibility antigen A 2 alpha chain |	1	0.860771	0.290841	0.183818	0.588234	0.481211	4.04e-07	0.174402	0.385315	0.00912822	0.0292711	3.64e-05	0.599574	0.813092	0.0424269	0.148607
Q01813-2	Isoform 2 of 6 phosphofructokinase type C |	4	-0.489143	-0.188681	-0.334631	-0.324936	-0.470886	5.35e-07	0.145103	0.0132425	0.0158035	0.000936998	4.28e-05	0.579072	0.323726	0.0609722	0.0258651
E9PFG7	|2 oxoglutarate dehydrogenase mitochondrial	9	0.465524	-0.295548	-0.426736	0.453799	0.322611	6.03e-07	0.00628175	0.000225373	0.000111264	0.0032353	4.34e-05	0.218208	0.0743731	0.00355347	0.0449604
M0QYG8	Glia maturation factor gamma |	1	-0.719105	0.434958	0.312912	-0.290642	-0.412688	7.2e-07	0.0471495	0.145545	0.175162	0.0586811	4.71e-05	0.411211	0.702336	0.308503	0.213418
Q05315	|Galectin 10	2	-1.22827	0.119529	-0.120412	-0.813825	-1.05377	1.07e-06	0.666447	0.664145	0.00651957	0.000743084	5.95e-05	0.904762	0.922095	0.0344233	0.0228551
Q86V81	|THO complex subunit 4	9	0.662759	0.14237	-0.0390585	0.350737	0.169309	1.01e-06	0.41585	0.82227	0.0522847	0.334584	5.95e-05	0.804871	0.947612	0.136936	0.567675
P11413	|Glucose 6 phosphate 1 dehydrogenase	14	-0.56004	-0.0857402	0.114578	-0.651132	-0.450814	1.58e-06	0.507787	0.3778	2.91e-05	0.00163677	8.13e-05	0.873098	0.808969	0.00233864	0.0317726
D6RAW0	|Ubiquitin conjugating enzyme E2 D3 Fragment	3	0.516534	-0.0905223	-0.113186	0.0509386	0.0282754	2.96e-06	0.476945	0.375228	0.687951	0.823381	0.000125358	0.862422	0.808969	0.793789	0.91027
O95831-6	|Isoform 6 of Apoptosis inducing factor 1 mitochondrial	4	0.501535	-0.166599	-0.209251	0.598561	0.555909	3.65e-06	0.162728	0.0828976	2.46e-05	6.36e-05	0.000146166	0.588222	0.573045	0.00233864	0.0104941
P07195	|L lactate dehydrogenase B chain	10	-0.488498	0.0979563	0.0110517	-0.435978	-0.522883	4.79e-06	0.419235	0.926907	0.00120258	0.000186314	0.000172306	0.806692	0.97725	0.0135805	0.0153603
F8WCJ1	Eukaryotic translation initiation factor 5A 2 |	3	-0.642562	-0.226704	0.0635676	-0.778631	-0.488359	4.72e-06	0.152558	0.682552	3.18e-05	0.00393268	0.000172306	0.581582	0.922095	0.00233864	0.048066
P13929-2	|Isoform 2 of Beta enolase	2	-0.851623	-0.0528173	0.647813	-0.798281	-0.0976503	5.15e-06	0.767175	0.0011563	0.000129935	0.584925	0.00017291	0.936833	0.144145	0.00389805	0.762149
F5GY55	|DNA damage binding protein 1	5	-0.368663	-0.269504	0.0327745	-0.298292	0.00398643	5.28e-06	0.0242798	0.772904	0.0136374	0.971976	0.00017291	0.351653	0.942306	0.0545496	0.989976
P22392	Nucleoside diphosphate kinase B	5	-0.661124	0.061148	0.00880344	-0.625884	-0.678229	5.58e-06	0.71201	0.957556	0.000789067	0.000348282	0.000174618	0.924552	0.98748	0.0106283	0.0153603
P13489	|Ribonuclease inhibitor	13	0.458431	-0.209165	-0.103629	0.41473	0.520266	6.38e-06	0.0786257	0.372198	0.00126101	0.000117657	0.000191474	0.506878	0.808969	0.0137908	0.0153603
C9JA28	Translocon associated protein subunit gamma |	1	0.400193	0.038543	-0.177061	0.446446	0.230841	8.44e-06	0.740083	0.135939	0.000670783	0.0555071	0.000233837	0.928939	0.679694	0.0100617	0.208586
O43768-6	|Isoform 6 of Alpha endosulfine	2	0.569118	0.118711	0.184705	0.591726	0.65772	8.26e-06	0.548089	0.352526	0.0055739	0.00243587	0.000233837	0.886615	0.808969	0.0320179	0.0393841
H7BZT7	S formylglutathione hydrolase Fragment |	2	-0.68564	0.1707	0.0438077	-0.613127	-0.740019	9.42e-06	0.353575	0.810293	0.00230778	0.000389284	0.000251251	0.759673	0.947612	0.0192126	0.016058
B5MCT7	Protein phosphatase 1F |	1	0.491331	-0.257494	-0.190204	0.432824	0.500115	1.01e-05	0.0779618	0.186629	0.00487796	0.00148865	0.000260196	0.506878	0.710477	0.0303722	0.0307035
P62280	|40S ribosomal protein S11	7	-0.440491	-0.127381	0.0352526	-0.512741	-0.350107	1.16e-05	0.265994	0.755442	0.000112286	0.0044582	0.000269948	0.677823	0.937667	0.00355347	0.0495697
P13807-2	|Isoform 2 of Glycogen starch synthase muscle	2	0.426108	-0.190378	0.0178255	0.269355	0.477559	1.15e-05	0.204721	0.90392	0.0773433	0.00317076	0.000269948	0.621658	0.972129	0.175888	0.0449604
Q15651-2	Isoform 2 of High mobility group nucleosome binding domain containing protein 3 |	1	0.522407	-0.431434	-0.2754	0.292591	0.448625	1.09e-05	0.013923	0.103708	0.0849024	0.0109128	0.000269948	0.312469	0.606115	0.189309	0.0847349
Q5T985	|Inter alpha trypsin inhibitor heavy chain H2	5	-0.557778	0.176313	-0.154293	-0.383408	-0.714014	1.25e-05	0.216638	0.277867	0.010781	2.69e-05	0.000273281	0.621658	0.788157	0.0471224	0.00888319
P50238	Cysteine rich protein 1 |	4	-0.484161	-0.194814	-0.0313197	-0.359644	-0.196149	1.24e-05	0.153352	0.814761	0.0117717	0.150668	0.000273281	0.581582	0.947612	0.050089	0.3683
P04844-2	|Isoform 2 of Dolichyl diphosphooligosaccharide protein glycosyltransferase subunit 2	5	0.597982	-0.0107253	-0.322912	0.763143	0.450956	1.31e-05	0.945254	0.0471781	4.49e-05	0.00740503	0.000277501	0.99172	0.486524	0.00246874	0.0669496
P39023	|60S ribosomal protein L3	6	-0.483626	-0.111362	-0.112999	-0.473741	-0.475378	1.49e-05	0.398566	0.391771	0.00120767	0.00116977	0.000298174	0.794724	0.81784	0.0135805	0.0267592
O43143	|Putative pre mRNA splicing factor ATP dependent RNA helicase DHX15	4	-0.415811	0.232264	0.0359553	-0.141559	-0.337868	1.46e-05	0.0616717	0.764437	0.24422	0.00873062	0.000298174	0.448887	0.939531	0.383774	0.0738745
P09936	|Ubiquitin carboxyl terminal hydrolase isozyme L1	3	0.535209	0.342753	-0.0796552	0.433935	0.0115268	1.84e-05	0.0889276	0.684263	0.034182	0.952997	0.000358827	0.523856	0.922095	0.0993837	0.98216
P56381	ATP synthase subunit epsilon mitochondrial |	2	-0.80838	0.175238	0.344146	-0.178649	-0.00974082	1.93e-05	0.491048	0.182107	0.482734	0.969317	0.000364782	0.868878	0.710477	0.628411	0.989976
Q15691	|Microtubule associated protein RP/EB family member 1	7	0.319126	-0.153856	-0.0837407	0.293136	0.363251	2.25e-05	0.0866079	0.340838	0.00228554	0.000290181	0.000414553	0.514966	0.808969	0.0192126	0.0153603
P52272-2	|Isoform 2 of Heterogeneous nuclear ribonucleoprotein M	23	0.293595	0.0281195	-0.0804563	0.435283	0.326708	2.32e-05	0.817887	0.511639	0.00137594	0.0121937	0.000418441	0.951849	0.865035	0.0137908	0.088141
P07477	|Trypsin 1	8	0.374032	-0.0696948	-0.153173	0.424838	0.34136	2.42e-05	0.508382	0.152835	0.000397254	0.00302125	0.000425805	0.873098	0.702336	0.00794508	0.0449604
P55769	|NHP2 like protein 1	9	0.463613	-0.0708467	-0.40691	0.409054	0.0729915	2.67e-05	0.641922	0.0121946	0.011799	0.63192	0.000447659	0.89672	0.323726	0.050089	0.797451
O15144	|Actin related protein 2/3 complex subunit 2	8	-0.708235	-0.243492	0.154594	-0.89821	-0.500125	2.62e-05	0.213278	0.425056	7.99e-05	0.0146588	0.000447659	0.621658	0.827543	0.00310315	0.0987228
Q93077	Histone H2A type 1 C |	6	-1.20685	0.0691794	0.458503	-1.39245	-1.00312	2.76e-05	0.838434	0.184305	0.000343316	0.00624888	0.00045128	0.96037	0.710477	0.00715098	0.0597719
M0R117	|60S ribosomal protein L18a	8	-0.494331	0.0188991	0.0824749	-0.517051	-0.453476	3.53e-05	0.895495	0.567725	0.00128161	0.00388536	0.000559633	0.981772	0.887911	0.0137908	0.048066
O60814	Histone H2B type 1 K |	4	1.23332	0.408075	1.08905	0.682574	1.36355	3.58e-05	0.275009	0.00638189	0.0737446	0.000997418	0.000559633	0.69268	0.280803	0.172114	0.0258651
P08107	Heat shock 70 kDa protein 1A/1B |	19	-0.278472	0.0860654	0.0585724	-0.255659	-0.283152	3.76e-05	0.285885	0.464886	0.00339017	0.00142567	0.000564214	0.71068	0.861867	0.0242029	0.030353
P61626	|Lysozyme C	29	0.335458	-0.279743	-0.303486	0.356397	0.332653	3.71e-05	0.00741197	0.00408465	0.00103484	0.00192855	0.000564214	0.236952	0.231122	0.0121964	0.036367
Q07960	|Rho GTPase activating protein 1	6	-0.395183	-0.20005	0.0575477	-0.334568	-0.076971	4.01e-05	0.166414	0.685231	0.0250758	0.588214	0.000589741	0.591418	0.922095	0.0823384	0.762149
P04080	Cystatin B |	2	-0.609205	-0.326109	0.163886	-0.506472	-0.0164774	4.35e-05	0.0453767	0.299807	0.00312801	0.916064	0.000625944	0.411211	0.791528	0.0232286	0.971921
Q9BRP8-2	|Isoform 2 of Partner of Y14 and mago	3	0.317758	-0.155085	-0.20336	0.318055	0.26978	4.63e-05	0.180738	0.0830744	0.00920519	0.0244545	0.000628412	0.599574	0.573045	0.0424855	0.132348
M0QY97	Zinc finger CCCH domain containing protein 4 Fragment	2	0.748457	-0.492018	-0.150953	0.586991	0.928057	4.52e-05	0.0313084	0.490284	0.0116658	0.0002287	0.000628412	0.39421	0.865035	0.050089	0.0153603
P49411	|Elongation factor Tu mitochondrial	11	-0.446838	-0.0242655	0.125326	-0.512567	-0.362975	5.19e-05	0.856308	0.35377	0.000707596	0.0112939	0.000666651	0.969708	0.808969	0.0101525	0.0864197
G3V4W0	|Heterogeneous nuclear ribonucleoproteins C1/C2 Fragment	17	0.564455	0.0369635	-0.390341	0.787174	0.359869	5.17e-05	0.816041	0.0201537	3.73e-05	0.0308583	0.000666651	0.951849	0.350038	0.00233864	0.149753
Q09161	|Nuclear cap binding protein subunit 1	1	0.406277	-0.0857946	-0.164109	-0.0187401	-0.0970546	5.15e-05	0.588111	0.304031	0.905564	0.540444	0.000666651	0.88838	0.791528	0.939736	0.738495
P49773	Histidine triad nucleotide binding protein 1	3	-0.610727	0.0219015	0.304418	-0.742918	-0.460401	5.41e-05	0.902947	0.0993127	0.000316664	0.0158436	0.000671702	0.983689	0.605798	0.00706398	0.102517
P45973	|Chromobox protein homolog 5	2	0.357383	0.203856	-0.00993062	0.466632	0.252845	5.37e-05	0.0458385	0.919251	6.17e-05	0.015211	0.000671702	0.411211	0.976338	0.00258597	0.100392
P26038	|Moesin	29	-0.293194	0.0956181	0.116434	-0.294535	-0.273719	5.65e-05	0.269244	0.181081	0.00186567	0.00343115	0.000689891	0.683465	0.710477	0.0163523	0.0454523
M0R1M5	40S ribosomal protein S16 Fragment |	6	-0.622987	-0.0121532	0.36461	-0.740418	-0.363655	6.39e-05	0.949415	0.0660748	0.000639887	0.0667404	0.000766484	0.99172	0.538695	0.00994724	0.228231
P51991-2	|Isoform 2 of Heterogeneous nuclear ribonucleoprotein A3	8	0.414569	0.0490663	-0.00705976	0.451699	0.395573	6.58e-05	0.705668	0.956601	0.0017043	0.00500301	0.00077676	0.924552	0.98748	0.0160691	0.0515935
P13645	Keratin type I cytoskeletal 10 |	8	-0.461734	0.118233	0.427044	-0.551383	-0.242572	9.71e-05	0.335741	0.00158705	0.000113065	0.0549713	0.00107615	0.748611	0.144145	0.00355347	0.208586
P46779	|60S ribosomal protein L28	8	0.713505	0.339709	0.312828	0.509826	0.482944	9.72e-05	0.145512	0.178717	0.0331841	0.042694	0.00107615	0.579072	0.710477	0.0975376	0.179478
P02765	|Alpha 2 HS glycoprotein	6	-0.817874	0.554139	0.437089	-0.750281	-0.867332	9.41e-05	0.0386975	0.0975103	0.00674324	0.00218831	0.00107615	0.40752	0.605798	0.0353218	0.0380075
Q969H8	UPF0556 protein C19orf10 |	4	0.334379	-0.26697	-0.198469	0.372793	0.441294	9.5e-05	0.023214	0.0842605	0.00240912	0.000502159	0.00107615	0.348209	0.573045	0.0193905	0.0194825
P49755	Transmembrane emp24 domain containing protein 10	3	-0.459832	0.0916026	0.130036	-0.469982	-0.431548	0.000106953	0.526482	0.370555	0.00295265	0.00569345	0.00116676	0.881302	0.808969	0.0226599	0.0569345
P00441	|Superoxide dismutase Cu Zn	3	0.306095	-0.0116829	-0.0837938	0.146085	0.0739743	0.00010997	0.879766	0.283528	0.0676162	0.342524	0.00117396	0.978946	0.791528	0.162279	0.575231
P13010	|X ray repair cross complementing protein 5	4	-0.370094	0.074927	0.141613	-0.39437	-0.327684	0.000110874	0.514105	0.22257	0.00185155	0.00779529	0.00117396	0.874475	0.734481	0.0163523	0.0692822
E9PKD5	26S protease regulatory subunit 6A Fragment	1	0.336331	-0.0290692	0.0609157	0.300406	0.39039	0.000120578	0.786372	0.571051	0.00905916	0.00113323	0.00124023	0.936833	0.891002	0.0424046	0.0267592
P53634	|Dipeptidyl peptidase 1	3	0.380594	-0.0849266	-0.0797442	0.387069	0.392252	0.000130957	0.496185	0.522604	0.00424567	0.00383104	0.00132801	0.87247	0.871007	0.027472	0.048066
G3XAN0	40S ribosomal protein S20 |	2	-0.45197	-0.194715	0.167486	-0.665407	-0.303206	0.000140925	0.1474	0.210195	2.86e-05	0.0283204	0.00140925	0.579072	0.714195	0.00233864	0.146006
Q13409-6	|Isoform 2F of Cytoplasmic dynein 1 intermediate chain 2	3	0.43092	-0.0481833	0.0997686	0.493917	0.641869	0.000146773	0.775775	0.556418	0.00681092	0.000761836	0.00144763	0.936833	0.881122	0.0353953	0.0228551
H3BTK3	|Calcium regulated heat stable protein 1 Fragment	2	0.457616	0.0236891	-0.121417	0.407327	0.262221	0.000152492	0.859247	0.367247	0.00499261	0.0584875	0.00148371	0.969708	0.808969	0.0306239	0.213418
Q9UJU6	|Drebrin like protein	20	0.329021	0.177865	-0.0369229	0.445481	0.230694	0.000161684	0.096659	0.723046	0.000217498	0.0343289	0.00155217	0.535816	0.932483	0.0056917	0.158412
P09669	Cytochrome c oxidase subunit 6C	4	-0.554785	-0.0550735	0.329091	-0.7378	-0.353636	0.000167349	0.750199	0.0659363	0.000224218	0.0492988	0.00156482	0.928939	0.538695	0.0056917	0.200847
P13747	HLA class I histocompatibility antigen alpha chain E |	1	0.436878	0.119051	0.188884	0.456828	0.526661	0.000165619	0.554767	0.351291	0.030302	0.0138436	0.00156482	0.887131	0.808969	0.0925894	0.095175
O15143	|Actin related protein 2/3 complex subunit 1B	17	-0.403294	0.100848	0.0954273	-0.391517	-0.396938	0.000188944	0.454743	0.479087	0.00686635	0.00622821	0.0017441	0.83421	0.865035	0.0354046	0.0597719
H0YEU2	|40S ribosomal protein S3 Fragment	4	-0.484959	0.0933354	0.405256	-0.654611	-0.34269	0.000219406	0.388099	0.000804735	1.99e-06	0.00351222	0.00197465	0.793019	0.132781	0.000655849	0.0454523
E2QRM6	Inorganic pyrophosphatase 2 mitochondrial |	2	0.631281	0.126865	-0.16131	0.784435	0.49626	0.000234246	0.550852	0.449204	0.000974183	0.0261359	0.00208219	0.886737	0.851939	0.0121895	0.137998
P00338	|L lactate dehydrogenase A chain	7	-0.454543	-0.0475859	0.275197	-0.606867	-0.284084	0.00025956	0.747976	0.0720445	0.000346714	0.0638708	0.00222728	0.928939	0.554377	0.00715098	0.222225
P14854	|Cytochrome c oxidase subunit 6B1	7	0.291026	-0.170975	-0.0244622	0.226836	0.373349	0.000259849	0.0806397	0.796564	0.0233689	0.000531341	0.00222728	0.506878	0.947612	0.0791943	0.0194825
Q16555-2	|Isoform 2 of Dihydropyrimidinase related protein 2	12	0.35174	0.119013	-0.0802124	0.460419	0.261194	0.000294693	0.316253	0.496986	0.00055937	0.0339444	0.00249623	0.732376	0.865035	0.00922961	0.158412
Q96C19	EF hand domain containing protein D2	8	0.338575	-0.173575	-0.134603	0.328156	0.367128	0.000307933	0.154255	0.265342	0.0102584	0.004675	0.00254917	0.581582	0.781811	0.0457468	0.0495697
Q0ZGT2-4	|Isoform 4 of Nexilin	3	0.456515	0.269932	-0.171506	0.594521	0.153082	0.000308024	0.113134	0.30678	0.0013257	0.360623	0.00254917	0.541018	0.791528	0.0137908	0.580515
Q9H3K6	|BolA like protein 2	3	-0.369142	0.125832	0.0450104	-0.319665	-0.400486	0.000324828	0.334087	0.727536	0.0192896	0.00437775	0.00265768	0.748611	0.932483	0.0712315	0.0495697
P09104	|Gamma enolase	3	0.248818	-0.0193678	0.0485418	0.164303	0.232213	0.000354997	0.797098	0.520807	0.0369745	0.00458835	0.00280876	0.943162	0.87021	0.104735	0.0495697
E7EWE5	|Peroxisomal multifunctional enzyme type 2	12	-0.427333	-0.171803	-0.0976647	-0.455335	-0.381197	0.000349102	0.258027	0.516539	0.00515039	0.0166201	0.00280876	0.671672	0.867471	0.0306239	0.105473
P01857	Ig gamma 1 chain C region |	6	-0.468602	-0.192001	0.0936865	-0.201031	0.0846565	0.000352945	0.10434	0.418537	0.0898271	0.46424	0.00280876	0.541018	0.81784	0.196963	0.680885
Q08211	|ATP dependent RNA helicase A	4	0.357426	-0.379149	-0.0893219	0.228352	0.518179	0.000399255	0.00386899	0.459973	0.0665809	0.000201516	0.00312461	0.218208	0.857988	0.160377	0.0153603
P50225-2	Isoform 2 of Sulfotransferase 1A1 |	1	-0.396398	0.0956206	-0.0542227	-0.103831	-0.253675	0.000426924	0.520329	0.714681	0.485483	0.0960549	0.00327005	0.87803	0.932483	0.630745	0.285569
Q99798	Aconitate hydratase mitochondrial |	11	0.250712	-0.213934	-0.092166	0.198895	0.320664	0.000426288	0.0201616	0.295085	0.029608	0.00101893	0.00327005	0.324553	0.791528	0.091743	0.0258651
F2Z2F3	|Uncharacterized protein	2	0.233844	-0.0382296	-0.0379372	0.433513	0.433806	0.000440897	0.675331	0.677666	6.27e-05	6.22e-05	0.00334154	0.905931	0.922095	0.00258597	0.0104941
P62851	|40S ribosomal protein S25	2	-0.298533	-0.182182	0.0158841	0.115521	0.313587	0.000446547	0.126832	0.891562	0.326153	0.0117692	0.0033491	0.561805	0.970649	0.477467	0.0872773
Q9NW21	|Protein FAM49B	4	0.384084	-0.0938523	-0.0869435	0.285256	0.292165	0.000454997	0.56181	0.590778	0.0861055	0.0791933	0.0033773	0.887131	0.905627	0.190703	0.250084
Q4KMP7	|TBC1 domain family member 10B	2	0.691921	0.341969	-0.394949	1.16488	0.427962	0.000488716	0.130196	0.0827895	1.62e-05	0.0614639	0.00359056	0.568437	0.573045	0.00233864	0.219277
P47914	|60S ribosomal protein L29	5	0.240221	-0.37068	-0.348537	0.0121187	0.0342618	0.000506244	0.0128227	0.01847	0.93083	0.806248	0.00368178	0.312469	0.350038	0.95544	0.900379
Q9ULV4	|Coronin 1C	9	-0.54807	0.17254	0.0775909	-0.535031	-0.62998	0.000535112	0.341476	0.666503	0.00596107	0.00160504	0.00385281	0.750535	0.922095	0.0333722	0.0317726
P14625	|Endoplasmin	14	-0.25959	-0.17077	0.114577	-0.393197	-0.107849	0.000581417	0.0624662	0.202576	0.000141341	0.229498	0.00414476	0.448887	0.710477	0.00405587	0.458997
F8VZ29	|Ubiquitin conjugating enzyme E2 N	3	0.490001	-0.0767262	0.0865866	0.265173	0.428485	0.000593378	0.653262	0.612378	0.128719	0.017753	0.00418855	0.89672	0.909458	0.246244	0.109741
P30049	|ATP synthase subunit delta mitochondrial	4	0.362782	0.0188597	-0.235265	0.52938	0.275256	0.000648363	0.888723	0.0901363	0.00054381	0.0497043	0.00448867	0.981772	0.583235	0.00920293	0.201257
Q16643	|Drebrin	4	0.501175	0.212097	-0.26921	0.729895	0.248589	0.000642874	0.289098	0.181425	0.00100226	0.215983	0.00448867	0.71068	0.710477	0.0121895	0.442402
P26196	|Probable ATP dependent RNA helicase DDX6	4	-0.268792	-0.0138288	0.147747	-0.358459	-0.196883	0.00069546	0.910889	0.238439	0.00715962	0.120108	0.00473581	0.983689	0.738826	0.0363488	0.327567
H7C4H2	|Signal recognition particle receptor subunit beta Fragment	2	0.351572	-0.120405	-0.194803	0.0747672	0.000369881	0.000697216	0.424901	0.201326	0.618849	0.998031	0.00473581	0.812327	0.710477	0.737257	0.998031
P10606	|Cytochrome c oxidase subunit 5B mitochondrial	8	0.254483	0.0540768	-0.0383534	0.309765	0.217335	0.000750879	0.578539	0.693127	0.00352042	0.0326873	0.00500586	0.887131	0.92656	0.0242029	0.156331
P10644	|cAMP dependent protein kinase type I alpha regulatory subunit	5	-0.688639	0.0271571	0.244248	-0.788117	-0.571026	0.000758475	0.916619	0.35066	0.00513569	0.0354941	0.00501011	0.983689	0.808969	0.0306239	0.160453
P27797	Calreticulin	12	-0.499551	-0.247415	0.168499	-0.698441	-0.282527	0.000787323	0.179497	0.355914	0.000648078	0.127383	0.00515338	0.599574	0.808969	0.00994724	0.33764
Q15019	|Septin 2	14	0.478111	-0.249871	-0.232798	0.478642	0.495714	0.000809671	0.175576	0.205862	0.0131561	0.0105507	0.00525192	0.599574	0.711354	0.05327	0.0828981
P35527	|Keratin type I cytoskeletal 9	16	0.418854	-0.0353515	-0.0497543	0.435123	0.42072	0.000988015	0.828146	0.760079	0.0122957	0.0150966	0.00619709	0.955553	0.937667	0.050827	0.100392
B4DVY1	Eukaryotic translation initiation factor 3 subunit D	7	0.483669	-0.043336	0.0231676	0.459484	0.525988	0.000989813	0.819505	0.902873	0.021925	0.00977104	0.00619709	0.951849	0.972129	0.0762144	0.0791277
P10599-2	|Isoform 2 of Thioredoxin	2	-0.444982	-0.36202	0.226295	-0.393115	0.195201	0.000976196	0.0344141	0.174136	0.0226435	0.238843	0.00619709	0.402406	0.710477	0.0782446	0.462277
P26583	|High mobility group protein B2	5	-0.709015	-0.3793	-0.215776	-0.78171	-0.618186	0.00104427	0.176275	0.435935	0.00829276	0.0322479	0.00642629	0.599574	0.838826	0.0399505	0.155355
P14550	|Alcohol dehydrogenase NADP+	3	0.38397	0.234051	-0.187065	0.455842	0.0347266	0.00113276	0.127696	0.219534	0.005135	0.817034	0.00685016	0.561862	0.731779	0.0306239	0.90629
Q9Y277	|Voltage dependent anion selective channel protein 3	7	-0.47542	-0.220145	0.163025	-0.306063	0.0771074	0.0011379	0.0550558	0.148595	0.00977252	0.487278	0.00685016	0.437793	0.702336	0.0441771	0.69933
F5GYN4	Ubiquitin thioesterase OTUB1 |	4	-0.303457	0.260745	0.0549277	-0.191481	-0.397299	0.00114169	0.0334641	0.639446	0.110854	0.00211623	0.00685016	0.401569	0.919465	0.225813	0.0377489
B7Z418	Integrin linked protein kinase	5	-0.560169	0.363687	0.0420301	-0.390273	-0.71193	0.00119838	0.103283	0.846616	0.0816234	0.00284627	0.0070724	0.541005	0.955376	0.183236	0.0447271
Q15555-4	|Isoform 4 of Microtubule associated protein RP/EB family member 2	11	-0.266279	0.18622	-0.111962	-0.148205	-0.446387	0.00123054	0.132385	0.358553	0.227186	0.00099765	0.00720317	0.568437	0.808969	0.369912	0.0258651
H0YLS6	Proteasome subunit alpha type	1	-0.368636	-0.0596566	-0.0317873	-0.373504	-0.345634	0.00129329	0.688625	0.830725	0.0177929	0.0270944	0.00750941	0.914333	0.947612	0.0667232	0.141923
E9PID8	Cleavage stimulation factor subunit 2 |	2	0.426255	0.00169123	-0.213347	0.542841	0.327803	0.00137382	0.992098	0.218678	0.0036386	0.0639474	0.00764567	0.997317	0.731779	0.0247575	0.222225
J3QLM0	T cell antigen CD7	1	0.358336	-0.0519934	-0.0759385	0.379376	0.355431	0.00138047	0.72371	0.60616	0.0151674	0.0219729	0.00764567	0.925675	0.909458	0.0595863	0.125421
P07900	Heat shock protein HSP 90 alpha |	14	-0.755963	-0.19583	0.526712	-1.10817	-0.385625	0.00137491	0.501972	0.0789003	0.000724736	0.191855	0.00764567	0.873098	0.573045	0.0101771	0.416527
P32119	Peroxiredoxin 2 |	4	-0.394196	-0.121579	0.0385305	-0.400352	-0.240242	0.00135365	0.407532	0.791664	0.01035	0.108516	0.00764567	0.794989	0.947612	0.0458458	0.306071
P60953	Cell division control protein 42 homolog |	7	-0.352427	-0.169766	0.0122623	-0.434374	-0.252346	0.00136579	0.228476	0.929647	0.00412794	0.0784571	0.00764567	0.630722	0.978576	0.0269746	0.24895
P25788-2	Isoform 2 of Proteasome subunit alpha type 3 |	4	0.269424	-0.159676	-0.219955	-0.0111248	-0.071404	0.00134908	0.118893	0.0354036	0.911301	0.476845	0.00764567	0.544649	0.402868	0.943368	0.693211
I3L3Q7	Complement component 1 Q subcomponent binding protein mitochondrial Fragment |	2	0.342337	-0.0375304	-0.0249781	0.265853	0.278406	0.0015497	0.785963	0.856518	0.0632472	0.0525195	0.00819613	0.936833	0.956834	0.155347	0.205846
Q9Y6C2	EMILIN 1 |	2	0.452874	0.0941856	-0.0351403	0.554548	0.425222	0.00155134	0.616309	0.851371	0.00624755	0.0307294	0.00819613	0.896151	0.956834	0.0335777	0.149753
P04075	|Fructose bisphosphate aldolase A	33	-0.275593	-0.048612	0.362307	-0.471985	-0.061066	0.00155905	0.611094	0.000756884	3.8e-05	0.523592	0.00819613	0.895121	0.132781	0.00233864	0.727518
P00390-2	|Isoform Cytoplasmic of Glutathione reductase mitochondrial	2	0.404521	-0.127499	-0.0127138	0.0370733	0.151859	0.00149421	0.578782	0.955714	0.871389	0.50902	0.00819613	0.887131	0.98748	0.924217	0.716317
P05109	Protein S100 A8	6	-0.464861	-0.150761	0.301399	-0.681874	-0.229715	0.00151731	0.408731	0.1055	0.000832944	0.212225	0.00819613	0.794989	0.606115	0.0109949	0.441778
P30041	|Peroxiredoxin 6	8	-0.384912	0.163664	0.0367944	-0.329896	-0.456766	0.00152839	0.325063	0.823269	0.0538882	0.00970222	0.00819613	0.742359	0.947612	0.140024	0.0791277
P27348	14 3 3 protein theta |	6	0.266801	0.25936	0.0770993	0.366998	0.184738	0.00158057	0.0255748	0.486683	0.00251368	0.103175	0.00824643	0.351653	0.865035	0.0197503	0.299981
C9JGI3	|Thymidine phosphorylase Fragment	4	-0.250858	-0.197126	-0.0831776	-0.298765	-0.184817	0.00159806	0.0584436	0.410537	0.00597183	0.0747877	0.00827771	0.440845	0.81784	0.0333722	0.24078
Q15833-2	|Isoform 2 of Syntaxin binding protein 2	7	-0.219093	0.00935753	0.0552914	-0.0826607	-0.0367268	0.00170094	0.935473	0.63315	0.47676	0.750899	0.00874768	0.99172	0.9124	0.624162	0.881032
P35637-2	|Isoform Short of RNA binding protein FUS	5	0.383033	-0.161175	0.0190482	0.301988	0.482211	0.00171474	0.304523	0.902383	0.0607665	0.00436042	0.00875611	0.722969	0.972129	0.151916	0.0495697
E9PSH8	|T cell surface glycoprotein CD3 epsilon chain	2	-0.266351	0.251713	0.141707	0.108707	-0.00129857	0.00177443	0.0179108	0.165922	0.284027	0.989668	0.00899713	0.321495	0.710477	0.430992	0.996143
P08133-2	Isoform 2 of Annexin A6	26	-0.258095	-0.0833514	0.0115022	-0.296454	-0.201601	0.0018086	0.430386	0.912808	0.00864687	0.0639738	0.00910625	0.812327	0.975877	0.0413546	0.222225
P19105	|Myosin regulatory light chain 12A	4	0.287555	0.299236	-0.09982	0.49615	0.0970935	0.00191039	0.00753939	0.341211	6e-05	0.354323	0.00955196	0.236952	0.808969	0.00258597	0.575382
Q9P258	|Protein RCC2	6	0.49747	-0.0622764	-0.0795107	0.515154	0.49792	0.00192668	0.768449	0.707163	0.0211108	0.0253295	0.00956697	0.936833	0.92656	0.0745087	0.134818
P53621	|Coatomer subunit alpha	11	0.350535	0.229673	-0.118838	0.533858	0.185347	0.00194988	0.111709	0.401632	0.000766593	0.195315	0.00959693	0.541018	0.81784	0.0105407	0.422649
P68431	|Histone H3.1	21	-0.546298	-0.127115	0.156967	-0.679272	-0.39519	0.00197841	0.575168	0.489619	0.00557887	0.0897458	0.00962472	0.887131	0.865035	0.0320179	0.271101
M0R299	|rRNA 2' O methyltransferase fibrillarin Fragment	9	-0.243243	0.00734981	0.00161453	-0.231308	-0.237044	0.00205762	0.941297	0.987093	0.0275666	0.0242731	0.00987656	0.99172	0.996673	0.0878935	0.132348
P20701-3	|Isoform 3 of Integrin alpha L	2	0.354979	-0.318492	-0.198493	-0.140064	-0.0200652	0.00205172	0.0896905	0.281611	0.4447	0.912303	0.00987656	0.523856	0.791528	0.594133	0.971921
E9PRZ9	|Small acidic protein Fragment	2	-0.476041	0.00845717	0.280551	-0.427321	-0.155227	0.00214879	0.963532	0.138145	0.0280193	0.404702	0.00992316	0.99172	0.68553	0.0883439	0.624074
Q15056-2	|Isoform Short of Eukaryotic translation initiation factor 4H	15	0.375834	-0.0154197	-0.146458	0.450421	0.319382	0.00217155	0.92354	0.365965	0.00904042	0.0556229	0.00992316	0.986304	0.808969	0.0424046	0.208586
D6RAS7	|40S ribosomal protein S3a Fragment	4	-0.2763	0.0106477	0.0204968	-0.27261	-0.262761	0.00220515	0.907691	0.82344	0.00608128	0.00787298	0.00992316	0.983689	0.947612	0.0334471	0.0692822
C9K0F0	|PDZ and LIM domain protein 2 Fragment	3	0.347137	0.0489133	-0.149904	0.454274	0.255457	0.00214732	0.67248	0.201828	0.000536667	0.0347149	0.00992316	0.905303	0.710477	0.00920293	0.158412
E9PI86	|Nuclear autoantigenic sperm protein Fragment	2	-0.312147	0.065474	0.10581	-0.214422	-0.174086	0.0021975	0.633807	0.443081	0.126874	0.211548	0.00992316	0.89672	0.847156	0.245192	0.441778
P27816-6	|Isoform 6 of Microtubule associated protein 4	8	0.32785	0.112508	-0.22168	0.504011	0.169824	0.00220249	0.395555	0.100966	0.000692985	0.203859	0.00992316	0.794724	0.605798	0.0101525	0.436841
P08311	|Cathepsin G	2	-0.469108	0.187113	-0.127257	-0.090941	-0.405311	0.00214517	0.331739	0.506983	0.634623	0.0419858	0.00992316	0.748611	0.865035	0.752422	0.177632
P27824	|Calnexin	11	-0.332035	-0.166296	0.0881978	-0.450215	-0.195721	0.0021196	0.225634	0.515948	0.00249608	0.156167	0.00992316	0.630722	0.867471	0.0197503	0.378935
O14818-4	Isoform 3 of Proteasome subunit alpha type 7	2	-0.420132	0.227503	-0.0703901	-0.262118	-0.560011	0.00212359	0.198164	0.685983	0.140311	0.00326985	0.00992316	0.616118	0.922095	0.263084	0.0449604
Q14019	Coactosin like protein	15	-0.335648	-0.0521108	0.183162	-0.444218	-0.208945	0.00223976	0.707525	0.194326	0.00342921	0.140712	0.0100163	0.924552	0.710477	0.0242029	0.354466
Q12905	Interleukin enhancer binding factor 2 |	2	-0.414561	0.318268	0.171546	-0.332133	-0.478855	0.00228844	0.0822796	0.338445	0.0705223	0.0116213	0.0101708	0.510483	0.808969	0.167932	0.0871599
P08670	|Vimentin	127	0.193361	0.0848869	-0.0562451	0.272994	0.131862	0.00233682	0.289971	0.480407	0.00188299	0.105578	0.0103221	0.71068	0.865035	0.0163523	0.301651
B7Z2F4	|T complex protein 1 subunit delta	5	-0.198725	-0.0838292	0.0162546	-0.239699	-0.139615	0.00242384	0.33386	0.85	0.00934442	0.113324	0.0105768	0.748611	0.956834	0.0425332	0.317543
P08559-3	|Isoform 3 of Pyruvate dehydrogenase E1 component subunit alpha somatic form mitochondrial	5	-0.509699	0.397751	0.0478145	-0.325663	-0.6756	0.00242128	0.0739392	0.824369	0.139255	0.00403148	0.0105768	0.500105	0.947612	0.261847	0.0483778
P11279	|Lysosome associated membrane glycoprotein 1	1	-0.499237	-0.068783	0.251396	-0.68039	-0.360211	0.00244269	0.747045	0.244519	0.00350612	0.100116	0.0105948	0.928939	0.747141	0.0242029	0.295848
P23368-2	|Isoform 2 of NAD dependent malic enzyme mitochondrial	3	-0.314689	0.00671582	-0.0729429	-0.265792	-0.345451	0.00249271	0.96047	0.591441	0.0587227	0.0163689	0.010747	0.99172	0.905627	0.149562	0.104888
P07437	|Tubulin beta chain	6	0.21313	-0.0251621	-0.105445	0.262339	0.182056	0.00269189	0.781822	0.251839	0.0073642	0.0536821	0.0114684	0.936833	0.762449	0.0368894	0.207039
Q15942	Zyxin |	51	0.280022	0.137579	-0.0459243	0.380841	0.197337	0.00271635	0.264457	0.706359	0.0041165	0.114111	0.0115045	0.677823	0.92656	0.0269746	0.317543
C9JIC6	Ran specific GTPase activating protein Fragment	2	-0.311606	0.16567	0.0693806	-0.254395	-0.350684	0.0029063	0.230776	0.611461	0.0709896	0.0154587	0.012237	0.630722	0.909458	0.167932	0.101017
P14543-2	Isoform 2 of Nidogen 1 |	7	0.19253	0.0686911	-0.201205	0.155785	-0.114112	0.00294346	0.571556	0.105611	0.205434	0.350032	0.0122837	0.887131	0.606115	0.351558	0.575382
G3V4V1	Protein transport protein Sec23A Fragment |	1	0.263032	-0.019296	-0.0423181	0.286541	0.263519	0.00298933	0.882234	0.745481	0.0355932	0.0517049	0.0123696	0.978946	0.937176	0.102137	0.205574
P63104	14 3 3 protein zeta/delta	19	-0.214554	-0.0249135	-0.10822	-0.163833	-0.24714	0.00301944	0.791428	0.256603	0.091088	0.0137463	0.0124228	0.941158	0.771125	0.197757	0.095175
P26641	Elongation factor 1 gamma |	4	-0.352099	0.0583559	0.243306	-0.435507	-0.250557	0.00309647	0.706458	0.124848	0.0088079	0.114508	0.0126674	0.924552	0.653964	0.0418217	0.317543
P62829	|60S ribosomal protein L23	3	-0.251698	0.0806515	0.267579	-0.344647	-0.157719	0.00322287	0.564769	0.0643189	0.0196705	0.264667	0.0130886	0.887131	0.538695	0.0713668	0.493448
B4DS13	Eukaryotic translation initiation factor 4B	2	-0.229034	0.174937	-0.0337353	-0.115631	-0.324303	0.0032358	0.079392	0.727236	0.237994	0.00233318	0.0130886	0.506878	0.932483	0.377378	0.0393841
P12814-2	|Isoform 2 of Alpha actinin 1	24	-0.245602	-0.00125128	-0.0016869	-0.236317	-0.236752	0.00341509	0.990811	0.987612	0.0375748	0.0372535	0.0137367	0.997317	0.996673	0.105529	0.166131
P00505	|Aspartate aminotransferase mitochondrial	2	0.305574	0.411505	-0.0515189	0.546153	0.0831293	0.00352928	0.00200205	0.669274	0.00011174	0.491969	0.0141171	0.218208	0.922095	0.00355347	0.702813
P51572	|B cell receptor associated protein 31	7	-0.648685	0.13213	0.422206	-0.784656	-0.494579	0.00366497	0.652432	0.157723	0.0120966	0.100409	0.0144988	0.89672	0.710477	0.050827	0.295848
B7Z254	|Protein disulfide isomerase A6	7	-0.231926	-0.124095	0.0274089	-0.298611	-0.147107	0.00364944	0.226941	0.786613	0.00634499	0.154465	0.0144988	0.630722	0.947476	0.0337717	0.376187
P05204	Non histone chromosomal protein HMG 17 |	3	0.279199	0.0377952	-0.195677	0.276962	0.0434894	0.00371482	0.814315	0.230616	0.0943453	0.787008	0.0146157	0.951849	0.738826	0.202814	0.899108
P09429	|High mobility group protein B1	10	-0.653733	-0.120084	0.345555	-0.877485	-0.411847	0.00375183	0.680694	0.24214	0.00547568	0.165723	0.0146811	0.907593	0.746787	0.0319818	0.386491
F8VVM2	|Phosphate carrier protein mitochondrial	3	-0.35727	-0.0717678	0.218844	-0.493509	-0.202897	0.00394016	0.654696	0.179761	0.00462088	0.212434	0.014864	0.89672	0.710477	0.0296095	0.441778
C9JUG7	F actin capping protein subunit alpha 2	1	0.344461	0.0811988	-0.430035	0.609145	0.0979108	0.00394309	0.565035	0.00490258	0.000191016	0.488472	0.014864	0.887131	0.231122	0.00525295	0.69933
P09651-3	Isoform 2 of Heterogeneous nuclear ribonucleoprotein A1 |	18	0.447452	0.204942	-0.256075	0.687027	0.22601	0.00392874	0.298436	0.196578	0.00152963	0.252627	0.014864	0.716896	0.710477	0.0148464	0.475025
P29218	Inositol monophosphatase 1 |	4	0.265725	0.158995	0.0255409	-0.0186582	-0.152112	0.00390732	0.286796	0.8626	0.899379	0.307701	0.014864	0.71068	0.956834	0.937934	0.539625
Q96T51-3	Isoform 3 of RUN and FYVE domain containing protein 1 |	2	0.431164	0.254343	-0.311078	0.366037	-0.199384	0.00387696	0.215477	0.132693	0.0793964	0.328651	0.014864	0.621658	0.669518	0.179458	0.561345
P40306	|Proteasome subunit beta type 10	3	-0.257117	0.203209	0.00185729	-0.160343	-0.361695	0.00410635	0.0401345	0.984365	0.0999308	0.000725529	0.0153988	0.40752	0.996673	0.212072	0.0228551
P62263	|40S ribosomal protein S14	7	0.184027	0.0636415	-0.0820487	0.26594	0.120249	0.00414846	0.434599	0.315747	0.00279185	0.146062	0.0154761	0.812564	0.796681	0.0216779	0.36327
J3KPG2	Translationally controlled tumor protein	1	0.272677	-2.94e-05	-0.103868	0.333663	0.229824	0.00422437	0.999811	0.405815	0.0118392	0.0731573	0.0156026	0.999811	0.81784	0.050089	0.240218
Q9Y3F4	|Serine threonine kinase receptor associated protein	5	0.170754	-0.0285228	-0.00399325	0.323852	0.348382	0.0042257	0.732676	0.961815	0.000611457	0.000285365	0.0156026	0.92815	0.989025	0.00984297	0.0153603
P62979	Ubiquitin 40S ribosomal protein S27a |	2	0.220886	-0.162403	-0.0951012	0.072505	0.139807	0.00478108	0.11891	0.353345	0.477578	0.176731	0.0175631	0.544649	0.808969	0.624162	0.398096
P07108	|Acyl CoA binding protein	2	-0.258847	0.137987	0.0317895	-0.196681	-0.302879	0.00492017	0.258492	0.792107	0.111872	0.0177914	0.0179824	0.671672	0.947612	0.227187	0.109741
P62258	|14 3 3 protein epsilon	8	-0.217969	0.138431	-0.0420808	-0.118646	-0.299158	0.00506207	0.163498	0.666239	0.22996	0.00473165	0.0184075	0.588222	0.922095	0.37018	0.0495697
P38646	|Stress 70 protein mitochondrial	16	0.170138	-0.0416555	0.000413273	0.158171	0.20024	0.00523141	0.606709	0.995914	0.0589183	0.0191233	0.0188736	0.893813	0.999423	0.149562	0.113601
P48059	|LIM and senescent cell antigen like containing domain protein 1	14	-0.524678	-0.131756	-0.0319538	-0.565512	-0.46571	0.00524266	0.59705	0.89771	0.0302359	0.0700915	0.0188736	0.88951	0.972129	0.0925894	0.236022
O75351	|Vacuolar protein sorting associated protein 4B	3	-0.238276	0.0591658	-0.191031	-0.10411	-0.354307	0.00546772	0.586815	0.0876933	0.341947	0.00294375	0.0195859	0.88838	0.573045	0.49384	0.0449604
P50914	60S ribosomal protein L14 |	4	0.39355	-0.27656	-0.245272	0.146216	0.177504	0.0057109	0.177886	0.230321	0.470362	0.382023	0.0203557	0.599574	0.738826	0.618405	0.601754
Q9Y5P6	|Mannose 1 phosphate guanyltransferase beta	2	0.302218	0.113846	-0.0984098	0.300269	0.0880132	0.00576719	0.449275	0.512468	0.0534615	0.557664	0.0204551	0.830593	0.865035	0.139465	0.746568
P52566	Rho GDP dissociation inhibitor 2	13	-0.175432	-0.0315012	0.0036601	-0.183945	-0.148784	0.00596978	0.706472	0.965048	0.0354431	0.0841403	0.020764	0.924552	0.989025	0.102137	0.259498
F5GWU5	Cytochrome b 245 heavy chain |	2	-0.314308	0.118742	-0.270809	-0.0086084	-0.39816	0.00599848	0.391513	0.0578402	0.950094	0.00727111	0.020764	0.794724	0.538695	0.966198	0.0666519
G5EA52	|Protein disulfide isomerase family A member 3 isoform CRA_b	20	-0.298108	-0.226267	0.128195	-0.466272	-0.11181	0.00598068	0.0963323	0.336892	0.00152379	0.40121	0.020764	0.535816	0.808969	0.0148464	0.621592
P23246	|Splicing factor proline and glutamine rich	16	0.175237	0.27823	0.0827712	0.282033	0.0865744	0.00593527	0.00202396	0.314846	0.00179922	0.293589	0.020764	0.218208	0.796681	0.0163523	0.526545
P12883	Myosin 7 |	3	-0.343778	-0.115456	-0.0503689	-0.406558	-0.341471	0.00619962	0.516735	0.776522	0.0290981	0.0631349	0.0213338	0.874475	0.942306	0.0905883	0.222225
P23219-3	|Isoform 3 of Prostaglandin G/H synthase 1	6	-0.234446	-0.0946212	-0.169912	-0.137313	-0.212604	0.00622236	0.497184	0.227545	0.326993	0.13423	0.0213338	0.87247	0.736866	0.477467	0.347419
Q5T123	SH3 domain binding glutamic acid rich like protein 3 |	14	0.308959	0.0954818	-0.175052	0.453293	0.18276	0.00662598	0.524735	0.248086	0.0052161	0.228429	0.0225033	0.881234	0.754547	0.0307377	0.458997
Q95604	|HLA class I histocompatibility antigen Cw 7 alpha chain | HLA class I histocompatibility antigen Cw 17 alpha chain	4	-0.38915	0.725319	0.672834	-0.183656	-0.236141	0.00660206	0.00094471	0.00187148	0.351352	0.233453	0.0225033	0.218208	0.144145	0.501653	0.460105
O43707	|Alpha actinin 4	14	-0.182685	-0.0994742	0.105126	-0.275918	-0.0713176	0.006677	0.250593	0.225394	0.00320273	0.407049	0.0225701	0.661566	0.736866	0.0232286	0.625236
P09960-2	|Isoform 2 of Leukotriene A 4 hydrolase	7	-0.225135	0.0587193	0.122455	-0.247935	-0.1842	0.00673563	0.596403	0.273944	0.0324886	0.104934	0.0226619	0.88951	0.787854	0.0968297	0.301114
Q9BX68	Histidine triad nucleotide binding protein 2 mitochondrial	2	0.226492	-0.0697699	-0.0202866	0.210818	0.260301	0.00679126	0.543276	0.859226	0.074433	0.0301734	0.0227428	0.885339	0.956834	0.172114	0.149753
B4DXJ9	Proteasome Prosome macropain subunit alpha type 6 isoform CRA_a |	4	-0.266958	0.0744335	0.171307	-0.306328	-0.209454	0.00683465	0.571226	0.198643	0.0263543	0.118992	0.0227822	0.887131	0.710477	0.085264	0.325871
P29350-2	Isoform 3 of Tyrosine protein phosphatase non receptor type 6 |	8	-0.330852	0.0946481	0.154838	-0.297916	-0.237726	0.00687925	0.538129	0.316961	0.0606982	0.129537	0.0228252	0.881302	0.796681	0.151916	0.341717
P54819-5	|Isoform 5 of Adenylate kinase 2 mitochondrial	6	0.165326	-0.138401	-0.0271748	0.118781	0.230006	0.00711787	0.101851	0.741506	0.157375	0.00923051	0.0234012	0.541005	0.937176	0.283791	0.0771157
P00403	Cytochrome c oxidase subunit 2 |	1	0.183845	0.105266	-0.0174523	0.251821	0.129102	0.00715243	0.197953	0.828198	0.00407672	0.117362	0.023408	0.616118	0.947612	0.0269746	0.322745
Q92608	|Dedicator of cytokinesis protein 2	3	0.333244	0.0572382	0.0724445	0.42828	0.443486	0.0074905	0.783301	0.727899	0.0479872	0.0411413	0.0243643	0.936833	0.932483	0.127851	0.175182
P52907	|F actin capping protein subunit alpha 1	13	0.214625	-0.0526747	0.0174343	0.188638	0.258747	0.00751233	0.626995	0.871943	0.0903537	0.0233298	0.0243643	0.89672	0.957542	0.197455	0.130489
Q96RW7-2	|Isoform 2 of Hemicentin 1	1	-0.44266	0.0268872	0.422062	-0.672391	-0.277217	0.00766156	0.882535	0.0274292	0.000988677	0.136414	0.0247369	0.978946	0.394865	0.0121895	0.347727
Q9UQ35	Serine/arginine repetitive matrix protein 2	8	0.297997	-0.0310166	-0.0952258	0.339169	0.27496	0.00782917	0.837225	0.529697	0.0321382	0.077689	0.0251652	0.96037	0.871728	0.0964145	0.247704
B4DJU5	|Cytokine receptor like factor 3	4	-0.26133	-0.0762445	0.266267	-0.41298	-0.0704687	0.00798984	0.511774	0.0285733	0.00136538	0.544007	0.0255675	0.87396	0.394865	0.0137908	0.738775
Q9NR56-3	Isoform 3 of Muscleblind like protein 1 |	1	-0.388988	0.190213	0.0284749	0.335779	0.174041	0.00815121	0.103131	0.802107	0.00625766	0.134207	0.025854	0.541005	0.947612	0.0335777	0.347419
B4E3F7	Muscleblind like protein 2 |	1	-0.388988	0.190213	0.0284749	0.335779	0.174041	0.00815121	0.103131	0.802107	0.00625766	0.134207	0.025854	0.541005	0.947612	0.0335777	0.347419
P14314-2	|Isoform 2 of Glucosidase 2 subunit beta	7	-0.40571	0.481226	0.566007	-0.326499	-0.241718	0.00825561	0.0603626	0.0292101	0.193962	0.332486	0.0260703	0.447633	0.394865	0.336882	0.565569
H0Y8G5	|Heterogeneous nuclear ribonucleoprotein D0 Fragment	4	-0.428557	-0.207284	0.0863268	-0.566296	-0.272685	0.00830716	0.335398	0.685958	0.0127715	0.208152	0.0261186	0.748611	0.922095	0.0520321	0.439636
P23229-7	|Isoform 7 of Integrin alpha 6	8	-0.375339	0.0414621	0.174487	-0.270553	-0.137528	0.00861237	0.850895	0.431664	0.226767	0.534421	0.0269605	0.969708	0.836662	0.369912	0.733301
P53803	DNA directed RNA polymerases I II and III subunit RPABC4 |	2	0.370242	-0.0672729	0.00338657	-0.0266869	0.0439725	0.00872045	0.634018	0.980835	0.849913	0.755345	0.0271806	0.89672	0.996673	0.916573	0.882349
B1AHF3	NADH cytochrome b5 reductase 3 membrane bound form Fragment |	1	-0.322106	-0.0643859	0.371182	-0.277481	0.158086	0.0087645	0.699501	0.033482	0.104936	0.346918	0.0272002	0.922695	0.396692	0.217829	0.575382
Q9UKY7-2	|Isoform 2 of Protein CDV3 homolog	6	0.336937	0.480483	0.0427537	0.438584	0.000855531	0.00883456	0.0143314	0.81664	0.0240161	0.996296	0.0272999	0.312469	0.947612	0.0804685	0.998031
Q8IZP0-11	Isoform 11 of Abl interactor 1	4	0.231105	-0.0811153	-0.0989357	0.249082	0.231262	0.008875	0.503379	0.415422	0.047496	0.0643341	0.0273077	0.873098	0.81784	0.127428	0.222306
E9PC52	|Histone binding protein RBBP7	3	-0.292927	-0.0401769	-0.0706016	0.11677	0.0863457	0.00911871	0.836219	0.716641	0.549238	0.657336	0.027749	0.96037	0.932483	0.685667	0.81857
P46783	|40S ribosomal protein S10	4	0.221909	0.0615387	-0.12293	0.422412	0.237943	0.00908344	0.599417	0.298088	0.00121401	0.0503193	0.027749	0.891026	0.791528	0.0135805	0.201277
P25398	40S ribosomal protein S12	3	-0.220447	-0.106967	-0.144128	-0.192799	-0.22996	0.00913405	0.340808	0.202648	0.0923796	0.0472274	0.027749	0.750535	0.710477	0.199903	0.194813
E7ER44	|Kaliocin 1	39	-0.392794	-0.181212	-0.393425	-0.27762	-0.489833	0.00929058	0.374854	0.061078	0.178545	0.0220437	0.0281059	0.780454	0.538695	0.311746	0.125421
P21964-2	|Isoform Soluble of Catechol O methyltransferase	2	0.255679	0.0894821	-0.0589788	0.195516	0.0470555	0.00948064	0.481585	0.641799	0.131149	0.710309	0.0285609	0.863711	0.920842	0.249447	0.85957
P31146	|Coronin 1A	36	-0.223562	-0.032592	0.0733215	-0.267451	-0.161538	0.00984379	0.773652	0.519056	0.024988	0.162056	0.0295314	0.936833	0.869484	0.0823384	0.384381
P62328	|Thymosin beta 4	4	-0.481619	-0.217481	0.249269	-0.619963	-0.153213	0.0104796	0.403156	0.339037	0.0229472	0.554471	0.0313084	0.794989	0.808969	0.0788809	0.745287
Q01518-2	|Isoform 2 of Adenylyl cyclase associated protein 1	26	-0.278887	-0.00428719	0.188832	-0.36638	-0.173261	0.0108349	0.976049	0.193754	0.0157717	0.231854	0.0322359	0.997317	0.710477	0.0609722	0.460105
Q5TFQ8	Signal regulatory protein beta 1 isoform 3	2	0.426338	0.0645963	0.200903	0.367252	0.503559	0.0112078	0.776751	0.381196	0.115782	0.0346875	0.0326706	0.936833	0.808969	0.232976	0.158412
Q14847	LIM and SH3 domain protein 1 |	28	0.211152	-0.0643997	-0.0765142	0.226277	0.214162	0.0110805	0.573786	0.504509	0.0562332	0.0697157	0.0326706	0.887131	0.865035	0.144412	0.235961
H0Y903	Methionine aminopeptidase 1 Fragment |	1	0.242095	0.107685	-0.191651	0.357598	0.0582621	0.0111744	0.408026	0.146776	0.00986668	0.652808	0.0326706	0.794989	0.702336	0.0442994	0.814696
R4GNF9	|Thiosulfate sulfurtransferase/rhodanese like domain containing protein 1	3	0.258674	-0.24595	-0.219761	0.250586	0.276775	0.0111343	0.23032	0.282397	0.221906	0.178715	0.0326706	0.630722	0.791528	0.368433	0.398487
P13861	cAMP dependent protein kinase type II alpha regulatory subunit |	8	0.21302	0.0263368	0.0629423	0.36665	0.403256	0.0113394	0.774532	0.495299	0.0004621	0.000163962	0.0329207	0.936833	0.865035	0.00871389	0.0153603
F8VR50	|Actin related protein 2/3 complex subunit 3 Fragment	2	-0.359815	0.0678948	-0.168139	-0.232731	-0.468765	0.0114422	0.718693	0.37559	0.223364	0.0187371	0.0329536	0.924552	0.808969	0.369475	0.113575
Q6S8J3	POTE ankyrin domain family member E |	2	0.199889	0.236963	-0.191658	0.408782	-0.0198393	0.0114353	0.196802	0.293698	0.0309286	0.912473	0.0329536	0.616118	0.791528	0.0932095	0.971921
P78417-2	|Isoform 2 of Glutathione S transferase omega 1	3	0.716678	-0.12259	0.313367	0.507766	0.943723	0.011603	0.748354	0.414875	0.191217	0.0195172	0.0332834	0.928939	0.81784	0.332989	0.113994
Q16822-2	Isoform 2 of Phosphoenolpyruvate carboxykinase GTP mitochondrial |	2	0.314345	-0.164618	-0.10998	0.293258	0.347896	0.0120275	0.350684	0.530934	0.102691	0.0554016	0.0343642	0.759673	0.871728	0.215848	0.208586
P61586	Transforming protein RhoA |	6	-0.314779	-0.253704	0.107683	-0.508644	-0.147257	0.0125151	0.115512	0.495186	0.00314858	0.35292	0.0356162	0.541018	0.865035	0.0232286	0.575382
R4GN99	|Peptidyl prolyl cis trans isomerase	5	-0.26803	0.14652	0.103685	-0.237545	-0.280381	0.0130602	0.31521	0.47499	0.109112	0.06112	0.0368758	0.732376	0.865035	0.222953	0.219235
Q14011	Cold inducible RNA binding protein |	4	0.342246	0.0621274	0.15071	0.437799	0.526381	0.0137266	0.645347	0.269199	0.0030486	0.000573226	0.0386061	0.89672	0.78284	0.0231273	0.0199121
H0Y944	|Calpastatin Fragment	6	0.356388	-0.152692	-0.245575	0.50673	0.413847	0.0140127	0.431969	0.21074	0.0137718	0.0402016	0.0392574	0.812327	0.714195	0.0545775	0.173419
P61978-3	Isoform 3 of Heterogeneous nuclear ribonucleoprotein K	11	-0.249264	-0.00257955	0.275842	-0.379407	-0.100986	0.0144521	0.984211	0.0425899	0.00700113	0.441277	0.0403314	0.997317	0.453376	0.0358197	0.654478
P62873	Guanine nucleotide binding protein GI/GS/GT subunit beta 1 |	3	0.335618	-0.575197	-0.119112	0.116643	0.572728	0.0146313	0.00296102	0.501355	0.510187	0.00306601	0.0406739	0.218208	0.865035	0.652565	0.0449604
P31930	Cytochrome b c1 complex subunit 1 mitochondrial |	6	0.209494	-0.162073	0.0876352	0.0937068	0.343415	0.0148005	0.155229	0.435499	0.404784	0.00469855	0.0409861	0.581582	0.838826	0.554269	0.0495697
P08567	|Pleckstrin	21	-0.21757	0.0570796	0.0901791	-0.225053	-0.191953	0.014897	0.639053	0.460194	0.0730121	0.122959	0.0410837	0.89672	0.857988	0.171487	0.329891
Q16851-2	|Isoform 2 of UTP glucose 1 phosphate uridylyltransferase	5	-0.28861	0.135981	0.346443	-0.34717	-0.136707	0.0149499	0.402764	0.0398903	0.0395098	0.400293	0.0410837	0.794989	0.438793	0.110027	0.621592
E7EQV3	|Polyadenylate binding protein 1	8	0.261844	-0.245823	-0.00535836	0.150679	0.391144	0.0152743	0.091168	0.969748	0.291724	0.00983102	0.0416572	0.525929	0.990764	0.436593	0.0791277
C9IZQ3	GTPase IMAP family member 4 Fragment	2	-0.188508	-0.0239725	0.241997	-0.312426	-0.0464556	0.0153892	0.804148	0.0181245	0.00317496	0.631422	0.0418122	0.946057	0.350038	0.0232286	0.797451
P35579	Myosin 9 |	175	-0.157766	-0.0315685	-0.0168992	-0.156033	-0.141364	0.0156708	0.718439	0.84681	0.0836272	0.115087	0.0424172	0.924552	0.955376	0.187098	0.317813
Q13247-3	Isoform SRP55 3 of Serine/arginine rich splicing factor 6 |	5	0.292288	0.271832	-0.0200265	0.565894	0.274035	0.0160074	0.0503704	0.880786	0.000242966	0.0486698	0.0431659	0.415556	0.964045	0.00593917	0.199516
Q15149-7	|Isoform 7 of Plectin	40	0.128964	-0.0436221	-0.01753	0.124985	0.151077	0.0160736	0.562744	0.815564	0.105343	0.0530211	0.043174	0.887131	0.947612	0.217829	0.205846
P11215	|Integrin alpha M	11	-0.227359	0.161262	0.0351781	-0.15525	-0.281333	0.0161303	0.221524	0.786692	0.238716	0.0383278	0.043174	0.630198	0.947476	0.377378	0.168643
P37840-2	Isoform 2 4 of Alpha synuclein |	6	-0.235206	0.00785749	0.110711	-0.277566	-0.174712	0.0171088	0.953145	0.410969	0.0463809	0.198966	0.044794	0.99172	0.81784	0.125973	0.427744
H0YD13	CD44 antigen	9	-0.206175	-0.0298283	-0.0511881	-0.186428	-0.207788	0.0170261	0.795321	0.656629	0.113866	0.0798143	0.044794	0.943162	0.922095	0.229822	0.250845
Q96CX2	|BTB/POZ domain containing protein KCTD12	5	0.24175	0.0929126	0.207984	0.0893363	0.204407	0.0168488	0.535702	0.172152	0.551401	0.17937	0.044794	0.881302	0.710477	0.685667	0.398599
P48047	ATP synthase subunit O mitochondrial |	5	-0.242243	-0.105726	0.0745386	-0.244017	-0.063753	0.0168898	0.402585	0.553692	0.0606451	0.612135	0.044794	0.794989	0.881122	0.151916	0.782963
P40926	Malate dehydrogenase mitochondrial |	18	0.150155	0.219784	-0.0462477	0.292237	0.026206	0.0170693	0.0057871	0.530962	0.000481851	0.721844	0.044794	0.218208	0.871728	0.00883394	0.866213
Q9BVA1	Tubulin beta 2B chain |	1	0.17356	-0.343913	-0.270764	0.0457639	0.118913	0.0177344	0.00165794	0.0102694	0.642815	0.233957	0.0462636	0.218208	0.323726	0.754907	0.460105
P61160	Actin related protein 2 |	9	0.147097	-0.0110111	-0.0986637	0.19999	0.112337	0.0179855	0.893115	0.235292	0.0209525	0.178399	0.0467193	0.981772	0.738826	0.0743476	0.398487
Q96PK6	|RNA binding protein 14	9	0.254751	0.0544383	0.053596	0.452963	0.452121	0.0180388	0.668867	0.673675	0.00137908	0.00140252	0.0467193	0.904762	0.922095	0.0137908	0.030353
Q07065	|Cytoskeleton associated protein 4	2	0.327615	-0.195817	-0.220427	0.355147	0.330537	0.0181209	0.299727	0.244429	0.066296	0.0860195	0.0467635	0.716896	0.747141	0.160276	0.262837
H0YNE3	|Proteasome activator complex subunit 1	5	-0.326434	-0.0884242	0.139187	-0.431173	-0.203561	0.0183059	0.630843	0.450973	0.0257368	0.273397	0.0470724	0.89672	0.852843	0.0840905	0.498458
E7EUY0	|DNA dependent protein kinase catalytic subunit	5	0.188671	0.0793002	-0.0440414	0.194689	0.0713473	0.0184336	0.549975	0.739253	0.149365	0.590426	0.0472319	0.886737	0.937176	0.274599	0.762585
P02671-2	Isoform 2 of Fibrinogen alpha chain	41	-0.357015	0.192642	-0.000531573	-0.251361	-0.444535	0.0186452	0.351179	0.997929	0.22664	0.0379308	0.0476047	0.759673	0.999423	0.369912	0.168016
K7EQ48	Glucose 6 phosphate isomerase |	5	0.154331	-0.206452	-0.210987	0.142564	0.138029	0.0188679	0.0842786	0.0780667	0.225872	0.240548	0.0478341	0.510483	0.573045	0.369912	0.464215
F5H853	|Differentially expressed in FDCP 6 homolog	2	0.212478	0.24368	-0.12322	0.404996	0.0380954	0.018841	0.0331744	0.264956	0.000951017	0.727358	0.0478341	0.401569	0.781811	0.0121895	0.867995
P11310	Medium chain specific acyl CoA dehydrogenase mitochondrial |	4	0.170698	-0.145668	-0.220697	0.304692	0.229663	0.0191163	0.42726	0.232869	0.10389	0.214976	0.0482937	0.812327	0.738826	0.216986	0.442248
Q92619	|Minor histocompatibility protein HA 1	8	0.191638	0.165236	-0.228957	0.397802	0.0036088	0.0194053	0.0950821	0.023985	0.000317434	0.97007	0.0488525	0.535816	0.376907	0.00706398	0.989976
P07814	|Bifunctional glutamate/proline tRNA ligase	5	0.191887	-0.0574961	0.0407193	0.127958	0.226174	0.0199305	0.592574	0.704298	0.239006	0.0430443	0.05	0.889441	0.92656	0.377378	0.179805
E9PCV0	Beta glucuronidase |	1	-0.265311	-0.0133754	0.36987	-0.28621	0.0970361	0.0204696	0.942668	0.055542	0.132719	0.602839	0.051174	0.99172	0.531271	0.251708	0.774074
P14770	Platelet glycoprotein IX	2	0.194353	-0.0666089	-0.232698	0.286465	0.120375	0.0205776	0.56205	0.0507486	0.018238	0.29843	0.0512661	0.887131	0.499912	0.068006	0.530899
P18206-2	Isoform 1 of Vinculin	79	-0.174223	-0.0975543	0.0072721	-0.217569	-0.112742	0.0207116	0.339943	0.94276	0.0397873	0.271568	0.0514219	0.750535	0.982973	0.110334	0.498458
Q6IBS0	Twinfilin 2 |	3	-0.265858	-0.0548833	0.21208	-0.390272	-0.12331	0.021672	0.719703	0.173132	0.0161577	0.422545	0.0536154	0.924552	0.710477	0.0611071	0.638169
Q6P452	|Annexin	7	0.274925	-0.0927717	-0.115315	0.295264	0.272721	0.021744	0.571029	0.482085	0.0796962	0.103972	0.0536154	0.887131	0.865035	0.17952	0.300972
P07919	Cytochrome b c1 complex subunit 6 mitochondrial |	1	-0.324146	-0.0672768	-0.30288	-0.204567	-0.44017	0.0218555	0.673491	0.0664692	0.206714	0.00998472	0.0537063	0.905303	0.538695	0.352536	0.0793966
E9PP76	Superoxide dismutase Cu Zn Fragment |	3	-0.202289	0.136208	0.0848958	-0.206535	-0.257848	0.0232032	0.132989	0.342283	0.0267164	0.00699304	0.0568242	0.568437	0.808969	0.0860137	0.0650057
P62826	GTP binding nuclear protein Ran	6	-0.171241	-0.173462	-0.132693	-0.182558	-0.141789	0.023875	0.0916391	0.191635	0.0767358	0.163949	0.0582711	0.525929	0.710477	0.175244	0.386452
O14773-2	Isoform 2 of Tripeptidyl peptidase 1 |	4	-0.220592	0.089333	0.0394094	-0.023583	-0.0735066	0.0242583	0.574473	0.80387	0.881814	0.643734	0.0590068	0.887131	0.947612	0.925274	0.807727
O75083	|WD repeat containing protein 1	34	-0.200613	-0.165527	0.0262333	-0.287426	-0.0956656	0.0249829	0.167568	0.823582	0.0208086	0.4191	0.0605646	0.591418	0.947612	0.0742361	0.635876
O00170	|AH receptor interacting protein	6	0.196833	-0.101081	-0.062283	0.139133	0.177931	0.0252978	0.489995	0.669642	0.344099	0.228959	0.0611222	0.868878	0.922095	0.495863	0.458997
C9J406	|Mitochondrial inner membrane protein	6	0.212807	0.102064	-0.0246887	0.291894	0.165141	0.0253931	0.409498	0.840836	0.0242625	0.186854	0.0611473	0.794989	0.955166	0.0804685	0.408357
B4DJP7	|Small nuclear ribonucleoprotein Sm D3	7	0.274821	0.0404359	0.0240444	0.0897224	0.0733308	0.0258296	0.820609	0.892703	0.615583	0.681264	0.061991	0.951849	0.970649	0.734692	0.840438
E9PCW0	|Prohibitin	6	0.149828	0.0479073	0.0984295	0.0793227	0.129845	0.0268817	0.639213	0.338906	0.4394	0.210191	0.0640889	0.89672	0.808969	0.589439	0.441778
P00918	|Carbonic anhydrase 2	4	0.235884	0.175358	0.0786553	0.356895	0.260192	0.0268285	0.23606	0.590843	0.0206804	0.0837459	0.0640889	0.641151	0.905627	0.0741798	0.259494
P48444-2	|Isoform 2 of Coatomer subunit delta	3	-0.444523	0.0799107	-0.172762	0.489884	0.237211	0.0273879	0.641742	0.318354	0.00793354	0.174427	0.0650801	0.89672	0.796681	0.038501	0.395609
P07384	|Calpain 1 catalytic subunit	13	-0.25506	-0.0873	0.0706612	-0.324973	-0.167012	0.0276939	0.584579	0.657783	0.0498256	0.299475	0.065162	0.88838	0.922095	0.13154	0.530899
A8MUB1	Tubulin alpha 4A chain |	3	-0.180305	0.0869481	-0.0057803	-0.124873	-0.217602	0.027609	0.424303	0.957363	0.254417	0.0528733	0.065162	0.812327	0.98748	0.395095	0.205846
C9J9K3	|40S ribosomal protein SA Fragment	13	0.158119	-0.0270367	-0.015783	0.16156	0.172813	0.0280089	0.781027	0.871022	0.105657	0.0846491	0.0656886	0.936833	0.957542	0.217829	0.259853
Q13435	Splicing factor 3B subunit 2 |	6	0.297366	0.22934	-0.056126	0.449166	0.1637	0.0288486	0.215714	0.758465	0.0199208	0.373226	0.0674384	0.621658	0.937667	0.0718454	0.592137
Q5TG81	Voltage gated potassium channel subunit beta 2 Fragment |	2	0.165634	0.0408769	0.271097	-0.0220509	0.208169	0.0323806	0.77975	0.0726262	0.880024	0.162454	0.0754501	0.936833	0.554377	0.925274	0.384381
P02776	|Platelet factor 4	3	-0.155324	-0.00296681	0.0420933	-0.0831995	-0.0381394	0.0334206	0.981723	0.745415	0.522322	0.768568	0.0776221	0.997317	0.937176	0.661675	0.887448
P35754	|Glutaredoxin 1	4	0.294211	0.197949	-0.0576983	0.431102	0.175455	0.034417	0.294538	0.757545	0.0281094	0.351686	0.0796793	0.714689	0.937667	0.0883439	0.575382
P18669	|Phosphoglycerate mutase 1	15	0.173683	-0.167953	-0.149229	0.173388	0.192113	0.0345679	0.13608	0.183323	0.124402	0.0903576	0.0797721	0.568437	0.710477	0.242198	0.271101
C9JIS1	|Guanine nucleotide binding protein GI/GS/GT subunit beta 2 Fragment	3	0.182299	0.0297675	-0.122747	0.267624	0.115109	0.0347193	0.797401	0.294919	0.0280649	0.325347	0.0798656	0.943162	0.791528	0.0883439	0.561345
Q9Y2Z0-2	Isoform 2 of Suppressor of G2 allele of SKP1 homolog |	1	0.166575	-0.122332	0.168812	0.129565	0.420709	0.0352985	0.324738	0.177946	0.297525	0.00198981	0.0809393	0.742359	0.710477	0.442267	0.0364799
P67936	Tropomyosin alpha 4 chain |	12	0.166494	-0.0471083	-0.202138	0.253076	0.0980459	0.036323	0.656388	0.0648162	0.0232217	0.357663	0.0830241	0.896927	0.538695	0.0791943	0.578573
B0I1T2	Unconventional myosin Ig |	6	0.132574	-0.0154368	0.0470192	0.110414	0.17287	0.0368151	0.861067	0.594929	0.217661	0.0588516	0.0832213	0.969708	0.905627	0.362769	0.213418
F8VZN8	Protein phosphatase 1 regulatory subunit 12A Fragment |	5	0.454059	0.141157	-0.247943	0.657676	0.268576	0.036623	0.632725	0.403501	0.0332515	0.366102	0.0832213	0.89672	0.81784	0.0975376	0.58465
Q15424-2	|Isoform 2 of Scaffold attachment factor B1	4	0.177896	0.0691456	0.0746238	0.15016	0.155638	0.0368717	0.389505	0.353644	0.0688331	0.0599211	0.0832213	0.793437	0.808969	0.164601	0.216109
K7EN66	2'3' cyclic nucleotide 3' phosphodiesterase Fragment |	4	-0.39388	-0.240911	-0.150493	-0.526786	-0.436369	0.0367929	0.340027	0.548901	0.0435241	0.0903671	0.0832213	0.750535	0.881122	0.118702	0.271101
P29692-3	|Isoform 3 of Elongation factor 1 delta	5	-0.286051	-0.0704225	-0.281114	-0.171638	-0.382329	0.0371174	0.700409	0.132889	0.351917	0.0448089	0.0835141	0.922695	0.669518	0.501653	0.185999
P40939	|Trifunctional enzyme subunit alpha mitochondrial	11	0.211637	-0.0511299	-0.102391	0.246335	0.195073	0.0372623	0.717902	0.47117	0.0906497	0.175639	0.0835789	0.924552	0.865035	0.197455	0.396992
Q04837	|Single stranded DNA binding protein mitochondrial	4	0.230389	-0.0265475	0.00312524	0.0830959	0.112769	0.037848	0.868329	0.984425	0.604716	0.483388	0.0838478	0.969708	0.996673	0.726194	0.69811
P04899	|Guanine nucleotide binding protein Gi subunit alpha 2	8	0.150711	0.016907	0.0231892	0.156637	0.162919	0.0376918	0.866502	0.817698	0.128238	0.114306	0.0838478	0.969708	0.947612	0.246038	0.317543
P13498	Cytochrome b 245 light chain	1	0.324114	0.105124	0.247945	0.26177	0.404592	0.0378346	0.632234	0.263989	0.238955	0.0740574	0.0838478	0.89672	0.781811	0.377378	0.240778
P62805	Histone H4	24	-0.238281	0.270367	0.278486	-0.233273	-0.225154	0.0376132	0.0947162	0.085736	0.146481	0.160453	0.0838478	0.535816	0.573045	0.270156	0.383692
Q9Y4G6	Talin 2 |	1	0.390766	-0.164207	-0.404923	0.712414	0.471699	0.039277	0.431874	0.0600646	0.00193492	0.0304571	0.0862177	0.812327	0.538695	0.0165851	0.149753
Q9Y624	Junctional adhesion molecule A	5	-0.2654	-0.198402	-0.16984	-0.270614	-0.242052	0.0404912	0.276022	0.349539	0.141342	0.186406	0.0886129	0.69268	0.808969	0.264266	0.408357
E9PBS1	|Phosphoribosylaminoimidazole carboxylase Fragment	4	0.214933	-0.103573	-0.161742	0.253084	0.194916	0.0410628	0.480981	0.274555	0.0927708	0.190314	0.0895916	0.863711	0.787854	0.200094	0.414545
P25774-2	|Isoform 2 of Cathepsin S	5	0.273877	0.00914875	-0.476015	0.499251	0.0140881	0.0414997	0.959201	0.0126277	0.00930334	0.937213	0.0897291	0.99172	0.323726	0.0425332	0.978544
P11021	78 kDa glucose regulated protein	30	-0.134728	-0.0452866	0.0448006	-0.170704	-0.0806169	0.0412665	0.610759	0.614573	0.0634231	0.367618	0.0897291	0.895121	0.909458	0.155347	0.58465
I3L4R8	|Replication protein A 70 kDa DNA binding subunit Fragment	4	0.20254	0.132944	0.0328234	0.184219	0.0840987	0.0414507	0.262676	0.779544	0.124909	0.475219	0.0897291	0.677212	0.942306	0.242471	0.692373
Q5JTV8	|Torsin 1A interacting protein 1	9	0.324982	-0.191976	-0.249539	0.437451	0.379889	0.0421371	0.265967	0.151647	0.0157153	0.0334228	0.0908344	0.677823	0.702336	0.0609722	0.158412
E7EVW7	|Hematopoietic lineage cell specific protein	18	0.36494	-0.1381	0.0951656	0.257374	0.49064	0.0424742	0.578849	0.70162	0.304628	0.0567553	0.0911615	0.887131	0.92656	0.451808	0.21163
K7EK42	|Tubulin folding cofactor B	4	0.329208	-0.313149	-0.0728539	0.258184	0.498479	0.042542	0.0984303	0.692965	0.169304	0.0113917	0.0911615	0.536892	0.92656	0.302002	0.0864197
K7EJT5	60S ribosomal protein L22 Fragment	2	0.227297	-0.00692095	-0.130167	0.297987	0.174741	0.0429359	0.964673	0.408135	0.0655981	0.269453	0.0917324	0.99172	0.81784	0.159172	0.498458
O43516-2	Isoform 2 of WAS/WASL interacting protein family member 1 |	16	0.334947	-0.196958	0.307313	0.0918792	0.59615	0.043234	0.379404	0.174956	0.679906	0.0120533	0.0920962	0.780988	0.710477	0.790032	0.088141
Q92974-3	|Isoform 3 of Rho guanine nucleotide exchange factor 2	6	-0.166308	-0.296496	-0.28187	0.0237503	0.0383763	0.0438559	0.038554	0.0482957	0.862484	0.779674	0.0928712	0.40752	0.490387	0.921979	0.894931
Q92896	Golgi apparatus protein 1 |	3	0.210095	-0.104536	-0.0215279	0.242522	0.32553	0.044416	0.345746	0.844706	0.0350443	0.00616994	0.0937816	0.753501	0.955376	0.101444	0.0597719
Q06830	|Peroxiredoxin 1	6	-0.20919	0.0474864	0.041113	-0.196936	-0.203309	0.0454525	0.740986	0.774676	0.177993	0.164864	0.0951332	0.928939	0.942306	0.311606	0.386491
P52565	|Rho GDP dissociation inhibitor 1	9	-0.293147	-0.0939513	-0.0696671	-0.296222	-0.271938	0.04535	0.638458	0.727267	0.146281	0.180854	0.0951332	0.89672	0.932483	0.270156	0.400549
Q9UBR2	|Cathepsin Z	4	-0.141834	0.0684464	-0.0891536	-0.0539671	-0.211567	0.0462055	0.464089	0.342097	0.562961	0.0302383	0.0964289	0.848474	0.808969	0.691907	0.149753
A6NJA2	|Ubiquitin carboxyl terminal hydrolase	3	0.223939	-0.0129407	-0.0878253	-0.0813504	-0.156235	0.0465924	0.934751	0.579637	0.607737	0.327682	0.0969552	0.99172	0.902265	0.727961	0.561345
Q01105-3	|Isoform 3 of Protein SET	4	0.344302	0.384027	-0.212037	0.57635	-0.0197147	0.047684	0.115688	0.376718	0.0218537	0.933975	0.0989409	0.541018	0.808969	0.0762144	0.978544
P51858	|Hepatoma derived growth factor	4	-0.331126	-0.31658	-0.638868	-0.201738	-0.524026	0.0478611	0.195501	0.0127458	0.404676	0.0371774	0.0990071	0.616118	0.323726	0.554269	0.166131
P68032	Actin alpha cardiac muscle 1 |	3	-0.184671	-0.265767	-0.209539	-0.203718	-0.147489	0.0479909	0.0442686	0.107335	0.116938	0.250749	0.0990071	0.411211	0.610702	0.234586	0.474196
S4R418	Bridging integrator 2 |	20	-0.200074	0.183755	0.0539109	-0.126085	-0.255929	0.0489272	0.196185	0.700092	0.370861	0.0762665	0.100364	0.616118	0.92656	0.520941	0.244349
Q8NBS9-2	Isoform 2 of Thioredoxin domain containing protein 5 |	3	0.131722	0.147699	0.0611411	0.0501315	-0.0364265	0.0495686	0.22485	0.61092	0.676305	0.761413	0.10139	0.630722	0.909458	0.788624	0.887448
P84095	Rho related GTP binding protein RhoG |	9	-0.138549	-0.0285764	-0.0391621	-0.124189	-0.134774	0.051955	0.766865	0.684755	0.204652	0.169875	0.105971	0.936833	0.922095	0.351558	0.391917
Q9NR12	|PDZ and LIM domain protein 7	10	-0.255604	0.0510117	0.271186	-0.170891	0.0492831	0.0521306	0.732016	0.0775909	0.257006	0.740745	0.106028	0.92815	0.573045	0.397246	0.873657
B7Z5P7	|Leupaxin	2	0.258726	0.00974566	-0.0628034	0.4009	0.328351	0.0537465	0.944015	0.651543	0.00737788	0.0247645	0.108701	0.99172	0.922095	0.0368894	0.132883
P08758	|Annexin A5	11	0.169069	0.255683	-0.132396	0.372176	-0.0159037	0.0544993	0.0231002	0.22155	0.00167176	0.881489	0.109914	0.348209	0.734481	0.0159908	0.960249
Q14980	Nuclear mitotic apparatus protein 1 |	21	0.248757	-0.0511551	-0.232536	0.348515	0.167134	0.0555036	0.773582	0.198185	0.0587134	0.35114	0.111627	0.936833	0.710477	0.149562	0.575382
P60709	Actin cytoplasmic 1 |	26	0.110644	0.042626	-0.0962897	0.189169	0.0502534	0.0558794	0.56627	0.201143	0.0162027	0.499484	0.11207	0.887131	0.710477	0.0611071	0.710472
Q9HB71-3	Isoform 3 of Calcyclin binding protein |	2	0.205184	0.225615	-0.212916	0.423165	-0.0153661	0.0586979	0.212316	0.238383	0.0241678	0.931219	0.117396	0.621658	0.738826	0.0804685	0.978544
O94804	|Serine/threonine protein kinase 10	12	0.123209	-0.0571807	-0.081185	0.246572	0.222567	0.0637275	0.671883	0.548332	0.0765027	0.107804	0.126995	0.905303	0.881122	0.175244	0.305369
P59998	|Actin related protein 2/3 complex subunit 4	11	-0.122715	-0.0654198	0.201232	-0.246973	0.0196781	0.0638505	0.433811	0.0218226	0.0060171	0.812828	0.126995	0.812564	0.369306	0.0333722	0.904434
F8VXB1	Coatomer subunit zeta 1 Fragment |	1	-0.132002	0.127886	0.0820598	-0.195752	-0.241578	0.0640878	0.176423	0.380502	0.0432791	0.0144993	0.127116	0.599574	0.808969	0.118524	0.0986549
P16401	|Histone H1.5	12	-0.270249	-0.0920206	0.215109	-0.414746	-0.107617	0.0658547	0.648816	0.291562	0.0482348	0.594602	0.130262	0.89672	0.791528	0.127851	0.766479
F8VR90	|Rho GTPase activating protein 9 Fragment	2	0.236633	-0.0380157	-0.348782	0.307344	-0.00342251	0.066138	0.819963	0.0450836	0.0748363	0.983644	0.130464	0.951849	0.472305	0.172114	0.994188
P32320	Cytidine deaminase |	3	0.190064	-0.179407	-0.0545425	0.136699	0.261563	0.0666337	0.212531	0.700587	0.338986	0.0739742	0.131083	0.621658	0.92656	0.491716	0.240778
Q96FS4	|Signal induced proliferation associated protein 1	5	0.165932	-0.335406	0.0339251	0.0934177	0.462749	0.0694515	0.0274105	0.814557	0.519903	0.00344358	0.136254	0.369202	0.947612	0.660928	0.0454523
P62158	|Calmodulin	9	-0.160498	0.0172038	0.0984414	-0.19205	-0.110812	0.0697357	0.886623	0.417637	0.12047	0.362421	0.136439	0.981772	0.81784	0.23877	0.58199
P40121-2	Isoform 2 of Macrophage capping protein	6	-0.36382	-0.353341	0.0447361	-0.553791	-0.155714	0.0720548	0.209788	0.871828	0.0545326	0.575536	0.140595	0.621658	0.957542	0.141143	0.755177
P00488	|Coagulation factor XIII A chain	19	-0.181139	0.0179456	-0.0726832	-0.126758	-0.217387	0.074781	0.898568	0.606578	0.371761	0.13142	0.14552	0.983507	0.909458	0.520941	0.344194
B1AK87	|Capping protein Actin filament muscle Z line beta isoform CRA_a	9	-0.142486	-0.12154	-0.0146602	-0.326172	-0.219292	0.0753237	0.177732	0.868476	0.00101579	0.0192778	0.146181	0.599574	0.957542	0.0121895	0.113601
P69905	Hemoglobin subunit alpha	5	-0.14816	0.226211	0.0673342	-0.059654	-0.218531	0.076856	0.057163	0.558044	0.60353	0.0654992	0.148754	0.440845	0.881122	0.726194	0.225153
P51608	|Methyl CpG binding protein 2	5	0.207085	0.392189	0.0648663	0.379813	0.0524907	0.0778694	0.0196393	0.683455	0.0233983	0.741285	0.150311	0.324049	0.922095	0.0791943	0.873657
O75494-5	Isoform 5 of Serine/arginine rich splicing factor 10 |	4	0.193231	-0.00458204	0.041885	0.179185	0.225652	0.0790193	0.969734	0.729032	0.146539	0.0708458	0.151804	0.995372	0.932483	0.270156	0.236153
P82979	|SAP domain containing ribonucleoprotein	4	-0.15515	-0.114445	-0.310037	0.00861941	-0.186973	0.0790958	0.404774	0.0303946	0.949613	0.178463	0.151804	0.794989	0.394865	0.966198	0.398487
Q92522	Histone H1x	6	-0.187777	0.280399	0.218997	-0.148009	-0.209411	0.0792755	0.070996	0.153237	0.328985	0.171293	0.151804	0.488097	0.702336	0.479316	0.392547
P32455	|Interferon induced guanylate binding protein 1	3	-0.126099	0.0665714	-0.122783	0.169796	-0.0195586	0.0829992	0.392962	0.12148	0.0359828	0.800498	0.158513	0.794724	0.649517	0.102808	0.900379
Q5T7N0	60S ribosomal protein L5 Fragment |	1	0.137626	0.338012	-0.0203974	0.263475	-0.0949337	0.0852109	0.0056095	0.856276	0.0262234	0.402485	0.162306	0.218208	0.956834	0.0852582	0.622107
Q05682-5	|Isoform 5 of Caldesmon	11	-0.189429	-0.0179382	0.131337	-0.254999	-0.105724	0.0884392	0.908714	0.404482	0.112236	0.501113	0.168011	0.983689	0.81784	0.227227	0.711257
D6RHH4	|Guanine nucleotide binding protein subunit beta 2 like 1	6	-0.136106	-0.0642085	-0.0858342	-0.236013	-0.257638	0.0898227	0.537176	0.410835	0.0301303	0.0189292	0.17019	0.881302	0.81784	0.0925894	0.113575
P13796	Plastin 2	20	-0.087636	0.0336708	0.0344571	-0.078962	-0.0781757	0.0917196	0.633565	0.625696	0.268496	0.273174	0.173328	0.89672	0.910412	0.41211	0.498458
Q15029-2	|Isoform 2 of 116 kDa U5 small nuclear ribonucleoprotein component	3	0.211464	-0.0641648	-0.266248	0.506252	0.304169	0.0930769	0.650541	0.0687373	0.00132319	0.0394731	0.175036	0.89672	0.546586	0.0137908	0.171396
P62753	|40S ribosomal protein S6	4	0.133191	0.209029	-0.128012	0.310779	-0.0262626	0.0931097	0.0398022	0.195994	0.00350755	0.787401	0.175036	0.40752	0.710477	0.0242029	0.899108
P06702	|Protein S100 A9	9	-0.231073	-0.443192	0.0895346	-0.488369	0.0443577	0.095012	0.0192118	0.61737	0.0107139	0.804147	0.178147	0.324049	0.909518	0.0471224	0.900379
O00602	|Ficolin 1	2	0.178544	0.0855681	0.4181	0.0213458	0.353878	0.0956596	0.552196	0.00692536	0.88171	0.0197318	0.178432	0.886738	0.285671	0.925274	0.114237
B4DVE7	|Annexin	10	0.092685	0.126907	-0.0910012	0.210706	-0.00720176	0.0954506	0.0742581	0.193572	0.00483694	0.916627	0.178432	0.500105	0.710477	0.0303722	0.971921
B4DIB6	CUGBP Elav like family member 2 |	3	-0.221968	-0.330191	-0.152441	-0.176816	0.000934387	0.0963657	0.0525521	0.356279	0.286052	0.995449	0.179285	0.422981	0.808969	0.432024	0.998031
P28066	|Proteasome subunit alpha type 5	3	0.138584	0.119093	0.0100343	0.239214	0.130155	0.0971854	0.345926	0.936129	0.0651303	0.30382	0.180344	0.753501	0.98191	0.15862	0.534723
H0YEY4	ADP sugar pyrophosphatase Fragment |	1	0.167144	0.2232	-0.094882	0.153475	-0.164608	0.0975309	0.119658	0.49959	0.278368	0.245821	0.18052	0.544649	0.865035	0.425285	0.468918
P55072	Transitional endoplasmic reticulum ATPase |	19	0.149527	0.0723027	-0.278039	0.333765	-0.0165765	0.100984	0.535679	0.0234226	0.00771311	0.886663	0.186432	0.881302	0.376907	0.0377085	0.960249
P14868	|Aspartate tRNA ligase cytoplasmic	5	-0.166977	-0.0741479	0.165457	-0.168982	0.0706225	0.101923	0.545943	0.184131	0.175286	0.565062	0.187684	0.886615	0.710477	0.308503	0.748877
Q9UEY8	|Gamma adducin	4	0.124174	0.0466733	-0.104546	0.208851	0.057632	0.102353	0.644543	0.305573	0.047038	0.569334	0.187996	0.89672	0.791528	0.126715	0.750021
H0YDS0	Ubiquilin 1 Fragment |	1	0.207102	-0.0838892	0.0981013	0.246144	0.428135	0.104774	0.783581	0.748139	0.423012	0.168915	0.191466	0.936833	0.937572	0.575628	0.391173
P27361-2	Isoform 2 of Mitogen activated protein kinase 3 |	3	0.141106	0.150847	-0.0128041	0.231999	0.068348	0.104709	0.216231	0.915091	0.0623575	0.570495	0.191466	0.621658	0.975877	0.155306	0.750053
Q14141-2	|Isoform I of Septin 6	16	0.129675	-0.100073	0.0464142	0.0654984	0.211985	0.105169	0.36624	0.673152	0.552379	0.0626073	0.191701	0.772264	0.922095	0.685667	0.222155
P00558	Phosphoglycerate kinase 1 |	40	-0.0928947	-0.0215812	0.0323973	-0.110817	-0.0568382	0.106379	0.778253	0.672808	0.15635	0.460452	0.192928	0.936833	0.922095	0.282715	0.677975
P11766	|Alcohol dehydrogenase class 3	6	-0.176976	-0.147772	-0.176552	-0.258784	-0.287565	0.106212	0.262105	0.18264	0.0554667	0.0348027	0.192928	0.677212	0.710477	0.143	0.158412
P16949	|Stathmin	8	0.114666	0.128187	0.145714	0.0519416	0.0694683	0.11091	0.296782	0.237113	0.669575	0.568753	0.200138	0.716896	0.738826	0.782159	0.750021
H3BR35	|Eukaryotic peptide chain release factor GTP binding subunit ERF3A Fragment	2	0.20139	0.0045495	-0.0888214	0.257143	0.163772	0.113221	0.979866	0.623076	0.162122	0.367621	0.202784	0.997317	0.910412	0.290762	0.58465
P11169	|Solute carrier family 2 facilitated glucose transporter member 3	5	-0.221711	-0.0260104	0.159423	-0.30536	-0.119927	0.1132	0.894379	0.418833	0.127987	0.541911	0.202784	0.981772	0.81784	0.246038	0.738775
P14222	|Perforin 1	11	0.143324	-0.219463	-0.0295473	0.0574338	0.247349	0.112926	0.0799028	0.807822	0.63692	0.0502331	0.202784	0.506878	0.947612	0.753346	0.201277
P13501	|C C motif chemokine 5	4	-0.188354	0.0909464	0.00606958	-0.176112	-0.260988	0.115577	0.559671	0.968838	0.263132	0.102239	0.206491	0.887131	0.990764	0.405765	0.298575
P25705-2	Isoform 2 of ATP synthase subunit alpha mitochondrial	27	-0.162678	-0.0714466	0.145617	-0.262142	-0.0450786	0.116002	0.616752	0.311581	0.0748434	0.751815	0.206736	0.896151	0.794718	0.172114	0.881032
Q9H4B7	Tubulin beta 1 chain	21	-0.13309	-0.150923	-0.100977	-0.148996	-0.0990503	0.116507	0.210905	0.398418	0.216606	0.407351	0.206836	0.621658	0.81784	0.361924	0.625236
P11717	|Cation independent mannose 6 phosphate receptor	2	0.23124	0.236389	0.191903	0.0139056	-0.0305802	0.116633	0.20535	0.301218	0.939629	0.867751	0.206836	0.621658	0.791528	0.958631	0.951355
J3QKZ6	Uncharacterized protein C17orf62 |	1	-0.109764	0.000119384	-0.0781309	-0.0404798	-0.11873	0.117606	0.998728	0.302117	0.589949	0.121939	0.207924	0.999811	0.791528	0.715747	0.328489
H0YLH9	|Pro interleukin 16 Fragment	16	0.144841	0.0218032	-0.305533	0.317577	-0.00975944	0.117824	0.85712	0.0173606	0.0138098	0.935752	0.207924	0.969708	0.350038	0.0545775	0.978544
E9PH29	|Thioredoxin dependent peroxide reductase mitochondrial	5	-0.302822	-0.417897	0.12875	-0.567078	-0.0204315	0.121915	0.123632	0.627708	0.0403955	0.938513	0.214095	0.554977	0.910412	0.111553	0.978544
P04406	Glyceraldehyde 3 phosphate dehydrogenase	37	-0.0830002	-0.153833	0.0352442	-0.168472	0.0206056	0.121824	0.0316562	0.606475	0.0196623	0.762881	0.214095	0.39421	0.909458	0.0713668	0.887448
P37802	|Transgelin 2	23	-0.109337	-0.0443116	-0.0521559	-0.0963475	-0.104192	0.12252	0.64908	0.592541	0.326232	0.289184	0.214113	0.89672	0.905627	0.477467	0.52148
I6L8B7	Fatty acid binding protein epidermal	5	0.118833	-0.229439	-0.13056	0.0784611	0.17734	0.122507	0.0390082	0.226516	0.463101	0.104622	0.214113	0.40752	0.736866	0.613748	0.301114
D6RD47	|40S ribosomal protein S23	4	-0.211342	0.0985101	0.54624	-0.618228	-0.170498	0.123033	0.532184	0.0017227	0.000532982	0.283392	0.214488	0.881302	0.144145	0.00920293	0.513844
P05106	Integrin beta 3	50	-0.102495	-0.08601	-0.0404497	-0.116208	-0.070648	0.124374	0.354514	0.661085	0.214194	0.445665	0.216302	0.759673	0.922095	0.359715	0.659504
B4DFL2	Isocitrate dehydrogenase NADP |	9	-0.119469	-0.141871	0.10782	-0.235247	0.0144439	0.125925	0.169537	0.292595	0.0272693	0.886627	0.218472	0.595184	0.791528	0.0873676	0.960249
B4DEM7	|T complex protein 1 subunit theta	13	-0.105833	0.201387	0.0702341	-0.0311893	-0.162342	0.129827	0.048425	0.475861	0.750529	0.106813	0.2247	0.411211	0.865035	0.846751	0.303865
P26640	|Valine tRNA ligase	6	0.223921	-0.0731578	-0.097707	0.245263	0.220713	0.131027	0.729362	0.644348	0.251909	0.3013	0.225693	0.927512	0.922095	0.393049	0.531706
P98179	|Putative RNA binding protein 3	2	-0.134156	0.246907	0.00259216	0.0799428	-0.164372	0.131871	0.0308755	0.981021	0.465598	0.140214	0.226604	0.39421	0.996673	0.61459	0.354466
K7ENA8	|Eukaryotic translation initiation factor 3 subunit G Fragment	1	0.140899	-0.00370634	-0.0111714	0.145446	0.137981	0.132831	0.974137	0.922162	0.210606	0.234235	0.227711	0.997317	0.976338	0.356202	0.460105
P61158	|Actin related protein 3	15	-0.117997	0.0471018	-0.112719	-0.0290191	-0.18884	0.134089	0.654877	0.28933	0.782747	0.0817985	0.228777	0.89672	0.791528	0.871185	0.254656
P15880	40S ribosomal protein S2	7	0.10432	-0.0976156	0.0572966	0.0359309	0.190843	0.134023	0.320849	0.557509	0.712418	0.0588482	0.228777	0.737841	0.881122	0.816312	0.213418
P31946-2	Isoform Short of 14 3 3 protein beta/alpha |	15	-0.173628	-0.242372	-0.085994	-0.24275	-0.0863721	0.134468	0.137113	0.590555	0.136528	0.588933	0.228881	0.56901	0.905627	0.257453	0.762149
P09496-2	Isoform Non brain of Clathrin light chain A |	5	-0.160141	0.0955026	0.0101123	-0.0722489	-0.157639	0.135656	0.471232	0.93887	0.58487	0.238552	0.23036	0.858573	0.98191	0.712203	0.462277
B4DDM6	Mitotic checkpoint protein BUB3 |	2	-0.121219	-0.236776	-0.11825	-0.0185426	0.0999836	0.137004	0.0584373	0.331355	0.877792	0.410177	0.2321	0.440845	0.808969	0.925274	0.628113
P20674	Cytochrome c oxidase subunit 5A mitochondrial |	6	-0.282406	-0.113235	0.522673	-0.728674	-0.0927659	0.138492	0.59296	0.0194137	0.00184795	0.661139	0.234071	0.889441	0.350038	0.0163523	0.82021
P15121	|Aldose reductase	7	0.074447	0.0224136	-0.0644064	0.126924	0.0401042	0.139868	0.745172	0.354065	0.0746155	0.561807	0.235843	0.928939	0.808969	0.172114	0.748796
Q9UGI8-2	|Isoform 2 of Testin	18	0.110514	0.0453332	-0.21857	0.251533	-0.0123701	0.140549	0.645795	0.0340554	0.0161382	0.899996	0.236394	0.89672	0.396692	0.0611071	0.967423
O14979-3	|Isoform 3 of Heterogeneous nuclear ribonucleoprotein D like	5	-0.113221	0.153091	0.144144	-0.099681	-0.108628	0.14118	0.155507	0.180113	0.349371	0.308626	0.236394	0.581582	0.710477	0.501653	0.539625
Q9HD89	|Resistin	2	0.219928	-0.0436673	-0.345709	0.322843	0.0208011	0.142108	0.830232	0.0987348	0.121824	0.918622	0.236847	0.956288	0.605798	0.240731	0.971921
P42765	|3 ketoacyl CoA thiolase mitochondrial	8	0.095205	0.158933	0.149095	0.109191	0.0993532	0.141857	0.0849634	0.104876	0.229233	0.272748	0.236847	0.510483	0.606115	0.369912	0.498458
P62937	Peptidyl prolyl cis trans isomerase A |	28	-0.126931	-0.018788	0.158016	-0.206266	-0.0294622	0.143042	0.872624	0.185302	0.0875875	0.801568	0.237853	0.972858	0.710477	0.193337	0.900379
Q13185	Chromobox protein homolog 3 |	5	0.109941	-0.106775	-0.0768448	0.104043	0.133973	0.144299	0.320399	0.472396	0.332695	0.215093	0.239391	0.737841	0.865035	0.483653	0.442248
P04792	|Heat shock protein beta 1	4	0.146505	0.506799	-0.0203074	0.419125	-0.107981	0.145948	0.000278269	0.866811	0.00179091	0.376221	0.24157	0.183658	0.957542	0.0163523	0.594033
P61981	|14 3 3 protein gamma	5	-0.146283	-0.0834484	0.0256811	-0.191781	-0.0826514	0.146874	0.547978	0.852826	0.173925	0.551779	0.242179	0.886615	0.956834	0.308503	0.745287
P62424	|60S ribosomal protein L7a	5	0.176073	0.176637	-0.100965	0.323941	0.0463387	0.146989	0.299793	0.550457	0.0635511	0.783452	0.242179	0.716896	0.881122	0.155347	0.897705
B7Z5C0	DnaJ homolog subfamily A member 1 |	1	-0.163138	-0.118368	-0.196242	-0.114057	-0.191932	0.147885	0.146007	0.0199145	0.16063	0.0224922	0.242545	0.579072	0.350038	0.288872	0.126879
P02768	|Serum albumin	69	-0.0928228	-0.248506	-0.288338	-0.0638398	-0.103672	0.147706	0.00897013	0.0029976	0.473173	0.248055	0.242545	0.269104	0.197841	0.620863	0.471806
Q93084-4	Isoform SERCA3G of Sarcoplasmic/endoplasmic reticulum calcium ATPase 3 |	11	-0.116706	0.152874	0.0941649	-0.0782845	-0.136993	0.149493	0.188216	0.412526	0.494796	0.236716	0.244625	0.608935	0.81784	0.639071	0.462226
A8MYE6	|Integrin beta	23	0.111447	0.0262572	0.11484	0.0762233	0.164806	0.150251	0.813791	0.307832	0.495937	0.147736	0.245308	0.951849	0.791528	0.639294	0.36519
P13224	|Platelet glycoprotein Ib beta chain	11	-0.0941285	0.00692635	-0.111165	-0.0260158	-0.144107	0.153784	0.939865	0.232785	0.777071	0.125508	0.249475	0.99172	0.738826	0.86869	0.335148
P02679-2	|Isoform Gamma A of Fibrinogen gamma chain	4	-0.254487	0.029794	0.223925	-0.342486	-0.148355	0.153673	0.904224	0.3697	0.174671	0.550474	0.249475	0.983689	0.808969	0.308503	0.745287
O60664-4	Isoform 4 of Perilipin 3 |	7	0.135732	-0.0827089	-0.0802835	0.266809	0.269235	0.153843	0.478405	0.491273	0.0287491	0.0274581	0.249475	0.862697	0.865035	0.089926	0.142696
P09622	Dihydrolipoyl dehydrogenase mitochondrial |	10	-0.128001	-0.19355	0.193245	-0.363542	0.0232534	0.156778	0.114383	0.114927	0.00508349	0.845744	0.253663	0.541018	0.621736	0.0306239	0.930318
D6RFM5	Succinate dehydrogenase ubiquinone flavoprotein subunit mitochondrial |	11	0.120437	-0.0428152	0.0396541	0.0882691	0.170738	0.1574	0.71888	0.7388	0.45995	0.15906	0.254099	0.924552	0.937176	0.61203	0.383138
P02545	|Prelamin A/C	23	0.228705	-0.245705	-0.188643	0.289346	0.346407	0.158282	0.161275	0.278243	0.101566	0.0525931	0.254951	0.588076	0.788157	0.214851	0.205846
P00367	Glutamate dehydrogenase 1 mitochondrial |	20	0.110374	0.0756498	-0.0670656	0.190799	0.0480837	0.161446	0.489121	0.539309	0.0888603	0.659256	0.259467	0.868878	0.876709	0.195493	0.819415
P29401	Transketolase	36	0.0949154	0.0109601	-0.0290548	0.12399	0.0839751	0.162396	0.910552	0.766021	0.211023	0.392864	0.260413	0.983689	0.939729	0.356202	0.614433
Q562R1	|Beta actin like protein 2	20	0.104028	0.258804	0.209662	0.163516	0.114375	0.163103	0.0172418	0.0492433	0.119472	0.270115	0.260965	0.321495	0.492433	0.237505	0.498458
P24534	|Elongation factor 1 beta	5	-0.145182	0.257293	0.0200587	-0.0174976	-0.254731	0.168723	0.0850805	0.889925	0.903902	0.0880479	0.269358	0.510483	0.970649	0.939488	0.267796
Q9Y3Z3-2	|Isoform 2 of Deoxynucleoside triphosphate triphosphohydrolase SAMHD1	13	-0.158773	-0.0557353	0.178898	-0.267022	-0.0323891	0.174153	0.728417	0.270436	0.105021	0.839956	0.276799	0.927512	0.78284	0.217829	0.925494
E7EPK1	|Septin 7	12	0.122278	-0.0408472	-0.0857327	0.153788	0.108902	0.175825	0.751088	0.50704	0.238589	0.400657	0.278228	0.928939	0.865035	0.377378	0.621592
Q13263	|Transcription intermediary factor 1 beta	9	0.142651	0.133876	0.0510405	0.193136	0.110301	0.175476	0.372402	0.732011	0.202023	0.461229	0.278228	0.78027	0.934482	0.349044	0.677975
O14745	Na+/H+ exchange regulatory cofactor NHE RF1	4	-0.136998	0.176444	0.0686862	-0.0740523	-0.18181	0.177547	0.219059	0.627839	0.601364	0.205789	0.279724	0.625882	0.910412	0.725595	0.438131
P30084	Enoyl CoA hydratase mitochondrial |	3	-0.152726	0.208593	0.138586	-0.132715	-0.202722	0.177269	0.0632523	0.208292	0.227603	0.0705253	0.279724	0.448887	0.714195	0.369912	0.236153
P37837	|Transaldolase	16	-0.141304	-0.235654	-0.227278	-0.136425	-0.128048	0.178996	0.116401	0.129306	0.355363	0.385184	0.28139	0.541018	0.666733	0.504386	0.605289
P50416-2	Isoform 2 of Carnitine O palmitoyltransferase 1 liver isoform |	1	0.0971053	-0.279119	-0.202914	0.0614122	0.137618	0.182379	0.0217139	0.0872028	0.594727	0.238543	0.286085	0.341218	0.573045	0.72022	0.462277
P53999	|Activated RNA polymerase II transcriptional coactivator p15	2	-0.191878	-0.0805915	0.0502052	-0.24821	-0.117413	0.183305	0.689906	0.803517	0.225387	0.561769	0.286912	0.914333	0.947612	0.369912	0.748796
Q1KMD3	|Heterogeneous nuclear ribonucleoprotein U like protein 2	15	0.131556	-0.0165916	0.0951769	0.084739	0.196507	0.184946	0.906798	0.50373	0.551264	0.173633	0.288853	0.983689	0.865035	0.685667	0.395164
H3BS29	Septin 1 Fragment |	6	-0.118681	0.172389	0.227818	-0.137329	-0.0818995	0.186947	0.185043	0.0837735	0.287917	0.523149	0.291346	0.607602	0.573045	0.432859	0.727518
Q14697	|Neutral alpha glucosidase AB	12	0.169243	-0.36182	-0.429639	-0.0436378	-0.111457	0.191343	0.114711	0.0636674	0.845301	0.618985	0.297553	0.541018	0.538695	0.916089	0.788669
P63173	|60S ribosomal protein L38	2	0.141309	0.160543	0.20575	0.200791	0.245998	0.192693	0.27746	0.167156	0.177232	0.10135	0.298364	0.693651	0.710477	0.311098	0.297293
Q13642-1	Isoform 1 of Four and a half LIM domains protein 1 |	12	0.133202	0.245989	-0.130137	0.330332	-0.0457935	0.19242	0.0752348	0.335399	0.0196799	0.732493	0.298364	0.501565	0.808969	0.0713668	0.867995
P68363	Tubulin alpha 1B chain |	3	0.155538	-0.145503	-0.377737	0.420262	0.188028	0.196452	0.378779	0.0284587	0.0158897	0.257861	0.303278	0.780988	0.394865	0.0609722	0.482119
P05976-2	|Isoform MLC3 of Myosin light chain 1/3 skeletal muscle isoform	1	0.157212	0.497257	0.0980465	0.220393	-0.178817	0.196709	0.0101223	0.587962	0.228799	0.326426	0.303278	0.290466	0.905627	0.369912	0.561345
P01023	|Alpha 2 macroglobulin	2	-0.129109	0.00165496	0.0451258	-0.141778	-0.0983066	0.201223	0.990779	0.752899	0.3269	0.494449	0.308914	0.997317	0.937572	0.477467	0.704831
H7C4G5	RuvB like 1 Fragment |	2	0.137459	0.084087	-0.165074	0.339423	0.0902615	0.201098	0.509307	0.200706	0.0122236	0.47901	0.308914	0.873098	0.710477	0.050827	0.693303
O15511	Actin related protein 2/3 complex subunit 5 |	7	-0.179679	-0.0495715	0.0897334	-0.429079	-0.289775	0.202913	0.801645	0.649768	0.0375083	0.150311	0.310845	0.946057	0.922095	0.105529	0.3683
P40925-2	|Isoform 2 of Malate dehydrogenase cytoplasmic	9	-0.138439	-0.0291421	0.0792922	-0.183589	-0.0751548	0.2037	0.851305	0.610845	0.244038	0.62949	0.311389	0.969708	0.909458	0.383774	0.797451
Q15459	|Splicing factor 3A subunit 1	10	0.109611	0.102031	0.133302	0.103043	0.134314	0.206249	0.41783	0.29208	0.41329	0.288514	0.313952	0.806339	0.791528	0.564744	0.52148
P43405	|Tyrosine protein kinase SYK	4	0.0982366	-0.240985	-0.306401	-0.366411	-0.431827	0.2059	0.144413	0.0669288	0.0307012	0.0122863	0.313952	0.579072	0.538695	0.0929485	0.088141
P02775	|Platelet basic protein	19	-0.0962847	0.0492106	0.0886313	-0.106928	-0.0675072	0.206948	0.644978	0.408894	0.32061	0.528136	0.314352	0.89672	0.81784	0.472328	0.728772
B4DDF4	|Calponin 2	20	-0.128357	0.367817	-0.13579	0.132514	-0.371093	0.209351	0.0059842	0.277773	0.289257	0.00561141	0.317332	0.218208	0.788157	0.433886	0.0569345
P53396	|ATP citrate synthase	7	0.0905452	0.00218335	-0.0573177	0.164715	0.105214	0.211524	0.987139	0.672733	0.230824	0.440084	0.319952	0.997317	0.922095	0.370666	0.654478
C9JV37	|Thrombin light chain Fragment	2	0.114517	0.10773	-0.132299	0.243598	0.00356951	0.213337	0.398445	0.301513	0.0634631	0.977516	0.322018	0.794724	0.791528	0.155347	0.992053
P42025	Beta centractin |	3	-0.154607	-0.0420864	0.0126522	-0.0242571	0.0304815	0.215711	0.753004	0.924562	0.85598	0.81963	0.322923	0.928939	0.976338	0.920108	0.907644
P08754	|Guanine nucleotide binding protein Gk subunit alpha	5	0.165972	0.0682917	-0.115543	0.266957	0.0831221	0.216455	0.721006	0.546679	0.17038	0.664003	0.322923	0.924552	0.881122	0.303103	0.822217
H0YC04	V type proton ATPase subunit B brain isoform Fragment |	1	0.126127	0.0866353	0.306968	0.151791	0.372124	0.214757	0.540426	0.0373872	0.287228	0.0132976	0.322923	0.882874	0.41823	0.432809	0.0933661
E7EQG2	|Eukaryotic initiation factor 4A II	4	0.0958336	0.0939376	-0.0873267	0.195533	0.0142686	0.21655	0.379844	0.413786	0.0746131	0.893065	0.322923	0.780988	0.81784	0.172114	0.963109
P62995-3	|Isoform 3 of Transformer 2 protein homolog beta	5	0.0732937	0.156906	-0.0760431	0.198835	-0.0341137	0.215199	0.0432618	0.311867	0.0123217	0.647314	0.322923	0.411211	0.794718	0.050827	0.810677
P15311	|Ezrin	12	-0.0758759	0.18833	0.0784377	-0.0118626	-0.121755	0.216628	0.0364893	0.366012	0.890369	0.165377	0.322923	0.40752	0.808969	0.931289	0.386491
P78371-2	|Isoform 2 of T complex protein 1 subunit beta	6	-0.128462	0.199915	0.00930317	-0.0240889	-0.214701	0.218319	0.172673	0.948425	0.867017	0.144187	0.324772	0.599574	0.98732	0.921979	0.360467
P21796	|Voltage dependent anion selective channel protein 1	10	-0.139398	-0.157846	0.146163	-0.282336	0.0216742	0.225536	0.32722	0.363628	0.0860451	0.89195	0.334128	0.744707	0.808969	0.190703	0.963109
P02675	|Fibrinogen beta chain	46	-0.105344	-0.0530698	-0.0906495	-0.0774869	-0.115067	0.226331	0.664161	0.459964	0.52702	0.349905	0.334245	0.904762	0.857988	0.666348	0.575382
Q9H1E3	|Nuclear ubiquitous casein and cyclin dependent kinase substrate 1	5	0.195977	0.636452	-0.153565	0.600053	-0.189964	0.226544	0.00378977	0.448126	0.00590004	0.349556	0.334245	0.218208	0.851939	0.0333722	0.575382
C9J9C1	Serine/threonine protein phosphatase 2A 65 kDa regulatory subunit A alpha isoform Fragment |	3	0.17613	0.0457375	0.000133186	0.294267	0.248663	0.229429	0.804084	0.999423	0.119354	0.185071	0.337121	0.946057	0.999423	0.237505	0.407157
C9JXB8	60S ribosomal protein L24 |	1	-0.103616	-0.123203	0.216157	-0.229105	0.110256	0.230423	0.274501	0.0612505	0.0482122	0.326952	0.337892	0.69268	0.538695	0.127851	0.561345
F8VPV9	ATP synthase subunit beta |	22	0.0677565	0.00411915	-0.0745128	0.11614	0.0375077	0.23093	0.95789	0.343935	0.145243	0.631459	0.337946	0.99172	0.808969	0.270029	0.797451
P20160	Azurocidin	1	0.217343	0.309063	0.350935	0.205474	0.247347	0.231459	0.243761	0.187379	0.434827	0.348498	0.338033	0.653993	0.710477	0.586882	0.575382
P0CG39	|POTE ankyrin domain family member J	5	0.0901431	0.0358022	0.308915	-0.248379	0.0247338	0.239269	0.721431	0.0046363	0.0193188	0.805305	0.347728	0.924552	0.231122	0.0712315	0.900379
P38919	|Eukaryotic initiation factor 4A III	2	0.11317	0.0664542	0.192885	0.228436	0.354867	0.239313	0.441953	0.0322909	0.0127046	0.000321623	0.347728	0.823979	0.396692	0.0520321	0.0153603
Q5T6H7	|Xaa Pro aminopeptidase 1	3	0.150651	0.386609	0.103691	0.301177	0.018259	0.239546	0.0391432	0.564435	0.1023	0.918907	0.347728	0.40752	0.884862	0.215712	0.971921
K7ELW0	Protein DJ 1 |	10	-0.11448	0.0857094	-0.0516878	-0.0367138	-0.174111	0.241979	0.527481	0.702433	0.785958	0.204917	0.350553	0.881302	0.92656	0.872283	0.437686
P12259	|Coagulation factor V	2	-0.196677	-0.185042	0.152386	-0.342856	-0.00542862	0.244733	0.373905	0.462851	0.105944	0.979019	0.353723	0.780454	0.860511	0.217829	0.992053
P24752	Acetyl CoA acetyltransferase mitochondrial |	9	0.145164	0.40029	0.157474	0.275639	0.0328229	0.24515	0.0290037	0.370644	0.123147	0.850815	0.353723	0.382849	0.808969	0.242198	0.934339
Q15717	|ELAV like protein 1	3	-0.0816463	-0.255551	0.0341705	-0.0361521	0.253569	0.250197	0.123139	0.83275	0.823216	0.125934	0.359571	0.554977	0.947612	0.899541	0.335148
P24844-2	Isoform 2 of Myosin regulatory light polypeptide 9	1	-0.138435	-0.0932446	-0.0297398	-0.16112	-0.0976149	0.252113	0.586123	0.861765	0.349679	0.568803	0.361597	0.88838	0.956834	0.501653	0.750021
P68871	|Hemoglobin subunit beta	11	-0.11538	0.370679	0.334868	-0.0884072	-0.124219	0.253418	0.0146766	0.0258907	0.53726	0.387791	0.362746	0.312469	0.394865	0.675412	0.607939
B4DVY7	Flotillin 1 |	2	0.178148	-0.00132754	-0.359457	0.36628	0.00815081	0.255877	0.995161	0.10978	0.103533	0.9703	0.364893	0.998186	0.614025	0.216927	0.989976
Q13813-3	Isoform 3 of Spectrin alpha chain non erythrocytic 1 |	18	-0.118793	0.165178	0.131682	0.0988105	0.0653147	0.255932	0.198838	0.302743	0.437174	0.606291	0.364893	0.616118	0.791528	0.587648	0.776995
Q9BSJ8	|Extended synaptotagmin 1	10	0.0991069	0.10605	-0.190398	0.256398	-0.0400495	0.256873	0.362597	0.108448	0.0341147	0.72909	0.36551	0.771328	0.611759	0.0993837	0.867995
P30273	High affinity immunoglobulin epsilon receptor subunit gamma	4	0.0970678	0.164383	-0.246032	0.311342	-0.0990725	0.258331	0.137942	0.0305123	0.00764076	0.364439	0.366861	0.56901	0.394865	0.0377085	0.583811
P14136-3	|Isoform 3 of Glial fibrillary acidic protein	13	-0.0949874	0.220624	0.0562085	0.0102257	-0.154189	0.261921	0.0485977	0.601896	0.924186	0.159701	0.371227	0.411211	0.909458	0.95158	0.383284
P30740	Leukocyte elastase inhibitor |	8	-0.0772488	0.140172	0.0495869	-0.0228889	-0.113474	0.262645	0.159759	0.612681	0.814857	0.251813	0.371521	0.587705	0.909458	0.894815	0.474848
J3KQE0	|SUN domain containing protein 2	10	0.111651	-0.0154245	-0.0215267	0.123769	0.117667	0.263684	0.913956	0.88015	0.389489	0.412953	0.37226	0.983689	0.964045	0.540048	0.629443
A6NKB8	|Aminopeptidase B	3	-0.0848952	0.0158922	0.197832	-0.136412	0.0455283	0.266433	0.854277	0.0294795	0.123821	0.59968	0.375405	0.969708	0.394865	0.242198	0.771518
P67775	|Serine/threonine protein phosphatase 2A catalytic subunit alpha isoform	4	-0.124148	0.160559	0.0981471	-0.108579	-0.170991	0.268684	0.301655	0.524964	0.482282	0.272022	0.377836	0.718745	0.871483	0.628411	0.498458
B8ZZT4	|Vesicle associated membrane protein 8	2	0.120689	-0.325119	-0.137688	0.0360408	0.223472	0.271915	0.0442417	0.378043	0.81618	0.157718	0.381342	0.411211	0.808969	0.894815	0.381296
P30085-2	Isoform 2 of UMP CMP kinase |	2	0.135563	-0.0754634	-0.013721	0.112553	0.174296	0.273149	0.680683	0.940253	0.540205	0.345433	0.381878	0.907593	0.98191	0.677824	0.575382
Q9UDY2-5	Isoform A3 of Tight junction protein ZO 2 |	1	0.0903733	0.0869233	-0.0803994	0.0618615	-0.105461	0.288252	0.602559	0.629923	0.710566	0.52807	0.399118	0.892268	0.910412	0.815606	0.728772
P27635	60S ribosomal protein L10 |	8	0.170595	0.315621	0.0483902	0.129001	-0.13823	0.292392	0.134544	0.814473	0.533002	0.504363	0.404073	0.568437	0.947612	0.671339	0.714334
P07996	|Thrombospondin 1	102	-0.0695266	0.0713873	-0.0473915	-0.00106996	-0.119849	0.299293	0.449054	0.614128	0.990894	0.208494	0.412818	0.830593	0.909458	0.996757	0.439636
Q5TCX8-2	Isoform 2 of Mitogen activated protein kinase kinase kinase MLK4 |	1	-0.127259	0.154551	0.421455	-0.243258	0.0236458	0.300046	0.359216	0.0174346	0.154033	0.887503	0.413065	0.767258	0.350038	0.280323	0.960249
H3BPG5	|RNA binding protein S1 serine rich domain isoform CRA_c	2	0.0674902	0.342882	0.147747	0.0347342	-0.160401	0.301366	0.0029699	0.168262	0.74144	0.136017	0.41409	0.218208	0.710477	0.839366	0.347727
P16284-5	|Isoform Delta14 15 of Platelet endothelial cell adhesion molecule	9	-0.111224	0.00870535	-0.320457	0.0624246	-0.266738	0.305115	0.951594	0.0330422	0.663938	0.0720481	0.417946	0.99172	0.396692	0.776949	0.237759
P05164-2	|Isoform H14 of Myeloperoxidase	25	0.0992555	-0.121393	-0.0481603	0.0717061	0.144939	0.309016	0.383851	0.728027	0.605162	0.300038	0.422039	0.786776	0.932483	0.726194	0.530899
Q9HDC9	|Adipocyte plasma membrane associated protein	7	0.0974144	-0.262161	-0.225453	0.0881276	0.124835	0.309495	0.0587793	0.100948	0.511601	0.354619	0.422039	0.440845	0.605798	0.653108	0.575382
P06748	|Nucleophosmin	14	0.108331	0.106457	-0.050597	0.195925	0.0388713	0.310529	0.489664	0.741709	0.208733	0.800017	0.422648	0.868878	0.937176	0.354148	0.900379
P42167	|Lamina associated polypeptide 2 isoforms beta/gamma	19	0.0714035	0.19425	0.101747	0.126722	0.0342191	0.311357	0.0570359	0.305904	0.204862	0.728112	0.422975	0.440845	0.791528	0.351558	0.867995
E5RIW3	Tubulin specific chaperone A |	3	0.109722	0.0997406	-0.117216	0.227267	0.0103105	0.312215	0.512458	0.442191	0.142595	0.94578	0.423232	0.87396	0.847156	0.265855	0.979004
P11142	Heat shock cognate 71 kDa protein	52	0.0753683	0.161521	0.133292	0.0985499	0.0703211	0.312722	0.134439	0.21345	0.354223	0.506749	0.423232	0.568437	0.71876	0.503851	0.714647
Q86UX7-2	|Isoform 2 of Fermitin family homolog 3	21	-0.100204	-0.0447919	-0.0411981	-0.0929338	-0.08934	0.313556	0.752572	0.771815	0.514469	0.53073	0.423565	0.928939	0.942306	0.655501	0.729754
Q29718	|HLA class I histocompatibility antigen B 7 alpha chain | HLA class I histocompatibility antigen B 42 alpha chain | HLA class I histocompatibility antigen B 82 alpha chain	7	-0.145648	-0.285366	0.187783	-0.41885	0.054299	0.315408	0.135604	0.31988	0.03257	0.771574	0.42527	0.568437	0.796681	0.0968297	0.888723
Q03252	Lamin B2 |	16	0.0694455	-0.225754	0.103714	-0.0862212	0.243247	0.318248	0.0136462	0.23403	0.320359	0.00845205	0.428297	0.312469	0.738826	0.472328	0.0724462
P22314	|Ubiquitin like modifier activating enzyme 1	12	0.0770577	-0.0186004	0.14309	0.00527955	0.16697	0.321729	0.865264	0.199243	0.961577	0.136456	0.431265	0.969708	0.710477	0.973376	0.347727
P06753-2	Isoform 2 of Tropomyosin alpha 3 chain	16	0.0799265	0.0273149	-0.0243865	0.114844	0.063143	0.32225	0.811482	0.83135	0.32057	0.582332	0.431265	0.951849	0.947612	0.472328	0.761068
E7ESE0	|60S ribosomal protein L9 Fragment	5	0.100277	0.0967687	-0.126296	0.220877	-0.00218759	0.32106	0.49556	0.37535	0.127054	0.98765	0.431265	0.87247	0.808969	0.245192	0.996143
Q9Y490	|Talin 1	183	-0.0601414	-0.0480561	-0.0576102	-0.0462972	-0.0558513	0.324771	0.582401	0.510334	0.5962	0.523221	0.433108	0.88838	0.865035	0.720681	0.727518
P46940	Ras GTPase activating like protein IQGAP1 |	21	0.0725377	-0.125689	0.0123018	0.0126093	0.1506	0.325432	0.226551	0.904375	0.901997	0.149918	0.433108	0.630722	0.972129	0.938987	0.3683
P68371	|Tubulin beta 4B chain	2	0.11142	0.198692	-0.277126	0.358397	-0.117422	0.324849	0.1875	0.0704332	0.0219405	0.430731	0.433108	0.608935	0.553403	0.0762144	0.647569
B4DYD8	|T complex protein 1 subunit epsilon	9	-0.0775608	0.0509265	-0.0534079	-0.0163264	-0.120661	0.326127	0.64002	0.623887	0.880582	0.272691	0.433231	0.89672	0.910412	0.925274	0.498458
P10124	|Serglycin	6	0.222291	0.525994	0.018051	0.485329	-0.0226139	0.32686	0.106619	0.954638	0.135025	0.94319	0.433405	0.541018	0.98748	0.255349	0.979004
P30086	|Phosphatidylethanolamine binding protein 1	8	-0.108586	-0.174077	0.132269	-0.252692	0.053654	0.329554	0.249674	0.379045	0.0995386	0.719445	0.435482	0.661566	0.808969	0.211921	0.864906
F8VSA6	NEDD8	1	-0.0734874	0.191946	-0.0654547	0.06428	-0.193121	0.329946	0.0707301	0.525531	0.532929	0.0691327	0.435482	0.488097	0.871483	0.671339	0.235194
Q9Y2W1	Thyroid hormone receptor associated protein 3 |	8	0.0743511	0.193294	-0.030054	0.174923	-0.0484256	0.335508	0.0137419	0.683632	0.0242328	0.512565	0.441619	0.312469	0.922095	0.0804685	0.719772
F2Z3P9	|NADH dehydrogenase ubiquinone 1 beta subcomplex subunit 4	2	0.100056	-0.210437	-0.289837	0.0625651	-0.0168351	0.338973	0.231265	0.10351	0.718308	0.922581	0.444754	0.630722	0.606115	0.819278	0.974245
G3V3M6	DNA apurinic or apyrimidinic site lyase Fragment |	3	0.126875	0.221907	0.0722546	0.223981	0.0743286	0.339125	0.0656011	0.536252	0.0632839	0.524711	0.444754	0.460604	0.876055	0.155347	0.72754
P17987	|T complex protein 1 subunit alpha	7	-0.0598306	-0.108507	0.208116	-0.209075	0.107548	0.341428	0.180215	0.0139698	0.0135845	0.183958	0.44696	0.599574	0.323726	0.0545496	0.406061
H0YKU1	Tropomodulin 3 Fragment |	6	0.107527	0.080233	-0.231932	0.272676	-0.0394885	0.348165	0.613639	0.151958	0.0946465	0.803373	0.454953	0.896021	0.702336	0.202814	0.900379
P30040	Endoplasmic reticulum resident protein 29 |	5	-0.1452	-0.410648	0.369088	-0.526001	0.253735	0.352094	0.0425084	0.0661484	0.0112338	0.198432	0.459253	0.411211	0.538695	0.0487784	0.427744
P10809	|60 kDa heat shock protein mitochondrial	24	-0.0551878	0.0686791	0.120888	-0.0722249	-0.0200164	0.355746	0.40954	0.152363	0.386135	0.808859	0.463178	0.794989	0.702336	0.538793	0.901769
P38117	|Electron transfer flavoprotein subunit beta	5	-0.0809345	-0.0709788	0.134797	-0.174755	0.0310206	0.359828	0.55746	0.269565	0.155728	0.797095	0.466804	0.887131	0.78284	0.282364	0.900379
P08246	Neutrophil elastase |	7	0.135609	0.00980477	-0.0355444	0.16735	0.122001	0.361216	0.962882	0.866061	0.429954	0.563866	0.467762	0.99172	0.957542	0.582689	0.748796
Q16629-3	|Isoform 3 of Serine/arginine rich splicing factor 7	7	-0.0749903	0.00718598	-0.0149403	-0.0548601	-0.0769863	0.362601	0.950307	0.896919	0.634998	0.506254	0.468713	0.99172	0.972129	0.752422	0.714647
P36957	Dihydrolipoyllysine residue succinyltransferase component of 2 oxoglutarate dehydrogenase complex mitochondrial |	4	0.103112	0.212559	0.149303	0.143807	0.0805513	0.369077	0.211629	0.376452	0.393999	0.631304	0.476228	0.621658	0.808969	0.54288	0.797451
P40227-2	Isoform 2 of T complex protein 1 subunit zeta |	5	-0.0717466	0.383204	0.0216627	0.115772	-0.24577	0.370248	0.0631017	0.913301	0.561958	0.22372	0.476885	0.448887	0.975877	0.691907	0.451545
O15533-2	|Isoform 2 of Tapasin	3	-0.0869767	0.0764732	0.011447	-0.0507849	-0.115811	0.373043	0.588215	0.935218	0.71873	0.41405	0.479627	0.88838	0.98191	0.819278	0.629661
P33241	Lymphocyte specific protein 1 |	14	0.0717261	-0.000834927	-0.451816	0.306284	-0.144697	0.376525	0.992696	3.77e-05	0.0023288	0.121702	0.483241	0.997317	0.0248559	0.0192126	0.328489
P04275	|von Willebrand factor	29	-0.0644313	0.0571383	0.0452321	-0.049411	-0.0613172	0.378462	0.589775	0.669169	0.640789	0.563039	0.484862	0.888702	0.922095	0.753895	0.748796
B4DJV2	|Citrate synthase	7	-0.0613391	-0.00200426	0.0734882	-0.0900181	-0.0145257	0.380617	0.983831	0.459942	0.366709	0.883252	0.486757	0.997317	0.857988	0.517154	0.960249
P08514-3	Isoform 3 of Integrin alpha IIb	45	-0.058856	-0.016258	0.0117972	-0.0638165	-0.0357613	0.382947	0.863455	0.900675	0.5015	0.705547	0.487781	0.969708	0.972129	0.645205	0.857571
Q7Z7K6-2	Isoform 2 of Centromere protein V |	1	0.0901543	0.122553	-0.162157	0.335448	0.0507385	0.38345	0.228067	0.114611	0.00238234	0.613397	0.487781	0.630722	0.621736	0.0193905	0.78306
P34897-3	|Isoform 3 of Serine hydroxymethyltransferase mitochondrial	4	0.0858716	0.0720359	-0.222887	0.287762	-0.007161	0.388388	0.611666	0.124277	0.0506495	0.959643	0.493192	0.895121	0.653964	0.133182	0.986549
M0R2L9	40S ribosomal protein S19 Fragment |	2	0.124198	-0.776023	-0.154999	-0.0497613	0.571263	0.390165	0.00454034	0.538825	0.843048	0.0303419	0.494575	0.218208	0.876709	0.915151	0.149753
H0YE28	|Selenoprotein H Fragment	2	0.0784699	0.0806604	0.0389536	0.169939	0.128233	0.394334	0.563011	0.779438	0.228356	0.360321	0.497413	0.887131	0.942306	0.369912	0.580515
Q5QPM0	|RNA binding protein Raly Fragment	7	0.165657	0.220727	0.139832	0.211514	0.130619	0.394476	0.449118	0.630391	0.468059	0.652992	0.497413	0.830593	0.910412	0.616604	0.814696
Q15836	|Vesicle associated membrane protein 3	7	-0.0690303	-0.108631	0.0941419	-0.161349	0.0414232	0.393335	0.33024	0.397667	0.152769	0.708134	0.497413	0.748611	0.81784	0.280077	0.859134
P61604	|10 kDa heat shock protein mitochondrial	13	-0.0759087	0.0770683	0.213817	-0.135216	0.00153304	0.395815	0.534627	0.0929856	0.279819	0.990106	0.498229	0.881302	0.59583	0.426514	0.996143
Q5R349	|P selectin Fragment	17	-0.109801	-0.193404	0.0508007	-0.222836	0.021368	0.397869	0.290733	0.779102	0.22519	0.906021	0.49994	0.71068	0.942306	0.369912	0.970737
O75995	SAM and SH3 domain containing protein 3 |	3	0.127564	0.200808	0.352707	-0.00768919	0.144209	0.404875	0.152345	0.0157006	0.955362	0.29915	0.507857	0.581582	0.345414	0.97006	0.530899
P28482-2	Isoform 2 of Mitogen activated protein kinase 1 |	3	-0.0769525	-0.186013	-0.192768	0.00332916	-0.00342564	0.409622	0.181996	0.167192	0.98059	0.980028	0.512918	0.600586	0.710477	0.989586	0.992053
B4DUE3	Myosin light chain kinase smooth muscle |	7	-0.0771732	0.03908	-0.19185	0.0745649	-0.156365	0.421997	0.752711	0.130492	0.548808	0.214228	0.526582	0.928939	0.667634	0.685667	0.442248
P23528	Cofilin 1	17	-0.0582818	0.0678322	-0.0231824	-0.0037073	-0.0947219	0.423445	0.50577	0.819387	0.970857	0.354819	0.527474	0.873098	0.947612	0.981264	0.575382
B7ZKW8	|CapZ interacting protein	6	-0.0702915	0.0246637	-0.372475	0.0234102	-0.373729	0.426398	0.860479	0.0128209	0.867498	0.0125568	0.529321	0.969708	0.323726	0.921979	0.0891125
Q9NYU2-2	Isoform 2 of UDP glucose:glycoprotein glucosyltransferase 1 |	4	0.0671016	-0.0645462	-0.221731	0.28304	0.125855	0.426144	0.678155	0.161658	0.0775506	0.420702	0.529321	0.907593	0.710477	0.175888	0.636843
P05091	Aldehyde dehydrogenase mitochondrial |	4	0.132624	-0.00171609	0.047209	0.0158808	0.0648059	0.429101	0.992783	0.803619	0.933297	0.73298	0.531761	0.997317	0.947612	0.956485	0.867995
Q9UHD8-7	|Isoform 7 of Septin 9	14	0.0781056	0.0143869	0.0497116	0.0695105	0.104835	0.433461	0.92	0.728863	0.628295	0.466647	0.53532	0.984607	0.932483	0.747161	0.681387
P38159	RNA binding motif protein X chromosome |	13	0.0664398	0.354531	0.193651	0.155947	-0.00493294	0.440703	0.00602025	0.113525	0.198532	0.967002	0.542403	0.218208	0.621736	0.343914	0.989976
P04843	|Dolichyl diphosphooligosaccharide protein glycosyltransferase subunit 1	8	-0.0833445	0.0346231	0.0919027	-0.102917	-0.0456375	0.442201	0.822835	0.553527	0.507402	0.767982	0.543319	0.952757	0.881122	0.650583	0.887448
H7BZ09	Acidic leucine rich nuclear phosphoprotein 32 family member A	1	-0.0970098	0.0699134	-0.198579	0.0463036	-0.222189	0.444581	0.693278	0.267874	0.793745	0.216509	0.545313	0.916961	0.78284	0.873119	0.442402
P61956-2	|Isoform 2 of Small ubiquitin related modifier 2	2	-0.107533	-0.195252	0.403827	-0.398005	0.201074	0.447085	0.289101	0.0342598	0.0367014	0.275292	0.547452	0.71068	0.396692	0.104409	0.500531
P07355	Annexin A2 |	26	0.0458817	0.123903	0.0259353	0.103933	0.00596477	0.456018	0.160283	0.764429	0.236113	0.945005	0.556103	0.587705	0.939531	0.377324	0.979004
P06396-2	Isoform 2 of Gelsolin	27	-0.0723756	-0.203182	-0.253134	-0.0383327	-0.0882842	0.455545	0.145618	0.0730769	0.779189	0.519889	0.556103	0.579072	0.554377	0.86869	0.727518
Q0VD83-3	Isoform 3 of Apolipoprotein B receptor |	1	0.0975563	-0.398849	-0.266949	0.0286985	0.160599	0.456468	0.0246551	0.12203	0.864741	0.344749	0.556103	0.351653	0.649517	0.921979	0.575382
Q13423	NADP transhydrogenase mitochondrial |	4	0.0804159	-0.0863389	0.181407	-0.117914	0.149832	0.462388	0.498366	0.161315	0.357066	0.244358	0.562364	0.87247	0.710477	0.505716	0.468827
P17655	|Calpain 2 catalytic subunit	3	0.0552638	-0.123938	0.229993	-0.112634	0.241296	0.46393	0.202567	0.0227294	0.245497	0.0174021	0.563288	0.621658	0.375035	0.384865	0.109385
O75367-2	|Isoform 1 of Core histone macro H2A.1	9	0.0423007	-0.0329207	0.0563993	0.00670782	0.0960278	0.473614	0.689826	0.495506	0.935088	0.250037	0.573618	0.914333	0.865035	0.956834	0.474196
O00116	Alkyldihydroxyacetonephosphate synthase peroxisomal |	3	-0.0875277	-0.209081	-0.348525	0.0219619	-0.117482	0.474031	0.102638	0.0091933	0.860155	0.350143	0.573618	0.541005	0.323726	0.921979	0.575382
P28799	|Granulins	5	0.0439763	0.0580074	0.0298239	-0.0719649	-0.100148	0.481606	0.486107	0.719283	0.388787	0.233655	0.578892	0.868878	0.932483	0.540048	0.460105
O75380	|NADH dehydrogenase ubiquinone iron sulfur protein 6 mitochondrial	8	0.0721757	0.105627	-0.284263	0.276188	-0.113702	0.481179	0.430727	0.0410058	0.0465974	0.396807	0.578892	0.812327	0.443669	0.126042	0.619131
B5MCP9	40S ribosomal protein S7 |	2	-0.0552856	0.0508055	0.0680681	-0.175973	-0.15871	0.482886	0.712331	0.621682	0.208306	0.255041	0.579463	0.924552	0.910412	0.354148	0.478203
P45880-2	|Isoform 2 of Voltage dependent anion selective channel protein 2	12	-0.0815438	-0.264014	-0.00256712	-0.2032	0.0582468	0.485606	0.109531	0.987252	0.213243	0.717321	0.581757	0.541018	0.996673	0.359032	0.864906
F6RFD5	Destrin |	3	-0.0770836	-0.407676	0.0718678	-0.028897	0.450647	0.486905	0.00537331	0.595519	0.830573	0.00244659	0.582345	0.218208	0.905627	0.904584	0.0393841
P14618	Pyruvate kinase PKM	24	0.0453095	-0.0259916	-0.117668	0.100215	0.00853851	0.4942	0.779057	0.211012	0.284665	0.926516	0.589022	0.936833	0.714195	0.430992	0.97528
Q32MZ4-3	Isoform 3 of Leucine rich repeat flightless interacting protein 1	1	-0.0702459	0.104942	-0.346444	0.164515	-0.286872	0.494014	0.43201	0.0142243	0.222176	0.0386709	0.589022	0.812327	0.323726	0.368433	0.169025
P30050	|60S ribosomal protein L12	5	0.0388438	0.0953965	0.0664571	0.0623807	0.0334413	0.494942	0.243074	0.412764	0.441642	0.678683	0.589022	0.653993	0.81784	0.591244	0.838822
Q13177	|Serine/threonine protein kinase PAK 2	2	-0.0541365	0.0351797	-0.0566898	0.000865438	-0.0910041	0.49597	0.749905	0.608079	0.993737	0.412346	0.589271	0.928939	0.909458	0.996757	0.629443
P01834	|Ig kappa chain C region	3	0.136475	-0.290105	0.0263903	-0.0659747	0.250521	0.502245	0.2485	0.915254	0.790341	0.317331	0.595744	0.661332	0.975877	0.872283	0.551154
Q9Y6N5	|Sulfide:quinone oxidoreductase mitochondrial	4	-0.04877	-0.0669461	0.0180036	-0.0821777	0.00277201	0.505695	0.521497	0.862598	0.43232	0.978735	0.59885	0.87803	0.956834	0.584695	0.992053
B4E2V5	|Erythrocyte band 7 integral membrane protein	8	-0.061111	0.0821602	-0.0782658	0.0281692	-0.132257	0.509676	0.530112	0.549641	0.828967	0.315244	0.602573	0.881302	0.881122	0.904327	0.548973
Q92882	Osteoclast stimulating factor 1	2	0.0690608	-0.0531151	-0.120088	0.111614	0.0446415	0.515414	0.727006	0.432275	0.465075	0.769122	0.608298	0.927512	0.836662	0.61459	0.887448
C9JUK7	|Leukosialin Fragment	2	0.0628097	0.15655	0.0528827	0.0798013	-0.0238657	0.517545	0.294203	0.72042	0.589765	0.871553	0.608876	0.714689	0.932483	0.715747	0.953938
B7Z972	|Protein L isoaspartate O methyltransferase	5	0.0699292	-0.144443	0.0827258	-0.0345878	0.192581	0.520386	0.353668	0.593099	0.822794	0.219317	0.61122	0.759673	0.905627	0.899541	0.444015
Q14764	Major vault protein	20	-0.0758009	0.165746	-0.107761	0.0700197	-0.203487	0.534264	0.342289	0.53479	0.686037	0.245827	0.626499	0.750535	0.875835	0.792967	0.468918
P60174-1	|Isoform 2 of Triosephosphate isomerase	15	-0.0744574	0.0551908	0.0679701	-0.0717799	-0.0590005	0.538477	0.750409	0.695393	0.6793	0.73385	0.629609	0.928939	0.92656	0.790032	0.867995
Q15365	|PolyrC binding protein 1	9	-0.0839088	-0.0724161	0.13376	-0.17793	0.0282467	0.538952	0.710379	0.494226	0.364918	0.884694	0.629609	0.924552	0.865035	0.515729	0.960249
P68104	Elongation factor 1 alpha 1 |	20	-0.0511656	0.148455	0.0820061	-0.00887396	-0.0753228	0.53954	0.213294	0.486998	0.939748	0.522865	0.629609	0.621658	0.865035	0.958631	0.727518
B7Z6B8	24 dienoyl CoA reductase mitochondrial |	5	-0.0639057	-0.0171787	-0.121577	-0.00263954	-0.107038	0.542566	0.906321	0.408163	0.985572	0.465784	0.631954	0.983689	0.81784	0.993095	0.681387
P07237	Protein disulfide isomerase |	18	-0.0350284	-0.161792	0.0168492	-0.115282	0.0633596	0.543305	0.0497449	0.83166	0.154178	0.426871	0.631954	0.415556	0.947612	0.280323	0.64323
C9JJV0	Serine/threonine protein kinase 25 Fragment	1	-0.041066	-0.142546	-0.00438	-0.101082	0.0370842	0.547829	0.145186	0.963508	0.296437	0.69892	0.636188	0.579072	0.989025	0.441645	0.852657
P53597	Succinyl CoA ligase ADP/GDP forming subunit alpha mitochondrial |	3	0.0373876	-0.261505	-0.0367731	-0.246031	-0.0212993	0.551707	0.00498193	0.668479	0.00771055	0.803866	0.638632	0.218208	0.922095	0.0377085	0.900379
C9JGE3	Ewing sarcoma breakpoint region 1 isoform CRA_e	4	-0.0594545	0.273839	-0.0313348	0.1022	-0.202974	0.553437	0.0517824	0.817053	0.452908	0.142532	0.639606	0.42193	0.947612	0.603877	0.357685
Q07955	|Serine/arginine rich splicing factor 1	12	0.0376299	0.0570911	-0.0507579	0.100622	-0.00722736	0.561927	0.516299	0.563548	0.256874	0.934235	0.648377	0.874475	0.884862	0.397246	0.978544
P21291	|Cysteine and glycine rich protein 1	6	-0.0567242	0.0668024	0.0963227	-0.0624173	-0.0328969	0.564178	0.63341	0.492727	0.655773	0.813991	0.649933	0.89672	0.865035	0.768757	0.904434
Q5SSJ5-2	|Isoform 2 of Heterochromatin protein 1 binding protein 3	9	0.0435384	0.164216	0.143004	0.0632117	0.0419996	0.56736	0.146872	0.204174	0.569509	0.704978	0.652555	0.579072	0.710477	0.698654	0.857571
B1AHC9	X ray repair cross complementing protein 6 |	5	-0.0335677	0.0180801	0.0182894	-0.0246052	-0.0243959	0.571244	0.825437	0.823451	0.764155	0.766099	0.65551	0.954095	0.947612	0.860653	0.887448
P08238	Heat shock protein HSP 90 beta	14	-0.0507582	0.00290758	0.278099	-0.179287	0.0959044	0.572979	0.981129	0.0311192	0.153255	0.438115	0.655874	0.997317	0.394975	0.28019	0.654478
Q92841-1	|Isoform 2 of Probable ATP dependent RNA helicase DDX17	13	-0.0750158	-0.0327479	0.144671	-0.154658	0.0227608	0.578757	0.864694	0.454045	0.423871	0.905709	0.661436	0.969708	0.856199	0.575628	0.970737
M0QZR4	Rho guanine nucleotide exchange factor 1 |	11	0.0543396	-0.0131164	0.152069	-0.0191858	0.145999	0.600694	0.931234	0.321933	0.899564	0.341249	0.684335	0.991314	0.79878	0.937934	0.574552
O95810	Serum deprivation response protein	16	0.0786022	0.013656	0.0996729	0.0446609	0.130678	0.611062	0.950699	0.652453	0.839816	0.555479	0.691631	0.99172	0.922095	0.913144	0.745287
P09211	Glutathione S transferase P |	5	0.0430675	-0.0669658	-0.118018	0.0776609	0.0266085	0.610055	0.579324	0.331724	0.520731	0.8252	0.691631	0.887131	0.808969	0.660928	0.910755
O60869-2	|Isoform 2 of Endothelial differentiation related factor 1	2	-0.0482536	-0.0671835	-0.00742542	0.0436072	0.103365	0.611692	0.37008	0.920442	0.558849	0.172552	0.691631	0.777875	0.976338	0.690121	0.394063
P19338	Nucleolin |	42	0.0485578	0.177887	-0.040578	0.166857	-0.0516075	0.610888	0.187351	0.759682	0.215233	0.697414	0.691631	0.608935	0.937667	0.360542	0.852394
C9IZZ0	Ras related protein Rab 7a Fragment |	3	0.0573698	-0.285515	-0.092885	-0.00139243	0.191237	0.611901	0.0785577	0.555984	0.992932	0.230627	0.691631	0.506878	0.881122	0.996757	0.459861
Q01082	Spectrin beta chain non erythrocytic 1 |	11	0.0412203	-0.22174	-0.107362	0.0341841	0.148562	0.620546	0.0416154	0.308216	0.743242	0.162488	0.700303	0.411211	0.791528	0.839965	0.384381
P26373	|60S ribosomal protein L13	13	0.0774214	-0.476672	-0.328158	0.0122318	0.160745	0.626952	0.0472306	0.163094	0.9577	0.487925	0.706425	0.411211	0.710477	0.97094	0.69933
Q9H939-2	Isoform 2 of Proline serine threonine phosphatase interacting protein 2 |	1	-0.0307405	0.15605	0.0416956	0.0116354	-0.102719	0.638986	0.238677	0.749701	0.928992	0.434301	0.718636	0.6456	0.937572	0.955038	0.651452
Q04917	|14 3 3 protein eta	7	0.037671	0.172764	-0.130044	0.198142	-0.104666	0.639786	0.112993	0.227759	0.071282	0.329152	0.718636	0.541018	0.736866	0.168022	0.561345
B7Z3I5	|Ena/VASP like protein	11	-0.0323933	0.152843	0.220496	0.0487357	0.116388	0.640905	0.363459	0.193801	0.770292	0.487377	0.718772	0.771328	0.710477	0.866086	0.69933
B4DLW8	Probable ATP dependent RNA helicase DDX5 |	3	0.0666624	-0.372664	0.0694656	-0.00049617	0.441633	0.652498	0.0441686	0.696065	0.99777	0.0188598	0.730635	0.411211	0.92656	0.99777	0.113575
Q00839	Heterogeneous nuclear ribonucleoprotein U |	33	0.0324197	-0.0485382	-0.00113492	0.0177852	0.0651885	0.658296	0.638579	0.991218	0.863093	0.528912	0.735983	0.89672	0.997262	0.921979	0.728772
B4DUR8	|T complex protein 1 subunit gamma	11	0.027617	0.0577908	-0.026234	0.0786966	-0.00532817	0.662204	0.532143	0.776027	0.396512	0.953885	0.73806	0.881302	0.942306	0.545204	0.98216
P05023-3	Isoform 3 of Sodium/potassium transporting ATPase subunit alpha 1 |	14	0.0576742	-0.297669	0.121576	-0.142881	0.276364	0.661882	0.112404	0.507661	0.437007	0.139148	0.73806	0.541018	0.865035	0.587648	0.353222
P06241-3	Isoform 3 of Tyrosine protein kinase Fyn |	2	-0.0697795	0.406163	0.058036	-0.410602	-0.758728	0.667065	0.0347532	0.752261	0.0329836	0.000321602	0.742329	0.402406	0.937572	0.0975376	0.0153603
P16615-2	|Isoform 2 of Sarcoplasmic/endoplasmic reticulum calcium ATPase 2	5	-0.0267548	0.0107087	-0.0445006	-0.0401427	-0.0953521	0.678239	0.913575	0.652621	0.684595	0.33835	0.753599	0.983689	0.922095	0.792689	0.571128
P16402	Histone H1.3 |	4	0.0810683	-0.610399	0.250739	-0.288149	0.57299	0.682114	0.0251285	0.336999	0.271297	0.0344883	0.756736	0.351653	0.808969	0.415444	0.158412
P19367-4	Isoform 4 of Hexokinase 1 |	9	-0.0313261	0.0573957	-0.029343	0.0211104	-0.0656283	0.687922	0.604309	0.790647	0.848482	0.55382	0.760775	0.892268	0.947612	0.916527	0.745287
Q14683	|Structural maintenance of chromosomes protein 1A	5	0.029446	0.0561055	0.0615661	0.0357829	0.0412434	0.688537	0.595415	0.560334	0.734426	0.695899	0.760775	0.88951	0.882627	0.834287	0.852394
P14174	|Macrophage migration inhibitory factor	7	0.0437306	-0.146281	0.0601076	-0.224544	-0.0181549	0.689981	0.309296	0.673418	0.123756	0.898537	0.760775	0.726459	0.922095	0.242198	0.967423
P59666	|Neutrophil defensin 3	11	0.0920515	-0.542392	-0.51717	0.088508	0.113729	0.689874	0.112154	0.128972	0.79033	0.732736	0.760775	0.541018	0.666733	0.872283	0.867995
H7C3I1	|Hsc70 interacting protein Fragment	4	-0.0257537	-0.114637	-0.299849	0.0759195	-0.109293	0.69907	0.197941	0.00196562	0.389386	0.218966	0.769618	0.616118	0.144145	0.540048	0.444015
P06733	|Alpha enolase	37	-0.0253612	-0.116401	-0.0644275	-0.042281	0.00969296	0.70061	0.204378	0.477366	0.640019	0.914438	0.770136	0.621658	0.865035	0.753895	0.971921
Q9NX63	|Coiled coil helix coiled coil helix domain containing protein 3 mitochondrial	6	0.0322131	-0.0906446	-0.0260358	0.193364	0.257972	0.702862	0.454724	0.829101	0.117848	0.0405117	0.771434	0.83421	0.947612	0.235697	0.173621
P09972	|Fructose bisphosphate aldolase C	4	-0.0524264	-0.459219	0.141589	-0.343763	0.257045	0.713126	0.0184543	0.444115	0.0707591	0.170425	0.781508	0.321495	0.847156	0.167932	0.391917
Q99623	|Prohibitin 2	10	-0.0458393	0.0832674	0.323981	-0.157129	0.0835849	0.714814	0.644157	0.0809494	0.386047	0.6429	0.782167	0.89672	0.573045	0.538793	0.807727
P22626	Heterogeneous nuclear ribonucleoproteins A2/B1 |	43	0.0428413	0.117489	0.182285	0.0195105	0.0843064	0.728224	0.507209	0.306524	0.911922	0.633418	0.793224	0.873098	0.791528	0.943368	0.797817
P14780	|Matrix metalloproteinase 9	2	-0.0835105	0.464299	-0.223889	0.218174	-0.470014	0.728079	0.151172	0.481773	0.492921	0.146409	0.793224	0.581582	0.865035	0.639071	0.36327
P61106	|Ras related protein Rab 14	4	-0.0245962	-0.0768725	0.068336	-0.0881333	0.0570752	0.735852	0.455024	0.506115	0.392563	0.578148	0.800322	0.83421	0.865035	0.542033	0.757099
B4DL14	|ATP synthase subunit gamma	2	0.0248058	0.00510686	0.297801	-0.112474	0.18022	0.737989	0.957927	0.00468208	0.251669	0.0718134	0.801436	0.99172	0.231122	0.393049	0.237759
Q13011	|Delta35 Delta24 dienoyl CoA isomerase mitochondrial	5	-0.0284828	0.353616	-0.127552	0.160888	-0.32028	0.740483	0.0166717	0.363354	0.253892	0.0285375	0.802933	0.321495	0.808969	0.395095	0.146006
P62857	40S ribosomal protein S28	6	0.0321717	0.0149769	0.143106	-0.0228257	0.105304	0.745304	0.916062	0.318792	0.872405	0.461119	0.805734	0.983689	0.796681	0.924217	0.677975
O75947-2	Isoform 2 of ATP synthase subunit d mitochondrial |	2	0.0185122	-0.00928047	-0.116439	0.0448199	-0.0623388	0.767291	0.953532	0.467108	0.778551	0.695924	0.825784	0.99172	0.86356	0.86869	0.852394
O75368	SH3 domain binding glutamic acid rich like protein |	5	-0.0317656	0.0656654	-0.179786	0.0902238	-0.155227	0.766158	0.617801	0.178837	0.493949	0.243574	0.825784	0.896151	0.710477	0.639071	0.468684
H3BSU0	Liver carboxylesterase 1 Fragment |	1	0.0285938	-0.110356	0.256708	0.0339658	0.40103	0.765387	0.395821	0.0554217	0.792475	0.00432718	0.825784	0.794724	0.531271	0.873119	0.0495697
P13639	Elongation factor 2	20	-0.01598	0.00794959	-0.0356248	0.0148743	-0.0287001	0.779298	0.920459	0.65515	0.851825	0.7188	0.837455	0.984607	0.922095	0.917136	0.864906
A8MUD9	|60S ribosomal protein L7	6	0.0195673	0.112789	-0.000185583	0.0851216	-0.0278526	0.78159	0.257728	0.998494	0.390367	0.777205	0.838666	0.671672	0.999423	0.54013	0.893651
P20700	Lamin B1 |	47	0.0151738	0.100727	0.00426844	0.0724702	-0.0239882	0.783674	0.190179	0.95494	0.341859	0.75107	0.839651	0.612283	0.98748	0.49384	0.881032
P50552	Vasodilator stimulated phosphoprotein |	16	0.0235647	0.152815	0.102278	0.0579001	0.00736367	0.784967	0.22417	0.412032	0.640811	0.95258	0.839786	0.630722	0.81784	0.753895	0.98216
O95571	Persulfide dioxygenase ETHE1 mitochondrial |	2	-0.0379809	-0.0387817	0.285193	-0.37501	-0.0510352	0.788588	0.839596	0.145159	0.0591482	0.790023	0.842409	0.96037	0.702336	0.14957	0.900379
Q96BM9	|ADP ribosylation factor like protein 8A	3	-0.0295089	-0.211113	-0.0265391	-0.0502249	0.134349	0.792701	0.167565	0.859608	0.738036	0.374304	0.845548	0.591418	0.956834	0.836949	0.592424
P14866	|Heterogeneous nuclear ribonucleoprotein L	26	-0.0243248	-0.180734	0.309665	-0.260457	0.229942	0.794308	0.124449	0.0116218	0.03069	0.0539557	0.845826	0.554977	0.323726	0.0929485	0.207039
Q99832-3	|Isoform 3 of T complex protein 1 subunit eta	8	-0.023534	-0.238182	-0.227239	-0.0199063	-0.00896286	0.795311	0.0831121	0.0973787	0.881264	0.946371	0.845826	0.510483	0.605798	0.925274	0.979004
F5H7S3	|Tropomyosin alpha 1 chain	5	-0.0246474	0.234481	0.0933829	0.0549686	-0.0861291	0.801522	0.106267	0.510593	0.697723	0.543712	0.851174	0.541018	0.865035	0.80366	0.738775
P17858	6 phosphofructokinase liver type	1	-0.0190434	-0.0961932	-0.0550264	-0.0305596	0.0106071	0.808456	0.398408	0.62736	0.787122	0.925272	0.856068	0.794724	0.910412	0.872283	0.97528
Q00610-2	|Isoform 2 of Clathrin heavy chain 1	13	-0.01581	-0.130888	-0.00944689	-0.0674633	0.0539777	0.808508	0.159891	0.917555	0.462205	0.555578	0.856068	0.587705	0.976338	0.613748	0.745287
P36543-3	|Isoform 3 of V type proton ATPase subunit E 1	2	-0.0182624	0.0193142	-0.207903	-0.000646528	-0.227864	0.811011	0.867566	0.0818477	0.995545	0.0579803	0.856626	0.969708	0.573045	0.997056	0.213418
P07737	Profilin 1	31	-0.0134357	-0.155172	0.0814829	-0.122696	0.113959	0.811415	0.0385806	0.262254	0.0965275	0.121284	0.856626	0.40752	0.781811	0.206175	0.328489
P02751-12	|Isoform 12 of Fibronectin	4	-0.0451905	0.321537	0.0907249	0.0792827	-0.151529	0.815681	0.253988	0.744538	0.775777	0.587005	0.859869	0.667856	0.937176	0.86869	0.762149
P08575-2	|Isoform 2 of Receptor type tyrosine protein phosphatase C	19	-0.0134561	-0.0565469	-0.00644859	-0.0294381	0.0206602	0.824178	0.501454	0.938616	0.725492	0.805228	0.867442	0.873098	0.98191	0.82556	0.900379
O00479	|High mobility group nucleosome binding domain containing protein 4	6	-0.0311921	-0.134872	-0.251881	0.110238	-0.00677046	0.825275	0.475898	0.188597	0.559417	0.971303	0.867442	0.862422	0.710477	0.690121	0.989976
P07359	|Platelet glycoprotein Ib alpha chain	7	0.0318801	-0.446693	0.23089	-0.549927	0.127656	0.827055	0.0185103	0.204531	0.00472857	0.477998	0.868046	0.321495	0.710477	0.0300083	0.693303
P58546	|Myotrophin	6	-0.0186322	-0.12714	0.201401	-0.173835	0.154705	0.841644	0.308855	0.112423	0.167905	0.217911	0.88079	0.726459	0.621736	0.300318	0.443892
P50395-2	|Isoform 2 of Rab GDP dissociation inhibitor beta	17	0.0168121	0.00340381	0.0183105	0.0184259	0.0333326	0.849922	0.978807	0.886393	0.885681	0.794897	0.886875	0.997317	0.968575	0.927857	0.900379
Q7KZF4	|Staphylococcal nuclease domain containing protein 1	8	-0.0149552	0.159014	0.0348995	0.056169	-0.0679451	0.849508	0.15597	0.750799	0.609839	0.537543	0.886875	0.581582	0.937572	0.729155	0.736055
P08708	|40S ribosomal protein S17	4	-0.022457	0.0940377	0.151508	-0.389924	-0.332453	0.871421	0.60315	0.404315	0.0386704	0.0745346	0.907993	0.892268	0.81784	0.108146	0.24078
D3YTB1	|60S ribosomal protein L32 Fragment	3	-0.0135289	-0.152638	0.113989	-0.137775	0.128852	0.885123	0.248153	0.385603	0.296022	0.327741	0.919608	0.661332	0.813092	0.441645	0.561345
Q8WVC2	40S ribosomal protein S21	1	0.0236842	0.619699	-0.191692	0.438447	-0.372944	0.884842	0.00572409	0.358535	0.0423979	0.08083	0.919608	0.218208	0.808969	0.116594	0.252833
P23284	|Peptidyl prolyl cis trans isomerase B	3	-0.0126451	-0.222142	-0.021039	-0.339777	-0.138674	0.891449	0.0484902	0.845787	0.00398243	0.207084	0.924846	0.411211	0.955376	0.0268205	0.439472
J3QLI9	|Small nuclear ribonucleoprotein Sm D1	1	0.0136216	0.0143971	-0.0156437	-0.0594443	-0.0894851	0.898913	0.929891	0.92384	0.71675	0.585599	0.927247	0.991314	0.976338	0.819278	0.762149
P09382	|Galectin 1	13	0.00949799	-0.169098	0.0511006	-0.0915343	0.128665	0.897487	0.105418	0.616061	0.371763	0.212857	0.927247	0.541018	0.909518	0.520941	0.441778
H7C4E0	Monoglyceride lipase Fragment |	1	-0.017982	-0.29151	-0.0642226	0.0697083	0.296996	0.898914	0.0974211	0.707555	0.683949	0.0916146	0.927247	0.535816	0.92656	0.792689	0.2736
P21333-2	Isoform 2 of Filamin A	266	-0.00679536	0.004273	-0.0498162	0.0293164	-0.0247728	0.902177	0.956648	0.527922	0.709568	0.752882	0.929281	0.99172	0.871728	0.815606	0.881032
F5GYK7	Glycerol 3 phosphate dehydrogenase mitochondrial |	3	-0.00798274	0.0162837	0.0803061	-0.191846	-0.127824	0.912008	0.893677	0.5116	0.124302	0.299369	0.938065	0.981772	0.865035	0.242198	0.530899
K7EIH3	Protein unc 13 homolog D Fragment |	3	-0.00900916	-0.0564363	0.3506	-0.20346	0.203576	0.926174	0.667893	0.0123773	0.130165	0.129956	0.951277	0.904762	0.323726	0.248292	0.341717
O00151	PDZ and LIM domain protein 1	13	0.0101043	0.407357	0.0617117	0.191994	-0.153651	0.928797	0.0154737	0.697026	0.23191	0.336197	0.952612	0.319146	0.92656	0.371506	0.568949
P04083	Annexin A1 |	16	-0.00515159	-0.082006	0.0951429	-0.0846589	0.0924901	0.937585	0.366036	0.29568	0.350996	0.309058	0.960258	0.772264	0.791528	0.501653	0.539625
Q09666	Neuroblast differentiation associated protein AHNAK |	120	-0.00301278	0.0052984	0.00316483	0.00712118	0.0049876	0.953423	0.941038	0.964759	0.920815	0.94449	0.972565	0.99172	0.989025	0.95078	0.979004
P26368-2	|Isoform 2 of Splicing factor U2AF 65 kDa subunit	2	-0.00468041	-0.146145	-0.0782311	-0.0295703	0.0383439	0.951752	0.193204	0.480714	0.788925	0.72862	0.972565	0.616118	0.865035	0.872283	0.867995
Q96EP5-2	|Isoform 2 of DAZ associated protein 1	5	-0.00662779	0.160694	-0.00124055	0.134651	-0.0272845	0.953654	0.133508	0.990541	0.205608	0.794428	0.972565	0.568437	0.997262	0.351558	0.900379
P04264	|Keratin type II cytoskeletal 1	12	0.00496316	-0.119854	0.0610008	-0.076397	0.104458	0.958936	0.377004	0.651053	0.571539	0.44046	0.973813	0.780988	0.922095	0.699844	0.654478
Q9BYX7	Putative beta actin like protein 3 |	1	-0.00738639	0.193895	-0.193627	0.0741866	-0.313335	0.958894	0.150818	0.151359	0.575678	0.0244643	0.973813	0.581582	0.702336	0.702511	0.132348
Q15233	Non POU domain containing octamer binding protein	11	-0.00372301	0.284674	0.00931692	0.143023	-0.132334	0.956276	0.00281477	0.914463	0.108343	0.135913	0.973813	0.218208	0.975877	0.22207	0.347727
P15153	|Ras related C3 botulinum toxin substrate 2	4	-0.00408354	0.0378085	0.331204	-0.141714	0.151682	0.964515	0.764305	0.0136291	0.266705	0.235363	0.978099	0.936833	0.323726	0.410315	0.460948
P05556	|Integrin beta 1	11	-0.00268017	-0.122479	-0.040941	-0.0343819	0.0471559	0.974845	0.315344	0.734814	0.775981	0.696537	0.987184	0.732376	0.936249	0.86869	0.852394
P35998	|26S protease regulatory subunit 7	6	0.00232017	0.115114	0.0922666	0.0663035	0.0434559	0.976376	0.307331	0.411458	0.553728	0.697337	0.987346	0.726459	0.81784	0.685667	0.852394
P04040	Catalase	16	0.0013473	-0.0589176	0.0936297	-0.0658592	0.0866881	0.981818	0.472215	0.257042	0.422249	0.293109	0.991457	0.858573	0.771125	0.575628	0.526545
H0YKT4	Signal peptidase complex catalytic subunit SEC11A Fragment |	1	-0.00360984	0.0941297	-0.759169	-0.156163	-1.00946	0.98904	0.735428	0.0108013	0.575846	0.00117578	0.997351	0.928939	0.323726	0.702511	0.0267592
Q5VZR0	Golgi associated plant pathogenesis related protein 1 |	5	-0.00155968	0.0742498	-0.0950231	0.187628	0.0183554	0.990789	0.668975	0.584706	0.284716	0.915676	0.997718	0.904762	0.905627	0.430992	0.971921
H3BMH2	Ras related protein Rab 11A Fragment |	7	0.000456117	0.0160518	-0.00367073	0.0193846	-0.000337968	0.995514	0.889739	0.974704	0.867053	0.997671	0.998196	0.981772	0.994289	0.921979	0.998031
B4E241	Serine/arginine rich splicing factor 3	12	0.000411789	0.121652	0.158932	-0.0091614	0.0281193	0.994978	0.200862	0.0984951	0.921968	0.763867	0.998196	0.61948	0.605798	0.95078	0.887448
Q5JR95	40S ribosomal protein S8 |	5	0.000601229	0.14741	0.208283	-0.0207681	0.0401049	0.993548	0.180781	0.0630949	0.847744	0.711099	0.998196	0.599574	0.538695	0.916527	0.85957
Q9UQ80	|Proliferation associated protein 2G4	9	-0.000545461	-0.378402	0.361391	-0.718046	0.0217477	0.99681	0.0144546	0.0188977	3.9e-05	0.881082	0.998196	0.312469	0.350038	0.00233864	0.960249
K7EM49	6 phosphogluconate dehydrogenase decarboxylating Fragment |	6	0.000150293	-0.163769	-0.0256693	-0.0598321	0.0782671	0.998304	0.112559	0.798644	0.55327	0.439184	0.998304	0.541018	0.947612	0.685667	0.654478
